# Supplementary material for: CRISPR/Cas9-mediated t(4;11) translocation in human hematopoietic stem/precursor cells demonstrates plasticity to differentiate into either the myeloid or lymphoid lineage
Source: Leukemia. 2025 Oct 27;40(1):72–86. doi: 10.1038/s41375-025-02791-4 (PMC12789029; doi:10.1038/s41375-025-02791-4)
Supplement: Supplementary file 2 — Supplementary Excel file S2 [file 41375_2025_2791_MOESM2_ESM.xlsx]

## Sheet: all tpm values mean calculation
id	name	description	tpm_HSC_d7_1-MACE_Seq	tpm_HSC_d7_2-MACE_Seq	tpm_HSC_d7_3-MACE_Seq	mean HSC d7	tpm_HSC_t_4_11_d7_1-MACE_Seq	tpm_HSC_t_4_11_d7_2-MACE_Seq	tpm_HSC_t_4_11_d7_3-MACE_Seq	mean HSC d7_t(4;11)	tpm_HSC_d14_1-MACE_Seq	tpm_HSC_d14_2-MACE_Seq	tpm_HSC_d14_3-MACE_Seq	mean HSC d14	tpm_HSC_t_4_11_d14_1-MACE_Seq	tpm_HSC_t_4_11_d14_2-MACE_Seq	tpm_HSC_t_4_11_d14_3-MACE_Seq	mean HSC d14 t(4;11)	tpm_HSC_t_4_11_d30_1-MACE_Seq	tpm_HSC_t_4_11_d30_2-MACE_Seq	tpm_HSC_t_4_11_d30_3-MACE_Seq	mean HSC d30 t(4;11)	tpm_CD19minus_t_4_11_d70_1-MACE_Seq	tpm_CD19minus_t_4_11_d70_2-MACE_Seq	tpm_CD19minus_t_4_11_d70_3-MACE_Seq	mean HSC d70 CD19minus t(4;11)	tpm_CD19plus_t_4_11_d70_1-MACE_Seq	tpm_CD19plus_t_4_11_d70_2-MACE_Seq	tpm_CD19plus_t_4_11_d70_3-MACE_Seq	mean HSC d70 CD19plus t(4;11)
ENSG00000100721	TCL1A	TCL1 family AKT coactivator A [Source:HGNC Symbol;Acc:HGNC:11648]	0	0	0	0	0	0	0	0	0	0	0	0	0	0	1.21985	0	4.08886	5.5298	12.3853	7.33466	110.85	41.2697	60.9972	71.0388	608.452	758.93	632.68	666.687	keep
ENSG00000183160	TMEM119	transmembrane protein 119 [Source:HGNC Symbol;Acc:HGNC:27884]	7.95625	2.66229	3.65976	4.75943	0	5.31921	0	0	0	0	0	0	7.19326	1.1284	0	2.77389	26.8697	28.755	20.0071	25.2106	89.1894	104.071	99.9091	97.7233	700.957	566.542	634.029	633.843	keep
ENSG00000277734	TRAC	T cell receptor alpha constant [Source:HGNC Symbol;Acc:HGNC:12029]	0	0.887431	0	0	0	0	3.25517	0	4.72765	4.67049	0	3.13271	8.39214	7.89879	26.8366	14.3758	17.5237	21.0132	31.4397	23.3255	66.255	69.979	76.7723	71.0021	1857.93	1777.53	1742.91	1792.79	keep
ENSG00000128218	VPREB3	V-set pre-B cell surrogate light chain 3 [Source:HGNC Symbol;Acc:HGNC:12710]	3.40982	0	0	0	3.15559	0	1.08506	1.41355	0	0	0	0	0	0	0	0	0	0	0	0	0	2.6915	10.5168	4.40275	190.223	207.732	276.545	224.833	keep
ENSG00000105928	GSDME	gasdermin E [Source:HGNC Symbol;Acc:HGNC:2810]	0	0	0	0	0	0	0	0	0	0	0	0	0	0	1.21985	0	6.42535	0	0	0	5.09653	8.97167	8.4134	7.49387	196.737	214.814	186.162	199.238	keep
ENSG00000177455	CD19	CD19 molecule [Source:HGNC Symbol;Acc:HGNC:1633]	0	0	0	0	0	0	0	0	0	0	0	0	0	0	0	0	1.75237	0	6.66902	2.80713	3.8224	8.97167	1.05168	4.61525	181.102	172.323	187.511	180.312	keep
ENSG00000130707	ASS1	argininosuccinate synthase 1 [Source:HGNC Symbol;Acc:HGNC:758]	80.6992	94.9551	68.6204	81.4249	11.5705	14.8938	9.7655	12.0766	4.72765	0	1.11606	1.9479	2.39775	5.64199	10.9786	6.33945	475.476	543.026	539.238	519.247	2750.85	2277.01	2194.85	2407.57	906.814	891.124	888.99	895.643	keep
ENSG00000184261	KCNK12	potassium two pore domain channel subfamily K member 12 [Source:HGNC Symbol;Acc:HGNC:6274]	0	0	0	0	0	0	0	0	0	0	0	0	0	0	0	0	0.584123	0	0	0	8.91894	10.766	13.6718	11.1189	182.405	110.948	118.712	137.355	keep
ENSG00000119919	NKX2-3	NK2 homeobox 3 [Source:HGNC Symbol;Acc:HGNC:7836]	6.81965	1.77486	0	2.86484	1.05186	0	0	0	0	0	0	0	0	0	0	0	33.8791	57.5099	40.0141	43.801	59.8843	159.696	131.459	117.013	136.804	134.554	76.8929	116.084	keep
ENSG00000147257	GPC3	glypican 3 [Source:HGNC Symbol;Acc:HGNC:4451]	0	0	0	0	0	0	0	0	0	0	0	0	0	0	0	0	1.16825	0	1.90543	1.02456	7.6448	0.897167	1.05168	3.19788	104.232	110.948	111.967	109.049	keep
ENSG00000186891	TNFRSF18	TNF receptor superfamily member 18 [Source:HGNC Symbol;Acc:HGNC:11914]	2.27322	0.887431	2.74482	1.96849	0	0	4.34022	0	0	0	0	0	0	0	0	0	0	0	0.952717	0	8.91894	12.5603	3.15503	8.21143	72.9621	138.095	118.712	109.923	keep
ENSG00000167081	PBX3	PBX homeobox 3 [Source:HGNC Symbol;Acc:HGNC:8634]	19.3223	5.32459	9.14939	11.2654	9.46678	2.12768	6.51033	6.03493	0	0	0	0	10.7899	1.1284	13.4183	8.44553	36.7998	36.4967	29.5342	34.2769	52.2395	74.4648	55.7388	60.8144	155.044	55.4739	122.759	111.092	keep
ENSG00000227028	SLC8A1-AS1	SLC8A1 antisense RNA 1 [Source:HGNC Symbol;Acc:HGNC:44102]	0	0	0	0	0	0	0	0	0	0	0	0	0	0	0	0	0	0	0	0	0	0	10.5168	0	75.5679	81.4404	102.524	86.5107	keep
ENSG00000168685	IL7R	interleukin 7 receptor [Source:HGNC Symbol;Acc:HGNC:6024]	3.40982	0	0	0	0	0	0	0	0	0	0	0	0	4.51359	0	0	32.7109	13.2715	22.8652	22.9492	10.1931	11.6632	18.9302	13.5955	74.265	92.0631	87.6849	84.671	keep
ENSG00000267206	LCN6	lipocalin 6 [Source:HGNC Symbol;Acc:HGNC:17337]	0	0	0	0	0	0	0	0	0	0	0	0	0	0	0	0	0	0	0	0	3.8224	6.28017	0	3.36752	83.3852	133.373	43.1679	86.6422	keep
ENSG00000132465	JCHAIN	joining chain of multimeric IgA and IgM [Source:HGNC Symbol;Acc:HGNC:5713]	5.68304	26.6229	21.9585	18.0882	0	7.44689	3.25517	3.56735	7.87941	16.3467	15.6248	13.2837	52.7506	46.2643	48.7938	49.2696	1.16825	0	0.952717	0.706988	77.7222	98.6883	60.9972	79.1359	2557.58	2171.74	2240.69	2323.34	keep
ENSG00000105369	CD79A	CD79a molecule [Source:HGNC Symbol;Acc:HGNC:1698]	63.65	68.3322	72.2802	68.0875	51.5413	27.6599	54.2528	44.4847	52.0041	56.0458	56.9191	54.9897	37.1652	60.9335	42.6946	46.9311	19.2761	28.755	17.1489	21.7266	341.468	258.384	263.97	287.941	8877.92	10184.8	8827.84	9296.85	keep
ENSG00000221955	SLC12A8	solute carrier family 12 member 8 [Source:HGNC Symbol;Acc:HGNC:15595]	5.68304	0	0	0	0	0	0	0	0	0	0	0	0	0	0	0	10.5142	2.21192	14.2908	9.00563	45.8688	87.9223	96.7541	76.8484	82.0823	69.6375	95.7789	82.4996	keep
ENSG00000135144	DTX1	deltex E3 ubiquitin ligase 1 [Source:HGNC Symbol;Acc:HGNC:3060]	0	0	0	0	0	0	0	0	0	0	0	0	0	0	0	0	2.33649	0	0	0	3.8224	1.79433	3.15503	2.92392	54.7216	106.227	76.8929	79.2804	keep
ENSG00000137441	FGFBP2	fibroblast growth factor binding protein 2 [Source:HGNC Symbol;Acc:HGNC:29451]	0	0	0	0	0	0	0	0	0	0	0	0	0	2.2568	0	0	4.67298	0	4.76358	3.14552	0	7.17733	13.6718	6.9497	66.4476	51.933	110.618	76.3328	keep
ENSG00000065320	NTN1	netrin 1 [Source:HGNC Symbol;Acc:HGNC:8029]	10.2295	2.66229	0	4.29725	0	1.06384	8.68044	3.24809	0	0	0	0	1.19888	7.89879	0	3.03255	7.00948	18.8013	10.4799	12.0969	28.0309	40.3725	41.0153	36.4729	70.3563	46.0315	103.873	73.4202	keep
ENSG00000124212	PTGIS	prostaglandin I2 synthase [Source:HGNC Symbol;Acc:HGNC:9603]	0	0	0	0	0	0	0	0	0	0	0	0	0	0	0	0	0	2.21192	0	0	5.09653	4.48583	2.10335	3.89524	75.5679	64.9163	63.4029	67.9624	keep
ENSG00000172179	PRL	prolactin [Source:HGNC Symbol;Acc:HGNC:9445]	0	0	0	0	0	0	0	0	0	0	0	0	0	0	0	0	38.5521	45.3444	45.7304	43.209	62.4326	52.0357	56.7905	57.0862	58.6302	59.0148	63.4029	60.3493	keep
ENSG00000105926	MPP6	membrane palmitoylated protein 6 [Source:HGNC Symbol;Acc:HGNC:18167]	0	7.09945	4.5747	3.89138	2.10373	2.12768	0	1.41047	0	0	0	0	2.39775	4.51359	1.21985	2.7104	0	0	0	0	0	8.0745	1.05168	3.04206	61.236	37.7695	68.7989	55.9348	keep
ENSG00000177721	ANXA2R	annexin A2 receptor [Source:HGNC Symbol;Acc:HGNC:33463]	3.40982	9.76174	3.65976	5.61044	0	5.31921	3.25517	2.85812	0	0	0	0	0	11.284	1.21985	4.16794	9.93009	5.5298	14.2908	9.91688	2.54827	3.58867	12.6201	6.25235	41.6926	74.3587	49.9129	55.3214	keep
ENSG00000111796	KLRB1	killer cell lectin like receptor B1 [Source:HGNC Symbol;Acc:HGNC:6373]	0	0	0	0	0	0	0	0	0	0	0	0	0	0	1.21985	0	1.16825	0	0	0	1.27413	1.79433	3.15503	2.0745	79.4765	43.671	43.1679	55.4385	keep
ENSG00000233559	LINC00513	long intergenic non-protein coding RNA 513 [Source:HGNC Symbol;Acc:HGNC:43566]	0	0	0	0	5.25932	2.12768	0	2.46233	0	0	0	0	3.59663	4.51359	0	2.70341	3.50474	6.63576	0	3.38017	33.1275	33.1952	33.6536	33.3254	46.9042	51.933	60.7049	53.1807	keep
ENSG00000153253	SCN3A	sodium voltage-gated channel alpha subunit 3 [Source:HGNC Symbol;Acc:HGNC:10590]	0	0	0	0	0	0	0	0	0	0	0	0	0	0	0	0	0	0	0.952717	0	0	0.897167	2.10335	1.00017	58.6302	35.4089	63.4029	52.4807	keep
ENSG00000137101	CD72	CD72 molecule [Source:HGNC Symbol;Acc:HGNC:1696]	13.6393	0	0	0	7.36305	0	4.34022	3.90109	9.4553	0	1.11606	3.52379	7.19326	6.77039	8.53892	7.50086	47.8981	19.9073	54.3049	40.7034	84.0928	69.0818	64.1522	72.4423	439.075	345.827	408.746	397.883	keep
ENSG00000120833	SOCS2	suppressor of cytokine signaling 2 [Source:HGNC Symbol;Acc:HGNC:19382]	32.9616	33.7224	51.2366	39.3069	44.1783	23.4045	46.6574	38.0801	11.0312	18.6819	3.34818	11.0204	35.9663	32.7235	42.6946	37.1281	27.4538	11.0596	40.0141	26.1758	151.622	89.7167	115.684	119.008	882.059	899.386	1173.63	985.024	keep
ENSG00000186827	TNFRSF4	TNF receptor superfamily member 4 [Source:HGNC Symbol;Acc:HGNC:11918]	1.13661	0.887431	2.74482	1.58962	0	2.12768	7.59539	3.24102	0	0	0	0	9.59102	3.38519	3.65954	5.54525	0	4.42384	9.52717	4.65034	5.09653	9.86883	21.0335	11.9996	39.0868	48.3921	60.7049	49.3946	keep
ENSG00000185633	NDUFA4L2	NDUFA4 mitochondrial complex associated like 2 [Source:HGNC Symbol;Acc:HGNC:29836]	6.81965	15.0863	8.23445	10.0468	4.20746	13.8299	5.42528	7.82089	0	0	0	0	0	0	0	0	22.7808	29.8609	39.0614	30.5677	54.7877	35.8867	30.4986	40.391	58.6302	36.5892	52.6109	49.2768	keep
ENSG00000196092	PAX5	paired box 5 [Source:HGNC Symbol;Acc:HGNC:8619]	0	0	0	0	0	0	0	0	0	2.33524	0	0	0	0	0	0	0	0	0	0	0	0.897167	11.5684	4.1552	96.4142	84.9813	68.7989	83.3981	keep
ENSG00000171724	VAT1L	vesicle amine transport 1 like [Source:HGNC Symbol;Acc:HGNC:29315]	0	0	0	0	0	0	0	0	0	0	0	0	0	0	0	0	0	0	0	0	0	2.6915	0	0	57.3273	24.7862	53.9599	45.3578	keep
ENSG00000142173	COL6A2	collagen type VI alpha 2 chain [Source:HGNC Symbol;Acc:HGNC:2212]	0	0	0	0	0	0	0	0	0	0	0	0	4.79551	0	6.09923	3.63158	0	0	0	0	0	0	3.15503	0	36.481	44.8513	47.2149	42.8491	keep
ENSG00000169575	VPREB1	V-set pre-B cell surrogate light chain 1 [Source:HGNC Symbol;Acc:HGNC:12709]	0	0	7.31951	0	0	0	0	0	0	0	0	0	0	0	0	0	1.75237	4.42384	0	2.05874	0	7.17733	0	0	27.3608	54.2936	45.8659	42.5068	keep
ENSG00000030419	IKZF2	IKAROS family zinc finger 2 [Source:HGNC Symbol;Acc:HGNC:13177]	0	1.77486	2.74482	1.50656	0	4.25536	0	0	0	0	0	0	1.19888	0	0	0	0	0	0	0	0	0	0	0	22.1492	48.3921	47.2149	39.2521	keep
ENSG00000131686	CA6	carbonic anhydrase 6 [Source:HGNC Symbol;Acc:HGNC:1380]	0	0	0	0	0	0	0	0	0	0	0	0	0	0	0	0	0	0	0	0	0	0	2.10335	0	56.0245	22.4256	39.1209	39.1903	keep
ENSG00000198846	TOX	thymocyte selection associated high mobility group box [Source:HGNC Symbol;Acc:HGNC:18988]	3.40982	5.32459	2.74482	3.82641	4.20746	1.06384	0	1.7571	0	0	0	0	0	0	6.09923	0	3.50474	0	2.85815	2.12096	0	8.0745	9.46508	5.84653	29.9666	44.8513	33.7249	36.1809	keep
ENSG00000163975	MELTF	melanotransferrin [Source:HGNC Symbol;Acc:HGNC:7037]	0	1.77486	0	0	0	0	0	0	0	0	0	0	0	3.38519	0	0	5.25711	6.63576	0	3.96429	0	0	2.10335	0	32.5724	36.5892	26.98	32.0472	keep
ENSG00000064886	CHI3L2	chitinase 3 like 2 [Source:HGNC Symbol;Acc:HGNC:1933]	0	0	0	0	0	0	0	0	0	0	0	0	0	0	0	0	0	0	0	0	0	0	0	0	35.1781	24.7862	32.3759	30.7801	keep
ENSG00000113739	STC2	stanniocalcin 2 [Source:HGNC Symbol;Acc:HGNC:11374]	22.7322	38.1595	13.7241	24.8719	0	12.7661	2.17011	4.97873	0	0	0	0	0	0	0	0	0.584123	2.21192	4.76358	2.51988	31.8533	35.8867	24.1885	30.6428	40.3897	14.1636	39.1209	31.2247	keep
ENSG00000172005	MAL	mal, T cell differentiation protein [Source:HGNC Symbol;Acc:HGNC:6817]	0	0	0	0	0	0	0	0	0	0	0	0	0	0	0	0	0	0	0	0	1.27413	0	2.10335	1.12583	33.8753	24.7862	31.027	29.8961	keep
ENSG00000092345	DAZL	deleted in azoospermia like [Source:HGNC Symbol;Acc:HGNC:2685]	0	0	0	0	0	0	0	0	0	0	0	0	0	0	0	0	0	0	0	0	0	0.897167	2.10335	1.00017	48.2071	16.5241	28.329	31.0201	keep
ENSG00000101445	PPP1R16B	protein phosphatase 1 regulatory subunit 16B [Source:HGNC Symbol;Acc:HGNC:15850]	0	7.09945	4.5747	3.89138	6.31119	2.12768	13.0207	7.15318	0	0	0	0	1.19888	22.568	0	7.92228	40.3045	13.2715	16.1962	23.2574	25.4827	37.681	43.1187	35.4275	41.6926	33.0483	14.839	29.86	keep
ENSG00000136573	BLK	BLK proto-oncogene, Src family tyrosine kinase [Source:HGNC Symbol;Acc:HGNC:1057]	0	0	0	0	0	1.06384	0	0	1.57588	0	0	0	0	0	0	0	0	0	0	0	0	0	0	0	46.9042	43.671	53.9599	48.1784	keep
ENSG00000184343	SRPK3	SRSF protein kinase 3 [Source:HGNC Symbol;Acc:HGNC:11402]	0	0	0	0	0	0	0	0	0	0	0	0	0	0	0	0	0.584123	0	0.952717	0.51228	3.8224	10.766	6.31005	6.96615	48.2071	21.2453	18.886	29.4461	keep
ENSG00000102471	NDFIP2	Nedd4 family interacting protein 2 [Source:HGNC Symbol;Acc:HGNC:18537]	2.27322	0.887431	0	1.05355	2.10373	0	2.17011	1.42461	1.57588	0	5.5803	2.38539	10.7899	13.5408	1.21985	8.51684	18.1078	15.4834	14.2908	15.9607	67.5291	51.1385	63.1005	60.5894	134.198	169.963	188.86	164.34	keep
ENSG00000237819	CDK6-AS1	CDK6 antisense RNA 1 [Source:HGNC Symbol;Acc:HGNC:40141]	0	2.66229	11.8942	4.85217	4.20746	5.31921	2.17011	3.89892	0	9.34097	6.69636	5.34578	19.182	9.02719	3.65954	10.6229	79.4407	81.841	97.1771	86.153	78.9963	69.0818	68.3589	72.1457	303.574	245.502	265.753	271.61	keep
ENSG00000106236	NPTX2	neuronal pentraxin 2 [Source:HGNC Symbol;Acc:HGNC:7953]	0	0	0	0	0	0	0	0	0	0	0	0	0	0	0	0	0	0	0	0	6.37067	0	0	0	23.4521	16.5241	47.2149	29.0637	keep
ENSG00000072163	LIMS2	LIM zinc finger domain containing 2 [Source:HGNC Symbol;Acc:HGNC:16084]	0	0	0	0	0	0	0	0	0	0	0	0	0	0	0	0	2.92062	0	1.90543	1.60868	11.4672	0	2.10335	4.52352	35.1781	28.3271	18.886	27.4637	keep
ENSG00000286848	AC009570.2	novel transcript	0	6.21202	0.914939	2.37565	3.15559	3.19152	1.08506	2.47739	9.4553	16.3467	12.2767	12.6929	10.7899	12.4124	34.1557	19.1193	0	0	0	0	11.4672	17.0462	16.8268	15.1134	622.783	491.003	675.848	596.545	keep
ENSG00000125869	LAMP5	lysosomal associated membrane protein family member 5 [Source:HGNC Symbol;Acc:HGNC:16097]	0	0	3.65976	0	0	17.0215	0	0	0	9.34097	1.11606	3.48568	0	9.02719	0	0	209.7	216.768	236.274	220.914	279.035	306.831	356.518	314.128	135.501	120.39	192.907	149.599	keep
ENSG00000211679	IGLC3	immunoglobulin lambda constant 3 (Kern-Oz+ marker) [Source:HGNC Symbol;Acc:HGNC:5857]	9.09286	3.54972	8.23445	6.95901	0	0	0	0	0	0	7.81242	0	15.5854	3.38519	2.43969	7.13676	1.75237	0	4.76358	2.17198	8.91894	16.149	10.5168	11.8616	148.53	206.552	164.578	173.22	keep
ENSG00000183691	NOG	noggin [Source:HGNC Symbol;Acc:HGNC:7866]	11.3661	2.66229	4.5747	6.20102	0	0	0	0	0	0	0	0	2.39775	0	18.2977	6.89848	7.00948	2.21192	1.90543	3.70894	0	0	3.15503	0	16.9376	27.1468	37.7719	27.2855	keep
ENSG00000198743	SLC5A3	solute carrier family 5 member 3 [Source:HGNC Symbol;Acc:HGNC:11038]	0	3.54972	0	0	2.10373	0	3.25517	1.7863	0	0	0	0	5.99438	11.284	0	5.75946	28.622	23.2252	8.57445	20.1405	7.6448	17.9433	11.5684	12.3855	23.4521	35.4089	20.235	26.3653	keep
ENSG00000068305	MEF2A	myocyte enhancer factor 2A [Source:HGNC Symbol;Acc:HGNC:6993]	6.81965	9.76174	10.9793	9.18689	1.05186	3.19152	5.42528	3.22289	0	0	1.11606	0	13.1876	11.284	24.3969	16.2895	22.1967	7.74172	8.57445	12.8376	10.1931	8.0745	24.1885	14.152	54.7216	21.2453	55.3089	43.7586	keep
ENSG00000165028	NIPSNAP3B	nipsnap homolog 3B [Source:HGNC Symbol;Acc:HGNC:23641]	0	0	2.74482	0	6.31119	1.06384	3.25517	3.5434	0	0	0	0	1.19888	4.51359	2.43969	2.71739	4.08886	0	2.85815	2.31567	2.54827	3.58867	5.25838	3.79844	57.3273	9.44237	20.235	29.0016	keep
ENSG00000145506	NKD2	NKD inhibitor of WNT signaling pathway 2 [Source:HGNC Symbol;Acc:HGNC:17046]	4.54643	0	0	0	0	0	0	0	0	0	0	0	0	0	0	0	10.5142	16.5894	8.57445	11.8927	12.7413	22.4292	17.8785	17.683	37.7839	27.1468	14.839	26.5899	keep
ENSG00000286313	AL360178.1	novel transcript, antisense to PDE7B	0	3.54972	6.40457	3.3181	0	0	0	0	0	0	0	0	0	0	0	0	2.33649	0	4.76358	2.36669	10.1931	9.86883	4.2067	8.08953	14.3318	42.4907	22.933	26.5852	keep
ENSG00000122678	POLM	DNA polymerase mu [Source:HGNC Symbol;Acc:HGNC:9185]	11.3661	2.66229	4.5747	6.20102	15.778	9.57457	1.08506	8.81253	0	0	1.11606	0	1.19888	0	20.7374	7.31208	5.25711	4.42384	11.4326	7.03785	17.8379	3.58867	9.46508	10.2972	57.3273	31.868	36.4229	41.8728	keep
ENSG00000211899	IGHM	immunoglobulin heavy constant mu [Source:HGNC Symbol;Acc:HGNC:5541]	52.284	97.6174	67.7055	72.5356	28.4003	31.9152	33.6367	31.3174	28.3659	28.0229	21.2051	25.8646	23.9775	12.4124	34.1557	23.5152	21.0284	21.0132	23.8179	21.9532	36.9499	60.1102	51.5321	49.5307	1024.07	1006.79	972.627	1001.16	keep
ENSG00000154864	PIEZO2	piezo type mechanosensitive ion channel component 2 [Source:HGNC Symbol;Acc:HGNC:26270]	3.40982	0.887431	0	1.43242	0	0	0	0	0	0	0	0	0	0	0	0	0	0	0	0	0	0	5.25838	0	32.5724	14.1636	28.329	25.0216	keep
ENSG00000236283	AC019197.1	novel transcript, antisense to SLC38A11 and SCN3A	0	0.887431	0	0	0	0	0	0	0	0	0	0	0	0	0	0	0.584123	0	0	0	3.8224	0	0	0	24.755	8.26207	45.8659	26.2943	keep
ENSG00000156603	MED19	mediator complex subunit 19 [Source:HGNC Symbol;Acc:HGNC:29600]	20.4589	37.2721	40.2573	32.6628	21.0373	18.0853	5.42528	14.8493	0	2.33524	0	0	3.59663	12.4124	58.5526	24.8539	41.4727	19.9073	20.9598	27.4466	21.6603	23.3263	27.3436	24.1101	31.2695	25.9665	59.3559	38.864	keep
ENSG00000130529	TRPM4	transient receptor potential cation channel subfamily M member 4 [Source:HGNC Symbol;Acc:HGNC:17993]	25.0054	8.87431	7.31951	13.7331	23.141	13.8299	7.59539	14.8554	11.0312	16.3467	3.34818	10.242	9.59102	5.64199	7.31907	7.51736	108.647	151.516	120.995	127.053	550.426	453.966	463.789	489.394	280.122	391.858	402.001	357.994	keep
ENSG00000122585	NPY	neuropeptide Y [Source:HGNC Symbol;Acc:HGNC:7955]	0	0	0	0	0	0	0	0	0	0	0	0	0	0	0	0	0	0	0	0	0	1.79433	0	0	27.3608	9.44237	39.1209	25.308	keep
ENSG00000134460	IL2RA	interleukin 2 receptor subunit alpha [Source:HGNC Symbol;Acc:HGNC:6008]	0	0	0	0	0	0	0	0	0	0	0	0	0	0	0	0	0	0	1.90543	0	0	0.897167	3.15503	1.35073	35.1781	18.8847	17.537	23.8666	keep
ENSG00000189369	GSPT2	G1 to S phase transition 2 [Source:HGNC Symbol;Acc:HGNC:4622]	1.13661	7.98688	15.554	8.22582	23.141	6.38305	14.1057	14.5433	0	0	0	0	11.9888	5.64199	18.2977	11.9761	4.67298	19.9073	0.952717	8.51099	11.4672	3.58867	4.2067	6.42086	33.8753	12.9833	25.631	24.1632	keep
ENSG00000213626	LBH	LBH regulator of WNT signaling pathway [Source:HGNC Symbol;Acc:HGNC:29532]	1.13661	1.77486	10.9793	4.63025	0	0	0	0	0	0	11.1606	0	16.7843	19.1828	13.4183	16.4618	7.00948	15.4834	3.81087	8.76793	3.8224	4.48583	3.15503	3.82109	188.92	135.734	202.35	175.668	keep
ENSG00000079931	MOXD1	monooxygenase DBH like 1 [Source:HGNC Symbol;Acc:HGNC:21063]	0	0	0	0	0	0	0	0	0	0	0	0	0	0	0	0	1.16825	0	0	0	0	0	3.15503	0	32.5724	15.3438	21.584	23.1667	keep
ENSG00000183117	CSMD1	CUB and Sushi multiple domains 1 [Source:HGNC Symbol;Acc:HGNC:14026]	0	0	0	0	1.05186	0	0	0	0	0	0	0	0	0	0	0	0	0	0.952717	0	0	0	0	0	18.2405	29.5074	18.886	22.2113	keep
ENSG00000211677	IGLC2	immunoglobulin lambda constant 2 [Source:HGNC Symbol;Acc:HGNC:5856]	10.2295	6.21202	8.23445	8.22531	0	0	0	0	0	0	12.2767	0	8.39214	16.926	14.6381	13.3188	2.92062	0	0.952717	1.29111	11.4672	15.2518	22.0852	16.2681	261.882	206.552	207.746	225.393	keep
ENSG00000107731	UNC5B	unc-5 netrin receptor B [Source:HGNC Symbol;Acc:HGNC:12568]	0	0.887431	10.9793	3.95557	0	1.06384	0	0	0	0	0	0	0	0	26.8366	0	1.75237	0	0	0	0	5.383	5.25838	3.54713	6.51447	25.9665	39.1209	23.8673	keep
ENSG00000169136	ATF5	activating transcription factor 5 [Source:HGNC Symbol;Acc:HGNC:790]	31.825	63.0076	61.3009	52.0445	17.8817	25.5322	18.4459	20.6199	11.0312	16.3467	12.2767	13.2182	20.3809	20.3112	18.2977	19.6633	55.4917	44.2384	44.7777	48.1693	331.275	295.168	327.071	317.838	366.113	421.366	445.169	410.883	keep
ENSG00000211898	IGHD	immunoglobulin heavy constant delta [Source:HGNC Symbol;Acc:HGNC:5480]	2.27322	2.66229	2.74482	2.56011	1.05186	1.06384	6.51033	2.87535	0	0	6.69636	0	1.19888	0	0	0	0.584123	0	0	0	0	0.897167	1.05168	0.649614	102.929	110.948	71.4969	95.1245	keep
ENSG00000246985	SOCS2-AS1	SOCS2 antisense RNA 1 [Source:HGNC Symbol;Acc:HGNC:27054]	0	2.66229	1.82988	1.49739	0	0	0	0	0	0	1.11606	0	0	0	0	0	3.50474	0	0	0	0	4.48583	2.10335	2.19639	26.0579	54.2936	17.537	32.6295	keep
ENSG00000239039	SNORD13	small nucleolar RNA, C/D box 13 [Source:HGNC Symbol;Acc:HGNC:32711]	2.27322	0.887431	0.914939	1.35853	0	0	0	0	0	0	0	0	0	0	0	0	2.92062	0	1.90543	1.60868	0	0	5.25838	0	45.6013	2.36059	28.329	25.4303	keep
ENSG00000166444	DENND2B	DENN domain containing 2B [Source:HGNC Symbol;Acc:HGNC:11350]	4.54643	0	0	0	0	0	5.42528	0	0	0	0	0	0	0	0	0	0	0	0	0	2.54827	0	1.05168	1.19998	15.6347	24.7862	20.235	20.2186	keep
ENSG00000175274	TP53I11	tumor protein p53 inducible protein 11 [Source:HGNC Symbol;Acc:HGNC:16842]	3.40982	3.54972	0	2.31985	9.46678	0	0	0	0	0	0	0	20.3809	2.2568	0	7.5459	16.9396	21.0132	25.7234	21.2254	1.27413	29.6065	15.7751	15.5519	24.755	11.803	25.631	20.7296	keep
ENSG00000068976	PYGM	glycogen phosphorylase, muscle associated [Source:HGNC Symbol;Acc:HGNC:9726]	1.13661	2.66229	0	1.2663	0	5.31921	0	0	0	0	0	0	0	0	0	0	0.584123	0	2.85815	1.14742	0	0	0	0	18.2405	20.065	21.584	19.9632	keep
ENSG00000117016	RIMS3	regulating synaptic membrane exocytosis 3 [Source:HGNC Symbol;Acc:HGNC:21292]	0	0	0	0	0	0	0	0	0	0	3.34818	0	0	0	2.43969	0	2.92062	0	0	0	8.91894	2.6915	5.25838	5.62294	59.9331	47.2118	43.1679	50.1043	keep
ENSG00000185338	SOCS1	suppressor of cytokine signaling 1 [Source:HGNC Symbol;Acc:HGNC:19383]	0	1.77486	1.82988	1.20158	4.20746	0	0	0	0	0	4.46424	0	0	3.38519	9.75876	4.38132	3.50474	4.42384	0.952717	2.96043	6.37067	13.4575	18.9302	12.9194	50.8129	86.1616	39.1209	58.6985	keep
ENSG00000187621	TCL6	T cell leukemia/lymphoma 6 [Source:HGNC Symbol;Acc:HGNC:13463]	0	0	0	0	0	0	0	0	0	0	0	0	0	0	0	0	0	0	0	0	0	0	1.05168	0	29.9666	5.90148	26.98	20.9493	keep
ENSG00000175097	RAG2	recombination activating 2 [Source:HGNC Symbol;Acc:HGNC:9832]	0	0	0	0	0	0	0	0	0	0	0	0	0	0	0	0	0.584123	0	0	0	0	0	0	0	11.726	28.3271	17.537	19.1967	keep
ENSG00000012124	CD22	CD22 molecule [Source:HGNC Symbol;Acc:HGNC:1643]	0	3.54972	9.14939	4.23304	2.10373	12.7661	0	4.95661	4.72765	0	3.34818	2.69194	14.3865	0	2.43969	5.60874	0.584123	12.1656	3.81087	5.52018	1.27413	0.897167	1.05168	1.07433	95.1113	50.7527	72.8459	72.9033	keep
ENSG00000106624	AEBP1	AE binding protein 1 [Source:HGNC Symbol;Acc:HGNC:303]	11.3661	6.21202	7.31951	8.2992	1.05186	2.12768	0	1.05985	4.72765	2.33524	1.11606	2.72632	4.79551	2.2568	4.87938	3.97723	12.2666	6.63576	7.62173	8.84136	6.37067	3.58867	21.0335	10.3309	65.1447	59.0148	71.4969	65.2188	keep
ENSG00000153064	BANK1	B cell scaffold protein with ankyrin repeats 1 [Source:HGNC Symbol;Acc:HGNC:18233]	37.5081	18.6361	17.3838	24.5093	13.6742	13.8299	31.4666	19.6569	0	0	3.34818	0	4.79551	5.64199	10.9786	7.1387	0.584123	7.74172	0	2.77528	0	2.6915	2.10335	1.59828	40.3897	43.671	41.8189	41.9599	keep
ENSG00000253552	HOXA-AS2	HOXA cluster antisense RNA 2 [Source:HGNC Symbol;Acc:HGNC:43745]	29.5518	28.3978	21.0436	26.3311	13.6742	5.31921	5.42528	8.13957	12.6071	0	11.1606	7.92255	2.39775	7.89879	14.6381	8.31156	9.93009	27.649	14.2908	17.2899	33.1275	37.681	23.1369	31.3151	140.713	210.093	191.558	180.788	keep
ENSG00000198467	TPM2	tropomyosin 2 [Source:HGNC Symbol;Acc:HGNC:12011]	0	11.5366	0	0	2.10373	3.19152	1.08506	2.12677	0	0	0	0	17.9832	0	0	0	9.93009	9.95364	16.1962	12.0266	25.4827	6.28017	5.25838	12.3404	39.0868	10.6227	9.44299	19.7175	keep
ENSG00000198121	LPAR1	lysophosphatidic acid receptor 1 [Source:HGNC Symbol;Acc:HGNC:3166]	4.54643	0	0	0	5.25932	0	0	0	0	0	0	0	0	0	0	0	9.34597	4.42384	0	4.58994	7.6448	10.766	6.31005	8.24028	14.3318	28.3271	12.141	18.2666	keep
ENSG00000163380	LMOD3	leiomodin 3 [Source:HGNC Symbol;Acc:HGNC:6649]	5.68304	0	0.914939	2.19933	6.31119	4.25536	1.08506	3.88387	0	0	2.23212	0	9.59102	11.284	4.87938	8.58479	5.84123	9.95364	8.57445	8.12311	3.8224	12.5603	5.25838	7.2137	16.9376	35.4089	53.9599	35.4355	keep
ENSG00000174123	TLR10	toll like receptor 10 [Source:HGNC Symbol;Acc:HGNC:15634]	6.81965	0	0.914939	2.5782	3.15559	3.19152	0	2.11571	0	7.00573	0	0	4.79551	1.1284	7.31907	4.41433	5.25711	0	5.7163	3.6578	7.6448	4.48583	5.25838	5.79634	37.7839	54.2936	58.0069	50.0282	keep
ENSG00000175183	CSRP2	cysteine and glycine rich protein 2 [Source:HGNC Symbol;Acc:HGNC:2470]	6.81965	2.66229	2.74482	4.07559	2.10373	0	1.08506	1.06293	0	11.6762	2.23212	4.63611	0	2.2568	0	0	3.50474	2.21192	0.952717	2.22312	31.8533	8.0745	12.6201	17.516	75.5679	83.801	101.175	86.8479	keep
ENSG00000081721	DUSP12	dual specificity phosphatase 12 [Source:HGNC Symbol;Acc:HGNC:3067]	12.5027	9.76174	13.7241	11.9962	8.41491	7.44689	4.34022	6.73401	0	0	0	0	3.59663	20.3112	13.4183	12.442	15.1872	24.3311	0	13.1728	14.0155	27.8122	34.7053	25.511	48.2071	4.72118	10.792	21.2401	keep
ENSG00000169762	TAPT1	transmembrane anterior posterior transformation 1 [Source:HGNC Symbol;Acc:HGNC:26887]	39.7813	21.2983	7.31951	22.7997	26.2966	10.6384	26.0413	20.9921	0	2.33524	6.69636	3.01053	10.7899	4.51359	7.31907	7.54085	20.4443	2.21192	9.52717	10.7278	8.91894	13.4575	6.31005	9.56216	79.4765	77.8995	58.0069	71.7943	keep
ENSG00000197989	SNHG12	small nucleolar RNA host gene 12 [Source:HGNC Symbol;Acc:HGNC:30062]	0	10.6492	10.0643	6.9045	0	11.7023	0	0	0	0	3.34818	0	1.19888	6.77039	8.53892	5.50273	4.08886	0	0	0	31.8533	12.5603	31.5503	25.3213	46.9042	21.2453	55.3089	41.1528	keep
ENSG00000255717	SNHG1	small nucleolar RNA host gene 1 [Source:HGNC Symbol;Acc:HGNC:32688]	150.032	246.706	275.397	224.045	37.8671	55.3197	24.9563	39.381	48.8524	18.6819	33.4818	33.672	49.154	48.5211	43.9144	47.1965	37.968	23.2252	20.0071	27.0667	301.97	206.348	270.281	259.533	687.928	636.18	577.371	633.826	keep
ENSG00000178860	MSC	musculin [Source:HGNC Symbol;Acc:HGNC:7321]	0	0	1.82988	0	3.15559	0	16.2758	6.47714	4.72765	0	1.11606	1.9479	10.7899	1.1284	6.09923	6.00584	0	0	0	0	3.8224	0.897167	4.2067	2.97542	45.6013	66.0966	33.7249	48.4743	keep
ENSG00000267317	AC027307.2	novel transcript, antisense to APC2	61.3768	55.0207	24.7034	47.0336	21.0373	12.7661	35.8068	23.2034	0	0	1.11606	0	1.19888	28.21	9.75876	13.0559	22.1967	30.9669	3.81087	18.9915	7.6448	29.6065	34.7053	23.9855	20.8463	20.065	33.7249	24.8788	keep
ENSG00000284543	LINC01226	long intergenic non-protein coding RNA 1226 [Source:HGNC Symbol;Acc:HGNC:49678]	1.13661	2.66229	0	1.2663	4.20746	2.12768	0	2.11171	1.57588	0	1.11606	0.897314	0	0	0	0	8.17772	9.95364	0.952717	6.36136	3.8224	1.79433	4.2067	3.27448	23.4521	18.8847	59.3559	33.8976	keep
ENSG00000197992	CLEC9A	C-type lectin domain containing 9A [Source:HGNC Symbol;Acc:HGNC:26705]	4.54643	1.77486	0	2.1071	0	0	3.25517	0	0	0	2.23212	0	0	1.1284	0	0	5.84123	4.42384	0.952717	3.73926	3.8224	0	0	0	37.7839	28.3271	29.678	31.9297	keep
ENSG00000162551	ALPL	alkaline phosphatase, biomineralization associated [Source:HGNC Symbol;Acc:HGNC:438]	0	0	0	0	0	0	0	0	0	0	0	0	0	0	0	0	0	0	0	0	0	4.48583	1.05168	1.84584	11.726	11.803	29.678	17.7357	keep
ENSG00000132763	MMACHC	metabolism of cobalamin associated C [Source:HGNC Symbol;Acc:HGNC:24525]	1.13661	13.3115	12.8091	9.08574	12.6224	7.44689	6.51033	8.85986	0	0	2.23212	0	9.59102	7.89879	8.53892	8.67624	8.17772	4.42384	4.76358	5.78838	0	2.6915	3.15503	1.94884	50.8129	28.3271	18.886	32.6753	keep
ENSG00000126353	CCR7	C-C motif chemokine receptor 7 [Source:HGNC Symbol;Acc:HGNC:1608]	11.3661	19.5235	11.8942	14.2613	2.10373	7.44689	5.42528	4.99196	26.79	0	5.5803	10.7901	3.59663	2.2568	9.75876	5.20406	6.42535	11.0596	3.81087	7.09861	70.0774	80.745	57.8421	69.5548	221.492	143.996	219.887	195.125	keep
ENSG00000166482	MFAP4	microfibril associated protein 4 [Source:HGNC Symbol;Acc:HGNC:7035]	27.2786	47.0339	62.2159	45.5094	12.6224	8.51073	7.59539	9.57616	7.87941	4.67049	6.69636	6.41542	2.39775	14.6692	15.858	10.975	0.584123	5.5298	11.4326	5.84884	6.37067	7.17733	10.5168	8.02158	106.837	126.292	99.8258	110.985	keep
ENSG00000168528	SERINC2	serine incorporator 2 [Source:HGNC Symbol;Acc:HGNC:23231]	0	2.66229	0	0	0	0	0	0	9.4553	0	0	0	0	2.2568	0	0	23.3649	6.63576	7.62173	12.5408	11.4672	17.9433	9.46508	12.9585	139.41	61.3754	257.659	152.815	keep
ENSG00000140836	ZFHX3	zinc finger homeobox 3 [Source:HGNC Symbol;Acc:HGNC:777]	2.27322	6.21202	9.14939	5.87821	1.05186	3.19152	6.51033	3.58457	0	4.67049	2.23212	2.30087	2.39775	5.64199	8.53892	5.52622	15.7713	7.74172	14.2908	12.6013	3.8224	1.79433	2.10335	2.57336	40.3897	36.5892	55.3089	44.0959	keep
ENSG00000007312	CD79B	CD79b molecule [Source:HGNC Symbol;Acc:HGNC:1699]	17.0491	9.76174	7.31951	11.3768	31.5559	3.19152	2.17011	12.3059	31.5177	23.3524	13.3927	22.7543	4.79551	10.1556	21.9572	12.3028	22.1967	28.755	45.7304	32.2273	17.8379	17.9433	13.6718	16.4843	381.748	332.844	283.29	332.627	keep
ENSG00000122025	FLT3	fms related receptor tyrosine kinase 3 [Source:HGNC Symbol;Acc:HGNC:3765]	12.5027	22.1858	10.9793	15.2226	1.05186	12.7661	6.51033	6.7761	0	0	8.92848	0	11.9888	5.64199	9.75876	9.12984	73.5995	55.298	45.7304	58.2093	123.591	105.866	102.012	110.49	71.6592	83.801	37.7719	64.4107	keep
ENSG00000170476	MZB1	marginal zone B and B1 cell specific protein [Source:HGNC Symbol;Acc:HGNC:30125]	6.81965	9.76174	6.40457	7.66199	19.9854	10.6384	2.17011	10.9313	9.4553	14.0115	5.5803	9.68235	10.7899	13.5408	18.2977	14.2095	1.16825	2.21192	0	1.12672	0	8.0745	7.36173	5.14541	143.318	147.537	117.363	136.073	keep
ENSG00000149948	HMGA2	high mobility group AT-hook 2 [Source:HGNC Symbol;Acc:HGNC:5009]	1.13661	0	0	0	1.05186	0	0	0	0	0	2.23212	0	9.59102	10.1556	0	6.5822	20.4443	13.2715	1.90543	11.8738	2.54827	2.6915	4.2067	3.14882	31.2695	24.7862	31.027	29.0275	keep
ENSG00000174500	GCSAM	germinal center associated signaling and motility [Source:HGNC Symbol;Acc:HGNC:20253]	0	0	0	0	0	0	0	0	0	0	0	0	0	0	0	0	0	1.10596	0.952717	0.686225	5.09653	0	1.05168	2.0494	20.8463	9.44237	18.886	16.3915	keep
ENSG00000237356	AL365295.1	novel transcript	0	0	0	0	0	0	0	0	0	0	0	0	0	0	0	0	0.584123	0	0.952717	0.51228	0	0	0	0	7.81737	10.6227	33.7249	17.3883	keep
ENSG00000124813	RUNX2	RUNX family transcription factor 2 [Source:HGNC Symbol;Acc:HGNC:10472]	12.5027	13.3115	18.2988	14.7043	7.36305	13.8299	8.68044	9.95781	11.0312	0	2.23212	4.4211	25.1764	29.3384	0	18.1716	125.002	68.5695	68.5956	87.3891	166.912	155.21	126.201	149.441	61.236	88.5222	76.8929	75.5504	keep
ENSG00000083454	P2RX5	purinergic receptor P2X 5 [Source:HGNC Symbol;Acc:HGNC:8536]	3.40982	2.66229	15.554	7.20869	0	3.19152	4.34022	2.51058	14.1829	0	12.2767	8.81987	2.39775	10.1556	13.4183	8.65721	0	4.42384	0	0	0	0	0	0	142.015	179.405	98.4768	139.966	keep
ENSG00000136630	HLX	H2.0 like homeobox [Source:HGNC Symbol;Acc:HGNC:4978]	0	12.424	2.74482	5.05628	0	0	11.9356	0	3.15177	0	7.81242	3.65473	4.79551	10.1556	7.31907	7.42339	31.5426	21.0132	20.0071	24.1876	28.0309	26.0178	36.8086	30.2858	48.2071	62.5557	84.9869	65.2499	keep
ENSG00000243364	EFNA4	ephrin A4 [Source:HGNC Symbol;Acc:HGNC:3224]	0	0.887431	0	0	19.9854	0	0	0	0	0	0	0	0	11.284	4.87938	5.38779	10.5142	26.543	20.0071	19.0214	8.91894	6.28017	8.4134	7.87083	3.90868	24.7862	22.933	17.2093	keep
ENSG00000118507	AKAP7	A-kinase anchoring protein 7 [Source:HGNC Symbol;Acc:HGNC:377]	3.40982	2.66229	1.82988	2.634	0	4.25536	8.68044	4.31194	0	0	0	0	16.7843	11.284	6.09923	11.3892	8.17772	5.5298	12.3853	8.69761	0	8.97167	3.15503	4.04223	2.60579	22.4256	28.329	17.7868	keep
ENSG00000167889	MGAT5B	alpha-1,6-mannosylglycoprotein 6-beta-N-acetylglucosaminyltransferase B [Source:HGNC Symbol;Acc:HGNC:24140]	4.54643	1.77486	3.65976	3.32702	2.10373	3.19152	2.17011	2.48845	0	0	0	0	0	0	0	0	0.584123	0	1.90543	0.829852	3.8224	0	4.2067	2.67637	3.90868	11.803	37.7719	17.8279	keep
ENSG00000106460	TMEM106B	transmembrane protein 106B [Source:HGNC Symbol;Acc:HGNC:22407]	1.13661	11.5366	21.9585	11.5439	15.778	29.7876	4.34022	16.6352	0	2.33524	3.34818	1.89447	10.7899	6.77039	24.3969	13.9857	21.6126	0	13.338	11.6502	25.4827	11.6632	9.46508	15.537	37.7839	18.8847	60.7049	39.1245	keep
ENSG00000164330	EBF1	EBF transcription factor 1 [Source:HGNC Symbol;Acc:HGNC:3126]	0	0.887431	2.74482	1.21075	0	1.06384	0	0	4.72765	0	3.34818	2.69194	0	0	0	0	0	0	0	0	12.7413	1.79433	9.46508	8.00025	58.6302	31.868	52.6109	47.7031	keep
ENSG00000143390	RFX5	regulatory factor X5 [Source:HGNC Symbol;Acc:HGNC:9986]	19.3223	21.2983	10.0643	16.895	18.9336	25.5322	4.34022	16.2687	0	0	2.23212	0	29.9719	16.926	17.0778	21.3252	37.968	11.0596	14.2908	21.1061	6.37067	3.58867	21.0335	10.3309	10.4232	30.6877	45.8659	28.9923	keep
ENSG00000277568	AC011375.1		0	0	0	0	0	5.31921	0	0	0	0	0	0	0	0	0	0	1.75237	0	0	0	0	0	3.15503	0	9.12026	14.1636	22.933	15.4056	keep
ENSG00000198851	CD3E	CD3e molecule [Source:HGNC Symbol;Acc:HGNC:1674]	0	0.887431	2.74482	1.21075	0	0	0	0	0	0	0	0	3.59663	0	0	0	0	0	0	0	0	0	0	0	7.81737	49.5724	1.349	19.5796	keep
ENSG00000125089	SH3TC1	SH3 domain and tetratricopeptide repeats 1 [Source:HGNC Symbol;Acc:HGNC:26009]	11.3661	7.98688	12.8091	10.7207	5.25932	2.12768	0	2.46233	0	7.00573	1.11606	2.70726	7.19326	13.5408	14.6381	11.7907	19.2761	13.2715	14.2908	15.6128	19.112	20.6348	30.4986	23.4151	22.1492	76.7192	32.3759	43.7481	keep
ENSG00000070476	ZXDC	ZXD family zinc finger C [Source:HGNC Symbol;Acc:HGNC:28160]	7.95625	5.32459	11.8942	8.39168	11.5705	5.31921	1.08506	5.99159	0	0	5.5803	0	1.19888	6.77039	13.4183	7.12919	18.1078	36.4967	24.7706	26.4584	26.7568	14.3547	23.1369	21.4161	20.8463	59.0148	44.5169	41.4593	keep
ENSG00000170322	NFRKB	nuclear factor related to kappaB binding protein [Source:HGNC Symbol;Acc:HGNC:7802]	9.09286	20.4109	25.6183	18.374	4.20746	13.8299	7.59539	8.54426	1.57588	0	0	0	3.59663	16.926	4.87938	8.46733	9.34597	12.1656	0	7.17051	6.37067	0	8.4134	4.92802	49.51	15.3438	5.39599	23.4166	keep
ENSG00000250548	LINC01303	long intergenic non-protein coding RNA 1303 [Source:HGNC Symbol;Acc:HGNC:50470]	0	0	0	0	0	0	0	0	0	0	0	0	0	0	0	0	0	0	0	0	0	0	0	0	13.0289	15.3438	14.839	14.4039	keep
ENSG00000138795	LEF1	lymphoid enhancer binding factor 1 [Source:HGNC Symbol;Acc:HGNC:6551]	0	0	0	0	2.10373	4.25536	0	2.1197	0	0	0	0	0	0	0	0	0.584123	0	0	0	1.27413	7.17733	5.25838	4.56995	7.81737	18.8847	17.537	14.7464	keep
ENSG00000147905	ZCCHC7	zinc finger CCHC-type containing 7 [Source:HGNC Symbol;Acc:HGNC:26209]	2.27322	11.5366	9.14939	7.65307	6.31119	7.44689	0	4.58602	0	0	11.1606	0	1.19888	11.284	6.09923	6.19403	9.93009	17.6954	2.85815	10.1612	2.54827	9.86883	11.5684	7.99518	91.2026	33.0483	67.4499	63.9003	keep
ENSG00000113141	IK	IK cytokine [Source:HGNC Symbol;Acc:HGNC:5958]	19.3223	28.3978	32.0229	26.581	49.4376	31.9152	22.7862	34.713	0	0	8.92848	0	32.3697	33.8519	13.4183	26.5466	47.314	28.755	37.156	37.7416	31.8533	47.5498	36.8086	38.7373	28.6637	35.4089	103.873	55.9818	keep
ENSG00000233016	SNHG7	small nucleolar RNA host gene 7 [Source:HGNC Symbol;Acc:HGNC:28254]	427.365	426.854	494.982	449.734	142.002	154.257	157.333	151.197	72.4906	109.756	116.07	99.4391	118.689	78.9879	89.0487	95.5751	178.742	106.172	166.725	150.546	415.368	460.247	503.752	459.789	1000.62	943.057	949.695	964.458	keep
ENSG00000210184	MT-TS2	mitochondrially encoded tRNA-Ser (AGU/C) 2 [Source:HGNC Symbol;Acc:HGNC:7498]	86.3822	87.8557	200.372	124.87	103.083	95.7457	49.9125	82.9136	56.7318	2.33524	62.4994	40.5221	95.9102	153.462	54.893	101.422	53.7393	7.74172	20.9598	27.4803	103.205	116.632	125.149	114.995	660.567	527.592	527.458	571.873	keep
ENSG00000152193	OBI1	ORC ubiquitin ligase 1 [Source:HGNC Symbol;Acc:HGNC:20308]	0	22.1858	3.65976	8.61518	4.20746	1.06384	3.25517	2.84215	0	0	0	0	7.19326	2.2568	13.4183	7.62279	16.9396	7.74172	19.0543	14.5785	17.8379	9.86883	17.8785	15.1951	20.8463	3.54089	22.933	15.7734	keep
ENSG00000165449	SLC16A9	solute carrier family 16 member 9 [Source:HGNC Symbol;Acc:HGNC:23520]	9.09286	14.1989	17.3838	13.5585	19.9854	24.4683	16.2758	20.2432	7.87941	2.33524	5.5803	5.26499	2.39775	2.2568	3.65954	2.77136	1.75237	0	2.85815	1.53684	1.27413	8.0745	4.2067	4.51844	72.9621	47.2118	64.7519	61.6419	keep
ENSG00000014164	ZC3H3	zinc finger CCCH-type containing 3 [Source:HGNC Symbol;Acc:HGNC:28972]	28.4152	28.3978	21.0436	25.9522	64.1637	12.7661	60.7631	45.8976	4.72765	0	1.11606	1.9479	14.3865	3.38519	6.09923	7.95698	22.1967	58.6159	57.163	45.9918	5.09653	16.149	18.9302	13.3919	3.90868	140.455	6.74499	50.3696	keep
ENSG00000153283	CD96	CD96 molecule [Source:HGNC Symbol;Acc:HGNC:16892]	60.2402	46.1464	57.6412	54.6759	50.4895	91.4903	95.4849	79.1549	39.3971	0	24.5533	21.3168	41.9607	47.3927	35.3755	41.5763	5.25711	1.10596	3.81087	3.39131	15.2896	14.3547	18.9302	16.1915	238.43	195.929	217.189	217.182	keep
ENSG00000144711	IQSEC1	IQ motif and Sec7 domain ArfGEF 1 [Source:HGNC Symbol;Acc:HGNC:29112]	13.6393	25.7355	14.639	18.0046	15.778	11.7023	8.68044	12.0536	0	16.3467	11.1606	9.1691	1.19888	2.2568	17.0778	6.8445	28.0379	34.2848	30.4869	30.9365	73.8998	51.1385	47.3254	57.4545	97.7171	106.227	75.5439	93.1625	keep
ENSG00000082438	COBLL1	cordon-bleu WH2 repeat protein like 1 [Source:HGNC Symbol;Acc:HGNC:23571]	1.13661	4.43716	0.914939	2.1629	2.10373	2.12768	0	1.41047	0	0	0	0	0	0	1.21985	0	1.16825	1.10596	0	0.758069	0	1.79433	2.10335	1.29923	11.726	8.26207	22.933	14.307	keep
ENSG00000141682	PMAIP1	phorbol-12-myristate-13-acetate-induced protein 1 [Source:HGNC Symbol;Acc:HGNC:9108]	2.27322	21.2983	25.6183	16.3966	4.20746	0	11.9356	5.38102	15.7588	2.33524	7.81242	8.6355	4.79551	19.1828	8.53892	10.8391	14.019	15.4834	16.1962	15.2329	21.6603	54.7272	26.2919	34.2264	78.1737	93.2434	97.1278	89.515	keep
ENSG00000127124	HIVEP3	HIVEP zinc finger 3 [Source:HGNC Symbol;Acc:HGNC:13561]	0	0	0	0	0	0	0	0	0	0	0	0	0	0	0	0	2.92062	0	13.338	5.41955	0	0	0	0	13.0289	22.4256	6.74499	14.0665	keep
ENSG00000165457	FOLR2	folate receptor beta [Source:HGNC Symbol;Acc:HGNC:3793]	0	0	0	0	0	2.12768	1.08506	1.07091	0	0	0	0	0	1.1284	0	0	1.16825	1.10596	0	0.758069	0	8.97167	7.36173	5.44446	15.6347	12.9833	12.141	13.5863	keep
ENSG00000110777	POU2AF1	POU class 2 homeobox associating factor 1 [Source:HGNC Symbol;Acc:HGNC:9211]	0	0	0	0	0	0	0	0	0	0	0	0	0	0	0	0	0	0	0	0	7.6448	0	0	0	26.0579	2.36059	18.886	15.7681	keep
ENSG00000226091	LINC00937	long intergenic non-protein coding RNA 937 [Source:HGNC Symbol;Acc:HGNC:48629]	0	0	0.914939	0	0	0	0	0	0	0	0	0	0	0	0	0	2.33649	4.42384	0	2.25344	0	2.6915	0	0	18.2405	10.6227	12.141	13.6681	keep
ENSG00000134193	REG4	regenerating family member 4 [Source:HGNC Symbol;Acc:HGNC:22977]	0	0	0	0	0	0	0	0	0	0	0	0	0	2.2568	0	0	2.92062	23.2252	9.52717	11.891	0	6.28017	4.2067	3.49562	37.7839	0	24.282	20.6886	keep
ENSG00000210194	MT-TE	mitochondrially encoded tRNA-Glu (GAA/G) [Source:HGNC Symbol;Acc:HGNC:7479]	30.6884	74.5442	116.197	73.81	51.5413	50.0005	33.6367	45.0595	14.1829	11.6762	22.3212	16.0601	47.9551	77.8595	37.8152	54.5433	60.7488	9.95364	12.3853	27.6959	28.0309	67.2875	65.2039	53.5074	183.708	107.407	147.041	146.052	keep
ENSG00000101255	TRIB3	tribbles pseudokinase 3 [Source:HGNC Symbol;Acc:HGNC:16228]	34.0982	39.9344	32.0229	35.3518	18.9336	19.1491	9.7655	15.9494	23.6382	0	1.11606	8.25143	7.19326	2.2568	17.0778	8.84263	11.0983	0	37.156	16.0848	117.22	133.678	88.3407	113.08	134.198	63.736	110.618	102.851	keep
ENSG00000165071	TMEM71	transmembrane protein 71 [Source:HGNC Symbol;Acc:HGNC:26572]	3.40982	2.66229	1.82988	2.634	10.5186	3.19152	0	4.57006	0	0	1.11606	0	7.19326	10.1556	0	5.78295	6.42535	0	9.52717	5.31751	50.9653	4.48583	9.46508	21.6388	11.726	14.1636	31.027	18.9722	keep
ENSG00000113721	PDGFRB	platelet derived growth factor receptor beta [Source:HGNC Symbol;Acc:HGNC:8804]	0	0	0	0	0	0	0	0	3.15177	0	0	0	0	0	0	0	0.584123	0	0.952717	0.51228	2.54827	0	0	0	13.0289	29.5074	35.0739	25.8701	keep
ENSG00000180592	SKIDA1	SKI/DACH domain containing 1 [Source:HGNC Symbol;Acc:HGNC:32697]	0	0	0	0	0	0	0	0	0	0	1.11606	0	2.39775	3.38519	3.65954	3.14749	5.84123	9.95364	3.81087	6.53525	0	7.17733	0	0	13.0289	27.1468	14.839	18.3382	keep
ENSG00000136807	CDK9	cyclin dependent kinase 9 [Source:HGNC Symbol;Acc:HGNC:1780]	4.54643	3.54972	5.48963	4.5286	0	8.51073	2.17011	3.56028	0	0	3.34818	0	4.79551	16.926	8.53892	10.0868	20.4443	4.42384	14.2908	13.053	14.0155	16.149	9.46508	13.2098	40.3897	12.9833	32.3759	28.583	keep
ENSG00000110841	PPFIBP1	PPFIA binding protein 1 [Source:HGNC Symbol;Acc:HGNC:9249]	0	0	5.48963	0	5.25932	2.12768	4.34022	3.90907	0	0	0	0	1.19888	0	0	0	0	1.10596	0	0	5.09653	0	5.25838	3.45164	9.12026	5.90148	28.329	14.4502	keep
ENSG00000154016	GRAP	GRB2 related adaptor protein [Source:HGNC Symbol;Acc:HGNC:4562]	0	5.32459	1.82988	2.38482	1.05186	10.6384	0	3.89676	0	0	5.5803	0	2.39775	13.5408	17.0778	11.0055	27.4538	4.42384	38.1087	23.3288	16.5637	34.0923	8.4134	19.6898	54.7216	24.7862	26.98	35.4959	keep
ENSG00000108691	CCL2	C-C motif chemokine ligand 2 [Source:HGNC Symbol;Acc:HGNC:10618]	0	0.887431	0	0	0	0	0	0	0	0	1.11606	0	0	2.2568	0	0	1.75237	0	2.85815	1.53684	15.2896	9.86883	8.4134	11.1906	29.9666	11.803	13.49	18.4198	keep
ENSG00000135362	PRR5L	proline rich 5 like [Source:HGNC Symbol;Acc:HGNC:25878]	0	7.98688	10.9793	6.32205	19.9854	6.38305	6.51033	10.9596	0	0	4.46424	0	0	4.51359	1.21985	1.91115	3.50474	9.95364	3.81087	5.75641	0	8.97167	10.5168	6.49614	33.8753	30.6877	25.631	30.0646	keep
ENSG00000069493	CLEC2D	C-type lectin domain family 2 member D [Source:HGNC Symbol;Acc:HGNC:14351]	5.68304	8.87431	7.31951	7.29229	5.25932	12.7661	14.1057	10.7104	1.57588	4.67049	10.0445	5.4303	16.7843	24.8248	12.1985	17.9358	35.6315	45.3444	11.4326	30.8028	21.6603	28.7093	32.6019	27.6572	42.9955	49.5724	78.2419	56.9366	keep
ENSG00000175197	DDIT3	DNA damage inducible transcript 3 [Source:HGNC Symbol;Acc:HGNC:2726]	246.644	208.546	170.179	208.456	125.172	64.8943	120.441	103.502	39.3971	58.3811	60.2673	52.6818	17.9832	30.4668	46.3541	31.6013	47.314	97.3245	55.2576	66.632	308.34	287.991	237.679	278.003	401.291	381.236	381.766	388.098	keep
ENSG00000279785	AC008267.7	TEC	0	0	0	0	0	0	0	0	0	0	0	0	0	0	0	0	0.584123	0	0	0	0	0	3.15503	0	3.90868	20.065	17.537	13.8369	keep
ENSG00000160678	S100A1	S100 calcium binding protein A1 [Source:HGNC Symbol;Acc:HGNC:10486]	0	0	0	0	0	0	0	0	0	0	0	0	0	3.38519	0	0	0.584123	0	0.952717	0.51228	0	0	2.10335	0	22.1492	12.9833	5.39599	13.5095	keep
ENSG00000183340	JRKL	JRK like [Source:HGNC Symbol;Acc:HGNC:6200]	3.40982	14.1989	1.82988	6.47953	0	2.12768	0	0	0	0	1.11606	0	1.19888	4.51359	7.31907	4.34385	11.0983	1.10596	6.66902	6.2911	2.54827	0	5.25838	2.60221	2.60579	56.6542	6.74499	22.0017	keep
ENSG00000179097	HTR1F	5-hydroxytryptamine receptor 1F [Source:HGNC Symbol;Acc:HGNC:5292]	0	2.66229	0	0	0	0	0	0	0	0	0	0	7.19326	0	0	0	0	0	0	0	0	0	0	0	9.12026	20.065	9.44299	12.8761	keep
ENSG00000055163	CYFIP2	cytoplasmic FMR1 interacting protein 2 [Source:HGNC Symbol;Acc:HGNC:13760]	50.0107	78.0939	52.1515	60.0854	39.9708	60.6389	23.8712	41.4937	56.7318	58.3811	60.2673	58.46	35.9663	54.1631	14.6381	34.9225	8.76185	3.31788	11.4326	7.83744	6.37067	17.0462	8.4134	10.6101	386.96	407.202	423.585	405.916	keep
ENSG00000188051	TMEM221	transmembrane protein 221 [Source:HGNC Symbol;Acc:HGNC:21943]	0	0	0	0	0	0	0	0	4.72765	0	0	0	0	0	0	0	9.93009	2.21192	2.85815	5.00005	6.37067	7.17733	2.10335	5.21712	22.1492	23.6059	41.8189	29.1914	keep
ENSG00000167550	RHEBL1	RHEB like 1 [Source:HGNC Symbol;Acc:HGNC:21166]	9.09286	11.5366	21.0436	13.891	6.31119	17.0215	31.4666	18.2664	3.15177	16.3467	2.23212	7.24353	7.19326	0	9.75876	5.65067	11.0983	32.0728	19.0543	20.7418	19.112	17.0462	12.6201	16.2594	27.3608	83.801	90.3829	67.1816	keep
ENSG00000166349	RAG1	recombination activating 1 [Source:HGNC Symbol;Acc:HGNC:9831]	0	7.98688	0.914939	2.96727	0	4.25536	0	0	0	0	0	0	0	3.38519	0	0	0	0	3.81087	0	0	0	0	0	19.5434	8.26207	10.792	12.8658	keep
ENSG00000140455	USP3	ubiquitin specific peptidase 3 [Source:HGNC Symbol;Acc:HGNC:12626]	5.68304	8.87431	26.5332	13.6969	9.46678	1.06384	3.25517	4.59526	0	0	7.81242	0	35.9663	18.0544	7.31907	20.4466	50.8187	18.8013	48.5886	39.4029	28.0309	30.5037	57.8421	38.7922	28.6637	53.1133	36.4229	39.4	keep
ENSG00000105287	PRKD2	protein kinase D2 [Source:HGNC Symbol;Acc:HGNC:17293]	132.983	124.24	139.986	132.403	115.705	119.15	66.1884	100.348	15.7588	9.34097	31.2497	18.7832	69.5349	60.9335	71.9709	67.4797	40.8886	47.5563	53.3521	47.2657	35.6757	32.298	45.222	37.7319	164.165	146.357	105.222	138.581	keep
ENSG00000170871	KIAA0232	KIAA0232 [Source:HGNC Symbol;Acc:HGNC:28992]	9.09286	4.43716	16.4689	9.99964	6.31119	8.51073	1.08506	5.30232	0	0	1.11606	0	1.19888	2.2568	0	1.15189	12.2666	15.4834	10.4799	12.7433	21.6603	7.17733	5.25838	11.3653	19.5434	14.1636	16.188	16.6316	keep
ENSG00000116752	BCAS2	BCAS2 pre-mRNA processing factor [Source:HGNC Symbol;Acc:HGNC:975]	0	19.5235	10.9793	10.1676	5.25932	21.2768	3.25517	9.93044	0	7.00573	2.23212	3.07928	34.7674	29.3384	8.53892	24.2149	30.3744	13.2715	1.90543	15.1838	29.3051	13.4575	14.7235	19.162	23.4521	31.868	49.9129	35.0777	keep
ENSG00000188917	TRMT2B	tRNA methyltransferase 2 homolog B [Source:HGNC Symbol;Acc:HGNC:25748]	17.0491	11.5366	9.14939	12.5784	21.0373	8.51073	14.1057	14.5512	0	0	2.23212	0	22.7787	7.89879	32.9358	21.2044	25.1173	17.6954	16.1962	19.6696	5.09653	18.8405	8.4134	10.7835	16.9376	12.9833	36.4229	22.1146	keep
ENSG00000163516	ANKZF1	ankyrin repeat and zinc finger peptidyl tRNA hydrolase 1 [Source:HGNC Symbol;Acc:HGNC:25527]	4.54643	5.32459	10.9793	6.9501	13.6742	10.6384	0	8.10422	0	0	0	0	22.7787	5.64199	0	9.47355	8.76185	1.10596	7.62173	5.82985	0	5.383	8.4134	4.5988	27.3608	11.803	2.698	13.9539	keep
ENSG00000136158	SPRY2	sprouty RTK signaling antagonist 2 [Source:HGNC Symbol;Acc:HGNC:11270]	15.9125	2.66229	9.14939	9.2414	11.5705	41.4898	29.2965	27.4523	12.6071	16.3467	26.7854	18.5797	11.9888	4.51359	8.53892	8.34709	19.2761	28.755	16.1962	21.4091	16.5637	29.6065	37.8603	28.0102	134.198	121.571	136.249	130.672	keep
ENSG00000177283	FZD8	frizzled class receptor 8 [Source:HGNC Symbol;Acc:HGNC:4046]	0	0	0	0	0	0	0	0	1.57588	0	0	0	0	0	0	0	2.33649	3.31788	7.62173	4.42537	0	0	1.05168	0	26.0579	17.7044	8.09399	17.2854	keep
ENSG00000245694	CRNDE	colorectal neoplasia differentially expressed [Source:HGNC Symbol;Acc:HGNC:37078]	19.3223	17.7486	14.639	17.2367	12.6224	11.7023	20.6161	14.9802	14.1829	4.67049	2.23212	7.02852	20.3809	7.89879	0	9.42656	22.7808	16.5894	22.8652	20.7451	30.5792	41.2697	36.8086	36.2192	71.6592	38.9498	80.9399	63.8496	keep
ENSG00000271856	LINC01215	long intergenic non-protein coding RNA 1215 [Source:HGNC Symbol;Acc:HGNC:49651]	0	0	0	0	4.20746	0	0	0	0	0	0	0	0	0	0	0	1.16825	0	0	0	0	0.897167	0	0	10.4232	15.3438	10.792	12.1863	keep
ENSG00000168209	DDIT4	DNA damage inducible transcript 4 [Source:HGNC Symbol;Acc:HGNC:24944]	86.3822	115.366	115.282	105.677	69.423	54.2559	41.2321	54.9703	11.0312	32.6934	20.0891	21.2712	25.1764	30.4668	10.9786	22.2073	36.7998	29.8609	36.2032	34.288	44.5947	148.033	119.891	104.173	131.592	159.34	128.155	139.696	keep
ENSG00000197872	CYRIA	CYFIP related Rac1 interactor A [Source:HGNC Symbol;Acc:HGNC:25373]	2.27322	11.5366	2.74482	5.51821	3.15559	1.06384	7.59539	3.93827	7.87941	11.6762	5.5803	8.37864	5.99438	11.284	23.1771	13.4851	26.2855	18.8013	26.6761	23.921	36.9499	55.6243	44.1704	45.5815	56.0245	61.3754	70.1479	62.5159	keep
ENSG00000130522	JUND	JunD proto-oncogene, AP-1 transcription factor subunit [Source:HGNC Symbol;Acc:HGNC:6206]	145.486	116.253	164.689	142.143	158.832	152.129	115.016	141.992	9.4553	14.0115	50.2227	24.5632	103.103	135.408	87.8289	108.78	135.517	173.636	159.104	156.085	251.004	174.05	186.146	203.734	250.156	94.4237	199.652	181.41	keep
ENSG00000168566	SNRNP48	small nuclear ribonucleoprotein U11/U12 subunit 48 [Source:HGNC Symbol;Acc:HGNC:21368]	12.5027	18.6361	21.9585	17.6991	12.6224	13.8299	6.51033	10.9875	0	0	0	0	10.7899	15.7976	7.31907	11.3022	13.4348	6.63576	5.7163	8.59563	2.54827	10.766	8.4134	7.24256	16.9376	5.90148	14.839	12.5594	keep
ENSG00000167912	AC090152.1	novel transcript	5.68304	6.21202	10.9793	7.62478	6.31119	6.38305	0	4.23141	0	0	11.1606	0	10.7899	11.284	4.87938	8.98442	2.33649	0	9.52717	3.95455	6.37067	2.6915	9.46508	6.17575	36.481	66.0966	43.1679	48.5819	keep
ENSG00000108175	ZMIZ1	zinc finger MIZ-type containing 1 [Source:HGNC Symbol;Acc:HGNC:16493]	3.40982	19.5235	47.5768	23.5034	0	8.51073	2.17011	3.56028	0	0	1.11606	0	15.5854	7.89879	4.87938	9.45452	29.7903	8.84768	17.1489	18.5956	19.112	8.0745	5.25838	10.815	29.9666	3.54089	21.584	18.3638	keep
ENSG00000224032	EPB41L4A-AS1	EPB41L4A antisense RNA 1 [Source:HGNC Symbol;Acc:HGNC:30749]	50.0107	86.9683	107.048	81.3423	36.8152	43.6175	21.7011	34.0446	14.1829	32.6934	63.6154	36.8306	37.1652	41.7507	47.574	42.1633	74.1836	51.9801	36.2032	54.1223	119.769	157.004	147.235	141.336	295.757	198.29	230.679	241.575	keep
ENSG00000291120	ENSG00000291120		7.95625	6.21202	8.23445	7.46757	3.15559	4.25536	1.08506	2.832	0	0	1.11606	0	5.99438	0	1.21985	2.40474	2.92062	1.10596	3.81087	2.61248	8.91894	6.28017	10.5168	8.57195	20.8463	10.6227	17.537	16.3353	keep
ENSG00000075213	SEMA3A	semaphorin 3A [Source:HGNC Symbol;Acc:HGNC:10723]	0	0	0	0	0	0	0	0	0	0	0	0	1.19888	0	0	0	0	0	0	0	0	0	0	0	7.81737	17.7044	10.792	12.1046	keep
ENSG00000128165	ADM2	adrenomedullin 2 [Source:HGNC Symbol;Acc:HGNC:28898]	5.68304	10.6492	9.14939	8.49387	3.15559	2.12768	1.08506	2.12278	3.15177	0	0	0	0	0	0	0	2.33649	4.42384	4.76358	3.8413	7.6448	7.17733	21.0335	11.9519	19.5434	24.7862	21.584	21.9712	keep
ENSG00000116514	RNF19B	ring finger protein 19B [Source:HGNC Symbol;Acc:HGNC:26886]	0	2.66229	27.4482	10.0368	0	0	4.34022	0	0	0	2.23212	0	3.59663	11.284	6.09923	6.99328	1.16825	5.5298	0	2.23268	0	3.58867	4.2067	2.59846	18.2405	0	79.5909	32.6105	keep
ENSG00000289740	ENSG00000289740		377.354	714.382	760.314	617.35	511.206	586.176	355.898	484.427	248.989	205.501	193.078	215.856	503.528	662.37	659.936	608.611	165.307	91.7947	137.191	131.431	383.514	533.814	627.85	515.059	1248.17	1286.52	1185.77	1240.15	keep
ENSG00000122592	HOXA7	homeobox A7 [Source:HGNC Symbol;Acc:HGNC:5108]	10.2295	5.32459	22.8735	12.8092	17.8817	4.25536	8.68044	10.2725	0	11.6762	12.2767	7.98429	8.39214	7.89879	24.3969	13.5626	51.987	61.9337	39.0614	50.994	66.255	40.3725	25.2402	43.9559	79.4765	64.9163	53.9599	66.1176	keep
ENSG00000211592	IGKC	immunoglobulin kappa constant [Source:HGNC Symbol;Acc:HGNC:5716]	5.68304	7.09945	10.9793	7.92059	3.15559	1.06384	0	1.40648	17.3347	14.0115	12.2767	14.5409	8.39214	10.1556	45.1343	21.2273	24.5332	45.3444	28.5815	32.8197	109.575	94.2025	72.5656	92.1145	91.2026	90.8828	102.524	94.8697	keep
ENSG00000126705	AHDC1	AT-hook DNA binding motif containing 1 [Source:HGNC Symbol;Acc:HGNC:25230]	107.978	73.6568	21.9585	67.8644	56.8007	31.9152	22.7862	37.1674	28.3659	0	31.2497	19.8719	13.1876	10.1556	39.0351	20.7928	16.3554	17.6954	24.7706	19.6071	17.8379	19.7377	44.1704	27.2486	139.41	181.766	118.712	146.629	keep
ENSG00000187735	TCEA1	transcription elongation factor A1 [Source:HGNC Symbol;Acc:HGNC:11612]	25.0054	36.3847	27.4482	29.6127	35.7634	9.57457	13.0207	19.4529	17.3347	0	24.5533	13.9627	22.7787	56.4199	30.4961	36.5649	63.0853	11.0596	33.3451	35.83	105.753	104.969	89.3924	100.038	152.439	96.7843	78.2419	109.155	keep
ENSG00000276210	LINC00226	long intergenic non-protein coding RNA 226 [Source:HGNC Symbol;Acc:HGNC:20168]	0	0	0	0	0	0	0	0	0	0	0	0	0	0	0	0	0	0	0	0	0	1.79433	0	0	7.81737	9.44237	18.886	12.0486	keep
ENSG00000100271	TTLL1	tubulin tyrosine ligase like 1 [Source:HGNC Symbol;Acc:HGNC:1312]	5.68304	17.7486	2.74482	8.72549	21.0373	4.25536	28.2114	17.8347	0	0	0	0	1.19888	5.64199	14.6381	7.15967	5.25711	15.4834	15.2435	11.9947	12.7413	18.8405	30.4986	20.6935	10.4232	15.3438	9.44299	11.7367	keep
ENSG00000152611	CAPSL	calcyphosine like [Source:HGNC Symbol;Acc:HGNC:28375]	0	0	0	0	0	0	0	0	0	0	0	0	0	0	0	0	0	0	0	0	0	0	0	0	11.726	5.90148	18.886	12.1712	keep
ENSG00000132635	PCED1A	PC-esterase domain containing 1A [Source:HGNC Symbol;Acc:HGNC:16212]	23.8688	15.9738	7.31951	15.7207	18.9336	21.2768	17.3609	19.1904	3.15177	7.00573	5.5803	5.24593	19.182	16.926	18.2977	18.1352	11.6825	26.543	11.4326	16.5527	2.54827	52.9328	45.222	33.5677	23.4521	67.2769	44.5169	45.082	keep
ENSG00000182568	SATB1	SATB homeobox 1 [Source:HGNC Symbol;Acc:HGNC:10541]	9.09286	9.76174	9.14939	9.33466	4.20746	11.7023	1.08506	5.66492	4.72765	0	3.34818	2.69194	10.7899	15.7976	15.858	14.1485	100.469	28.755	43.825	57.683	22.9344	16.149	17.8785	18.9873	62.5389	28.3271	13.49	34.7853	keep
ENSG00000113389	NPR3	natriuretic peptide receptor 3 [Source:HGNC Symbol;Acc:HGNC:7945]	13.6393	9.76174	8.23445	10.5452	6.31119	8.51073	14.1057	9.64254	0	0	2.23212	0	15.5854	5.64199	7.31907	9.51549	10.5142	1.10596	4.76358	5.46125	0	0.897167	0	0	40.3897	1.1803	35.0739	25.548	keep
ENSG00000133321	PLAAT4	phospholipase A and acyltransferase 4 [Source:HGNC Symbol;Acc:HGNC:9869]	0	18.6361	18.2988	12.3116	6.31119	0	2.17011	2.8271	6.30353	0	0	0	13.1876	3.38519	10.9786	9.18382	5.25711	5.5298	2.85815	4.54835	0	1.79433	0	0	48.2071	28.3271	18.886	31.8067	keep
ENSG00000182022	CHST15	carbohydrate sulfotransferase 15 [Source:HGNC Symbol;Acc:HGNC:18137]	0	0	0	0	0	0	0	0	0	0	0	0	7.19326	0	0	0	0	3.31788	0	0	0	3.58867	2.10335	1.89734	39.0868	0	13.49	17.5256	keep
ENSG00000247774	PCED1B-AS1	PCED1B antisense RNA 1 [Source:HGNC Symbol;Acc:HGNC:44166]	140.939	109.154	108.878	119.657	113.601	103.193	146.482	121.092	427.064	499.742	277.899	401.568	190.621	250.504	262.267	234.464	279.795	1074.99	781.228	712.005	1404.1	965.351	1105.31	1158.25	1801.9	2427.87	2108.48	2112.75	keep
ENSG00000076641	PAG1	phosphoprotein membrane anchor with glycosphingolipid microdomains 1 [Source:HGNC Symbol;Acc:HGNC:30043]	5.68304	14.1989	23.7884	14.5568	34.7115	2.12768	24.9563	20.5985	18.9106	14.0115	29.0176	20.6465	61.1427	25.9532	14.6381	33.9113	139.021	123.867	90.5081	117.799	135.058	185.714	208.232	176.334	93.8084	107.407	178.068	126.428	keep
ENSG00000114631	PODXL2	podocalyxin like 2 [Source:HGNC Symbol;Acc:HGNC:17936]	0	0	4.5747	0	18.9336	8.51073	5.42528	10.9565	0	0	0	0	20.3809	2.2568	0	7.5459	2.92062	18.8013	0.952717	7.55822	31.8533	5.383	11.5684	16.2683	1.30289	14.1636	24.282	13.2495	keep
ENSG00000227775	AL031282.1	ribosomal protein S7 (RPS7) pseudogene	87.5188	143.764	110.708	113.997	99.9271	106.384	84.6343	96.9818	53.58	30.3582	65.8476	49.9286	68.336	91.4003	114.665	91.4672	69.5106	136.033	187.685	131.076	220.425	191.097	211.387	207.636	289.243	212.453	304.874	268.856	keep
ENSG00000215086	NPM1P24	nucleophosmin 1 pseudogene 24 [Source:HGNC Symbol;Acc:HGNC:45097]	3.40982	0.887431	0.914939	1.7374	0	0	0	0	0	0	0	0	1.19888	0	2.43969	1.21286	3.50474	8.84768	0.952717	4.43504	3.8224	7.17733	11.5684	7.52272	18.2405	5.90148	10.792	11.6447	keep
ENSG00000105877	DNAH11	dynein axonemal heavy chain 11 [Source:HGNC Symbol;Acc:HGNC:2942]	2.27322	12.424	0.914939	5.20406	2.10373	24.4683	0	8.85736	0	0	5.5803	0	20.3809	7.89879	28.0564	18.7787	10.5142	2.21192	10.4799	7.73534	12.7413	2.6915	14.7235	10.0521	31.2695	25.9665	28.329	28.5216	keep
ENSG00000100889	PCK2	phosphoenolpyruvate carboxykinase 2, mitochondrial [Source:HGNC Symbol;Acc:HGNC:8725]	72.7429	41.7093	28.3631	47.6051	15.778	28.7237	20.6161	21.7059	4.72765	14.0115	12.2767	10.3386	2.39775	6.77039	7.31907	5.49574	33.295	16.5894	35.2505	28.3783	38.224	44.8583	44.1704	42.4176	61.236	71.9981	64.7519	65.9953	keep
ENSG00000182621	PLCB1	phospholipase C beta 1 [Source:HGNC Symbol;Acc:HGNC:15917]	1.13661	4.43716	0	1.85792	3.15559	0	0	0	0	0	1.11606	0	1.19888	0	2.43969	1.21286	0	0	0	0	0	3.58867	0	0	24.755	7.08178	14.839	15.5586	keep
ENSG00000100644	HIF1A	hypoxia inducible factor 1 subunit alpha [Source:HGNC Symbol;Acc:HGNC:4910]	19.3223	38.1595	35.6826	31.0548	22.0891	37.2344	8.68044	22.668	6.30353	0	12.2767	6.1934	35.9663	16.926	20.7374	24.5432	24.5332	7.74172	16.1962	16.157	12.7413	27.8122	21.0335	20.529	53.4187	53.1133	49.9129	52.1483	keep
ENSG00000210100	MT-TI	mitochondrially encoded tRNA-Ile (AUU/C) [Source:HGNC Symbol;Acc:HGNC:7488]	63.65	51.471	76.8549	63.992	22.0891	12.7661	18.4459	17.7671	7.87941	0	33.4818	13.7871	49.154	42.8791	23.1771	38.4034	50.8187	17.6954	13.338	27.284	145.251	210.834	209.283	188.456	115.958	103.866	91.7319	103.852	keep
ENSG00000031698	SARS1	seryl-tRNA synthetase 1 [Source:HGNC Symbol;Acc:HGNC:10537]	334.163	315.925	341.272	330.453	294.522	260.641	208.331	254.498	70.9147	156.461	100.445	109.274	79.1259	127.509	131.743	112.793	192.761	215.662	288.673	232.365	657.453	608.279	622.592	629.441	497.706	552.379	555.787	535.29	keep
ENSG00000130812	ANGPTL6	angiopoietin like 6 [Source:HGNC Symbol;Acc:HGNC:23140]	31.825	39.9344	24.7034	32.1543	18.9336	0	0	0	3.15177	0	23.4373	8.86301	22.7787	7.89879	0	10.2258	8.17772	13.2715	17.1489	12.866	7.6448	12.5603	0	6.73505	19.5434	194.749	52.6109	88.9677	keep
ENSG00000182919	C11orf54	chromosome 11 open reading frame 54 [Source:HGNC Symbol;Acc:HGNC:30204]	0	6.21202	11.8942	6.03541	1.05186	12.7661	14.1057	9.30789	0	0	0	0	7.19326	4.51359	4.87938	5.52875	11.6825	6.63576	4.76358	7.69393	2.54827	7.17733	13.6718	7.79913	13.0289	15.3438	5.39599	11.2563	keep
ENSG00000167703	SLC43A2	solute carrier family 43 member 2 [Source:HGNC Symbol;Acc:HGNC:23087]	0	1.77486	6.40457	2.72648	1.05186	5.31921	3.25517	3.20875	11.0312	0	8.92848	6.65322	31.1708	9.02719	21.9572	20.7184	18.1078	12.1656	20.0071	16.7601	5.09653	3.58867	15.7751	8.15344	49.51	36.5892	78.2419	54.7803	keep
ENSG00000154059	IMPACT	impact RWD domain protein [Source:HGNC Symbol;Acc:HGNC:20387]	0	2.66229	13.7241	5.46213	0	9.57457	1.08506	3.55321	0	0	0	0	10.7899	6.77039	24.3969	13.9857	17.5237	1.10596	5.7163	8.11532	0	8.97167	12.6201	7.19726	1.30289	24.7862	12.141	12.7434	keep
ENSG00000234741	GAS5	growth arrest specific 5 [Source:HGNC Symbol;Acc:HGNC:16355]	370.534	415.318	473.938	419.93	195.647	224.47	135.632	185.25	100.856	123.768	151.784	125.47	209.803	172.645	178.097	186.849	326.525	210.132	281.051	272.57	424.287	422.566	474.305	440.386	681.414	553.559	555.787	596.92	keep
ENSG00000161010	MRNIP	MRN complex interacting protein [Source:HGNC Symbol;Acc:HGNC:30817]	7.95625	12.424	10.0643	10.1482	0	12.7661	0	0	0	0	1.11606	0	5.99438	4.51359	0	3.50266	1.75237	12.1656	0.952717	4.95688	19.112	9.86883	11.5684	13.5164	22.1492	4.72118	20.235	15.7018	keep
ENSG00000053254	FOXN3	forkhead box N3 [Source:HGNC Symbol;Acc:HGNC:1928]	10.2295	41.7093	42.0872	31.342	16.8298	26.596	41.2321	28.2193	25.2141	9.34097	24.5533	19.7028	28.773	33.8519	43.9144	35.5131	83.5296	69.6755	26.6761	59.9604	105.753	80.745	107.271	97.923	152.439	80.2601	110.618	114.439	keep
ENSG00000134864	GGACT	gamma-glutamylamine cyclotransferase [Source:HGNC Symbol;Acc:HGNC:25100]	10.2295	5.32459	19.2137	11.5893	1.05186	11.7023	11.9356	8.22991	3.15177	0	0	0	10.7899	7.89879	9.75876	9.48248	4.67298	0	3.81087	2.82795	11.4672	8.97167	12.6201	11.0197	19.5434	29.5074	12.141	20.3973	keep
ENSG00000070882	OSBPL3	oxysterol binding protein like 3 [Source:HGNC Symbol;Acc:HGNC:16370]	7.95625	4.43716	4.5747	5.65604	0	2.12768	4.34022	2.15597	4.72765	0	0	0	5.99438	3.38519	6.09923	5.1596	0.584123	8.84768	0	3.14393	0	7.17733	1.05168	2.743	42.9955	12.9833	21.584	25.8542	keep
ENSG00000132570	PCBD2	pterin-4 alpha-carbinolamine dehydratase 2 [Source:HGNC Symbol;Acc:HGNC:24474]	5.68304	6.21202	0.914939	4.27	4.20746	12.7661	14.1057	10.3598	0	0	0	0	4.79551	10.1556	2.43969	5.79693	14.6031	0	1.90543	5.50284	11.4672	5.383	15.7751	10.8751	6.51447	9.44237	17.537	11.1646	keep
ENSG00000262902	MTCO1P40	MT-CO1 pseudogene 40 [Source:HGNC Symbol;Acc:HGNC:52105]	18.1857	20.4109	21.0436	19.8801	12.6224	22.3407	27.1264	20.6965	31.5177	23.3524	36.83	30.5667	79.1259	97.0422	123.204	99.7908	29.2062	28.755	112.421	56.7939	126.139	55.6243	37.8603	73.208	145.924	152.258	169.974	156.052	keep
ENSG00000162894	FCMR	Fc fragment of IgM receptor [Source:HGNC Symbol;Acc:HGNC:14315]	18.1857	24.8481	5.48963	16.1745	0	4.25536	0	0	3.15177	11.6762	8.92848	7.91882	7.19326	0	0	0	15.7713	23.2252	9.52717	16.1745	11.4672	26.0178	30.4986	22.6612	62.5389	15.3438	107.92	61.9342	keep
ENSG00000140105	WARS1	tryptophanyl-tRNA synthetase 1 [Source:HGNC Symbol;Acc:HGNC:12729]	207.999	231.62	301.015	246.878	75.7342	134.044	103.08	104.286	53.58	135.444	98.2133	95.7458	43.1596	80.1163	79.29	67.5219	220.799	275.384	237.226	244.47	341.468	455.761	451.169	416.132	383.051	541.756	427.632	450.813	keep
ENSG00000072682	P4HA2	prolyl 4-hydroxylase subunit alpha 2 [Source:HGNC Symbol;Acc:HGNC:8547]	0	0	0	0	7.36305	1.06384	0	2.80896	0	0	0	0	0	5.64199	0	0	0.584123	0	0	0	0	0	1.05168	0	19.5434	10.6227	4.04699	11.4044	keep
ENSG00000178573	MAF	MAF bZIP transcription factor [Source:HGNC Symbol;Acc:HGNC:6776]	5.68304	0	0	0	5.25932	3.19152	0	2.81695	0	0	0	0	0	0	1.21985	0	1.16825	0	0	0	0	0	0	0	3.90868	17.7044	12.141	11.2514	keep
ENSG00000245910	SNHG6	small nucleolar RNA host gene 6 [Source:HGNC Symbol;Acc:HGNC:32965]	413.725	620.314	667.905	567.315	353.426	380.855	339.622	357.968	376.636	231.189	386.157	331.327	598.24	602.565	494.037	564.947	992.425	534.179	737.403	754.669	686.758	899.858	1055.88	880.833	1659.89	1345.54	1483.9	1496.44	keep
ENSG00000211895	IGHA1	immunoglobulin heavy constant alpha 1 [Source:HGNC Symbol;Acc:HGNC:5478]	0	0	0	0	0	0	0	0	0	0	0	0	0	0	0	0	0	0	0	0	0	0	0	0	5.21158	14.1636	13.49	10.955	keep
ENSG00000211892	IGHG4	immunoglobulin heavy constant gamma 4 (G4m marker) [Source:HGNC Symbol;Acc:HGNC:5528]	0	0	0	0	0	0	0	0	0	0	0	0	0	0	0	0	0	0	1.90543	0	0	2.6915	1.05168	1.24773	23.4521	5.90148	5.39599	11.5832	keep
ENSG00000136378	ADAMTS7	ADAM metallopeptidase with thrombospondin type 1 motif 7 [Source:HGNC Symbol;Acc:HGNC:223]	3.40982	0	0	0	0	0	0	0	0	0	0	0	0	7.89879	0	0	0	1.10596	0	0	0	0	0	0	7.81737	20.065	5.39599	11.0928	keep
ENSG00000177410	ZFAS1	ZNFX1 antisense RNA 1 [Source:HGNC Symbol;Acc:HGNC:33101]	187.54	333.674	304.675	275.296	138.846	157.448	99.8251	132.04	94.553	95.745	167.409	119.236	190.621	221.166	134.183	181.99	277.458	161.47	195.307	211.412	419.19	360.661	431.187	403.679	499.008	505.167	617.841	540.672	keep
ENSG00000184226	PCDH9	protocadherin 9 [Source:HGNC Symbol;Acc:HGNC:8661]	4.54643	0.887431	2.74482	2.72623	3.15559	0	0	0	0	0	0	0	0	0	0	0	0	0	0	0	0	5.383	0	0	6.51447	5.90148	21.584	11.3333	keep
ENSG00000158517	NCF1	neutrophil cytosolic factor 1 [Source:HGNC Symbol;Acc:HGNC:7660]	3.40982	1.77486	0	1.72823	0	6.38305	3.25517	3.21274	1.57588	0	4.46424	2.01337	5.99438	1.1284	1.21985	2.78088	47.8981	37.6026	60.0212	48.5073	71.3515	76.2592	87.289	78.2999	29.9666	22.4256	24.282	25.5581	keep
ENSG00000170684	ZNF296	zinc finger protein 296 [Source:HGNC Symbol;Acc:HGNC:15981]	12.5027	6.21202	11.8942	10.203	0	0	3.25517	0	0	0	0	0	16.7843	5.64199	15.858	12.7614	16.3554	9.95364	11.4326	12.5806	12.7413	34.9895	12.6201	20.117	11.726	15.3438	5.39599	10.822	keep
ENSG00000080822	CLDND1	claudin domain containing 1 [Source:HGNC Symbol;Acc:HGNC:1322]	23.8688	16.8612	8.23445	16.3215	16.8298	21.2768	6.51033	14.8723	14.1829	30.3582	14.5088	19.6833	11.9888	16.926	20.7374	16.5507	24.5332	27.649	5.7163	19.2995	12.7413	17.0462	22.0852	17.2909	109.443	95.604	94.4299	99.8257	keep
ENSG00000290036	ENSG00000290036		0	0	0	0	0	0	0	0	0	0	0	0	0	0	0	0	0	0	0	0	0	0	0	0	10.4232	5.90148	16.188	10.8375	keep
ENSG00000232021	LEF1-AS1	LEF1 antisense RNA 1 [Source:HGNC Symbol;Acc:HGNC:40339]	0	0	0	0	0	0	0	0	0	0	0	0	0	0	0	0	0	0	0	0	0	0	0	0	15.6347	8.26207	8.09399	10.6636	keep
ENSG00000174130	TLR6	toll like receptor 6 [Source:HGNC Symbol;Acc:HGNC:16711]	9.09286	7.98688	5.48963	7.52313	7.36305	9.57457	8.68044	8.53935	6.30353	2.33524	8.92848	5.85575	3.59663	12.4124	35.3755	17.1282	16.3554	11.0596	19.0543	15.4898	21.6603	24.2235	31.5503	25.8113	16.9376	69.6375	53.9599	46.845	keep
ENSG00000042445	RETSAT	retinol saturase [Source:HGNC Symbol;Acc:HGNC:25991]	0	4.43716	5.48963	3.30893	0	1.06384	2.17011	1.07798	1.57588	0	0	0	8.39214	3.38519	0	3.92578	8.76185	7.74172	23.8179	13.4405	7.6448	2.6915	6.31005	5.54878	15.6347	33.0483	1.349	16.6773	keep
ENSG00000284669	AC092053.3	novel transcript, antisense CSRNP1	5.68304	14.1989	15.554	11.812	5.25932	10.6384	9.7655	8.55441	9.4553	2.33524	8.92848	6.90634	13.1876	12.4124	35.3755	20.3252	2.92062	11.0596	1.90543	5.29522	5.09653	4.48583	13.6718	7.75138	37.7839	82.6207	31.027	50.4772	keep
ENSG00000105810	CDK6	cyclin dependent kinase 6 [Source:HGNC Symbol;Acc:HGNC:1777]	31.825	53.2459	43.0021	42.691	30.5041	28.7237	22.7862	27.338	39.3971	18.6819	42.4103	33.4964	110.297	83.5015	76.8503	90.2161	160.05	39.8146	77.1701	92.3448	56.0619	61.0073	51.5321	56.2004	139.41	127.472	230.679	165.853	keep
ENSG00000158402	CDC25C	cell division cycle 25C [Source:HGNC Symbol;Acc:HGNC:1727]	10.2295	7.98688	13.7241	10.6468	11.5705	19.1491	43.4022	24.7073	6.30353	0	0	0	21.5798	5.64199	41.4747	22.8988	16.3554	11.0596	27.6288	18.3479	14.0155	25.1207	10.5168	16.551	7.81737	51.933	32.3759	30.7088	keep
ENSG00000118308	IRAG2	inositol 1,4,5-triphosphate receptor associated 2 [Source:HGNC Symbol;Acc:HGNC:6690]	20.4589	24.8481	33.8527	26.3866	13.6742	11.7023	28.2114	17.8626	4.72765	0	11.1606	5.29608	22.7787	3.38519	21.9572	16.0404	24.5332	1.10596	29.5342	18.3911	5.09653	7.17733	26.2919	12.8552	45.6013	44.8513	40.4699	43.6408	keep
ENSG00000119720	NRDE2	NRDE-2, necessary for RNA interference, domain containing [Source:HGNC Symbol;Acc:HGNC:20186]	6.81965	7.09945	7.31951	7.07954	12.6224	9.57457	10.8506	11.0158	0	0	3.34818	0	3.59663	10.1556	10.9786	8.24361	15.7713	7.74172	20.0071	14.5067	2.54827	10.766	13.6718	8.99535	10.4232	48.3921	9.44299	22.7528	keep
ENSG00000180900	SCRIB	scribble planar cell polarity protein [Source:HGNC Symbol;Acc:HGNC:30377]	11.3661	5.32459	7.31951	8.00339	2.10373	3.19152	0	1.76508	0	0	0	0	8.39214	0	0	0	4.08886	0	0.952717	1.68053	0	3.58867	3.15503	2.2479	3.90868	17.7044	10.792	10.8017	keep
ENSG00000269898	AC018695.2	novel transcript, antisense to C16orf74	0	3.54972	0	0	0	0	0	0	1.57588	0	0	0	0	0	3.65954	0	3.50474	2.21192	0	1.90555	0	3.58867	2.10335	1.89734	20.8463	11.803	9.44299	14.0308	keep
ENSG00000238121	LINC00426	long intergenic non-protein coding RNA 426 [Source:HGNC Symbol;Acc:HGNC:42761]	6.81965	0	3.65976	3.49313	0	0	0	0	0	0	0	0	0	0	0	0	0	0	0	0	0	0.897167	0	0	9.12026	4.72118	18.886	10.9091	keep
ENSG00000130449	ZSWIM6	zinc finger SWIM-type containing 6 [Source:HGNC Symbol;Acc:HGNC:29316]	0	2.66229	1.82988	1.49739	0	0	0	0	0	0	0	0	0	1.1284	1.21985	0.782748	18.1078	5.5298	10.4799	11.3725	5.09653	3.58867	6.31005	4.99842	6.51447	15.3438	9.44299	10.4338	keep
ENSG00000185650	ZFP36L1	ZFP36 ring finger protein like 1 [Source:HGNC Symbol;Acc:HGNC:1107]	32.9616	28.3978	32.9378	31.4324	8.41491	23.4045	7.59539	13.1383	4.72765	0	39.0621	14.5966	57.5461	45.1359	19.5175	40.7332	18.6919	25.4371	9.52717	17.8854	77.7222	45.7555	58.8938	60.7905	212.372	249.042	121.41	194.275	keep
ENSG00000183337	BCOR	BCL6 corepressor [Source:HGNC Symbol;Acc:HGNC:20893]	0	1.77486	10.9793	4.25138	0	1.06384	2.17011	1.07798	0	0	0	0	4.79551	2.2568	3.65954	3.57061	8.76185	5.5298	0	4.76388	3.8224	5.383	2.10335	3.76958	14.3318	11.803	5.39599	10.5103	keep
ENSG00000151287	TEX30	testis expressed 30 [Source:HGNC Symbol;Acc:HGNC:25188]	3.40982	2.66229	2.74482	2.93898	6.31119	10.6384	3.25517	6.73492	4.72765	0	10.0445	4.92406	14.3865	30.4668	14.6381	19.8305	11.0983	5.5298	6.66902	7.76572	8.91894	25.1207	13.6718	15.9038	44.2984	35.4089	43.1679	40.9584	keep
ENSG00000117090	SLAMF1	signaling lymphocytic activation molecule family member 1 [Source:HGNC Symbol;Acc:HGNC:10903]	0	0	0	0	0	0	0	0	0	0	2.23212	0	2.39775	0	0	0	1.75237	1.10596	1.90543	1.58792	0	2.6915	0	0	33.8753	11.803	9.44299	18.3737	keep
ENSG00000157191	NECAP2	NECAP endocytosis associated 2 [Source:HGNC Symbol;Acc:HGNC:25528]	19.3223	24.8481	27.4482	23.8729	7.36305	21.2768	19.531	16.057	9.4553	7.00573	17.857	11.4393	29.9719	29.3384	23.1771	27.4958	33.295	27.649	24.7706	28.5715	30.5792	28.7093	42.067	33.7852	83.3852	66.0966	49.9129	66.4649	keep
ENSG00000136877	FPGS	folylpolyglutamate synthase [Source:HGNC Symbol;Acc:HGNC:3824]	51.1473	65.6699	54.8963	57.2379	64.1637	89.3627	75.9539	76.4934	61.4594	58.3811	61.3833	60.4079	82.7225	76.7311	60.9923	73.482	87.0343	66.3576	94.319	82.5703	80.2704	86.128	98.8575	88.4186	271.002	245.502	240.122	252.208	keep
ENSG00000103485	QPRT	quinolinate phosphoribosyltransferase [Source:HGNC Symbol;Acc:HGNC:9755]	10.2295	18.6361	37.5125	22.126	14.7261	13.8299	33.6367	20.7309	11.0312	18.6819	15.6248	15.1127	40.7618	45.1359	9.75876	31.8855	49.0663	33.1788	21.9125	34.7192	3.8224	32.298	22.0852	19.4019	82.0823	53.1133	98.4768	77.8908	keep
ENSG00000100055	CYTH4	cytohesin 4 [Source:HGNC Symbol;Acc:HGNC:9505]	65.9232	45.259	42.0872	51.0898	33.6597	35.1068	24.9563	31.2409	44.1247	18.6819	21.2051	28.0039	51.5517	25.9532	59.7724	45.7591	106.31	123.867	80.0282	103.402	166.912	167.77	141.976	158.886	95.1113	205.372	117.363	139.282	keep
ENSG00000198771	RCSD1	RCSD domain containing 1 [Source:HGNC Symbol;Acc:HGNC:28310]	46.6009	55.0207	79.5997	60.4071	41.0227	27.6599	30.3815	33.0214	53.58	53.7106	109.374	72.2215	98.3079	91.4003	62.2121	83.9734	186.335	120.55	181.016	162.634	180.927	208.143	135.666	174.912	363.507	259.665	304.874	309.349	keep
ENSG00000172007	RAB33B	RAB33B, member RAS oncogene family [Source:HGNC Symbol;Acc:HGNC:16075]	11.3661	7.98688	3.65976	7.6709	4.20746	2.12768	1.08506	2.4734	0	0	0	0	5.99438	14.6692	2.43969	7.70108	9.34597	12.1656	8.57445	10.0287	3.8224	0	1.05168	1.62469	9.12026	16.5241	5.39599	10.3468	keep
ENSG00000168234	TTC39C	tetratricopeptide repeat domain 39C [Source:HGNC Symbol;Acc:HGNC:26595]	40.9179	43.4841	35.6826	40.0282	14.7261	22.3407	17.3609	18.1425	37.8212	32.6934	53.5709	41.3618	27.5742	31.5951	45.1343	34.7679	38.5521	71.8874	46.6831	52.3742	66.255	60.1102	45.222	57.1957	161.559	203.011	176.719	180.43	keep
ENSG00000151881	TMEM267	transmembrane protein 267 [Source:HGNC Symbol;Acc:HGNC:26139]	0	9.76174	4.5747	4.77881	1.05186	3.19152	0	1.41446	0	0	2.23212	0	0	5.64199	7.31907	4.32035	5.25711	2.21192	7.62173	5.03025	8.91894	6.28017	17.8785	11.0259	11.726	10.6227	31.027	17.7919	keep
ENSG00000172260	NEGR1	neuronal growth regulator 1 [Source:HGNC Symbol;Acc:HGNC:17302]	0	2.66229	0	0	0	0	0	0	0	0	0	0	1.19888	0	0	0	3.50474	0	1.90543	1.80339	0	5.383	0	0	6.51447	11.803	12.141	10.1528	keep
ENSG00000125726	CD70	CD70 molecule [Source:HGNC Symbol;Acc:HGNC:11937]	0	0	0	0	6.31119	0	3.25517	3.18878	0	0	0	0	0	0	0	0	7.5936	9.95364	12.3853	9.97752	8.91894	5.383	9.46508	7.92234	15.6347	0	28.329	14.6546	keep
ENSG00000150401	DCUN1D2	defective in cullin neddylation 1 domain containing 2 [Source:HGNC Symbol;Acc:HGNC:20328]	0	0	5.48963	0	0	1.06384	14.1057	5.05652	0	0	0	0	0	0	0	0	2.92062	5.5298	1.90543	3.45195	7.6448	8.0745	7.36173	7.69368	9.12026	12.9833	8.09399	10.0658	keep
ENSG00000071564	TCF3	transcription factor 3 [Source:HGNC Symbol;Acc:HGNC:11633]	65.9232	78.9814	104.303	83.0692	69.423	87.235	43.4022	66.6867	15.7588	74.7278	59.1512	49.8793	44.3584	77.8595	43.9144	55.3775	136.685	163.682	139.097	146.488	151.622	191.994	110.426	151.347	211.069	203.011	257.659	223.913	keep
ENSG00000253293	HOXA10	homeobox A10 [Source:HGNC Symbol;Acc:HGNC:5100]	4.54643	7.98688	14.639	9.05745	11.5705	12.7661	8.68044	11.0057	12.6071	4.67049	2.23212	6.50322	17.9832	20.3112	34.1557	24.15	83.5296	34.2848	39.0614	52.2919	35.6757	43.9612	51.5321	43.723	35.1781	47.2118	52.6109	45.0003	keep
ENSG00000078399	HOXA9	homeobox A9 [Source:HGNC Symbol;Acc:HGNC:5109]	9.09286	6.21202	5.48963	6.9315	1.05186	2.12768	1.08506	1.42153	14.1829	0	3.34818	5.84371	19.182	13.5408	10.9786	14.5671	45.5616	30.9669	30.4869	35.6718	36.9499	44.8583	30.4986	37.4356	36.481	61.3754	41.8189	46.5585	keep
ENSG00000035115	SH3YL1	SH3 and SYLF domain containing 1 [Source:HGNC Symbol;Acc:HGNC:29546]	2.27322	1.77486	8.23445	4.09418	2.10373	2.12768	3.25517	2.49553	0	0	1.11606	0	1.19888	13.5408	9.75876	8.16614	7.5936	4.42384	4.76358	5.59367	15.2896	3.58867	9.46508	9.44778	18.2405	3.54089	21.584	14.4551	keep
ENSG00000140396	NCOA2	nuclear receptor coactivator 2 [Source:HGNC Symbol;Acc:HGNC:7669]	3.40982	3.54972	1.82988	2.92981	11.5705	1.06384	0	4.21145	0	0	1.11606	0	7.19326	0	9.75876	5.65067	10.5142	2.21192	6.66902	6.46505	7.6448	0	5.25838	4.30106	15.6347	20.065	5.39599	13.6986	keep
ENSG00000121039	RDH10	retinol dehydrogenase 10 [Source:HGNC Symbol;Acc:HGNC:19975]	0	4.43716	4.5747	3.00395	1.05186	1.06384	0	0.705235	1.57588	4.67049	7.81242	4.68626	1.19888	0	0	0	1.75237	3.31788	0.952717	2.00766	1.27413	0	4.2067	1.82694	32.5724	28.3271	45.8659	35.5885	keep
ENSG00000169249	ZRSR2	zinc finger CCCH-type, RNA binding motif and serine/arginine rich 2 [Source:HGNC Symbol;Acc:HGNC:23019]	6.81965	1.77486	0.914939	3.16982	9.46678	9.57457	15.1908	11.4107	0	0	0	0	13.1876	9.02719	0	7.40494	9.34597	5.5298	5.7163	6.86402	3.8224	3.58867	12.6201	6.67706	20.8463	3.54089	8.09399	10.8271	keep
ENSG00000272398	CD24	CD24 molecule [Source:HGNC Symbol;Acc:HGNC:1645]	0	3.54972	0.914939	1.48822	0	0	0	0	6.30353	0	7.81242	4.70532	7.19326	11.284	12.1985	10.2252	1.16825	0	2.85815	1.34213	0	0.897167	0	0	39.0868	27.1468	48.5639	38.2659	keep
ENSG00000176641	RNF152	ring finger protein 152 [Source:HGNC Symbol;Acc:HGNC:26811]	0	0	0	0	1.05186	0	0	0	0	0	0	0	0	0	0	0	0	0	0	0	0	2.6915	0	0	35.1781	0	9.44299	14.8737	keep
ENSG00000230076	RPL10P6	ribosomal protein L10 pseudogene 6 [Source:HGNC Symbol;Acc:HGNC:52343]	383.037	470.339	522.43	458.602	355.53	296.812	270.179	307.507	248.989	235.86	316.961	267.27	457.971	490.853	395.23	448.018	672.326	322.94	431.581	475.616	578.457	809.244	737.224	708.308	969.353	1013.87	1019.84	1001.02	keep
ENSG00000249471	ZNF324B	zinc finger protein 324B [Source:HGNC Symbol;Acc:HGNC:33107]	0	3.54972	2.74482	2.09818	0	1.06384	6.51033	2.52472	0	0	0	0	0	2.2568	0	0	0	1.10596	9.52717	3.54438	0	4.48583	0	0	16.9376	4.72118	9.44299	10.3673	keep
ENSG00000110852	CLEC2B	C-type lectin domain family 2 member B [Source:HGNC Symbol;Acc:HGNC:2053]	88.6554	76.3191	80.5146	81.8297	38.919	61.7028	52.0827	50.9015	66.1871	16.3467	121.651	68.0614	68.336	81.2447	91.4884	80.3564	106.895	152.622	92.4135	117.31	165.637	214.423	180.888	186.983	362.205	256.124	319.713	312.68	keep
ENSG00000105483	CARD8	caspase recruitment domain family member 8 [Source:HGNC Symbol;Acc:HGNC:17057]	38.6447	46.1464	26.5332	37.1081	25.2447	30.8514	13.0207	23.0389	26.79	16.3467	8.92848	17.3551	45.5573	23.6964	31.716	33.6566	43.8092	60.8278	54.3049	52.9806	48.4171	61.0073	52.5838	54.0027	99.02	77.8995	83.6379	86.8525	keep
ENSG00000182866	LCK	LCK proto-oncogene, Src family tyrosine kinase [Source:HGNC Symbol;Acc:HGNC:6524]	0	2.66229	0	0	0	0	0	0	0	0	2.23212	0	0	0	0	0	0	0	0	0	0	0	0	0	14.3318	16.5241	18.886	16.5807	keep
ENSG00000113407	TARS1	threonyl-tRNA synthetase 1 [Source:HGNC Symbol;Acc:HGNC:11572]	117.071	139.327	203.116	153.171	107.29	152.129	142.142	133.854	70.9147	46.7049	47.9906	55.2034	83.9214	65.4471	64.6518	71.3401	171.148	143.775	136.238	150.387	189.846	230.572	242.937	221.118	250.156	217.174	206.397	224.576	keep
ENSG00000008710	PKD1	polycystin 1, transient receptor potential channel interacting [Source:HGNC Symbol;Acc:HGNC:9008]	43.1911	37.2721	16.4689	32.3107	6.31119	22.3407	18.4459	15.6993	0	0	5.5803	0	17.9832	2.2568	9.75876	9.99957	13.4348	12.1656	42.8723	22.8242	19.112	47.5498	38.912	35.1913	6.51447	36.5892	40.4699	27.8579	keep
ENSG00000153048	CARHSP1	calcium regulated heat stable protein 1 [Source:HGNC Symbol;Acc:HGNC:17150]	40.9179	38.1595	28.3631	35.8135	45.2302	48.9367	28.2114	40.7928	53.58	18.6819	61.3833	44.5484	51.5517	75.6027	67.0915	64.7486	119.745	124.973	89.5554	111.425	108.301	107.66	98.8575	104.94	121.169	251.403	230.679	201.084	keep
ENSG00000134453	RBM17	RNA binding motif protein 17 [Source:HGNC Symbol;Acc:HGNC:16944]	1.13661	24.8481	37.5125	21.1657	24.1929	10.6384	19.531	18.1208	0	0	4.46424	0	28.773	22.568	10.9786	20.7732	30.3744	18.8013	19.0543	22.7433	16.5637	31.4008	26.2919	24.7522	13.0289	17.7044	39.1209	23.2848	keep
ENSG00000117450	PRDX1	peroxiredoxin 1 [Source:HGNC Symbol;Acc:HGNC:9352]	82.9724	83.4185	54.8963	73.7624	184.076	175.534	64.0183	141.209	170.195	121.433	253.346	181.658	306.912	289.998	353.755	316.889	495.92	301.927	362.032	386.627	170.734	200.965	152.493	174.731	763.496	544.117	785.117	697.576	keep
ENSG00000198624	CCDC69	coiled-coil domain containing 69 [Source:HGNC Symbol;Acc:HGNC:24487]	127.3	114.479	139.071	126.95	104.135	124.469	120.441	116.348	108.736	186.819	128.347	141.301	64.7394	73.3459	96.3678	78.151	97.5486	123.867	136.238	119.218	183.475	157.004	144.079	161.52	518.552	598.41	465.404	527.455	keep
ENSG00000136710	CCDC115	coiled-coil domain containing 115 [Source:HGNC Symbol;Acc:HGNC:28178]	2.27322	15.9738	10.9793	9.74208	8.41491	6.38305	16.2758	10.3579	0	0	1.11606	0	7.19326	27.0816	26.8366	20.3705	9.93009	5.5298	4.76358	6.74116	15.2896	19.7377	11.5684	15.5319	20.8463	14.1636	5.39599	13.4686	keep
ENSG00000139687	RB1	RB transcriptional corepressor 1 [Source:HGNC Symbol;Acc:HGNC:9884]	0	6.21202	7.31951	4.51051	5.25932	7.44689	0	4.2354	0	0	10.0445	0	27.5742	12.4124	21.9572	20.6479	33.8791	0	17.1489	17.0093	10.1931	28.7093	24.1885	21.0303	69.0534	21.2453	24.282	38.1936	keep
ENSG00000175463	TBC1D10C	TBC1 domain family member 10C [Source:HGNC Symbol;Acc:HGNC:24702]	37.5081	39.047	72.2802	49.6117	17.8817	35.1068	36.8919	29.9601	36.2453	46.7049	34.5979	39.1827	27.5742	47.3927	46.3541	40.4403	39.7204	43.1324	35.2505	39.3678	62.4326	61.0073	59.9455	61.1285	155.044	188.847	129.504	157.799	keep
ENSG00000027697	IFNGR1	interferon gamma receptor 1 [Source:HGNC Symbol;Acc:HGNC:5439]	9.09286	7.98688	23.7884	13.6227	3.15559	22.3407	15.1908	13.5623	22.0624	2.33524	6.69636	10.3647	33.5686	19.1828	34.1557	28.969	40.8886	11.0596	46.6831	32.8771	5.09653	3.58867	16.8268	8.504	82.0823	30.6877	89.0339	67.268	keep
ENSG00000227507	LTB	lymphotoxin beta [Source:HGNC Symbol;Acc:HGNC:6711]	25.0054	23.0732	27.4482	25.1756	25.2447	13.8299	17.3609	18.8119	26.79	35.0286	27.9015	29.9067	28.773	19.1828	35.3755	27.7771	5.25711	11.0596	16.1962	10.8376	16.5637	27.8122	21.0335	21.8031	127.684	126.292	111.967	121.981	keep
ENSG00000106100	NOD1	nucleotide binding oligomerization domain containing 1 [Source:HGNC Symbol;Acc:HGNC:16390]	6.81965	4.43716	15.554	8.93692	2.10373	5.31921	2.17011	3.19768	0	0	3.34818	0	7.19326	10.1556	7.31907	8.22264	2.92062	12.1656	2.85815	5.98144	11.4672	4.48583	5.25838	7.07047	15.6347	27.1468	14.839	19.2068	keep
ENSG00000115165	CYTIP	cytohesin 1 interacting protein [Source:HGNC Symbol;Acc:HGNC:9506]	0	0.887431	1.82988	0.90577	11.5705	1.06384	0	4.21145	11.0312	7.00573	7.81242	8.61644	11.9888	14.6692	4.87938	10.5124	21.0284	8.84768	8.57445	12.8169	25.4827	19.7377	12.6201	19.2801	37.7839	46.0315	60.7049	48.1735	keep
ENSG00000199509	RNA5SP477	RNA, 5S ribosomal pseudogene 477 [Source:HGNC Symbol;Acc:HGNC:43377]	0	5.32459	1.82988	2.38482	1.05186	1.06384	0	0.705235	0	0	1.11606	0	2.39775	0	0	0	0.584123	0	0	0	2.54827	3.58867	5.25838	3.79844	6.51447	24.7862	8.09399	13.1316	keep
ENSG00000183624	HMCES	5-hydroxymethylcytosine binding, ES cell specific [Source:HGNC Symbol;Acc:HGNC:24446]	25.0054	34.6098	11.8942	23.8365	30.5041	22.3407	29.2965	27.3804	14.1829	0	20.0891	11.424	16.7843	19.1828	29.2763	21.7478	15.7713	6.63576	3.81087	8.73932	14.0155	15.2518	14.7235	14.6636	62.5389	87.3419	56.6579	68.8462	keep
ENSG00000178878	APOLD1	apolipoprotein L domain containing 1 [Source:HGNC Symbol;Acc:HGNC:25268]	3.40982	7.09945	4.5747	5.02799	14.7261	13.8299	8.68044	12.4122	1.57588	0	0	0	1.19888	0	0	0	8.76185	4.42384	0	4.39523	1.27413	9.86883	8.4134	6.51879	15.6347	20.065	4.04699	13.2489	keep
ENSG00000185262	UBALD2	UBA like domain containing 2 [Source:HGNC Symbol;Acc:HGNC:28438]	506.927	754.316	713.652	658.299	458.613	634.049	454.638	515.767	176.499	273.223	232.141	227.288	399.226	341.905	276.905	339.345	427.578	401.463	448.73	425.924	709.692	730.294	832.927	757.638	858.607	658.605	825.587	780.933	keep
ENSG00000007062	PROM1	prominin 1 [Source:HGNC Symbol;Acc:HGNC:9454]	11.3661	3.54972	7.31951	7.41177	0	2.12768	4.34022	2.15597	0	0	12.2767	0	3.59663	5.64199	7.31907	5.51923	28.622	35.3907	13.338	25.7836	5.09653	5.383	7.36173	5.94709	78.1737	15.3438	37.7719	43.7631	keep
ENSG00000100628	ASB2	ankyrin repeat and SOCS box containing 2 [Source:HGNC Symbol;Acc:HGNC:16012]	2.27322	0	1.82988	1.3677	0	1.06384	4.34022	1.80135	0	2.33524	0	0	7.19326	0	0	0	14.6031	8.84768	19.0543	14.1684	12.7413	13.4575	27.3436	17.8475	7.81737	15.3438	14.839	12.6667	keep
ENSG00000038274	MAT2B	methionine adenosyltransferase 2B [Source:HGNC Symbol;Acc:HGNC:6905]	11.3661	30.1727	38.4274	26.6554	22.0891	13.8299	15.1908	17.0366	14.1829	18.6819	23.4373	18.7674	75.5292	32.7235	34.1557	47.4695	52.5711	30.9669	41.9195	41.8192	25.4827	52.9328	38.912	39.1092	85.991	70.8178	91.7319	82.8469	keep
ENSG00000065491	TBC1D22B	TBC1 domain family member 22B [Source:HGNC Symbol;Acc:HGNC:21602]	7.95625	8.87431	8.23445	8.35501	22.0891	4.25536	0	8.7815	0	0	0	0	15.5854	5.64199	3.65954	8.29564	9.34597	3.31788	1.90543	4.85643	5.09653	0.897167	1.05168	2.34846	15.6347	3.54089	10.792	9.9892	keep
ENSG00000026508	CD44	CD44 molecule (Indian blood group) [Source:HGNC Symbol;Acc:HGNC:1681]	51.1473	78.9814	66.7905	65.6398	65.2156	52.1282	30.3815	49.2418	34.6694	18.6819	78.1242	43.8252	105.501	91.4003	89.0487	95.3167	274.538	136.033	143.86	184.81	136.332	144.444	182.991	154.589	205.857	146.357	206.397	186.204	keep
ENSG00000172086	KRCC1	lysine rich coiled-coil 1 [Source:HGNC Symbol;Acc:HGNC:28039]	4.54643	15.0863	5.48963	8.37413	16.8298	7.44689	9.7655	11.3474	6.30353	0	7.81242	4.70532	17.9832	18.0544	9.75876	15.2654	18.1078	5.5298	10.4799	11.3725	25.4827	17.9433	14.7235	19.3832	19.5434	50.7527	40.4699	36.922	keep
ENSG00000128965	CHAC1	ChaC glutathione specific gamma-glutamylcyclotransferase 1 [Source:HGNC Symbol;Acc:HGNC:28680]	17.0491	18.6361	11.8942	15.8598	17.8817	12.7661	0	10.2159	6.30353	0	3.34818	3.21724	0	0	0	0	8.76185	5.5298	16.1962	10.1626	49.6912	65.4932	51.5321	55.5722	27.3608	17.7044	41.8189	28.9614	keep
ENSG00000107242	PIP5K1B	phosphatidylinositol-4-phosphate 5-kinase type 1 beta [Source:HGNC Symbol;Acc:HGNC:8995]	1.13661	1.77486	0.914939	1.27547	3.15559	5.31921	4.34022	4.27167	0	0	0	0	0	3.38519	20.7374	8.04086	2.33649	0	0	0	0	0	0	0	16.9376	3.54089	9.44299	9.97383	keep
ENSG00000152520	PAN3	poly(A) specific ribonuclease subunit PAN3 [Source:HGNC Symbol;Acc:HGNC:29991]	11.3661	7.09945	11.8942	10.1199	5.25932	9.57457	3.25517	6.02969	7.87941	9.34097	2.23212	6.48417	41.9607	22.568	10.9786	25.1691	18.6919	15.4834	9.52717	14.5675	21.6603	5.383	17.8785	14.9739	45.6013	34.2286	37.7719	39.2006	keep
ENSG00000134684	YARS1	tyrosyl-tRNA synthetase 1 [Source:HGNC Symbol;Acc:HGNC:12840]	215.955	238.719	196.712	217.129	180.921	195.747	230.032	202.233	59.8835	44.3696	68.0797	57.4443	37.1652	72.2175	56.1129	55.1652	195.097	151.516	188.638	178.417	230.618	222.497	249.247	234.121	220.189	238.42	179.417	212.675	keep
ENSG00000117394	SLC2A1	solute carrier family 2 member 1 [Source:HGNC Symbol;Acc:HGNC:11005]	15.9125	13.3115	10.9793	13.4011	32.6078	32.9791	7.59539	24.3941	1.57588	4.67049	8.92848	5.05828	16.7843	3.38519	24.3969	14.8555	14.6031	13.2715	19.0543	15.643	11.4672	24.2235	2.10335	12.598	23.4521	48.3921	35.0739	35.6394	keep
ENSG00000117528	ABCD3	ATP binding cassette subfamily D member 3 [Source:HGNC Symbol;Acc:HGNC:67]	10.2295	7.98688	5.48963	7.90199	13.6742	1.06384	14.1057	9.6146	0	0	3.34818	0	10.7899	3.38519	14.6381	9.60441	16.3554	9.95364	2.85815	9.72241	8.91894	8.97167	2.10335	6.66465	16.9376	35.4089	6.74499	19.6972	keep
ENSG00000078304	PPP2R5C	protein phosphatase 2 regulatory subunit B'gamma [Source:HGNC Symbol;Acc:HGNC:9311]	869.505	700.183	709.993	759.894	791.002	746.816	902.766	813.528	765.879	768.295	640.619	724.931	445.982	503.266	631.88	527.043	441.013	832.788	873.641	715.814	1121.24	1067.63	1291.46	1160.11	2106.78	2582.49	2425.5	2371.59	keep
ENSG00000188177	ZC3H6	zinc finger CCCH-type containing 6 [Source:HGNC Symbol;Acc:HGNC:24762]	6.81965	0	2.74482	3.18815	2.10373	0	1.08506	1.06293	0	0	2.23212	0	11.9888	4.51359	2.43969	6.31402	6.42535	3.31788	0.952717	3.56532	5.09653	2.6915	1.05168	2.94657	15.6347	18.8847	12.141	15.5535	keep
ENSG00000091542	ALKBH5	alkB homolog 5, RNA demethylase [Source:HGNC Symbol;Acc:HGNC:25996]	15.9125	29.2852	19.2137	21.4705	22.0891	46.809	33.6367	34.1783	9.4553	0	12.2767	7.24399	37.1652	44.0075	14.6381	31.937	58.9964	27.649	15.2435	33.963	33.1275	32.298	31.5503	32.3252	37.7839	40.1301	66.1009	48.005	keep
ENSG00000107438	PDLIM1	PDZ and LIM domain 1 [Source:HGNC Symbol;Acc:HGNC:2067]	201.18	272.441	261.673	245.098	302.937	313.833	320.091	312.287	48.8524	65.3868	81.4724	65.2372	93.5124	103.813	101.247	99.5241	76.5201	86.2649	61.9266	74.9039	271.39	303.242	362.828	312.487	306.18	233.699	175.37	238.416	keep
ENSG00000071575	TRIB2	tribbles pseudokinase 2 [Source:HGNC Symbol;Acc:HGNC:30809]	23.8688	15.0863	10.9793	16.6448	17.8817	18.0853	8.68044	14.8825	15.7588	0	17.857	11.2053	31.1708	23.6964	15.858	23.5751	6.42535	4.42384	8.57445	6.47455	17.8379	26.0178	2.10335	15.3197	78.1737	77.8995	43.1679	66.4137	keep
ENSG00000236213	AC006369.1	novel transcript	0	3.54972	19.2137	7.58781	0	0	4.34022	0	3.15177	0	6.69636	3.28271	15.5854	0	9.75876	8.44805	9.34597	42.0265	17.1489	22.8404	21.6603	37.681	14.7235	24.6882	20.8463	47.2118	20.235	29.431	keep
ENSG00000135925	WNT10A	Wnt family member 10A [Source:HGNC Symbol;Acc:HGNC:13829]	0	0	0	0	0	0	0	0	0	11.6762	2.23212	4.63611	1.19888	0	0	0	0	0	0	0	0	0	0	0	37.7839	50.7527	17.537	35.3579	keep
ENSG00000141298	SSH2	slingshot protein phosphatase 2 [Source:HGNC Symbol;Acc:HGNC:30580]	46.6009	16.8612	40.2573	34.5731	23.141	12.7661	31.4666	22.4579	12.6071	7.00573	16.7409	12.1179	37.1652	34.9803	10.9786	27.708	56.0758	71.8874	75.2646	67.7426	54.7877	57.4187	34.7053	48.9706	67.7505	42.4907	71.4969	60.5794	keep
ENSG00000128272	ATF4	activating transcription factor 4 [Source:HGNC Symbol;Acc:HGNC:786]	1640.12	1577.85	1396.2	1538.06	830.973	665.965	732.412	743.117	327.784	263.882	290.176	293.947	169.042	194.084	180.537	181.221	627.932	786.337	660.233	691.501	1086.84	1152.86	1225.2	1154.97	882.059	1006.79	948.346	945.733	keep
ENSG00000182199	SHMT2	serine hydroxymethyltransferase 2 [Source:HGNC Symbol;Acc:HGNC:10852]	304.611	345.211	390.679	346.834	305.041	235.109	282.114	274.088	211.168	189.155	116.07	172.131	195.417	108.326	95.1479	132.964	312.506	259.901	317.255	296.554	531.314	647.754	631.005	603.358	664.476	474.479	616.492	585.149	keep
ENSG00000234883	MIR155HG	MIR155 host gene [Source:HGNC Symbol;Acc:HGNC:35460]	4.54643	10.6492	6.40457	7.20006	0	0	0	0	0	14.0115	14.5088	9.50675	3.59663	0	0	0	9.34597	14.3775	16.1962	13.3065	14.0155	26.0178	35.757	25.2634	29.9666	74.3587	72.8459	59.057	keep
ENSG00000105254	TBCB	tubulin folding cofactor B [Source:HGNC Symbol;Acc:HGNC:1989]	34.0982	27.5104	10.9793	24.196	22.0891	56.3836	30.3815	36.2848	0	0	17.857	0	70.7337	56.4199	17.0778	48.0772	47.314	58.6159	20.0071	41.979	47.1429	51.1385	32.6019	43.6278	37.7839	57.8345	58.0069	51.2085	keep
ENSG00000288856	ENSG00000288856		0	0	0	0	0	0	0	0	0	0	5.5803	0	2.39775	0	9.75876	4.05217	7.00948	1.10596	14.2908	7.46873	11.4672	13.4575	10.5168	11.8138	40.3897	18.8847	13.49	24.2548	keep
ENSG00000071189	SNX13	sorting nexin 13 [Source:HGNC Symbol;Acc:HGNC:21335]	1.13661	10.6492	5.48963	5.75847	1.05186	5.31921	0	2.12369	0	0	0	0	7.19326	11.284	1.21985	6.5657	7.5936	2.21192	4.76358	4.85637	5.09653	6.28017	5.25838	5.54503	5.21158	5.90148	17.537	9.55001	keep
ENSG00000236088	COX10-AS1	COX10 antisense RNA 1 [Source:HGNC Symbol;Acc:HGNC:38873]	0	1.77486	0.914939	0.8966	0	0	0	0	0	2.33524	0	0	9.59102	1.1284	3.65954	4.79298	1.75237	0	0	0	19.112	1.79433	4.2067	8.37101	11.726	16.5241	8.09399	12.1147	keep
ENSG00000100106	TRIOBP	TRIO and F-actin binding protein [Source:HGNC Symbol;Acc:HGNC:17009]	5.68304	23.9606	32.0229	20.5555	2.10373	15.9576	22.7862	13.6158	0	2.33524	5.5803	2.63851	7.19326	22.568	23.1771	17.6461	36.7998	50.8742	34.2978	40.6572	54.7877	15.2518	19.9818	30.0071	33.8753	30.6877	12.141	25.568	keep
ENSG00000162373	BEND5	BEN domain containing 5 [Source:HGNC Symbol;Acc:HGNC:25668]	4.54643	0	3.65976	2.7354	0	1.06384	2.17011	1.07798	0	0	2.23212	0	0	4.51359	3.65954	2.72438	4.08886	1.10596	10.4799	5.2249	5.09653	1.79433	11.5684	6.1531	14.3318	25.9665	6.74499	15.6811	keep
ENSG00000170545	SMAGP	small cell adhesion glycoprotein [Source:HGNC Symbol;Acc:HGNC:26918]	0	0	0	0	0	1.06384	0	0	0	0	0	0	0	1.1284	0	0	4.08886	0	0.952717	1.68053	3.8224	0	4.2067	2.67637	9.12026	7.08178	10.792	8.99801	keep
ENSG00000197705	KLHL14	kelch like family member 14 [Source:HGNC Symbol;Acc:HGNC:29266]	0	0	0	0	0	0	0	0	0	0	0	0	0	0	0	0	0	0	0	0	0	0	0	0	13.0289	15.3438	1.349	9.90726	keep
ENSG00000130475	FCHO1	FCH and mu domain containing endocytic adaptor 1 [Source:HGNC Symbol;Acc:HGNC:29002]	0	11.5366	10.0643	7.20031	22.0891	3.19152	0	8.42689	0	0	1.11606	0	7.19326	5.64199	0	4.27842	4.67298	12.1656	6.66902	7.83585	3.8224	5.383	7.36173	5.52238	10.4232	1.1803	31.027	14.2101	keep
ENSG00000066117	SMARCD1	SWI/SNF related, matrix associated, actin dependent regulator of chromatin, subfamily d, member 1 [Source:HGNC Symbol;Acc:HGNC:11106]	21.5955	3.54972	11.8942	12.3465	9.46678	14.8938	1.08506	8.48187	0	7.00573	10.0445	5.68342	23.9775	10.1556	13.4183	15.8505	22.1967	23.2252	19.0543	21.4921	10.1931	19.7377	24.1885	18.0398	50.8129	20.065	48.5639	39.8139	keep
ENSG00000233913	RPL10P9	ribosomal protein L10 pseudogene 9 [Source:HGNC Symbol;Acc:HGNC:35579]	628.544	821.761	758.484	736.263	561.696	500.005	437.277	499.659	420.761	373.639	643.967	479.455	745.701	756.027	648.958	716.895	1115.68	523.119	719.301	786.032	950.504	1259.62	1207.32	1139.15	1523.08	1359.7	1490.64	1457.81	keep
ENSG00000166295	ANAPC16	anaphase promoting complex subunit 16 [Source:HGNC Symbol;Acc:HGNC:26976]	64.7866	68.3322	82.3445	71.8211	72.5786	60.6389	106.335	79.851	31.5177	21.0172	55.803	36.1126	52.7506	72.2175	24.3969	49.7883	92.2914	84.0529	55.2576	77.2007	112.124	116.632	120.943	116.566	183.708	112.128	121.41	139.082	keep
ENSG00000163683	SMIM14	small integral membrane protein 14 [Source:HGNC Symbol;Acc:HGNC:27321]	4.54643	12.424	18.2988	11.7564	13.6742	14.8938	14.1057	14.2246	18.9106	0	16.7409	11.8838	43.1596	23.6964	20.7374	29.1978	37.968	29.8609	40.9668	36.2652	47.1429	61.9045	42.067	50.3715	71.6592	38.9498	93.0809	67.8966	keep
ENSG00000271605	MILR1	mast cell immunoglobulin like receptor 1 [Source:HGNC Symbol;Acc:HGNC:27570]	0	7.09945	6.40457	4.50134	7.36305	5.31921	2.17011	4.95079	15.7588	14.0115	11.1606	13.6436	14.3865	11.284	18.2977	14.6561	25.1173	32.0728	49.5413	35.5771	54.7877	58.3158	25.2402	46.1146	69.0534	70.8178	41.8189	60.5634	keep
ENSG00000188620	HMX3	H6 family homeobox 3 [Source:HGNC Symbol;Acc:HGNC:5019]	0	0	0	0	0	0	0	0	0	0	0	0	0	0	1.21985	0	228.392	551.874	362.985	381.084	238.263	153.416	128.304	173.328	13.0289	4.72118	9.44299	9.06437	keep
ENSG00000129083	COPB1	COPI coat complex subunit beta 1 [Source:HGNC Symbol;Acc:HGNC:2231]	15.9125	9.76174	2.74482	9.47302	4.20746	13.8299	3.25517	7.09752	0	0	4.46424	0	21.5798	10.1556	8.53892	13.4248	47.8981	13.2715	23.8179	28.3292	19.112	32.298	48.3771	33.2624	18.2405	14.1636	28.329	20.2443	keep
ENSG00000171604	CXXC5	CXXC finger protein 5 [Source:HGNC Symbol;Acc:HGNC:26943]	57.967	62.1202	49.4067	56.498	45.2302	52.1282	73.7838	57.0474	11.0312	0	52.4548	21.162	53.9495	41.7507	111.006	68.902	57.8282	38.7086	41.9195	46.1521	20.3861	40.3725	21.0335	27.264	205.857	254.944	161.88	207.56	keep
ENSG00000106290	TAF6	TATA-box binding protein associated factor 6 [Source:HGNC Symbol;Acc:HGNC:11540]	0	9.76174	0	0	8.41491	26.596	6.51033	13.8404	0	0	4.46424	0	1.19888	11.284	3.65954	5.3808	21.0284	2.21192	16.1962	13.1455	22.9344	22.4292	34.7053	26.6896	48.2071	8.26207	10.792	22.4204	keep
ENSG00000156535	CD109	CD109 molecule [Source:HGNC Symbol;Acc:HGNC:21685]	21.5955	18.6361	37.5125	25.9147	30.5041	21.2768	22.7862	24.8557	0	0	8.92848	0	11.9888	20.3112	28.0564	20.1188	32.7109	19.9073	11.4326	21.3503	8.91894	14.3547	16.8268	13.3668	28.6637	37.7695	22.933	29.7887	keep
ENSG00000104081	BMF	Bcl2 modifying factor [Source:HGNC Symbol;Acc:HGNC:24132]	28.4152	54.1333	69.5354	50.6946	15.778	17.0215	34.7218	22.5071	7.87941	0	44.6424	17.5073	37.1652	29.3384	26.8366	31.1134	53.1552	42.0265	67.6429	54.2749	76.448	75.362	88.3407	80.0502	84.6881	71.9981	148.39	101.692	keep
ENSG00000068650	ATP11A	ATPase phospholipid transporting 11A [Source:HGNC Symbol;Acc:HGNC:13552]	0	1.77486	0	0	2.10373	9.57457	1.08506	4.25445	0	0	2.23212	0	21.5798	0	0	0	15.7713	7.74172	1.90543	8.47282	1.27413	4.48583	2.10335	2.62111	7.81737	16.5241	20.235	14.8588	keep
ENSG00000186710	CFAP73	cilia and flagella associated protein 73 [Source:HGNC Symbol;Acc:HGNC:37100]	0	0	0	0	0	0	0	0	0	0	0	0	0	0	13.4183	0	0	0	0	0	0	1.79433	0	0	10.4232	3.54089	13.49	9.15134	keep
ENSG00000179361	ARID3B	AT-rich interaction domain 3B [Source:HGNC Symbol;Acc:HGNC:14350]	0	7.09945	4.5747	3.89138	5.25932	11.7023	11.9356	9.63239	0	0	7.81242	0	5.99438	13.5408	1.21985	6.91834	9.34597	3.31788	6.66902	6.44429	0	5.383	4.2067	3.19657	40.3897	22.4256	20.235	27.6834	keep
ENSG00000005483	KMT2E	lysine methyltransferase 2E (inactive) [Source:HGNC Symbol;Acc:HGNC:18541]	39.7813	15.0863	40.2573	31.7083	19.9854	26.596	43.4022	29.9946	7.87941	9.34097	6.69636	7.97225	9.59102	9.02719	23.1771	13.9318	31.5426	7.74172	22.8652	20.7165	3.8224	25.1207	22.0852	17.0094	28.6637	56.6542	37.7719	41.0299	keep
ENSG00000243988	RPS24P17	ribosomal protein S24 pseudogene 17 [Source:HGNC Symbol;Acc:HGNC:36348]	256.873	308.826	225.99	263.896	125.172	167.023	193.14	161.778	165.468	67.722	118.302	117.164	164.246	138.793	196.395	166.478	193.345	172.53	116.231	160.702	96.8342	191.994	191.405	160.078	338.753	395.399	411.444	381.865	keep
ENSG00000237973	MTCO1P12	MT-CO1 pseudogene 12 [Source:HGNC Symbol;Acc:HGNC:52014]	218.229	185.473	204.031	202.578	139.898	140.427	148.653	142.993	190.682	182.149	277.899	216.91	468.761	566.456	534.292	523.17	311.338	278.702	562.103	384.047	454.866	331.055	240.834	342.251	633.207	560.641	760.835	651.561	keep
ENSG00000115761	NOL10	nucleolar protein 10 [Source:HGNC Symbol;Acc:HGNC:25862]	2.27322	11.5366	5.48963	6.43315	5.25932	19.1491	14.1057	12.8381	1.57588	7.00573	2.23212	3.60458	25.1764	25.9532	10.9786	20.7027	8.17772	13.2715	4.76358	8.73761	8.91894	3.58867	6.31005	6.27255	5.21158	71.9981	14.839	30.6829	keep
ENSG00000149016	TUT1	terminal uridylyl transferase 1, U6 snRNA-specific [Source:HGNC Symbol;Acc:HGNC:26184]	0	1.77486	5.48963	2.4215	0	1.06384	5.42528	2.16304	0	0	1.11606	0	14.3865	0	0	0	4.67298	7.74172	0	4.13823	1.27413	9.86883	5.25838	5.46711	3.90868	25.9665	6.74499	12.2067	keep
ENSG00000274276	CBSL	cystathionine beta-synthase like [Source:HGNC Symbol;Acc:HGNC:51829]	36.3714	46.1464	53.9814	45.4998	52.5932	22.3407	52.0827	42.3388	4.72765	4.67049	4.46424	4.62079	0	1.1284	0	0	7.00948	11.0596	14.2908	10.7866	76.448	47.5498	53.6354	59.2111	40.3897	18.8847	28.329	29.2011	keep
ENSG00000168264	IRF2BP2	interferon regulatory factor 2 binding protein 2 [Source:HGNC Symbol;Acc:HGNC:21729]	46.6009	102.055	114.367	87.6743	38.919	62.7666	42.3172	48.0009	70.9147	30.3582	82.5885	61.2871	95.9102	83.5015	104.907	94.7728	294.982	139.351	128.617	187.65	169.46	185.714	218.748	191.307	264.488	198.29	172.672	211.816	keep
ENSG00000102796	DHRS12	dehydrogenase/reductase 12 [Source:HGNC Symbol;Acc:HGNC:25832]	0	1.77486	2.74482	1.50656	10.5186	5.31921	5.42528	7.08771	0	2.33524	0	0	2.39775	3.38519	0	1.92765	9.34597	3.31788	5.7163	6.12672	3.8224	2.6915	3.15503	3.22298	9.12026	14.1636	10.792	11.3586	keep
ENSG00000124766	SOX4	SRY-box transcription factor 4 [Source:HGNC Symbol;Acc:HGNC:11200]	187.54	133.115	140.901	153.852	97.8234	87.235	68.3585	84.4723	122.919	114.427	98.2133	111.853	87.518	89.1435	70.751	82.4708	592.301	562.934	594.495	583.243	480.348	608.279	579.473	556.033	355.69	284.451	379.068	339.737	keep
ENSG00000220205	VAMP2	vesicle associated membrane protein 2 [Source:HGNC Symbol;Acc:HGNC:12643]	11.3661	20.4109	53.0665	28.2812	14.7261	50.0005	32.5517	32.4261	23.6382	0	16.7409	13.4597	13.1876	10.1556	23.1771	15.5068	20.4443	7.74172	15.2435	14.4765	42.0464	34.9895	24.1885	33.7415	130.289	34.2286	68.7989	77.7723	keep
ENSG00000110651	CD81	CD81 molecule [Source:HGNC Symbol;Acc:HGNC:1701]	212.546	246.706	206.776	222.009	228.255	211.704	288.625	242.861	146.557	268.553	286.827	233.979	311.708	206.497	154.92	224.375	290.309	380.45	330.593	333.784	179.653	333.746	265.022	259.474	664.476	683.391	735.204	694.357	keep
ENSG00000196284	SUPT3H	SPT3 homolog, SAGA and STAGA complex component [Source:HGNC Symbol;Acc:HGNC:11466]	4.54643	5.32459	1.82988	3.9003	3.15559	4.25536	2.17011	3.19369	4.72765	0	0	0	7.19326	4.51359	8.53892	6.74859	10.5142	24.3311	5.7163	13.5205	0	3.58867	4.2067	2.59846	20.8463	31.868	8.09399	20.2694	keep
ENSG00000103037	SETD6	SET domain containing 6, protein lysine methyltransferase [Source:HGNC Symbol;Acc:HGNC:26116]	5.68304	4.43716	0	3.3734	5.25932	1.06384	4.34022	3.55446	7.87941	0	4.46424	4.11455	13.1876	1.1284	6.09923	6.80509	3.50474	19.9073	4.76358	9.39187	7.6448	0	1.05168	2.89883	42.9955	23.6059	24.282	30.2945	keep
ENSG00000090238	YPEL3	yippee like 3 [Source:HGNC Symbol;Acc:HGNC:18327]	82.9724	62.1202	32.0229	59.0385	26.2966	15.9576	19.531	20.5951	4.72765	11.6762	14.5088	10.3042	16.7843	25.9532	10.9786	17.9053	19.2761	27.649	21.9125	22.9458	12.7413	19.7377	28.3952	20.2914	31.2695	30.6877	102.524	54.827	keep
ENSG00000268001	CARD8-AS1	CARD8 antisense RNA 1 [Source:HGNC Symbol;Acc:HGNC:51408]	4.54643	0.887431	8.23445	4.5561	2.10373	3.19152	1.08506	2.12677	0	0	0	0	2.39775	5.64199	7.31907	5.11961	9.93009	4.42384	0	4.78464	1.27413	2.6915	4.2067	2.72411	19.5434	15.3438	0	11.6291	keep
ENSG00000231663	COA6-AS1	COA6 antisense RNA 1 [Source:HGNC Symbol;Acc:HGNC:40825]	6.81965	1.77486	0.914939	3.16982	13.6742	2.12768	3.25517	6.35236	0	0	1.11606	0	1.19888	0	1.21985	0.806241	4.08886	2.21192	3.81087	3.37055	5.09653	2.6915	8.4134	5.40048	1.30289	29.5074	8.09399	12.9681	keep
ENSG00000148516	ZEB1	zinc finger E-box binding homeobox 1 [Source:HGNC Symbol;Acc:HGNC:11642]	5.68304	0	0	0	0	1.06384	1.08506	0.716299	0	0	0	0	0	0	0	0	0	0	0	0	0	0	0	0	9.12026	8.26207	8.09399	8.49211	keep
ENSG00000089351	GRAMD1A	GRAM domain containing 1A [Source:HGNC Symbol;Acc:HGNC:29305]	40.9179	100.28	130.836	90.678	62.06	53.1921	56.4229	57.225	34.6694	25.6877	37.946	32.7677	28.773	71.0891	28.0564	42.6395	64.2535	47.5563	80.9809	64.2636	93.0118	113.94	134.614	113.855	162.862	136.914	64.7519	121.509	keep
ENSG00000135069	PSAT1	phosphoserine aminotransferase 1 [Source:HGNC Symbol;Acc:HGNC:19129]	20.4589	15.0863	11.8942	15.8132	2.10373	7.44689	16.2758	8.60882	0	0	10.0445	0	4.79551	0	2.43969	2.41173	33.295	3.31788	20.0071	18.8733	29.3051	43.064	43.1187	38.4959	36.481	37.7695	20.235	31.4952	keep
ENSG00000010295	IFFO1	intermediate filament family orphan 1 [Source:HGNC Symbol;Acc:HGNC:24970]	0	15.0863	13.7241	9.60347	6.31119	8.51073	2.17011	5.66401	0	0	4.46424	0	13.1876	7.89879	17.0778	12.7214	12.8507	25.4371	20.0071	19.4316	21.6603	24.2235	18.9302	21.6046	29.9666	11.803	17.537	19.7688	keep
ENSG00000137876	RSL24D1	ribosomal L24 domain containing 1 [Source:HGNC Symbol;Acc:HGNC:18479]	131.846	129.565	126.262	129.224	115.705	88.2988	72.6987	92.2342	78.7941	42.0344	60.2673	60.3653	100.706	80.1163	106.127	95.6495	203.275	86.2649	112.421	133.987	143.977	183.919	225.058	184.318	186.314	205.372	188.86	193.515	keep
ENSG00000138430	OLA1	Obg like ATPase 1 [Source:HGNC Symbol;Acc:HGNC:28833]	45.4643	49.6961	37.5125	44.2243	47.3339	32.9791	29.2965	36.5365	17.3347	2.33524	15.6248	11.7649	44.3584	41.7507	23.1771	36.4287	77.6884	29.8609	21.9125	43.1539	48.4171	54.7272	67.3072	56.8172	56.0245	57.8345	56.6579	56.839	keep
ENSG00000149639	SOGA1	suppressor of glucose, autophagy associated 1 [Source:HGNC Symbol;Acc:HGNC:16111]	9.09286	6.21202	12.8091	9.37134	6.31119	24.4683	3.25517	11.3449	0	0	0	0	7.19326	0	0	0	5.25711	5.5298	5.7163	5.50107	2.54827	9.86883	9.46508	7.29406	2.60579	10.6227	13.49	8.90614	keep
ENSG00000242247	ARFGAP3	ADP ribosylation factor GTPase activating protein 3 [Source:HGNC Symbol;Acc:HGNC:661]	22.7322	4.43716	6.40457	11.1913	5.25932	2.12768	7.59539	4.99413	0	2.33524	1.11606	1.15043	9.59102	11.284	2.43969	7.77156	15.7713	3.31788	0	6.36307	7.6448	13.4575	13.6718	11.5914	5.21158	21.2453	17.537	14.6646	keep
ENSG00000105997	HOXA3	homeobox A3 [Source:HGNC Symbol;Acc:HGNC:5104]	5.68304	7.98688	0	4.55664	2.10373	0	0	0	0	0	0	0	0	0	0	0	1.16825	3.31788	7.62173	4.03595	0	11.6632	0	0	2.60579	11.803	12.141	8.84991	keep
ENSG00000163171	CDC42EP3	CDC42 effector protein 3 [Source:HGNC Symbol;Acc:HGNC:16943]	45.4643	56.7956	45.747	49.3356	28.4003	44.6813	43.4022	38.828	25.2141	16.3467	18.973	20.1779	80.3248	73.3459	40.2549	64.6418	149.536	71.8874	74.3119	98.5783	77.7222	67.2875	71.5139	72.1745	66.4476	100.325	66.1009	77.6246	keep
ENSG00000182580	EPHB3	EPH receptor B3 [Source:HGNC Symbol;Acc:HGNC:3394]	0	0	2.74482	0	0	0	2.17011	0	3.15177	0	3.34818	2.16665	0	0	2.43969	0	19.2761	5.5298	16.1962	13.6673	48.4171	11.6632	10.5168	23.5323	28.6637	5.90148	32.3759	22.3137	keep
ENSG00000164485	IL22RA2	interleukin 22 receptor subunit alpha 2 [Source:HGNC Symbol;Acc:HGNC:14901]	0	0	0	0	0	0	0	0	0	0	0	0	0	0	0	0	0.584123	0	0	0	0	1.79433	0	0	6.51447	15.3438	4.04699	8.6351	keep
ENSG00000137171	KLC4	kinesin light chain 4 [Source:HGNC Symbol;Acc:HGNC:21624]	12.5027	15.9738	19.2137	15.8967	23.141	4.25536	20.6161	16.0041	1.57588	0	3.34818	1.64135	13.1876	6.77039	3.65954	7.87252	8.17772	2.21192	8.57445	6.32136	2.54827	21.532	8.4134	10.8312	26.0579	16.5241	12.141	18.241	keep
ENSG00000122299	ZC3H7A	zinc finger CCCH-type containing 7A [Source:HGNC Symbol;Acc:HGNC:30959]	12.5027	14.1989	4.5747	10.4254	7.36305	4.25536	1.08506	4.23449	0	0	6.69636	0	11.9888	2.2568	15.858	10.0345	15.1872	3.31788	5.7163	8.07379	36.9499	3.58867	6.31005	15.6162	20.8463	17.7044	33.7249	24.0919	keep
ENSG00000239282	CASTOR1	cytosolic arginine sensor for mTORC1 subunit 1 [Source:HGNC Symbol;Acc:HGNC:34423]	0	39.9344	28.3631	22.7658	22.0891	12.7661	31.4666	22.1073	9.4553	0	18.973	9.47611	15.5854	5.64199	34.1557	18.461	11.6825	21.0132	24.7706	19.1554	49.6912	32.298	22.0852	34.6915	56.0245	76.7192	31.027	54.5902	keep
ENSG00000205268	PDE7A	phosphodiesterase 7A [Source:HGNC Symbol;Acc:HGNC:8791]	27.2786	14.1989	10.9793	17.4856	16.8298	11.7023	5.42528	11.3191	4.72765	2.33524	0	2.3543	14.3865	16.926	13.4183	14.9103	52.5711	23.2252	32.3924	36.0629	8.91894	7.17733	18.9302	11.6755	19.5434	10.6227	36.4229	22.1963	keep
ENSG00000135482	ZC3H10	zinc finger CCCH-type containing 10 [Source:HGNC Symbol;Acc:HGNC:25893]	1.13661	5.32459	6.40457	4.28859	2.10373	4.25536	10.8506	5.73655	3.15177	0	5.5803	2.91069	11.9888	6.77039	3.65954	7.4729	19.8602	27.649	26.6761	24.7284	7.6448	5.383	19.9818	11.0032	42.9955	16.5241	16.188	25.2359	keep
ENSG00000128641	MYO1B	myosin IB [Source:HGNC Symbol;Acc:HGNC:7596]	0	0	0	0	1.05186	0	0	0	0	0	0	0	0	1.1284	8.53892	3.22244	15.1872	18.8013	8.57445	14.1877	10.1931	6.28017	9.46508	8.6461	7.81737	0	28.329	12.0488	keep
ENSG00000129353	SLC44A2	solute carrier family 44 member 2 [Source:HGNC Symbol;Acc:HGNC:17292]	161.398	97.6174	169.264	142.76	142.002	205.321	141.057	162.793	121.343	144.785	97.0972	121.075	129.479	23.6964	103.687	85.6206	51.4028	45.3444	68.5956	55.1143	136.332	98.6883	92.5474	109.189	324.421	337.565	379.068	347.018	keep
ENSG00000148120	AOPEP	aminopeptidase O (putative) [Source:HGNC Symbol;Acc:HGNC:1361]	0	3.54972	0	0	0	3.19152	4.34022	2.51058	1.57588	0	0	0	4.79551	4.51359	0	3.10303	2.92062	0	0.952717	1.29111	0	2.6915	5.25838	2.64996	6.51447	9.44237	17.537	11.1646	keep
ENSG00000164970	FAM219A	family with sequence similarity 219 member A [Source:HGNC Symbol;Acc:HGNC:19920]	0	2.66229	0	0	0	0	1.08506	0	0	0	0	0	0	6.77039	0	0	4.08886	0	0	0	0	0	0	0	26.0579	0	9.44299	11.8336	keep
ENSG00000105373	NOP53	NOP53 ribosome biogenesis factor [Source:HGNC Symbol;Acc:HGNC:4333]	584.216	571.506	646.862	600.861	358.686	373.408	394.96	375.685	323.056	205.501	327.006	285.188	454.374	429.92	406.209	430.168	770.458	604.96	501.129	625.516	513.476	721.322	733.018	655.938	792.16	780.176	798.607	790.314	keep
ENSG00000164985	PSIP1	PC4 and SFRS1 interacting protein 1 [Source:HGNC Symbol;Acc:HGNC:9527]	31.825	34.6098	18.2988	28.2445	22.0891	18.0853	13.0207	17.7317	0	0	8.92848	0	27.5742	28.21	19.5175	25.1005	23.3649	6.63576	17.1489	15.7165	6.37067	18.8405	34.7053	19.9721	15.6347	29.5074	41.8189	28.987	keep
ENSG00000010803	SCMH1	Scm polycomb group protein homolog 1 [Source:HGNC Symbol;Acc:HGNC:19003]	0	5.32459	8.23445	4.51968	0	10.6384	7.59539	6.07793	0	0	1.11606	0	8.39214	5.64199	14.6381	9.55742	10.5142	7.74172	1.90543	6.72046	1.27413	0.897167	4.2067	2.126	2.60579	7.08178	26.98	12.2225	keep
ENSG00000173812	EIF1	eukaryotic translation initiation factor 1 [Source:HGNC Symbol;Acc:HGNC:3249]	669.462	758.754	758.484	728.9	420.746	442.558	362.408	408.571	255.293	315.258	359.371	309.974	431.596	367.858	341.557	380.337	544.403	316.305	355.363	405.357	671.468	782.329	824.513	759.437	806.492	943.057	766.231	838.593	keep
ENSG00000050426	LETMD1	LETM1 domain containing 1 [Source:HGNC Symbol;Acc:HGNC:24241]	238.688	176.599	131.751	182.346	87.3047	89.3627	82.4642	86.3772	115.039	86.404	83.7045	95.0493	104.302	69.9607	74.4106	82.8912	99.885	150.411	97.1771	115.824	200.039	178.536	150.39	176.322	274.911	283.271	264.404	274.195	keep
ENSG00000154102	C16orf74	chromosome 16 open reading frame 74 [Source:HGNC Symbol;Acc:HGNC:23362]	4.54643	5.32459	3.65976	4.51026	18.9336	1.06384	18.4459	12.8144	11.0312	18.6819	24.5533	18.0888	16.7843	12.4124	18.2977	15.8314	50.2346	34.2848	50.494	45.0044	38.224	41.2697	34.7053	38.0663	32.5724	80.2601	117.363	76.7318	keep
ENSG00000169093	ASMTL	acetylserotonin O-methyltransferase like [Source:HGNC Symbol;Acc:HGNC:751]	36.3714	12.424	16.4689	21.7548	7.36305	9.57457	6.51033	7.81598	17.3347	0	6.69636	8.01036	14.3865	14.6692	2.43969	10.4985	13.4348	11.0596	26.6761	17.0568	14.0155	25.1207	35.757	24.9644	49.51	53.1133	36.4229	46.3488	keep
ENSG00000131378	RFTN1	raftlin, lipid raft linker 1 [Source:HGNC Symbol;Acc:HGNC:30278]	10.2295	15.0863	23.7884	16.3681	18.9336	7.44689	13.0207	13.1337	0	25.6877	10.0445	11.9107	32.3697	18.0544	20.7374	23.7205	16.3554	3.31788	24.7706	14.8147	5.09653	7.17733	13.6718	8.64855	71.6592	49.5724	64.7519	61.9945	keep
ENSG00000018189	RUFY3	RUN and FYVE domain containing 3 [Source:HGNC Symbol;Acc:HGNC:30285]	13.6393	15.9738	29.278	19.6304	10.5186	9.57457	14.1057	11.3996	12.6071	2.33524	18.973	11.3051	19.182	25.9532	12.1985	19.1112	29.7903	22.1192	58.1157	36.6751	29.3051	22.4292	41.0153	30.9165	78.1737	43.671	44.5169	55.4538	keep
ENSG00000112561	TFEB	transcription factor EB [Source:HGNC Symbol;Acc:HGNC:11753]	1.13661	1.77486	4.5747	2.49539	3.15559	1.06384	3.25517	2.49153	4.72765	0	5.5803	3.43598	22.7787	2.2568	12.1985	12.4113	18.1078	16.5894	7.62173	14.1063	10.1931	26.0178	13.6718	16.6276	32.5724	33.0483	13.49	26.3702	keep
ENSG00000273335	AP005432.2	novel transcript	0	0	0	0	0	0	0	0	0	0	0	0	0	0	0	0	0.584123	0	0	0	0	0	4.2067	0	13.0289	20.065	0	11.0313	keep
ENSG00000240137	ERICH6-AS1	ERICH6 antisense RNA 1 [Source:HGNC Symbol;Acc:HGNC:41205]	5.68304	1.77486	11.8942	6.4507	2.10373	2.12768	9.7655	4.66564	0	0	0	0	8.39214	9.02719	0	5.80644	2.33649	4.42384	1.90543	2.88859	0	7.17733	2.10335	3.09356	9.12026	11.803	4.04699	8.3234	keep
ENSG00000247828	TMEM161B-AS1	TMEM161B antisense RNA 1 [Source:HGNC Symbol;Acc:HGNC:43839]	6.81965	20.4109	3.65976	10.2968	6.31119	3.19152	0	3.16757	0	0	2.23212	0	0	0	3.65954	0	11.6825	5.5298	0	5.73742	0	8.97167	3.15503	4.04223	16.9376	12.9833	10.792	13.571	keep
ENSG00000126249	PDCD2L	programmed cell death 2 like [Source:HGNC Symbol;Acc:HGNC:28194]	0	2.66229	10.0643	4.24221	5.25932	3.19152	0	2.81695	0	0	0	0	3.59663	9.02719	0	4.20794	7.00948	2.21192	0	3.0738	14.0155	8.0745	3.15503	8.415	9.12026	1.1803	17.537	9.27918	keep
ENSG00000171552	BCL2L1	BCL2 like 1 [Source:HGNC Symbol;Acc:HGNC:992]	151.169	68.3322	72.2802	97.2604	50.4895	74.4689	55.3378	60.0987	25.2141	11.6762	6.69636	14.5289	59.9438	29.3384	10.9786	33.4203	15.1872	0	37.156	17.4477	0	5.383	4.2067	3.19657	52.1158	102.686	41.8189	65.5402	keep
ENSG00000240033	AC069439.2	novel transcript	0	0	0	0	0	0	0	0	0	0	0	0	0	0	0	0	0	0	0	0	0	0	0	0	2.60579	9.44237	13.49	8.51271	keep
ENSG00000172081	MOB3A	MOB kinase activator 3A [Source:HGNC Symbol;Acc:HGNC:29802]	471.692	225.408	273.567	323.555	426.005	231.917	389.535	349.152	423.912	434.355	255.578	371.282	328.492	197.47	258.607	261.523	322.436	996.47	676.429	665.112	923.747	879.223	718.294	840.421	846.881	1096.5	1088.64	1010.67	keep
ENSG00000086730	LAT2	linker for activation of T cells family member 2 [Source:HGNC Symbol;Acc:HGNC:12749]	386.447	313.263	298.27	332.66	267.174	251.067	199.65	239.297	233.231	308.252	267.854	269.779	205.008	341.905	224.452	257.121	348.721	496.576	406.81	417.369	391.159	420.771	476.409	429.446	656.659	755.39	704.177	705.408	keep
ENSG00000120733	KDM3B	lysine demethylase 3B [Source:HGNC Symbol;Acc:HGNC:1337]	5.68304	24.8481	20.1287	16.8866	18.9336	28.7237	1.08506	16.2474	11.0312	0	3.34818	4.79312	33.5686	41.7507	20.7374	32.0189	27.4538	16.5894	7.62173	17.2216	8.91894	17.0462	21.0335	15.6662	28.6637	20.065	51.2619	33.3302	keep
ENSG00000167393	PPP2R3B	protein phosphatase 2 regulatory subunit B''beta [Source:HGNC Symbol;Acc:HGNC:13417]	2.27322	4.43716	2.74482	3.15173	3.15559	0	5.42528	2.86029	3.15177	0	0	0	5.99438	0	1.21985	2.40474	4.67298	3.31788	3.81087	3.93391	5.09653	4.48583	0	3.19412	11.726	17.7044	14.839	14.7565	keep
ENSG00000157181	ODR4	odr-4 GPCR localization factor homolog [Source:HGNC Symbol;Acc:HGNC:24299]	5.68304	3.54972	5.48963	4.90747	7.36305	0	0	0	0	0	2.23212	0	3.59663	0	0	0	2.92062	23.2252	1.90543	9.3504	0	4.48583	9.46508	4.6503	6.51447	34.2286	4.04699	14.93	keep
ENSG00000168421	RHOH	ras homolog family member H [Source:HGNC Symbol;Acc:HGNC:686]	6.81965	14.1989	5.48963	8.83606	3.15559	10.6384	0	4.598	4.72765	0	3.34818	2.69194	14.3865	16.926	10.9786	14.097	7.00948	2.21192	4.76358	4.66166	19.112	0	4.2067	7.7729	26.0579	17.7044	21.584	21.7821	keep
ENSG00000229271	AC091493.1	novel transcript	0	0	0	0	0	0	0	0	0	0	0	0	0	0	0	0	1.16825	0	1.90543	1.02456	0	8.0745	0	0	6.51447	5.90148	12.141	8.18564	keep
ENSG00000124243	BCAS4	breast carcinoma amplified sequence 4 [Source:HGNC Symbol;Acc:HGNC:14367]	0	3.54972	0.914939	1.48822	15.778	3.19152	8.68044	9.21664	0	4.67049	0	0	2.39775	6.77039	1.21985	3.46266	1.16825	0	0	0	0	0	0	0	26.0579	4.72118	22.933	17.904	keep
ENSG00000140332	TLE3	TLE family member 3, transcriptional corepressor [Source:HGNC Symbol;Acc:HGNC:11839]	40.9179	85.1934	86.9192	71.0102	38.919	80.8519	70.5286	63.4332	44.1247	37.3639	45.7585	42.4157	28.773	71.0891	26.8366	42.2329	102.806	88.4768	54.3049	81.8624	70.0774	87.9223	98.8575	85.6191	122.472	114.489	155.135	130.699	keep
ENSG00000182534	MXRA7	matrix remodeling associated 7 [Source:HGNC Symbol;Acc:HGNC:7541]	11.3661	13.3115	5.48963	10.0557	12.6224	6.38305	1.08506	6.69682	1.57588	0	4.46424	2.01337	9.59102	3.38519	12.1985	8.39155	7.5936	11.0596	1.90543	6.85288	7.6448	9.86883	7.36173	8.29179	10.4232	27.1468	21.584	19.718	keep
ENSG00000105122	RASAL3	RAS protein activator like 3 [Source:HGNC Symbol;Acc:HGNC:26129]	117.071	93.1803	74.1101	94.787	88.3566	88.2988	74.8688	83.8414	52.0041	79.3983	78.1242	69.8422	97.109	126.381	84.1693	102.553	96.9644	111.702	117.184	108.617	149.074	101.38	102.012	117.489	199.343	174.684	225.283	199.77	keep
ENSG00000137802	MAPKBP1	mitogen-activated protein kinase binding protein 1 [Source:HGNC Symbol;Acc:HGNC:29536]	4.54643	9.76174	4.5747	6.29429	11.5705	6.38305	16.2758	11.4098	4.72765	0	10.0445	4.92406	1.19888	5.64199	2.43969	3.09352	7.00948	3.31788	9.52717	6.61817	1.27413	2.6915	3.15503	2.37355	18.2405	31.868	49.9129	33.3405	keep
ENSG00000138796	HADH	hydroxyacyl-CoA dehydrogenase [Source:HGNC Symbol;Acc:HGNC:4799]	59.1036	52.3584	45.747	52.403	66.2674	40.426	34.7218	47.1384	50.4282	11.6762	42.4103	34.8382	31.1708	41.7507	78.0701	50.3305	41.4727	44.2384	43.825	43.1787	63.7067	46.6527	52.5838	54.3144	125.078	120.39	121.41	122.293	keep
ENSG00000147121	KRBOX4	KRAB box domain containing 4 [Source:HGNC Symbol;Acc:HGNC:26007]	14.7759	1.77486	4.5747	7.04182	1.05186	3.19152	3.25517	2.49952	0	0	1.11606	0	1.19888	0	4.87938	2.02609	4.67298	3.31788	2.85815	3.61634	1.27413	6.28017	11.5684	6.37424	5.21158	10.6227	16.188	10.6741	keep
ENSG00000047410	TPR	translocated promoter region, nuclear basket protein [Source:HGNC Symbol;Acc:HGNC:12017]	19.3223	17.7486	21.0436	19.3715	12.6224	2.12768	2.17011	5.64005	0	0	0	0	2.39775	0	0	0	8.76185	6.63576	5.7163	7.03797	0	2.6915	8.4134	3.70163	26.0579	0	8.09399	11.384	keep
ENSG00000106733	NMRK1	nicotinamide riboside kinase 1 [Source:HGNC Symbol;Acc:HGNC:26057]	4.54643	10.6492	21.0436	12.0797	14.7261	8.51073	2.17011	8.46898	0	9.34097	5.5803	4.97376	0	11.284	3.65954	4.98117	1.75237	0	0	0	3.8224	7.17733	2.10335	4.3677	54.7216	18.8847	22.933	32.1798	keep
ENSG00000104691	UBXN8	UBX domain protein 8 [Source:HGNC Symbol;Acc:HGNC:30307]	1.13661	9.76174	0	3.63278	2.10373	2.12768	5.42528	3.2189	0	0	1.11606	0	0	10.1556	7.31907	5.82489	8.17772	8.84768	5.7163	7.58057	5.09653	0	1.05168	2.0494	5.21158	9.44237	17.537	10.7303	keep
ENSG00000229671	LINC01150	long intergenic non-protein coding RNA 1150 [Source:HGNC Symbol;Acc:HGNC:49469]	0	3.54972	3.65976	2.40316	7.36305	3.19152	4.34022	4.96493	1.57588	0	0	0	2.39775	7.89879	0	3.43218	2.92062	3.31788	3.81087	3.34979	6.37067	9.86883	11.5684	9.26931	6.51447	14.1636	10.792	10.49	keep
ENSG00000135736	CCDC102A	coiled-coil domain containing 102A [Source:HGNC Symbol;Acc:HGNC:28097]	10.2295	5.32459	7.31951	7.62452	0	0	4.34022	0	1.57588	0	11.1606	4.24549	0	7.89879	0	0	4.08886	0	3.81087	2.63324	10.1931	4.48583	7.36173	7.34688	16.9376	42.4907	36.4229	31.9504	keep
ENSG00000186716	BCR	BCR activator of RhoGEF and GTPase [Source:HGNC Symbol;Acc:HGNC:1014]	35.2348	26.6229	22.8735	28.2438	29.4522	34.0429	47.7424	37.0792	12.6071	7.00573	5.5803	8.3977	31.1708	15.7976	9.75876	18.909	7.00948	6.63576	20.0071	11.2174	15.2896	3.58867	14.7235	11.2006	31.2695	40.1301	47.2149	39.5382	keep
ENSG00000111670	GNPTAB	N-acetylglucosamine-1-phosphate transferase subunits alpha and beta [Source:HGNC Symbol;Acc:HGNC:29670]	14.7759	11.5366	21.9585	16.0903	24.1929	3.19152	3.25517	10.2132	0	0	12.2767	0	13.1876	11.284	26.8366	17.1027	13.4348	7.74172	5.7163	8.96428	3.8224	2.6915	15.7751	7.42968	53.4187	21.2453	29.678	34.7806	keep
ENSG00000262454	MIR193BHG	MIR193B host gene [Source:HGNC Symbol;Acc:HGNC:51945]	0	0	0	0	0	0	0	0	0	2.33524	3.34818	1.89447	0	0	0	0	0	0	0	0	0	1.79433	0	0	10.4232	43.671	5.39599	19.83	keep
ENSG00000064545	TMEM161A	transmembrane protein 161A [Source:HGNC Symbol;Acc:HGNC:26020]	5.68304	3.54972	7.31951	5.51743	8.41491	3.19152	10.8506	7.48566	1.57588	4.67049	0	2.08212	9.59102	3.38519	21.9572	11.6445	12.8507	19.9073	5.7163	12.8248	1.27413	17.0462	6.31005	8.21012	33.8753	8.26207	14.839	18.9921	keep
ENSG00000137504	CREBZF	CREB/ATF bZIP transcription factor [Source:HGNC Symbol;Acc:HGNC:24905]	56.8304	55.9082	14.639	42.4592	19.9854	31.9152	79.209	43.7032	33.0935	4.67049	36.83	24.8647	59.9438	27.0816	31.716	39.5805	46.7298	45.3444	61.9266	51.3336	76.448	55.6243	53.6354	61.9026	61.236	143.996	95.7789	100.337	keep
ENSG00000132965	ALOX5AP	arachidonate 5-lipoxygenase activating protein [Source:HGNC Symbol;Acc:HGNC:436]	22.7322	41.7093	27.4482	30.6299	14.7261	17.0215	27.1264	19.6246	53.58	93.4097	52.4548	66.4815	74.3304	67.7039	85.3892	75.8078	391.947	307.457	221.983	307.129	439.576	524.843	450.117	471.512	194.131	127.472	280.592	200.732	keep
ENSG00000256167	ATF4P4	activating transcription factor 4 pseudogene 4 [Source:HGNC Symbol;Acc:HGNC:787]	57.967	48.8087	37.5125	48.0961	25.2447	27.6599	10.8506	21.2517	11.0312	2.33524	5.5803	6.31557	14.3865	5.64199	1.21985	7.08279	28.0379	15.4834	13.338	18.9531	14.0155	74.4648	44.1704	44.2169	53.4187	31.868	20.235	35.1739	keep
ENSG00000167604	NFKBID	NFKB inhibitor delta [Source:HGNC Symbol;Acc:HGNC:15671]	1.13661	3.54972	4.5747	3.08701	5.25932	0	0	0	0	0	0	0	0	3.38519	0	0	2.92062	0	0	0	2.54827	5.383	5.25838	4.39655	7.81737	0	25.631	11.1494	keep
ENSG00000163322	ABRAXAS1	abraxas 1, BRCA1 A complex subunit [Source:HGNC Symbol;Acc:HGNC:25829]	5.68304	17.7486	27.4482	16.9599	16.8298	15.9576	10.8506	14.546	7.87941	7.00573	16.7409	10.542	26.3753	5.64199	20.7374	17.5849	25.1173	11.0596	16.1962	17.4577	11.4672	9.86883	22.0852	14.4737	46.9042	47.2118	43.1679	45.7613	keep
ENSG00000108654	DDX5	DEAD-box helicase 5 [Source:HGNC Symbol;Acc:HGNC:2746]	56.8304	110.041	110.708	92.5265	113.601	93.618	71.6137	92.9443	47.2765	32.6934	111.606	63.8586	158.252	143.307	91.4884	131.016	333.534	162.576	183.874	226.662	169.46	185.714	199.818	184.997	160.256	154.619	310.27	208.381	keep
ENSG00000017797	RALBP1	ralA binding protein 1 [Source:HGNC Symbol;Acc:HGNC:9841]	14.7759	32.835	46.6619	31.4242	21.0373	54.2559	41.2321	38.8418	40.9729	14.0115	42.4103	32.4649	43.1596	59.8051	60.9923	54.6523	58.4123	22.1192	41.9195	40.817	25.4827	34.9895	58.8938	39.7887	131.592	69.6375	140.296	113.842	keep
ENSG00000269834	ZNF528-AS1	ZNF528 antisense RNA 1 [Source:HGNC Symbol;Acc:HGNC:51305]	0	7.98688	0	0	10.5186	0	0	0	0	0	0	0	0	0	0	0	2.92062	0	0	0	3.8224	0	14.7235	6.18195	13.0289	7.08178	4.04699	8.05257	keep
ENSG00000165175	MID1IP1	MID1 interacting protein 1 [Source:HGNC Symbol;Acc:HGNC:20715]	25.0054	33.7224	43.9171	34.2149	17.8817	36.1706	26.0413	26.6979	11.0312	0	65.8476	25.6262	38.3641	44.0075	24.3969	35.5895	54.3234	13.2715	38.1087	35.2345	21.6603	26.0178	39.9637	29.2139	138.107	129.833	103.873	123.937	keep
ENSG00000164758	MED30	mediator complex subunit 30 [Source:HGNC Symbol;Acc:HGNC:23032]	5.68304	17.7486	8.23445	10.5554	3.15559	8.51073	8.68044	6.78225	0	0	5.5803	0	13.1876	20.3112	14.6381	16.0457	10.5142	0	7.62173	6.04532	12.7413	11.6632	15.7751	13.3932	35.1781	4.72118	26.98	22.2931	keep
ENSG00000137955	RABGGTB	Rab geranylgeranyltransferase subunit beta [Source:HGNC Symbol;Acc:HGNC:9796]	0	9.76174	9.14939	6.30371	27.3485	7.44689	7.59539	14.1302	0	0	4.46424	0	8.39214	5.64199	0	4.67804	12.2666	3.31788	14.2908	9.9584	5.09653	13.4575	15.7751	11.4431	23.4521	9.44237	21.584	18.1595	keep
ENSG00000060982	BCAT1	branched chain amino acid transaminase 1 [Source:HGNC Symbol;Acc:HGNC:976]	151.169	201.447	239.714	197.443	153.572	192.555	149.738	165.288	64.6112	165.802	136.159	122.191	109.098	130.894	102.467	114.153	210.284	101.748	152.435	154.822	248.456	304.14	329.174	293.923	321.815	361.171	318.364	333.783	keep
ENSG00000047662	FAM184B	family with sequence similarity 184 member B [Source:HGNC Symbol;Acc:HGNC:29235]	26.142	29.2852	11.8942	22.4405	36.8152	7.44689	27.1264	23.7962	18.9106	14.0115	14.5088	15.8103	23.9775	10.1556	30.4961	21.5431	25.7014	5.5298	11.4326	14.2213	28.0309	17.0462	27.3436	24.1402	63.8418	43.671	68.7989	58.7706	keep
ENSG00000213190	MLLT11	MLLT11 transcription factor 7 cofactor [Source:HGNC Symbol;Acc:HGNC:16997]	0	6.21202	9.14939	5.12047	10.5186	25.5322	10.8506	15.6338	1.57588	7.00573	6.69636	5.09266	9.59102	10.1556	10.9786	10.2417	4.67298	5.5298	0	3.40093	5.09653	4.48583	3.15503	4.2458	31.2695	20.065	33.7249	28.3531	keep
ENSG00000137497	NUMA1	nuclear mitotic apparatus protein 1 [Source:HGNC Symbol;Acc:HGNC:8059]	173.901	289.303	224.16	229.121	153.572	218.087	188.8	186.82	28.3659	74.7278	49.1066	50.7334	39.5629	57.5483	29.2763	42.1292	137.853	164.788	150.529	151.057	107.027	104.071	100.961	104.02	125.078	194.749	137.598	152.475	keep
ENSG00000157557	ETS2	ETS proto-oncogene 2, transcription factor [Source:HGNC Symbol;Acc:HGNC:3489]	23.8688	139.327	100.643	87.9462	80.9935	75.5327	56.4229	70.983	45.7006	58.3811	23.4373	42.5063	64.7394	53.0347	87.8289	68.5343	88.7867	45.3444	105.752	79.9609	87.9152	95.9968	59.9455	81.2858	155.044	86.1616	165.927	135.711	keep
ENSG00000223496	EXOSC6	exosome component 6 [Source:HGNC Symbol;Acc:HGNC:19055]	80.6992	67.4448	53.9814	67.3751	52.5932	75.5327	67.2734	65.1331	28.3659	18.6819	27.9015	24.9831	38.3641	72.2175	58.5526	56.378	56.0758	55.298	48.5886	53.3208	57.336	69.979	66.2555	64.5235	84.6881	103.866	62.0539	83.536	keep
ENSG00000155304	HSPA13	heat shock protein family A (Hsp70) member 13 [Source:HGNC Symbol;Acc:HGNC:11375]	0	11.5366	2.74482	4.76047	0	17.0215	10.8506	9.29067	0	0	1.11606	0	8.39214	22.568	15.858	15.606	10.5142	2.21192	3.81087	5.51233	8.91894	30.5037	16.8268	18.7498	18.2405	0	22.933	13.7245	keep
ENSG00000292339	ENSG00000292339		28.4152	15.0863	21.9585	21.82	11.5705	15.9576	14.1057	13.8779	17.3347	2.33524	13.3927	11.0209	15.5854	11.284	0	8.95646	11.6825	11.0596	30.4869	17.743	8.91894	17.0462	21.0335	15.6662	75.5679	56.6542	25.631	52.6177	keep
ENSG00000132475	H3-3B	H3.3 histone B [Source:HGNC Symbol;Acc:HGNC:4765]	618.315	630.964	592.88	614.053	732.098	752.136	631.502	705.245	572.045	572.134	679.681	607.954	561.074	560.814	605.043	575.644	747.678	765.324	843.154	785.385	1097.03	1014.7	1027.49	1046.4	1358.92	1678.38	1362.49	1466.6	keep
ENSG00000132155	RAF1	Raf-1 proto-oncogene, serine/threonine kinase [Source:HGNC Symbol;Acc:HGNC:9829]	20.4589	18.6361	27.4482	22.1811	23.141	37.2344	18.4459	26.2738	17.3347	16.3467	16.7409	16.8074	14.3865	40.6223	4.87938	19.9627	37.968	14.3775	20.0071	24.1175	6.37067	12.5603	19.9818	12.9709	62.5389	74.3587	44.5169	60.4715	keep
ENSG00000148690	FRA10AC1	FRA10A associated CGG repeat 1 [Source:HGNC Symbol;Acc:HGNC:1162]	9.09286	17.7486	16.4689	14.4368	8.41491	8.51073	5.42528	7.45031	0	0	2.23212	0	1.19888	20.3112	8.53892	10.0163	4.67298	7.74172	1.90543	4.77338	0	6.28017	4.2067	3.49562	14.3318	12.9833	10.792	12.7024	keep
ENSG00000163166	IWS1	interacts with SUPT6H, CTD assembly factor 1 [Source:HGNC Symbol;Acc:HGNC:25467]	6.81965	15.9738	19.2137	14.0024	24.1929	8.51073	11.9356	14.8797	1.57588	0	6.69636	2.75741	5.99438	29.3384	3.65954	12.9974	17.5237	11.0596	22.8652	17.1495	1.27413	36.7838	17.8785	18.6455	16.9376	25.9665	24.282	22.3954	keep
ENSG00000133112	TPT1	tumor protein, translationally-controlled 1 [Source:HGNC Symbol;Acc:HGNC:12022]	2047.03	3319.88	3137.33	2834.75	2392.99	2361.73	2180.96	2311.89	2480.44	2090.04	3103.76	2558.08	4012.64	4067.88	3203.31	3761.28	6618.11	3552.34	4073.82	4748.09	4877.38	5039.39	5172.14	5029.64	6582.22	5559.19	6094.77	6078.73	keep
ENSG00000104312	RIPK2	receptor interacting serine/threonine kinase 2 [Source:HGNC Symbol;Acc:HGNC:10020]	25.0054	10.6492	14.639	16.7645	11.5705	24.4683	14.1057	16.7149	0	0	5.5803	0	19.182	11.284	15.858	15.4413	7.5936	1.10596	5.7163	4.80529	14.0155	8.97167	17.8785	13.6219	19.5434	16.5241	22.933	19.6668	keep
ENSG00000258501	EIF3LP1	eukaryotic translation initiation factor 3 subunit L pseudogene 1 [Source:HGNC Symbol;Acc:HGNC:20010]	12.5027	3.54972	1.82988	5.96076	3.15559	5.31921	1.08506	3.18662	0	0	0	0	2.39775	5.64199	7.31907	5.11961	4.67298	0	0.952717	1.87523	0	5.383	1.05168	2.14489	13.0289	17.7044	0	10.2445	keep
ENSG00000163029	SMC6	structural maintenance of chromosomes 6 [Source:HGNC Symbol;Acc:HGNC:20466]	9.09286	14.1989	5.48963	9.5938	1.05186	10.6384	5.42528	5.70518	0	0	1.11606	0	1.19888	7.89879	15.858	8.31855	8.76185	3.31788	1.90543	4.66172	1.27413	1.79433	4.2067	2.42506	9.12026	17.7044	4.04699	10.2906	keep
ENSG00000197324	LRP10	LDL receptor related protein 10 [Source:HGNC Symbol;Acc:HGNC:14553]	54.5572	87.8557	64.9607	69.1245	96.7715	71.2774	93.3148	87.1212	53.58	46.7049	44.6424	48.3091	109.098	72.2175	75.6304	85.6486	66.0059	49.7682	59.0684	58.2808	40.7723	65.4932	52.5838	52.9497	115.958	168.782	130.853	138.531	keep
ENSG00000119866	BCL11A	BAF chromatin remodeling complex subunit BCL11A [Source:HGNC Symbol;Acc:HGNC:13221]	23.8688	18.6361	17.3838	19.9629	8.41491	4.25536	11.9356	8.20196	12.6071	18.6819	13.3927	14.8939	10.7899	24.8248	24.3969	20.0039	33.295	14.3775	10.4799	19.3841	11.4672	18.8405	31.5503	20.6193	78.1737	51.933	37.7719	55.9595	keep
ENSG00000175309	PHYKPL	5-phosphohydroxy-L-lysine phospho-lyase [Source:HGNC Symbol;Acc:HGNC:28249]	10.2295	7.09945	11.8942	9.74104	29.4522	23.4045	27.1264	26.661	11.0312	0	10.0445	7.02524	14.3865	10.1556	6.09923	10.2138	15.1872	12.1656	9.52717	12.2933	10.1931	20.6348	28.3952	19.741	18.2405	31.868	75.5439	41.8841	keep
ENSG00000196455	PIK3R4	phosphoinositide-3-kinase regulatory subunit 4 [Source:HGNC Symbol;Acc:HGNC:8982]	2.27322	1.77486	0	1.34936	13.6742	8.51073	6.51033	9.5651	0	0	2.23212	0	1.19888	4.51359	0	1.90416	2.92062	4.42384	5.7163	4.35358	0	4.48583	2.10335	2.19639	3.90868	9.44237	28.329	13.8933	keep
ENSG00000155961	RAB39B	RAB39B, member RAS oncogene family [Source:HGNC Symbol;Acc:HGNC:16499]	0	0	0	0	0	2.12768	0	0	0	0	0	0	0	0	0	0	0	0	2.85815	0	0	0	2.10335	0	1.30289	14.1636	9.44299	8.30314	keep
ENSG00000264247	LINC00909	long intergenic non-protein coding RNA 909 [Source:HGNC Symbol;Acc:HGNC:44331]	1.13661	1.77486	2.74482	1.88543	3.15559	2.12768	2.17011	2.48446	1.57588	0	6.69636	2.75741	4.79551	1.1284	18.2977	8.07386	9.93009	7.74172	0.952717	6.20818	24.2085	20.6348	8.4134	17.7523	20.8463	20.065	25.631	22.1808	keep
ENSG00000133316	WDR74	WD repeat domain 74 [Source:HGNC Symbol;Acc:HGNC:25529]	21.5955	34.6098	14.639	23.6148	27.3485	7.44689	0	11.5985	4.72765	0	11.1606	5.29608	38.3641	29.3384	37.8152	35.1725	27.4538	27.649	17.1489	24.0839	20.3861	30.5037	32.6019	27.8306	20.8463	55.4739	24.282	33.5341	keep
ENSG00000035720	STAP1	signal transducing adaptor family member 1 [Source:HGNC Symbol;Acc:HGNC:24133]	31.825	15.0863	44.832	30.5811	13.6742	8.51073	18.4459	13.5436	29.9418	44.3696	23.4373	32.5829	20.3809	25.9532	42.6946	29.6762	12.2666	13.2715	4.76358	10.1006	47.1429	34.0923	47.3254	42.8536	123.775	67.2769	117.363	102.805	keep
ENSG00000288924	ENSG00000288924		0	11.5366	10.9793	7.50529	1.05186	9.57457	8.68044	6.43563	4.72765	18.6819	10.0445	11.1514	17.9832	12.4124	7.31907	12.5715	26.2855	34.2848	40.0141	33.5281	22.9344	17.9433	27.3436	22.7404	49.51	51.933	35.0739	45.5057	keep
ENSG00000099875	MKNK2	MAPK interacting serine/threonine kinase 2 [Source:HGNC Symbol;Acc:HGNC:7111]	82.9724	74.5442	68.6204	75.379	76.7861	68.0858	44.4873	63.1197	31.5177	60.7163	49.1066	47.1135	89.9158	67.7039	43.9144	67.178	160.05	147.093	109.562	138.902	85.367	115.735	158.803	119.968	115.958	122.751	165.927	134.878	keep
ENSG00000259955	AC008741.1	novel transcript, antisense to ZKSCAN2	10.2295	7.09945	6.40457	7.91116	8.41491	8.51073	0	5.64188	0	0	3.34818	0	16.7843	14.6692	0	10.4845	4.67298	0	0	0	6.37067	5.383	19.9818	10.5785	13.0289	11.803	20.235	15.0223	keep
ENSG00000178464	RPL10P16	ribosomal protein L10 pseudogene 16 [Source:HGNC Symbol;Acc:HGNC:36882]	243.234	313.263	286.376	280.958	194.595	195.747	168.184	186.175	132.374	151.791	270.087	184.75	317.702	338.519	250.068	302.097	420.569	173.636	225.794	273.333	210.232	405.519	401.74	339.164	469.042	455.594	480.243	468.293	keep
ENSG00000258476	LINC02207	long intergenic non-protein coding RNA 2207 [Source:HGNC Symbol;Acc:HGNC:53073]	0	2.66229	1.82988	1.49739	0	0	7.59539	0	3.15177	0	10.0445	4.39877	0	2.2568	9.75876	4.00519	37.968	57.5099	44.7777	46.7519	48.4171	27.8122	23.1369	33.122	41.6926	33.0483	14.839	29.86	keep
ENSG00000152256	PDK1	pyruvate dehydrogenase kinase 1 [Source:HGNC Symbol;Acc:HGNC:8809]	0	10.6492	3.65976	4.76964	13.6742	14.8938	17.3609	15.3096	0	0	10.0445	0	0	5.64199	0	0	12.8507	4.42384	1.90543	6.39333	3.8224	8.97167	16.8268	9.87362	39.0868	21.2453	24.282	28.2047	keep
ENSG00000137074	APTX	aprataxin [Source:HGNC Symbol;Acc:HGNC:15984]	11.3661	23.0732	18.2988	17.5794	24.1929	27.6599	36.8919	29.5815	1.57588	11.6762	5.5803	6.27747	44.3584	14.6692	10.9786	23.3354	16.3554	4.42384	20.9598	13.913	0	43.064	39.9637	27.6759	28.6637	29.5074	35.0739	31.0817	keep
ENSG00000225405	RPS15AP17	ribosomal protein S15a pseudogene 17 [Source:HGNC Symbol;Acc:HGNC:36888]	488.741	728.581	804.231	673.851	451.25	500.005	434.022	461.759	397.122	212.507	505.575	371.735	589.847	690.58	533.072	604.5	778.636	502.106	633.557	638.099	736.449	831.674	969.644	845.922	934.175	886.402	955.091	925.223	keep
ENSG00000168944	CEP120	centrosomal protein 120 [Source:HGNC Symbol;Acc:HGNC:26690]	1.13661	11.5366	10.0643	7.57918	6.31119	9.57457	7.59539	7.82705	0	0	4.46424	0	7.19326	1.1284	0	2.77389	13.4348	21.0132	6.66902	13.7057	17.8379	14.3547	8.4134	13.5353	20.8463	12.9833	17.537	17.1222	keep
ENSG00000164983	TMEM65	transmembrane protein 65 [Source:HGNC Symbol;Acc:HGNC:25203]	11.3661	16.8612	18.2988	15.5087	17.8817	4.25536	20.6161	14.251	20.4865	0	16.7409	12.4091	17.9832	20.3112	6.09923	14.7978	26.2855	12.1656	21.9125	20.1212	15.2896	30.5037	15.7751	20.5228	62.5389	101.505	24.282	62.7755	keep
ENSG00000116679	IVNS1ABP	influenza virus NS1A binding protein [Source:HGNC Symbol;Acc:HGNC:16951]	6.81965	38.1595	25.6183	23.5325	24.1929	34.0429	49.9125	36.0494	29.9418	9.34097	49.1066	29.4631	44.3584	44.0075	31.716	40.0273	70.0948	42.0265	40.0141	50.7118	47.1429	20.6348	50.4804	39.4194	125.078	77.8995	102.524	101.834	keep
ENSG00000234268	AP000936.3	ribosomal protein S27 (metallopanstimulin 1) (RPS27) pseudogene	146.622	181.923	215.926	181.49	155.676	134.044	170.354	153.358	99.2806	123.768	213.168	145.405	201.411	236.964	234.21	224.195	322.436	161.47	239.132	241.013	281.584	331.055	343.898	318.845	399.989	371.793	339.947	370.576	keep
ENSG00000239881	RPS27P25	ribosomal protein S27 pseudogene 25 [Source:HGNC Symbol;Acc:HGNC:36020]	240.961	358.522	355.911	318.465	227.203	289.365	193.14	236.569	299.418	105.086	233.257	212.587	322.498	428.791	331.798	361.029	287.389	274.278	272.477	278.048	428.109	456.658	460.634	448.467	590.211	535.854	539.599	555.222	keep
ENSG00000229999	SGSM3-AS1	SGSM3 antisense RNA 1 [Source:HGNC Symbol;Acc:HGNC:41088]	0	6.21202	0	0	0	4.25536	10.8506	5.03531	0	0	1.11606	0	5.99438	3.38519	3.65954	4.34637	2.92062	0	5.7163	2.87897	10.1931	3.58867	11.5684	8.45005	23.4521	2.36059	6.74499	10.8526	keep
ENSG00000145431	PDGFC	platelet derived growth factor C [Source:HGNC Symbol;Acc:HGNC:8801]	6.81965	10.6492	9.14939	8.87274	9.46678	11.7023	6.51033	9.22645	6.30353	0	6.69636	4.3333	1.19888	10.1556	8.53892	6.63113	12.2666	5.5298	8.57445	8.79028	3.8224	6.28017	4.2067	4.76976	48.2071	11.803	26.98	28.9967	keep
ENSG00000116711	PLA2G4A	phospholipase A2 group IVA [Source:HGNC Symbol;Acc:HGNC:9035]	0	0	3.65976	0	0	2.12768	0	0	0	0	0	0	3.59663	4.51359	0	2.70341	0.584123	0	2.85815	1.14742	7.6448	0	0	0	13.0289	5.90148	4.04699	7.65914	keep
ENSG00000172456	FGGY	FGGY carbohydrate kinase domain containing [Source:HGNC Symbol;Acc:HGNC:25610]	10.2295	3.54972	0	4.59306	0	0	0	0	0	0	2.23212	0	3.59663	0	0	0	4.08886	0	8.57445	4.2211	2.54827	7.17733	2.10335	3.94298	23.4521	5.90148	9.44299	12.9322	keep
ENSG00000238251	NSA2P7	NSA2 pseudogene 7 [Source:HGNC Symbol;Acc:HGNC:54588]	17.0491	4.43716	4.5747	8.68699	3.15559	3.19152	1.08506	2.47739	0	0	0	0	4.79551	9.02719	4.87938	6.23402	4.67298	2.21192	3.81087	3.56526	7.6448	5.383	12.6201	8.5493	1.30289	9.44237	13.49	8.07841	keep
ENSG00000100024	UPB1	beta-ureidopropionase 1 [Source:HGNC Symbol;Acc:HGNC:16297]	0	1.77486	0	0	0	0	0	0	0	2.33524	0	0	0	0	1.21985	0	1.16825	0	0	0	0	0	1.05168	0	14.3318	8.26207	6.74499	9.77963	keep
ENSG00000101336	HCK	HCK proto-oncogene, Src family tyrosine kinase [Source:HGNC Symbol;Acc:HGNC:4840]	35.2348	42.5967	52.1515	43.3277	7.36305	10.6384	16.2758	11.4258	77.2183	46.7049	87.0527	70.3253	55.1483	51.9063	84.1693	63.7413	240.659	189.119	216.267	215.348	324.904	283.505	281.849	296.753	200.646	159.34	202.35	187.445	keep
ENSG00000141425	RPRD1A	regulation of nuclear pre-mRNA domain containing 1A [Source:HGNC Symbol;Acc:HGNC:25560]	6.81965	6.21202	10.9793	8.00364	8.41491	17.0215	4.34022	9.92553	3.15177	0	6.69636	3.28271	5.99438	16.926	4.87938	9.26658	19.2761	5.5298	9.52717	11.4443	8.91894	3.58867	13.6718	8.72646	11.726	24.7862	35.0739	23.8621	keep
ENSG00000137404	NRM	nurim [Source:HGNC Symbol;Acc:HGNC:8003]	20.4589	25.7355	16.4689	20.8878	25.2447	36.1706	29.2965	30.2373	26.79	18.6819	22.3212	22.5977	20.3809	46.2643	31.716	32.7871	27.4538	40.9205	59.0684	42.4809	30.5792	35.8867	23.1369	29.8676	78.1737	80.2601	58.0069	72.1469	keep
ENSG00000100219	XBP1	X-box binding protein 1 [Source:HGNC Symbol;Acc:HGNC:12801]	29.5518	84.306	52.1515	55.3364	57.8525	100.001	65.1033	74.319	92.9771	53.7106	60.2673	68.985	83.9214	106.069	78.0701	89.3536	79.4407	36.4967	46.6831	54.2068	78.9963	125.603	97.8058	100.802	174.588	192.388	183.464	183.48	keep
ENSG00000266094	RASSF5	Ras association domain family member 5 [Source:HGNC Symbol;Acc:HGNC:17609]	0	7.09945	11.8942	6.33122	17.8817	5.31921	0	7.73363	11.0312	2.33524	4.46424	5.94355	14.3865	9.02719	26.8366	16.7501	37.3839	14.3775	17.1489	22.9701	22.9344	25.1207	26.2919	24.7823	63.8418	9.44237	32.3759	35.22	keep
ENSG00000038002	AGA	aspartylglucosaminidase [Source:HGNC Symbol;Acc:HGNC:318]	15.9125	3.54972	10.0643	9.84219	2.10373	17.0215	8.68044	9.26854	1.57588	0	6.69636	2.75741	17.9832	10.1556	21.9572	16.6987	32.1268	6.63576	15.2435	18.002	8.91894	9.86883	30.4986	16.4288	36.481	14.1636	16.188	22.2775	keep
ENSG00000198815	FOXJ3	forkhead box J3 [Source:HGNC Symbol;Acc:HGNC:29178]	2.27322	14.1989	14.639	10.3704	2.10373	10.6384	0	4.24738	0	2.33524	2.23212	1.52245	10.7899	14.6692	0	8.48636	14.6031	11.0596	3.81087	9.82451	2.54827	10.766	17.8785	10.3976	24.755	5.90148	14.839	15.1651	keep
ENSG00000137103	TMEM8B	transmembrane protein 8B [Source:HGNC Symbol;Acc:HGNC:21427]	0	5.32459	0	0	4.20746	1.06384	0	1.7571	4.72765	0	0	0	0	0	13.4183	0	9.34597	7.74172	8.57445	8.55405	0	8.0745	1.05168	3.04206	18.2405	27.1468	6.74499	17.3774	keep
ENSG00000130741	EIF2S3	eukaryotic translation initiation factor 2 subunit gamma [Source:HGNC Symbol;Acc:HGNC:3267]	585.353	631.851	571.837	596.347	444.939	422.345	406.896	424.726	382.939	546.447	595.976	508.454	546.688	409.609	501.356	485.884	730.738	621.549	625.935	659.407	823.09	1108.9	1028.54	986.842	1090.52	1144.89	1242.43	1159.28	keep
ENSG00000102317	RBM3	RNA binding motif protein 3 [Source:HGNC Symbol;Acc:HGNC:9900]	161.398	231.62	208.606	200.541	238.773	221.279	230.032	230.028	176.499	156.461	299.104	210.688	310.509	291.127	157.36	252.999	313.674	144.881	224.841	227.799	350.387	515.871	568.956	478.405	478.162	500.446	547.693	508.767	keep
ENSG00000283125	AC022726.2	novel transcript, antisense to BCL2	0	0	0	0	0	0	0	0	0	0	0	0	0	0	0	0	2.33649	0	0	0	8.91894	0	0	0	2.60579	10.6227	9.44299	7.55715	keep
ENSG00000167685	ZNF444	zinc finger protein 444 [Source:HGNC Symbol;Acc:HGNC:16052]	2.27322	13.3115	26.5332	14.0393	10.5186	50.0005	8.68044	23.0665	7.87941	2.33524	1.11606	3.77691	23.9775	13.5408	14.6381	17.3855	28.0379	11.0596	14.2908	17.7961	35.6757	12.5603	8.4134	18.8832	31.2695	9.44237	35.0739	25.2619	keep
ENSG00000175356	SCUBE2	signal peptide, CUB domain and EGF like domain containing 2 [Source:HGNC Symbol;Acc:HGNC:30425]	0	0	0	0	0	0	0	0	0	0	0	0	0	0	0	0	0	0	0	0	0	0	0	0	20.8463	0	9.44299	10.0964	keep
ENSG00000051825	MPHOSPH9	M-phase phosphoprotein 9 [Source:HGNC Symbol;Acc:HGNC:7215]	1.13661	4.43716	17.3838	7.65254	4.20746	8.51073	8.68044	7.13288	0	0	0	0	7.19326	6.77039	4.87938	6.28101	4.67298	8.84768	0.952717	4.82446	6.37067	7.17733	7.36173	6.96991	6.51447	0	24.282	10.2655	keep
ENSG00000166035	LIPC	lipase C, hepatic type [Source:HGNC Symbol;Acc:HGNC:6619]	0	0	0	0	3.15559	5.31921	0	2.82493	0	7.00573	3.34818	3.4513	2.39775	12.4124	0	4.93671	1.16825	0	0	0	0	0	0	0	27.3608	29.5074	10.792	22.5534	keep
ENSG00000238103	RPL9P7	ribosomal protein L9 pseudogene 7 [Source:HGNC Symbol;Acc:HGNC:30335]	226.185	285.753	248.863	253.6	170.402	159.576	144.312	158.097	159.164	81.7335	203.123	148.007	276.941	243.734	239.09	253.255	414.143	222.298	248.659	295.033	342.742	341.821	387.016	357.193	384.354	315.139	422.236	373.91	keep
ENSG00000128335	APOL2	apolipoprotein L2 [Source:HGNC Symbol;Acc:HGNC:619]	20.4589	17.7486	26.5332	21.5803	32.6078	20.213	35.8068	29.5425	28.3659	37.3639	17.857	27.8622	29.9719	14.6692	40.2549	28.2987	11.6825	18.8013	43.825	24.7696	11.4672	21.532	19.9818	17.6603	70.3563	105.046	79.5909	84.9978	keep
ENSG00000171791	BCL2	BCL2 apoptosis regulator [Source:HGNC Symbol;Acc:HGNC:990]	9.09286	8.87431	11.8942	9.95379	15.778	9.57457	4.34022	9.89759	0	0	20.0891	0	7.19326	21.4396	0	9.54428	55.4917	32.0728	29.5342	39.0329	40.7723	48.447	75.7206	54.98	72.9621	27.1468	39.1209	46.4099	keep
ENSG00000168078	PBK	PDZ binding kinase [Source:HGNC Symbol;Acc:HGNC:18282]	2.27322	0.887431	5.48963	2.88343	6.31119	5.31921	5.42528	5.68522	0	0	0	0	16.7843	3.38519	6.09923	8.75623	6.42535	6.63576	8.57445	7.21185	7.6448	14.3547	3.15503	8.38483	6.51447	7.08178	8.09399	7.23008	keep
ENSG00000197928	ZNF677	zinc finger protein 677 [Source:HGNC Symbol;Acc:HGNC:28730]	1.13661	7.98688	0	3.04116	2.10373	1.06384	2.17011	1.77923	1.57588	2.33524	1.11606	1.67573	1.19888	2.2568	8.53892	3.9982	8.17772	1.10596	7.62173	5.63514	12.7413	8.97167	10.5168	10.7433	19.5434	11.803	10.792	14.0461	keep
ENSG00000228218	ATF4P3	activating transcription factor 4 pseudogene 3 [Source:HGNC Symbol;Acc:HGNC:788]	46.6009	42.5967	49.4067	46.2014	27.3485	12.7661	17.3609	19.1585	0	7.00573	11.1606	6.05544	8.39214	3.38519	6.09923	5.95885	24.5332	8.84768	33.3451	22.242	21.6603	34.9895	32.6019	29.7506	53.4187	30.6877	18.886	34.3308	keep
ENSG00000185201	IFITM2	interferon induced transmembrane protein 2 [Source:HGNC Symbol;Acc:HGNC:5413]	180.721	108.267	147.305	145.431	139.898	172.342	183.374	165.205	143.405	88.7392	108.258	113.467	87.518	85.7583	78.0701	83.7821	80.609	71.8874	81.9336	78.1433	115.946	156.107	152.493	141.515	212.372	296.254	346.692	285.106	keep
ENSG00000090861	AARS1	alanyl-tRNA synthetase 1 [Source:HGNC Symbol;Acc:HGNC:20]	1084.32	970.85	897.555	984.243	818.35	769.157	822.472	803.326	387.667	312.923	187.498	296.029	165.445	169.26	213.473	182.726	355.731	600.536	595.448	517.238	960.697	845.131	1031.69	945.84	734.832	681.031	723.063	712.975	keep
ENSG00000210196	MT-TP	mitochondrially encoded tRNA-Pro (CCN) [Source:HGNC Symbol;Acc:HGNC:7494]	31.825	37.2721	73.1951	47.4307	53.6451	48.9367	28.2114	43.5977	3.15177	7.00573	6.69636	5.61795	4.79551	2.2568	17.0778	8.04338	16.9396	8.84768	0.952717	8.91332	6.37067	7.17733	7.36173	6.96991	32.5724	36.5892	14.839	28.0002	keep
ENSG00000197111	PCBP2	poly(rC) binding protein 2 [Source:HGNC Symbol;Acc:HGNC:8648]	530.796	548.432	626.733	568.654	416.538	435.111	381.939	411.196	330.935	415.673	436.38	394.329	649.791	726.688	614.802	663.761	961.467	612.702	659.28	744.483	821.816	771.563	897.079	830.153	1009.74	860.436	777.023	882.401	keep
ENSG00000071539	TRIP13	thyroid hormone receptor interactor 13 [Source:HGNC Symbol;Acc:HGNC:12307]	0	2.66229	2.74482	1.80237	11.5705	4.25536	3.25517	6.36035	3.15177	0	0	0	15.5854	11.284	0	8.95646	9.93009	14.3775	4.76358	9.69038	1.27413	1.79433	0	1.02282	23.4521	3.54089	16.188	14.3937	keep
ENSG00000107362	ABHD17B	abhydrolase domain containing 17B, depalmitoylase [Source:HGNC Symbol;Acc:HGNC:24278]	21.5955	15.0863	7.31951	14.6671	4.20746	10.6384	7.59539	7.48042	0	14.0115	18.973	10.9948	11.9888	20.3112	10.9786	14.4262	39.1362	13.2715	22.8652	25.091	8.91894	17.0462	13.6718	13.2123	36.481	51.933	66.1009	51.505	keep
ENSG00000159884	CCDC107	coiled-coil domain containing 107 [Source:HGNC Symbol;Acc:HGNC:28465]	64.7866	96.73	67.7055	76.4074	115.705	101.065	101.995	106.255	58.3077	77.063	46.8745	60.7484	38.3641	65.4471	30.4961	44.7691	41.4727	70.7814	57.163	56.4724	101.931	87.0252	96.7541	95.2367	181.102	197.109	107.92	162.044	keep
ENSG00000162222	TTC9C	tetratricopeptide repeat domain 9C [Source:HGNC Symbol;Acc:HGNC:28432]	12.5027	9.76174	10.9793	11.0812	10.5186	0	4.34022	4.95295	0	0	4.46424	0	9.59102	19.1828	1.21985	9.99788	11.0983	2.21192	12.3853	8.56519	0	15.2518	16.8268	10.6929	9.12026	14.1636	26.98	16.7546	keep
ENSG00000230155	CEP250-AS1	CEP250 antisense RNA 1 [Source:HGNC Symbol;Acc:HGNC:40143]	0	3.54972	1.82988	1.7932	0	0	0	0	0	0	0	0	3.59663	0	0	0	2.92062	0	4.76358	2.5614	0	0	0	0	10.4232	5.90148	5.39599	7.24021	keep
ENSG00000170004	CHD3	chromodomain helicase DNA binding protein 3 [Source:HGNC Symbol;Acc:HGNC:1918]	89.792	39.9344	91.4939	73.7401	61.0081	46.809	34.7218	47.513	6.30353	2.33524	22.3212	10.32	61.1427	31.5951	14.6381	35.792	58.9964	54.192	71.4538	61.5474	15.2896	31.4008	18.9302	21.8735	6.51447	119.21	47.2149	57.6464	keep
ENSG00000211897	IGHG3	immunoglobulin heavy constant gamma 3 (G3m marker) [Source:HGNC Symbol;Acc:HGNC:5527]	0	0	0	0	0	0	0	0	0	0	0	0	0	0	0	0	0	0	0	0	0	0	0	0	11.726	1.1803	10.792	7.89944	keep
ENSG00000104321	TRPA1	transient receptor potential cation channel subfamily A member 1 [Source:HGNC Symbol;Acc:HGNC:497]	0	0	0	0	0	0	0	0	0	0	0	0	3.59663	0	0	0	0	0	0	0	0	0	0	0	0	18.8847	9.44299	9.44257	keep
ENSG00000292348	ENSG00000292348		103.431	72.7694	66.7905	80.9971	64.1637	68.0858	104.165	78.805	67.763	58.3811	94.8651	73.6697	95.9102	95.9138	108.566	100.13	63.0853	96.2185	93.3662	84.2233	132.51	142.65	109.374	128.178	158.953	199.47	196.954	185.126	keep
ENSG00000139624	CERS5	ceramide synthase 5 [Source:HGNC Symbol;Acc:HGNC:23749]	47.7375	23.0732	39.3424	36.7177	25.2447	20.213	22.7862	22.748	0	21.0172	8.92848	9.98189	21.5798	27.0816	29.2763	25.9792	19.8602	16.5894	43.825	26.7582	28.0309	27.8122	29.4469	28.43	67.7505	27.1468	49.9129	48.2701	keep
ENSG00000137842	TMEM62	transmembrane protein 62 [Source:HGNC Symbol;Acc:HGNC:26269]	5.68304	0	0	0	3.15559	0	11.9356	5.0304	0	0	0	0	0	0	0	0	1.16825	6.63576	20.0071	9.27035	8.91894	0	0	0	14.3318	0	14.839	9.7236	keep
ENSG00000092621	PHGDH	phosphoglycerate dehydrogenase [Source:HGNC Symbol;Acc:HGNC:8923]	187.54	283.978	274.482	248.667	225.099	185.108	166.013	192.074	137.102	91.0745	74.776	100.984	67.1371	59.8051	47.574	58.1721	255.262	216.768	189.591	220.54	239.537	375.913	332.329	315.926	308.786	207.732	246.867	254.462	keep
ENSG00000196323	ZBTB44	zinc finger and BTB domain containing 44 [Source:HGNC Symbol;Acc:HGNC:25001]	44.3277	35.4972	43.0021	40.9424	16.8298	45.7452	26.0413	29.5388	36.2453	39.6991	41.2942	39.0796	82.7225	78.9879	73.1907	78.3004	65.4218	40.9205	55.2576	53.8666	19.112	31.4008	32.6019	27.7049	95.1113	116.849	102.524	104.828	keep
ENSG00000111371	SLC38A1	solute carrier family 38 member 1 [Source:HGNC Symbol;Acc:HGNC:13447]	31.825	47.0339	35.6826	38.1805	5.25932	7.44689	3.25517	5.32046	0	18.6819	29.0176	15.8998	22.7787	24.8248	14.6381	20.7472	29.2062	4.42384	3.81087	12.4803	50.9653	44.8583	43.1187	46.3141	29.9666	105.046	86.3359	73.7829	keep
ENSG00000147133	TAF1	TATA-box binding protein associated factor 1 [Source:HGNC Symbol;Acc:HGNC:11535]	9.09286	17.7486	11.8942	12.9119	14.7261	9.57457	17.3609	13.8872	6.30353	0	5.5803	3.96128	7.19326	4.51359	0	3.90228	23.949	13.2715	11.4326	16.2177	14.0155	12.5603	30.4986	19.0248	10.4232	36.5892	29.678	25.5634	keep
ENSG00000109670	FBXW7	F-box and WD repeat domain containing 7 [Source:HGNC Symbol;Acc:HGNC:16712]	7.95625	3.54972	7.31951	6.27516	0	12.7661	2.17011	4.97873	0	9.34097	0	0	3.59663	6.77039	0	3.45567	14.019	7.74172	9.52717	10.4293	0	7.17733	12.6201	6.59915	19.5434	22.4256	26.98	22.983	keep
ENSG00000154856	APCDD1	APC down-regulated 1 [Source:HGNC Symbol;Acc:HGNC:15718]	0	0	3.65976	0	5.25932	0	0	0	0	0	3.34818	0	0	0	0	0	1.16825	0	1.90543	1.02456	6.37067	6.28017	5.25838	5.96974	15.6347	22.4256	5.39599	14.4854	keep
ENSG00000100336	APOL4	apolipoprotein L4 [Source:HGNC Symbol;Acc:HGNC:14867]	0	0	0	0	0	0	0	0	0	0	4.46424	0	0	0	0	0	0	0	0	0	0	0	5.25838	0	26.0579	2.36059	26.98	18.4661	keep
ENSG00000261218	AC099524.1	novel transcript	11.3661	32.835	28.3631	24.188	10.5186	21.2768	3.25517	11.6835	23.6382	16.3467	11.1606	17.0485	7.19326	10.1556	14.6381	10.6623	4.08886	3.31788	12.3853	6.59735	17.8379	26.0178	14.7235	19.5264	56.0245	44.8513	72.8459	57.9072	keep
ENSG00000027001	MIPEP	mitochondrial intermediate peptidase [Source:HGNC Symbol;Acc:HGNC:7104]	0	1.77486	0	0	2.10373	2.12768	0	1.41047	0	0	0	0	5.99438	2.2568	15.858	8.03639	5.84123	0	2.85815	2.89979	0	8.97167	0	0	10.4232	7.08178	4.04699	7.18397	keep
ENSG00000099622	CIRBP	cold inducible RNA binding protein [Source:HGNC Symbol;Acc:HGNC:1982]	97.7483	108.267	92.4088	99.4746	42.0746	67.022	41.2321	50.1096	55.1559	25.6877	20.0891	33.6442	67.1371	71.0891	47.574	61.9334	75.3519	36.4967	54.3049	55.3845	187.298	85.2308	100.961	124.496	78.1737	99.1449	134.9	104.073	keep
ENSG00000229425	AJ009632.2	novel transcript	9.09286	0.887431	0	3.32676	0	2.12768	1.08506	1.07091	0	0	0	0	0	1.1284	0	0	5.84123	4.42384	8.57445	6.27984	2.54827	13.4575	8.4134	8.13972	7.81737	0	21.584	9.80044	keep
ENSG00000188706	ZDHHC9	zinc finger DHHC-type palmitoyltransferase 9 [Source:HGNC Symbol;Acc:HGNC:18475]	128.437	99.3923	133.581	120.47	91.5122	84.0434	87.8895	87.815	85.0977	28.0229	52.4548	55.1918	69.5349	69.9607	74.4106	71.302	37.3839	72.9933	39.0614	49.8129	36.9499	33.1952	48.3771	39.5074	166.77	149.898	142.994	153.221	keep
ENSG00000101846	STS	steroid sulfatase [Source:HGNC Symbol;Acc:HGNC:11425]	0	0	2.74482	0	0	7.44689	0	0	0	0	4.46424	0	0	0	0	0	49.6505	29.8609	40.9668	40.1594	3.8224	33.1952	21.0335	19.3504	22.1492	14.1636	12.141	16.1512	keep
ENSG00000141068	KSR1	kinase suppressor of ras 1 [Source:HGNC Symbol;Acc:HGNC:6465]	20.4589	35.4972	32.0229	29.3264	23.141	36.1706	22.7862	27.3659	14.1829	0	30.1336	14.7722	10.7899	18.0544	9.75876	12.8677	1.16825	2.21192	2.85815	2.07944	28.0309	10.766	1.05168	13.2829	87.2939	27.1468	93.0809	69.1739	keep
ENSG00000266173	STRADA	STE20 related adaptor alpha [Source:HGNC Symbol;Acc:HGNC:30172]	34.0982	15.0863	30.193	26.4592	12.6224	20.213	7.59539	13.4769	0	7.00573	6.69636	4.56736	9.59102	16.926	7.31907	11.2787	11.6825	7.74172	12.3853	10.6032	39.4981	55.6243	45.222	46.7815	14.3318	35.4089	29.678	26.4729	keep
ENSG00000244165	P2RY11	purinergic receptor P2Y11 [Source:HGNC Symbol;Acc:HGNC:8540]	12.5027	5.32459	15.554	11.1271	13.6742	17.0215	6.51033	12.402	4.72765	0	3.34818	2.69194	2.39775	2.2568	10.9786	5.21105	17.5237	4.42384	20.9598	14.3024	5.09653	6.28017	3.15503	4.84391	23.4521	14.1636	20.235	19.2835	keep
ENSG00000226721	EEF1DP2	eukaryotic translation elongation factor 1 delta pseudogene 2 [Source:HGNC Symbol;Acc:HGNC:33523]	112.524	92.2928	124.432	109.75	65.2156	114.895	96.5699	92.2268	42.5488	53.7106	95.9812	64.0802	104.302	93.657	73.1907	90.3834	149.536	129.397	140.049	139.661	166.912	192.891	192.457	184.086	121.169	185.306	205.048	170.508	keep
ENSG00000136295	TTYH3	tweety family member 3 [Source:HGNC Symbol;Acc:HGNC:22222]	134.12	147.314	143.645	141.693	129.379	156.385	125.866	137.21	138.678	112.092	181.918	144.229	116.291	145.563	111.006	124.287	365.661	312.987	361.08	346.576	230.618	227.88	250.299	236.266	407.806	293.894	311.619	337.773	keep
ENSG00000198612	COPS8	COP9 signalosome subunit 8 [Source:HGNC Symbol;Acc:HGNC:24335]	6.81965	31.9475	18.2988	19.022	25.2447	32.9791	40.147	32.7903	7.87941	0	8.92848	5.60263	22.7787	23.6964	40.2549	28.91	14.6031	17.6954	11.4326	14.577	5.09653	23.3263	27.3436	18.5888	16.9376	60.1951	20.235	32.4559	keep
ENSG00000067082	KLF6	Kruppel like factor 6 [Source:HGNC Symbol;Acc:HGNC:2235]	2.27322	25.7355	25.6183	17.8757	13.6742	11.7023	7.59539	10.9906	29.9418	25.6877	37.946	31.1918	47.9551	53.0347	86.609	62.5329	36.2156	27.649	17.1489	27.0045	35.6757	34.9895	38.912	36.5257	100.323	93.2434	71.4969	88.3544	keep
ENSG00000230487	PSMG3-AS1	PSMG3 antisense RNA 1 (head to head) [Source:HGNC Symbol;Acc:HGNC:22230]	10.2295	8.87431	2.74482	7.28287	24.1929	8.51073	7.59539	13.433	0	0	5.5803	0	1.19888	9.02719	37.8152	16.0138	7.5936	3.31788	15.2435	8.71832	5.09653	12.5603	11.5684	9.74177	27.3608	14.1636	13.49	18.3381	keep
ENSG00000182899	RPL35A	ribosomal protein L35a [Source:HGNC Symbol;Acc:HGNC:10345]	1598.07	2124.51	1942.42	1888.33	1489.44	1322.35	1119.78	1310.52	1323.74	1006.49	1683.02	1337.75	1905.02	2136.06	1896.86	1979.31	2361.61	1372.5	1686.31	1806.8	2145.64	2901.44	2685.98	2577.69	3137.37	2582.49	2947.56	2889.14	keep
ENSG00000088970	KIZ	kizuna centrosomal protein [Source:HGNC Symbol;Acc:HGNC:15865]	0	3.54972	6.40457	3.3181	0	2.12768	2.17011	1.4326	0	0	2.23212	0	4.79551	0	10.9786	5.25804	5.25711	5.5298	0	3.59564	19.112	4.48583	9.46508	11.021	7.81737	17.7044	9.44299	11.6549	keep
ENSG00000125534	PPDPF	pancreatic progenitor cell differentiation and proliferation factor [Source:HGNC Symbol;Acc:HGNC:16142]	283.015	327.462	333.038	314.505	441.783	323.408	340.707	368.633	137.102	149.456	122.767	136.441	122.285	144.435	135.403	134.041	274.538	296.397	251.517	274.151	352.935	281.71	352.311	328.986	336.147	291.533	302.176	309.952	keep
ENSG00000116670	MAD2L2	mitotic arrest deficient 2 like 2 [Source:HGNC Symbol;Acc:HGNC:6764]	15.9125	26.6229	43.0021	28.5125	56.8007	77.6604	88.9745	74.4785	61.4594	70.0573	89.2848	73.6005	64.7394	51.9063	60.9923	59.2126	64.8377	130.503	100.035	98.4587	62.4326	133.678	121.994	106.035	177.194	169.963	187.511	178.222	keep
ENSG00000063015	SEZ6	seizure related 6 homolog [Source:HGNC Symbol;Acc:HGNC:15955]	0	3.54972	7.31951	3.62308	3.15559	1.06384	3.25517	2.49153	0	0	6.69636	0	5.99438	1.1284	4.87938	4.00072	7.00948	2.21192	10.4799	6.56709	12.7413	7.17733	7.36173	9.09347	14.3318	35.4089	12.141	20.6272	keep
ENSG00000235162	C12orf75	chromosome 12 open reading frame 75 [Source:HGNC Symbol;Acc:HGNC:35164]	5.68304	11.5366	21.0436	12.7544	13.6742	40.426	20.6161	24.9054	29.9418	0	65.8476	31.9298	79.1259	117.353	64.6518	87.0437	469.051	270.96	337.262	359.091	359.306	532.02	571.06	487.462	238.43	213.634	218.538	223.534	keep
ENSG00000226245	ZNF32-AS1	ZNF32 antisense RNA 1 [Source:HGNC Symbol;Acc:HGNC:23577]	0	5.32459	0	0	0	0	0	0	0	0	0	0	0	0	0	0	0	0	4.76358	0	0	4.48583	3.15503	2.54695	0	21.2453	6.74499	9.33011	keep
ENSG00000224598	RPS5P2	RPS5 pseudogene 2 [Source:HGNC Symbol;Acc:HGNC:17222]	0	0.887431	0.914939	0.60079	0	0	0	0	0	0	0	0	2.39775	5.64199	10.9786	6.33945	1.75237	0	0	0	0	0.897167	4.2067	1.70129	1.30289	11.803	9.44299	7.51628	keep
ENSG00000169442	CD52	CD52 molecule [Source:HGNC Symbol;Acc:HGNC:1804]	301.201	295.515	262.588	286.434	93.6159	140.427	85.7194	106.587	362.453	296.576	274.551	311.193	263.753	279.843	296.422	280.006	48.4822	49.7682	43.825	47.3585	16.5637	35.8867	29.4469	27.2991	723.106	787.258	570.626	693.663	keep
ENSG00000162236	STX5	syntaxin 5 [Source:HGNC Symbol;Acc:HGNC:11440]	62.5134	35.4972	34.7677	44.2595	53.6451	62.7666	87.8895	68.1004	11.0312	42.0344	29.0176	27.361	32.3697	34.9803	28.0564	31.8022	35.6315	24.3311	21.9125	27.2917	146.525	80.745	74.6689	100.646	78.1737	69.6375	103.873	83.8947	keep
ENSG00000137720	C11orf1	chromosome 11 open reading frame 1 [Source:HGNC Symbol;Acc:HGNC:1163]	20.4589	18.6361	15.554	18.2163	1.05186	2.12768	21.7011	8.29355	0	7.00573	1.11606	2.70726	19.182	6.77039	15.858	13.9368	16.3554	6.63576	9.52717	10.8395	3.8224	26.915	19.9818	16.9064	32.5724	20.065	6.74499	19.7941	keep
ENSG00000147168	IL2RG	interleukin 2 receptor subunit gamma [Source:HGNC Symbol;Acc:HGNC:6010]	69.3331	47.9213	97.8985	71.7176	29.4522	18.0853	40.147	29.2282	44.1247	74.7278	85.9366	68.263	14.3865	64.3187	85.3892	54.6981	66.0059	95.1125	113.373	91.4972	152.896	76.2592	84.134	104.43	171.982	205.372	138.947	172.1	keep
ENSG00000256235	SMIM3	small integral membrane protein 3 [Source:HGNC Symbol;Acc:HGNC:30248]	2341.41	1269.03	1220.53	1610.32	1468.4	920.223	1687.26	1358.63	953.409	1228.34	901.777	1027.84	422.005	296.769	768.503	495.759	266.36	854.907	774.559	631.942	1105.95	962.66	836.082	968.23	1915.25	2486.88	2244.73	2215.62	keep
ENSG00000111344	RASAL1	RAS protein activator like 1 [Source:HGNC Symbol;Acc:HGNC:9873]	0	0	0	0	0	0	0	0	0	0	0	0	0	0	0	0	0	0	0	0	0	0	0	0	13.0289	8.26207	1.349	7.54667	keep
ENSG00000203865	ATP1A1-AS1	ATP1A1 antisense RNA 1 [Source:HGNC Symbol;Acc:HGNC:28262]	3.40982	0	4.5747	2.66151	0	5.31921	0	0	0	2.33524	0	0	3.59663	7.89879	0	3.83181	1.75237	0	0	0	11.4672	5.383	4.2067	7.01897	18.2405	8.26207	2.698	9.73353	keep
ENSG00000267119	RPL10P15	ribosomal protein L10 pseudogene 15 [Source:HGNC Symbol;Acc:HGNC:52347]	13.6393	8.87431	19.2137	13.9091	7.36305	12.7661	3.25517	7.79477	3.15177	0	14.5088	5.88685	11.9888	9.02719	18.2977	13.1045	22.7808	13.2715	14.2908	16.781	21.6603	18.8405	19.9818	20.1609	33.8753	40.1301	25.631	33.2121	keep
ENSG00000237668	RPS15AP38	ribosomal protein S15a pseudogene 38 [Source:HGNC Symbol;Acc:HGNC:36523]	337.573	427.742	453.81	406.375	289.263	278.726	264.753	277.581	278.931	282.564	357.139	306.212	246.969	206.497	390.351	281.272	265.776	342.848	404.905	337.843	387.337	603.793	580.525	523.885	690.534	627.918	658.311	658.921	keep
ENSG00000236810	ELOA-AS1	ELOA antisense RNA 1 [Source:HGNC Symbol;Acc:HGNC:50582]	6.81965	14.1989	0.914939	7.31116	0	4.25536	1.08506	1.78014	1.57588	0	1.11606	0.897314	10.7899	0	13.4183	8.0694	5.25711	3.31788	4.76358	4.44619	3.8224	4.48583	13.6718	7.32667	5.21158	21.2453	8.09399	11.517	keep
ENSG00000154839	SKA1	spindle and kinetochore associated complex subunit 1 [Source:HGNC Symbol;Acc:HGNC:28109]	0	2.66229	9.14939	3.93723	0	6.38305	4.34022	3.57442	0	0	1.11606	0	2.39775	0	4.87938	2.42571	5.25711	1.10596	9.52717	5.29674	0	3.58867	12.6201	5.40292	13.0289	1.1803	16.188	10.1324	keep
ENSG00000104964	TLE5	TLE family member 5, transcriptional modulator [Source:HGNC Symbol;Acc:HGNC:307]	262.556	244.044	209.521	238.707	255.603	224.47	249.563	243.212	304.145	301.246	285.711	297.034	203.809	262.917	289.103	251.943	334.118	329.576	322.971	328.888	377.144	324.774	350.208	350.709	560.245	699.916	666.405	642.188	keep
ENSG00000125977	EIF2S2	eukaryotic translation initiation factor 2 subunit beta [Source:HGNC Symbol;Acc:HGNC:3266]	73.8795	116.253	90.579	93.5706	108.342	128.725	73.7838	103.617	28.3659	58.3811	79.2403	55.3291	69.5349	80.1163	41.4747	63.7086	148.367	71.8874	97.1771	105.811	136.332	182.125	160.906	159.788	122.472	156.979	159.182	146.211	keep
ENSG00000183943	PRKX	protein kinase X-linked [Source:HGNC Symbol;Acc:HGNC:9441]	28.4152	21.2983	10.0643	19.926	21.0373	10.6384	8.68044	13.452	15.7588	0	7.81242	7.85708	21.5798	28.21	2.43969	17.4098	38.5521	19.9073	20.9598	26.4731	22.9344	23.3263	23.1369	23.1325	36.481	23.6059	59.3559	39.8143	keep
ENSG00000170759	KIF5B	kinesin family member 5B [Source:HGNC Symbol;Acc:HGNC:6324]	15.9125	48.8087	34.7677	33.163	49.4376	54.2559	44.4873	49.3936	7.87941	23.3524	23.4373	18.223	53.9495	23.6964	31.716	36.4539	94.6279	75.2053	30.4869	66.7734	44.5947	33.1952	60.9972	46.2623	46.9042	71.9981	60.7049	59.8691	keep
ENSG00000141510	TP53	tumor protein p53 [Source:HGNC Symbol;Acc:HGNC:11998]	37.5081	74.5442	39.3424	50.4649	68.3712	152.129	74.8688	98.4564	70.9147	21.0172	79.2403	57.0574	160.65	53.0347	107.346	107.01	153.624	110.596	108.61	124.277	186.024	102.277	107.271	131.857	135.501	148.717	192.907	159.042	keep
ENSG00000272333	KMT2B	lysine methyltransferase 2B [Source:HGNC Symbol;Acc:HGNC:15840]	32.9616	30.1727	15.554	26.2294	36.8152	15.9576	18.4459	23.7396	7.87941	0	5.5803	4.48657	29.9719	14.6692	24.3969	23.0127	21.6126	13.2715	10.4799	15.1213	7.6448	3.58867	15.7751	9.00287	37.7839	35.4089	9.44299	27.5453	keep
ENSG00000159208	CIART	circadian associated repressor of transcription [Source:HGNC Symbol;Acc:HGNC:25200]	0	0	0.914939	0	5.25932	4.25536	0	3.17156	0	0	0	0	0	2.2568	0	0	0.584123	0	0	0	0	0	0	0	2.60579	10.6227	8.09399	7.10748	keep
ENSG00000232810	TNF	tumor necrosis factor [Source:HGNC Symbol;Acc:HGNC:11892]	1.13661	1.77486	1.82988	1.58045	3.15559	4.25536	2.17011	3.19369	0	0	1.11606	0	0	1.1284	0	0	4.67298	8.84768	6.66902	6.72989	25.4827	23.3263	32.6019	27.137	6.51447	7.08178	13.49	9.02874	keep
ENSG00000260293	AC106820.4	novel transcript, intronic to TBC1D24	0	0	2.74482	0	0	0	0	0	0	0	0	0	0	0	0	0	0.584123	0	2.85815	1.14742	1.27413	0	3.15503	1.47639	9.12026	9.44237	2.698	7.08687	keep
ENSG00000165178	NCF1C	neutrophil cytosolic factor 1C pseudogene [Source:HGNC Symbol;Acc:HGNC:32523]	6.81965	0.887431	5.48963	4.3989	0	10.6384	3.25517	4.63119	1.57588	11.6762	2.23212	5.16141	1.19888	1.1284	0	0.775758	71.8471	46.4503	61.9266	60.0747	84.0928	110.352	138.821	111.088	20.8463	23.6059	33.7249	26.0591	keep
ENSG00000210176	MT-TH	mitochondrially encoded tRNA-His (CAU/C) [Source:HGNC Symbol;Acc:HGNC:7487]	20.4589	23.0732	20.1287	21.2203	37.8671	40.426	18.4459	32.2463	0	14.0115	14.5088	9.50675	40.7618	19.1828	15.858	25.2675	12.8507	16.5894	15.2435	14.8945	30.5792	43.064	34.7053	36.1162	29.9666	51.933	48.5639	43.4878	keep
ENSG00000182010	RTKN2	rhotekin 2 [Source:HGNC Symbol;Acc:HGNC:19364]	7.95625	7.98688	7.31951	7.75422	3.15559	3.19152	3.25517	3.20076	0	0	2.23212	0	8.39214	0	2.43969	3.61061	2.33649	0	0	0	0	3.58867	17.8785	7.15571	9.12026	28.3271	1.349	12.9321	keep
ENSG00000040531	CTNS	cystinosin, lysosomal cystine transporter [Source:HGNC Symbol;Acc:HGNC:2518]	60.2402	47.9213	44.832	50.9978	71.5268	59.5751	65.1033	65.4017	59.8835	32.6934	58.0351	50.204	63.5405	45.1359	63.432	57.3695	22.7808	28.755	32.3924	27.976	112.124	55.6243	26.2919	64.68	106.837	138.095	147.041	130.658	keep
ENSG00000106443	PHF14	PHD finger protein 14 [Source:HGNC Symbol;Acc:HGNC:22203]	20.4589	28.3978	32.0229	26.9599	23.141	19.1491	24.9563	22.4155	17.3347	23.3524	14.5088	18.3986	25.1764	32.7235	34.1557	30.6852	38.5521	22.1192	18.1016	26.2576	21.6603	20.6348	19.9818	20.759	72.9621	42.4907	58.0069	57.8199	keep
ENSG00000116830	TTF2	transcription termination factor 2 [Source:HGNC Symbol;Acc:HGNC:12398]	1.13661	8.87431	5.48963	5.16685	2.10373	11.7023	2.17011	5.32536	0	4.67049	0	0	2.39775	1.1284	0	1.17538	10.5142	3.31788	2.85815	5.56341	0	1.79433	2.10335	1.29923	14.3318	15.3438	12.141	13.9389	keep
ENSG00000022267	FHL1	four and a half LIM domains 1 [Source:HGNC Symbol;Acc:HGNC:3702]	4.54643	6.21202	1.82988	4.19611	0	5.31921	7.59539	4.30486	0	0	6.69636	0	8.39214	14.6692	2.43969	8.50034	1.16825	0	1.90543	1.02456	17.8379	16.149	18.9302	17.639	20.8463	7.08178	35.0739	21.0007	keep
ENSG00000124459	ZNF45	zinc finger protein 45 [Source:HGNC Symbol;Acc:HGNC:13111]	9.09286	1.77486	13.7241	8.19727	0	4.25536	0	0	0	0	2.23212	0	0	3.38519	0	0	12.8507	2.21192	5.7163	6.92631	10.1931	0	2.10335	4.09881	14.3318	12.9833	6.74499	11.3534	keep
ENSG00000184675	AMER1	APC membrane recruitment protein 1 [Source:HGNC Symbol;Acc:HGNC:26837]	21.5955	7.98688	10.0643	13.2156	2.10373	6.38305	5.42528	4.63735	11.0312	0	5.5803	5.53716	2.39775	0	0	0	6.42535	0	40.0141	15.4798	0	14.3547	3.15503	5.83656	18.2405	36.5892	35.0739	29.9679	keep
ENSG00000243927	MRPS6	mitochondrial ribosomal protein S6 [Source:HGNC Symbol;Acc:HGNC:14051]	60.2402	49.6961	26.5332	45.4899	48.3858	52.1282	44.4873	48.3337	80.37	156.461	98.2133	111.682	86.3191	93.657	95.1479	91.708	156.545	134.927	153.387	148.286	217.877	275.43	221.903	238.403	259.276	231.338	284.639	258.418	keep
ENSG00000139044	B4GALNT3	beta-1,4-N-acetyl-galactosaminyltransferase 3 [Source:HGNC Symbol;Acc:HGNC:24137]	0	2.66229	0	0	0	1.06384	0	0	0	0	0	0	0	0	0	0	0.584123	2.21192	0	0.932014	0	0.897167	3.15503	1.35073	0	18.8847	8.09399	8.99291	keep
ENSG00000270986	HMGB1P51	high mobility group box 1 pseudogene 51 [Source:HGNC Symbol;Acc:HGNC:52369]	0	2.66229	0	0	0	1.06384	6.51033	2.52472	0	0	3.34818	0	0	0	2.43969	0	1.75237	2.21192	0.952717	1.639	0	5.383	0	0	15.6347	0	40.4699	18.7016	keep
ENSG00000237550	AC243919.1	ribosomal protein L9 pseudogene 9	337.573	480.1	400.743	406.139	285.055	272.343	218.096	258.498	233.231	200.831	407.362	280.474	507.125	533.732	386.691	475.849	632.605	326.258	373.465	444.109	499.46	590.336	596.3	562.032	644.933	607.853	607.049	619.945	keep
ENSG00000213024	NUP62	nucleoporin 62 [Source:HGNC Symbol;Acc:HGNC:8066]	4.54643	24.8481	23.7884	17.7276	9.46678	30.8514	52.0827	30.8003	14.1829	14.0115	8.92848	12.3743	16.7843	60.9335	25.6168	34.4448	54.9076	32.0728	22.8652	36.6152	39.4981	35.8867	29.4469	34.9439	45.6013	27.1468	60.7049	44.4843	keep
ENSG00000206190	ATP10A	ATPase phospholipid transporting 10A (putative) [Source:HGNC Symbol;Acc:HGNC:13542]	4.54643	4.43716	6.40457	5.12939	1.05186	0	0	0	0	0	3.34818	0	14.3865	10.1556	9.75876	11.4336	7.5936	2.21192	3.81087	4.5388	0	8.0745	4.2067	4.09373	11.726	7.08178	22.933	13.9136	keep
ENSG00000105568	PPP2R1A	protein phosphatase 2 scaffold subunit Aalpha [Source:HGNC Symbol;Acc:HGNC:9302]	334.163	265.342	191.222	263.576	221.943	119.15	131.292	157.462	168.619	60.7163	186.382	138.573	134.274	150.077	231.771	172.041	184.583	211.238	202.929	199.583	104.479	191.994	177.733	158.069	450.801	326.942	260.357	346.033	keep
ENSG00000099250	NRP1	neuropilin 1 [Source:HGNC Symbol;Acc:HGNC:8004]	0	1.77486	0	0	0	3.19152	0	0	0	0	0	0	3.59663	4.51359	0	2.70341	16.9396	13.2715	15.2435	15.1515	19.112	2.6915	16.8268	12.8768	7.81737	5.90148	6.74499	6.82128	keep
ENSG00000240759	RPS27P21	ribosomal protein S27 pseudogene 21 [Source:HGNC Symbol;Acc:HGNC:35826]	88.6554	103.829	117.112	103.199	88.3566	72.3412	126.951	95.8831	58.3077	86.404	97.0972	80.603	99.5068	129.766	102.467	110.58	183.999	91.7947	170.536	148.777	164.363	147.135	163.01	158.169	228.006	158.16	186.162	190.776	keep
ENSG00000147889	CDKN2A	cyclin dependent kinase inhibitor 2A [Source:HGNC Symbol;Acc:HGNC:1787]	7.95625	13.3115	15.554	12.2739	45.2302	24.4683	24.9563	31.5516	0	0	0	0	16.7843	5.64199	6.09923	9.5085	13.4348	0	11.4326	8.28914	3.8224	25.1207	12.6201	13.8544	10.4232	1.1803	10.792	7.46514	keep
ENSG00000100575	TIMM9	translocase of inner mitochondrial membrane 9 [Source:HGNC Symbol;Acc:HGNC:11819]	26.142	30.1727	51.2366	35.8504	15.778	7.44689	10.8506	11.3585	15.7588	4.67049	15.6248	12.0181	25.1764	20.3112	42.6946	29.3941	53.1552	5.5298	18.1016	25.5955	3.8224	38.5782	42.067	28.1559	40.3897	30.6877	67.4499	46.1758	keep
ENSG00000165209	STRBP	spermatid perinuclear RNA binding protein [Source:HGNC Symbol;Acc:HGNC:16462]	9.09286	18.6361	23.7884	17.1724	19.9854	40.426	9.7655	23.3923	12.6071	11.6762	25.6694	16.6509	29.9719	23.6964	10.9786	21.549	8.17772	8.84768	16.1962	11.0739	28.0309	16.149	6.31005	16.83	58.6302	37.7695	71.4969	55.9655	keep
ENSG00000215068	AC025171.2	novel transcript, antisense to ANXA2R	3.40982	6.21202	5.48963	5.03716	2.10373	2.12768	9.7655	4.66564	4.72765	0	8.92848	4.55204	7.19326	7.89879	3.65954	6.25053	4.08886	2.21192	12.3853	6.2287	8.91894	6.28017	27.3436	14.1809	24.755	17.7044	36.4229	26.2941	keep
ENSG00000071242	RPS6KA2	ribosomal protein S6 kinase A2 [Source:HGNC Symbol;Acc:HGNC:10431]	13.6393	1.77486	5.48963	6.96793	2.10373	0	0	0	0	0	0	0	0	7.89879	2.43969	3.44616	18.6919	7.74172	19.0543	15.1627	16.5637	17.9433	24.1885	19.5652	0	9.44237	17.537	8.99311	keep
ENSG00000100365	NCF4	neutrophil cytosolic factor 4 [Source:HGNC Symbol;Acc:HGNC:7662]	293.245	426.854	286.376	335.492	397.605	373.408	335.282	368.765	237.958	123.768	194.194	185.307	182.229	199.726	193.955	191.97	405.381	299.715	358.221	354.439	489.267	422.566	465.892	459.242	429.955	459.135	360.182	416.424	keep
ENSG00000171530	TBCA	tubulin folding cofactor A [Source:HGNC Symbol;Acc:HGNC:11579]	85.2456	122.465	143.645	117.119	89.4085	113.831	108.506	103.915	132.374	23.3524	100.445	85.3907	152.257	133.151	151.261	145.556	203.275	100.642	146.718	150.212	164.363	192.891	166.165	174.473	201.949	251.403	246.867	233.406	keep
ENSG00000198804	MT-CO1	mitochondrially encoded cytochrome c oxidase I [Source:HGNC Symbol;Acc:HGNC:7419]	537.615	428.629	457.47	474.571	356.582	343.621	378.684	359.629	497.979	539.441	588.164	541.861	782.867	959.138	1013.69	918.566	655.386	554.086	987.967	732.48	660.001	724.911	607.868	664.26	1086.61	987.908	1266.71	1113.74	keep
ENSG00000114737	CISH	cytokine inducible SH2 containing protein [Source:HGNC Symbol;Acc:HGNC:1984]	0	7.98688	1.82988	3.27225	4.20746	11.7023	0	5.30324	18.9106	0	1.11606	6.67555	8.39214	9.02719	19.5175	12.3123	3.50474	0	0	0	0	11.6632	6.31005	5.99107	26.0579	31.868	62.0539	39.9933	keep
ENSG00000166261	ZNF202	zinc finger protein 202 [Source:HGNC Symbol;Acc:HGNC:12994]	3.40982	5.32459	0	2.91147	2.10373	9.57457	3.25517	4.97782	0	0	0	0	8.39214	0	2.43969	3.61061	4.67298	11.0596	20.9598	12.2308	2.54827	8.97167	1.05168	4.19054	1.30289	5.90148	14.839	7.34778	keep
ENSG00000198521	ZNF43	zinc finger protein 43 [Source:HGNC Symbol;Acc:HGNC:13109]	7.95625	6.21202	14.639	9.60243	3.15559	6.38305	0	3.17955	1.57588	0	3.34818	1.64135	2.39775	4.51359	4.87938	3.93024	12.2666	0	18.1016	10.1227	5.09653	7.17733	7.36173	6.5452	1.30289	33.0483	16.188	16.8464	keep
ENSG00000145687	SSBP2	single stranded DNA binding protein 2 [Source:HGNC Symbol;Acc:HGNC:15831]	30.6884	30.1727	66.7905	42.5505	56.8007	51.0644	50.9976	52.9542	1.57588	4.67049	33.4818	13.2427	28.773	29.3384	50.0137	36.0417	10.5142	18.8013	10.4799	13.2651	26.7568	12.5603	17.8785	19.0652	70.3563	67.2769	39.1209	58.918	keep
ENSG00000163682	RPL9	ribosomal protein L9 [Source:HGNC Symbol;Acc:HGNC:10369]	115.934	248.481	232.395	198.936	155.676	124.469	83.5493	121.232	118.191	74.7278	195.311	129.41	261.355	288.87	211.033	253.753	386.105	152.622	215.314	251.347	222.973	301.448	346.001	290.141	362.205	246.682	307.572	305.486	keep
ENSG00000100242	SUN2	Sad1 and UNC84 domain containing 2 [Source:HGNC Symbol;Acc:HGNC:14210]	62.5134	92.2928	90.579	81.7951	46.282	67.022	48.8275	54.0438	28.3659	53.7106	54.687	45.5878	38.3641	64.3187	87.8289	63.5039	223.135	173.636	217.219	204.663	107.027	214.423	169.32	163.59	171.982	121.571	72.8459	122.133	keep
ENSG00000182923	CEP63	centrosomal protein 63 [Source:HGNC Symbol;Acc:HGNC:25815]	0	13.3115	3.65976	5.65707	9.46678	7.44689	4.34022	7.08463	0	0	2.23212	0	15.5854	0	10.9786	8.85467	14.6031	2.21192	8.57445	8.46315	0	5.383	13.6718	6.35159	3.90868	12.9833	17.537	11.4763	keep
ENSG00000163923	RPL39L	ribosomal protein L39 like [Source:HGNC Symbol;Acc:HGNC:17094]	20.4589	9.76174	31.1079	20.4429	16.8298	4.25536	16.2758	12.4537	17.3347	7.00573	44.6424	22.9943	38.3641	25.9532	23.1771	29.1648	22.1967	27.649	14.2908	21.3788	56.0619	40.3725	41.0153	45.8166	91.2026	42.4907	106.571	80.088	keep
ENSG00000198270	TMEM116	transmembrane protein 116 [Source:HGNC Symbol;Acc:HGNC:25084]	5.68304	7.98688	4.5747	6.08154	4.20746	3.19152	2.17011	3.1897	1.57588	18.6819	5.5803	8.61271	3.59663	9.02719	7.31907	6.64763	6.42535	13.2715	10.4799	10.0589	15.2896	13.4575	4.2067	10.9846	32.5724	48.3921	28.329	36.4312	keep
ENSG00000075407	ZNF37A	zinc finger protein 37A [Source:HGNC Symbol;Acc:HGNC:13102]	0	2.66229	7.31951	3.32727	6.31119	0	9.7655	5.35889	0	0	1.11606	0	10.7899	2.2568	0	4.3489	2.92062	2.21192	0	1.71084	3.8224	6.28017	2.10335	4.06864	11.726	0	22.933	11.553	keep
ENSG00000170145	SIK2	salt inducible kinase 2 [Source:HGNC Symbol;Acc:HGNC:21680]	21.5955	14.1989	10.9793	15.5912	8.41491	9.57457	0	5.99649	1.57588	4.67049	11.1606	5.80232	3.59663	5.64199	0	3.07954	9.93009	19.9073	10.4799	13.4391	5.09653	14.3547	5.25838	8.23653	46.9042	30.6877	12.141	29.911	keep
ENSG00000197008	ZNF138	zinc finger protein 138 [Source:HGNC Symbol;Acc:HGNC:12922]	0	2.66229	3.65976	2.10735	2.10373	0	0	0	0	0	0	0	3.59663	14.6692	0	6.0886	2.33649	0	3.81087	2.04912	3.8224	3.58867	3.15503	3.52203	3.90868	9.44237	6.74499	6.69868	keep
ENSG00000188747	NOXA1	NADPH oxidase activator 1 [Source:HGNC Symbol;Acc:HGNC:10668]	7.95625	8.87431	10.9793	9.26994	2.10373	8.51073	9.7655	6.79332	7.87941	0	7.81242	5.23061	10.7899	7.89879	3.65954	7.44941	6.42535	47.5563	30.4869	28.1562	31.8533	29.6065	55.7388	39.0662	31.2695	21.2453	29.678	27.3976	keep
ENSG00000176148	TCP11L1	t-complex 11 like 1 [Source:HGNC Symbol;Acc:HGNC:25655]	2.27322	3.54972	0	1.94098	0	0	0	0	0	0	2.23212	0	0	14.6692	3.65954	6.10957	1.75237	0	1.90543	1.21927	0	0.897167	7.36173	2.75296	15.6347	16.5241	2.698	11.619	keep
ENSG00000095932	SMIM24	small integral membrane protein 24 [Source:HGNC Symbol;Acc:HGNC:37244]	81.8358	49.6961	84.1744	71.9021	25.2447	38.2983	22.7862	28.7764	6.30353	4.67049	54.687	21.887	50.3528	49.6495	79.29	59.7641	21.6126	19.9073	21.9125	21.1441	1.27413	10.766	5.25838	5.76617	85.991	114.489	55.3089	85.2629	keep
ENSG00000106105	GARS1	glycyl-tRNA synthetase 1 [Source:HGNC Symbol;Acc:HGNC:4162]	343.256	409.106	408.978	387.113	322.922	300.003	285.37	302.765	107.16	107.421	61.3833	91.9882	86.3191	101.556	50.0137	79.2962	149.536	152.622	156.246	152.801	271.39	321.186	410.153	334.243	222.795	211.273	203.699	212.589	keep
ENSG00000228236	TXNP5	thioredoxin pseudogene 5 [Source:HGNC Symbol;Acc:HGNC:49485]	2.27322	5.32459	0.914939	2.83758	7.36305	1.06384	7.59539	5.34076	0	0	0	0	5.99438	9.02719	2.43969	5.82042	7.5936	7.74172	0.952717	5.42935	0	1.79433	4.2067	2.00034	11.726	8.26207	1.349	7.11237	keep
ENSG00000188493	C19orf54	chromosome 19 open reading frame 54 [Source:HGNC Symbol;Acc:HGNC:24758]	0	11.5366	13.7241	8.42023	5.25932	5.31921	10.8506	7.14303	7.87941	2.33524	2.23212	4.14893	17.9832	7.89879	0	8.62731	7.5936	3.31788	18.1016	9.67103	0	27.8122	11.5684	13.1269	41.6926	11.803	17.537	23.6775	keep
ENSG00000168778	TCTN2	tectonic family member 2 [Source:HGNC Symbol;Acc:HGNC:25774]	0	8.87431	5.48963	4.78798	6.31119	8.51073	7.59539	7.47243	0	0	0	0	0	10.1556	3.65954	4.60504	8.76185	0	0	0	0	4.48583	0	0	13.0289	12.9833	0	8.67073	keep
ENSG00000165637	VDAC2	voltage dependent anion channel 2 [Source:HGNC Symbol;Acc:HGNC:12672]	35.2348	82.5311	81.4296	66.3985	84.1491	101.065	57.5079	80.9073	66.1871	65.3868	58.0351	63.203	95.9102	64.3187	145.162	101.797	160.634	89.5827	120.042	123.42	61.1584	156.107	119.891	112.385	143.318	151.078	144.343	146.246	keep
ENSG00000147140	NONO	non-POU domain containing octamer binding [Source:HGNC Symbol;Acc:HGNC:7871]	328.48	366.509	462.044	385.678	331.337	393.621	203.99	309.65	294.69	114.427	273.435	227.517	338.083	457.001	359.854	384.98	554.333	369.391	343.931	422.551	321.082	447.686	519.528	429.432	676.202	380.055	527.458	527.905	keep
ENSG00000197302	ZNF720	zinc finger protein 720 [Source:HGNC Symbol;Acc:HGNC:26987]	2.27322	3.54972	2.74482	2.85592	7.36305	7.44689	8.68044	7.83013	0	0	0	0	7.19326	0	0	0	9.93009	3.31788	3.81087	5.68628	3.8224	0	2.10335	1.97525	0	16.5241	9.44299	8.65571	keep
ENSG00000106245	BUD31	BUD31 homolog [Source:HGNC Symbol;Acc:HGNC:29629]	101.158	181.923	172.009	151.697	184.076	208.513	190.97	194.52	92.9771	49.0401	75.8921	72.6364	154.655	126.381	92.7083	124.581	147.783	105.066	118.137	123.662	191.12	184.816	210.335	195.424	187.617	167.602	160.531	171.917	keep
ENSG00000105193	RPS16	ribosomal protein S16 [Source:HGNC Symbol;Acc:HGNC:10396]	703.56	1117.28	1044.86	955.232	723.683	756.391	577.249	685.774	682.357	663.209	1052.44	799.337	1524.97	1560.57	846.573	1310.71	1775.15	1047.34	1148.98	1323.82	1486.91	1726.15	1755.25	1656.1	1821.45	1540.29	1510.88	1624.2	keep
ENSG00000070770	CSNK2A2	casein kinase 2 alpha 2 [Source:HGNC Symbol;Acc:HGNC:2459]	151.169	243.156	234.224	209.516	93.6159	148.938	158.418	133.657	81.9459	105.086	95.9812	94.3377	106.7	90.2719	74.4106	90.4608	102.222	85.1589	105.752	97.7107	141.429	116.632	144.079	134.047	213.675	175.864	236.075	208.538	keep
ENSG00000136144	RCBTB1	RCC1 and BTB domain containing protein 1 [Source:HGNC Symbol;Acc:HGNC:18243]	0	8.87431	4.5747	4.483	0	0	0	0	0	2.33524	4.46424	2.26649	13.1876	14.6692	10.9786	12.9451	21.0284	9.95364	2.85815	11.2801	1.27413	16.149	5.25838	7.5605	28.6637	11.803	10.792	17.0862	keep
ENSG00000232388	SMIM26	small integral membrane protein 26 [Source:HGNC Symbol;Acc:HGNC:43430]	18.1857	70.9945	47.5768	45.5857	33.6597	30.8514	8.68044	24.3972	20.4865	9.34097	41.2942	23.7072	59.9438	49.6495	68.3113	59.3016	105.142	33.1788	39.0614	59.1274	20.3861	89.7167	66.2555	58.7861	75.5679	81.4404	63.4029	73.4704	keep
ENSG00000168286	THAP11	THAP domain containing 11 [Source:HGNC Symbol;Acc:HGNC:23194]	68.1965	39.9344	48.4918	52.2075	37.8671	39.3621	46.6574	41.2955	23.6382	30.3582	32.3657	28.7874	44.3584	45.1359	50.0137	46.5027	65.4218	37.6026	40.9668	47.9971	52.2395	64.596	63.1005	59.9787	57.3273	83.801	91.7319	77.6201	keep
ENSG00000114861	FOXP1	forkhead box P1 [Source:HGNC Symbol;Acc:HGNC:3823]	35.2348	55.0207	34.7677	41.6744	56.8007	35.1068	29.2965	40.4013	14.1829	18.6819	35.7139	22.8596	68.336	44.0075	25.6168	45.9868	95.2121	72.9933	91.4608	86.5554	63.7067	74.4648	64.1522	67.4412	87.2939	47.2118	72.8459	69.1172	keep
ENSG00000163602	RYBP	RING1 and YY1 binding protein [Source:HGNC Symbol;Acc:HGNC:10480]	21.5955	21.2983	21.9585	21.6175	38.919	37.2344	44.4873	40.2136	9.4553	7.00573	18.973	11.8113	28.773	15.7976	12.1985	18.923	30.3744	15.4834	29.5342	25.1307	24.2085	43.064	26.2919	31.1881	33.8753	33.0483	63.4029	43.4421	keep
ENSG00000152413	HOMER1	homer scaffold protein 1 [Source:HGNC Symbol;Acc:HGNC:17512]	4.54643	5.32459	0	3.29034	0	0	0	0	0	0	0	0	2.39775	0	0	0	2.33649	0	0	0	0	11.6632	1.05168	4.23828	11.726	0	14.839	8.85501	keep
ENSG00000163600	ICOS	inducible T cell costimulator [Source:HGNC Symbol;Acc:HGNC:5351]	0	0	0	0	0	0	0	0	0	0	0	0	3.59663	0	0	0	4.08886	5.5298	0	3.20622	0	0	1.05168	0	10.4232	0	16.188	8.87038	keep
ENSG00000168159	RNF187	ring finger protein 187 [Source:HGNC Symbol;Acc:HGNC:27146]	186.404	126.903	167.434	160.247	229.306	171.278	189.885	196.823	81.9459	193.825	110.49	128.754	67.1371	62.0619	153.701	94.2998	108.063	185.801	173.394	155.753	276.487	376.81	282.901	312.066	229.309	295.074	362.88	295.755	keep
ENSG00000063177	RPL18	ribosomal protein L18 [Source:HGNC Symbol;Acc:HGNC:10310]	3290.48	3269.3	3264.5	3274.76	2231	2080.87	2517.33	2276.4	2333.88	2547.75	2187.48	2356.37	2000.93	1899.09	2306.73	2068.92	1887.89	2261.69	2334.16	2161.24	4171.51	4150.29	3401.12	3907.64	4947.09	4758.95	4238.55	4648.2	keep
ENSG00000266075	RN7SL574P	RNA, 7SL, cytoplasmic 574, pseudogene [Source:HGNC Symbol;Acc:HGNC:46590]	5.68304	0	0	0	0	3.19152	0	0	0	0	1.11606	0	8.39214	5.64199	0	4.67804	1.16825	0	3.81087	1.6597	0	9.86883	3.15503	4.34129	13.0289	5.90148	6.74499	8.55847	keep
ENSG00000153879	CEBPG	CCAAT enhancer binding protein gamma [Source:HGNC Symbol;Acc:HGNC:1837]	89.792	116.253	116.197	107.414	64.1637	74.4689	62.9332	67.1886	91.4012	95.745	44.6424	77.2629	77.927	91.4003	97.5876	88.9716	132.012	162.576	147.671	147.42	182.201	299.654	226.11	235.988	186.314	244.321	137.598	189.411	keep
ENSG00000255320	AP000759.1	novel transcript	0	0	0	0	0	0	0	0	0	0	0	0	0	1.1284	0	0	0	0	0	0	0	0	0	0	9.12026	0	17.537	8.88574	keep
ENSG00000184009	ACTG1	actin gamma 1 [Source:HGNC Symbol;Acc:HGNC:144]	329.616	569.731	530.665	476.671	357.634	438.303	332.027	375.988	282.083	238.195	381.693	300.657	701.343	677.039	402.549	593.644	1106.91	405.887	478.264	663.688	638.341	703.379	801.376	714.365	631.904	554.739	677.197	621.28	keep
ENSG00000213722	DDAH2	dimethylarginine dimethylaminohydrolase 2 [Source:HGNC Symbol;Acc:HGNC:2716]	14.7759	27.5104	21.0436	21.11	30.5041	22.3407	29.2965	27.3804	22.0624	4.67049	21.2051	15.9793	26.3753	22.568	17.0778	22.007	26.2855	25.4371	21.9125	24.545	15.2896	16.149	23.1369	18.1918	46.9042	62.5557	52.6109	54.0236	keep
ENSG00000054277	OPN3	opsin 3 [Source:HGNC Symbol;Acc:HGNC:14007]	7.95625	15.0863	10.9793	11.3406	25.2447	32.9791	32.5517	30.2585	25.2141	11.6762	24.5533	20.4812	20.3809	42.8791	32.9358	32.0653	85.282	61.9337	75.2646	74.1601	196.217	141.752	219.8	185.923	50.8129	99.1449	43.1679	64.3752	keep
ENSG00000002586	CD99	CD99 molecule (Xg blood group) [Source:HGNC Symbol;Acc:HGNC:7082]	90.9286	71.8819	71.3652	78.0586	73.6305	65.9581	113.931	84.5065	66.1871	74.7278	104.91	81.9415	79.1259	90.2719	120.765	96.7208	74.1836	91.7947	85.7445	83.9076	142.703	145.341	100.961	129.668	142.015	208.912	211.793	187.574	keep
ENSG00000181192	DHTKD1	dehydrogenase E1 and transketolase domain containing 1 [Source:HGNC Symbol;Acc:HGNC:23537]	32.9616	19.5235	7.31951	19.9349	1.05186	23.4045	17.3609	13.9391	0	0	2.23212	0	44.3584	19.1828	7.31907	23.6201	23.3649	18.8013	16.1962	19.4541	5.09653	18.8405	15.7751	13.2374	9.12026	16.5241	6.74499	10.7965	keep
ENSG00000084207	GSTP1	glutathione S-transferase pi 1 [Source:HGNC Symbol;Acc:HGNC:4638]	670.599	905.18	891.151	822.31	1116.03	1152.14	1027.55	1098.57	1783.9	1564.61	1957.57	1768.69	1996.13	2341.43	2037.14	2124.9	2220.84	1948.7	2109.31	2092.95	1551.89	1500.96	1727.9	1593.59	3644.2	3494.86	3229.5	3456.18	keep
ENSG00000087008	ACOX3	acyl-CoA oxidase 3, pristanoyl [Source:HGNC Symbol;Acc:HGNC:121]	5.68304	10.6492	5.48963	7.27395	13.6742	13.8299	10.8506	12.7849	1.57588	0	4.46424	2.01337	10.7899	15.7976	13.4183	13.3353	11.0983	9.95364	23.8179	14.9566	2.54827	15.2518	11.5684	9.78951	18.2405	25.9665	5.39599	16.5343	keep
ENSG00000131469	RPL27	ribosomal protein L27 [Source:HGNC Symbol;Acc:HGNC:10328]	501.244	993.035	934.153	809.477	552.229	682.986	577.249	604.155	587.804	373.639	891.732	617.725	1194.08	1317.97	935.621	1149.22	1547.93	616.02	893.648	1019.2	1075.37	1239.88	1279.89	1198.38	1426.67	1004.43	1486.6	1305.9	keep
ENSG00000170638	TRABD	TraB domain containing [Source:HGNC Symbol;Acc:HGNC:28805]	676.282	559.082	587.391	607.585	511.206	468.09	644.523	541.273	553.135	527.765	401.782	494.227	383.641	362.216	407.428	384.428	418.232	1113.7	949.859	827.264	1383.71	959.071	926.526	1089.77	941.993	1084.69	979.372	1002.02	keep
ENSG00000187531	SIRT7	sirtuin 7 [Source:HGNC Symbol;Acc:HGNC:14935]	13.6393	23.9606	2.74482	13.4483	15.778	2.12768	1.08506	6.33023	7.87941	0	1.11606	2.99849	14.3865	15.7976	6.09923	12.0944	18.1078	11.0596	24.7706	17.9793	6.37067	10.766	10.5168	9.21781	24.755	3.54089	41.8189	23.3716	keep
ENSG00000079482	OPHN1	oligophrenin 1 [Source:HGNC Symbol;Acc:HGNC:8148]	11.3661	0	18.2988	9.88829	10.5186	5.31921	1.08506	5.64097	3.15177	0	0	0	5.99438	4.51359	0	3.50266	2.33649	1.10596	0.952717	1.46506	0	1.79433	2.10335	1.29923	22.1492	5.90148	9.44299	12.4979	keep
ENSG00000233189	RPL12P29	ribosomal protein L12 pseudogene 29 [Source:HGNC Symbol;Acc:HGNC:35791]	0	0	0	0	0	0	0	0	0	0	0	0	0	2.2568	4.87938	2.37873	0	0	0	0	0	0.897167	0	0	6.51447	10.6227	2.698	6.61171	keep
ENSG00000198727	MT-CYB	mitochondrially encoded cytochrome b [Source:HGNC Symbol;Acc:HGNC:7427]	180.721	267.117	301.015	249.617	160.935	180.853	156.248	166.012	162.316	98.0802	187.498	149.298	324.896	346.418	280.564	317.293	508.187	205.709	266.761	326.885	143.977	171.359	204.025	173.12	340.055	302.156	325.108	322.44	keep
ENSG00000170222	ADPRM	ADP-ribose/CDP-alcohol diphosphatase, manganese dependent [Source:HGNC Symbol;Acc:HGNC:30925]	5.68304	19.5235	1.82988	9.01213	10.5186	0	0	0	0	0	3.34818	0	1.19888	0	1.21985	0.806241	5.84123	0	4.76358	3.53494	7.6448	0	3.15503	3.59994	23.4521	15.3438	2.698	13.8313	keep
ENSG00000117586	TNFSF4	TNF superfamily member 4 [Source:HGNC Symbol;Acc:HGNC:11934]	2.27322	6.21202	4.5747	4.35331	0	8.51073	0	0	0	4.67049	3.34818	2.67289	0	9.02719	15.858	8.29506	1.75237	2.21192	0	1.32143	0	0	0	0	7.81737	37.7695	9.44299	18.3433	keep
ENSG00000117543	DPH5	diphthamide biosynthesis 5 [Source:HGNC Symbol;Acc:HGNC:24270]	25.0054	40.8218	41.1723	35.6665	14.7261	7.44689	16.2758	12.8163	14.1829	21.0172	6.69636	13.9655	9.59102	38.3655	13.4183	20.4583	19.8602	4.42384	16.1962	13.4934	54.7877	43.9612	49.4287	49.3925	42.9955	77.8995	25.631	48.842	keep
ENSG00000181666	ZNF875	zinc finger protein 875 [Source:HGNC Symbol;Acc:HGNC:4928]	13.6393	39.9344	21.0436	24.8724	4.20746	10.6384	17.3609	10.7356	6.30353	16.3467	4.46424	9.03816	9.59102	13.5408	6.09923	9.74367	9.34597	5.5298	26.6761	13.8506	26.7568	19.7377	26.2919	24.2621	26.0579	34.2286	41.8189	34.0351	keep
ENSG00000163840	DTX3L	deltex E3 ubiquitin ligase 3L [Source:HGNC Symbol;Acc:HGNC:30323]	26.142	18.6361	18.2988	21.0256	47.3339	37.2344	37.9769	40.8484	0	7.00573	24.5533	10.5197	33.5686	39.4939	12.1985	28.4203	37.968	16.5894	31.4397	28.6657	8.91894	18.8405	17.8785	15.2126	54.7216	35.4089	53.9599	48.0301	keep
ENSG00000108551	RASD1	ras related dexamethasone induced 1 [Source:HGNC Symbol;Acc:HGNC:15828]	0	0	0	0	0	0	0	0	0	0	0	0	2.39775	0	0	0	0	0	0	0	0	0	0	0	0	11.803	13.49	8.43098	keep
ENSG00000078018	MAP2	microtubule associated protein 2 [Source:HGNC Symbol;Acc:HGNC:6839]	0	3.54972	3.65976	2.40316	4.20746	0	3.25517	2.48754	0	0	0	0	0	0	0	0	0	0	0	0	0	2.6915	3.15503	1.94884	9.12026	1.1803	10.792	7.03085	keep
ENSG00000112305	SMAP1	small ArfGAP 1 [Source:HGNC Symbol;Acc:HGNC:19651]	81.8358	81.6437	75.025	79.5015	28.4003	86.1711	75.9539	63.5084	34.6694	23.3524	40.1782	32.7333	55.1483	49.6495	28.0564	44.2848	61.917	65.2516	41.9195	56.3627	28.0309	55.6243	36.8086	40.1546	99.02	100.325	60.7049	86.6833	keep
ENSG00000198799	LRIG2	leucine rich repeats and immunoglobulin like domains 2 [Source:HGNC Symbol;Acc:HGNC:20889]	12.5027	12.424	5.48963	10.1388	23.141	22.3407	10.8506	18.7774	0	0	0	0	5.99438	3.38519	0	3.12653	2.92062	1.10596	3.81087	2.61248	0	0.897167	2.10335	1.00017	10.4232	1.1803	9.44299	7.01548	keep
ENSG00000136003	ISCU	iron-sulfur cluster assembly enzyme [Source:HGNC Symbol;Acc:HGNC:29882]	103.431	77.2065	110.708	97.1151	171.454	129.789	80.2941	127.179	80.37	53.7106	70.3118	68.1308	61.1427	156.847	84.1693	100.72	99.3009	113.914	95.2717	102.829	119.769	112.146	75.7206	102.545	84.6881	220.715	202.35	169.251	keep
ENSG00000078177	N4BP2	NEDD4 binding protein 2 [Source:HGNC Symbol;Acc:HGNC:29851]	4.54643	2.66229	6.40457	4.53777	5.25932	5.31921	0	3.52618	7.87941	0	1.11606	2.99849	11.9888	1.1284	7.31907	6.81208	5.84123	0	10.4799	5.44037	0	3.58867	6.31005	3.29957	10.4232	14.1636	39.1209	21.2359	keep
ENSG00000118162	KPTN	kaptin, actin binding protein [Source:HGNC Symbol;Acc:HGNC:6404]	5.68304	8.87431	5.48963	6.68233	14.7261	8.51073	6.51033	9.91572	7.87941	0	0	0	19.182	14.6692	19.5175	17.7896	19.2761	0	17.1489	12.1417	0	31.4008	7.36173	12.9209	7.81737	33.0483	22.933	21.2662	keep
ENSG00000169764	UGP2	UDP-glucose pyrophosphorylase 2 [Source:HGNC Symbol;Acc:HGNC:12527]	198.906	162.4	149.135	170.147	308.196	243.62	268.009	273.275	304.145	189.155	149.552	214.284	129.479	135.408	173.218	146.035	128.507	167	172.442	155.983	244.634	193.788	219.8	219.407	439.075	491.003	460.008	463.362	keep
ENSG00000129315	CCNT1	cyclin T1 [Source:HGNC Symbol;Acc:HGNC:1599]	5.68304	9.76174	17.3838	10.9429	15.778	26.596	16.2758	19.5499	0	2.33524	5.5803	2.63851	10.7899	10.1556	0	6.98183	12.8507	2.21192	23.8179	12.9602	8.91894	3.58867	15.7751	9.42758	33.8753	3.54089	22.933	20.1164	keep
ENSG00000290838	ENSG00000290838		1.13661	3.54972	0.914939	1.86709	1.05186	0	1.08506	0.712307	3.15177	4.67049	4.46424	4.0955	5.99438	2.2568	3.65954	3.97024	40.8886	44.2384	49.5413	44.8894	76.448	69.0818	69.4106	71.6468	22.1492	24.7862	13.49	20.1418	keep
ENSG00000139508	SLC46A3	solute carrier family 46 member 3 [Source:HGNC Symbol;Acc:HGNC:27501]	19.3223	13.3115	24.7034	19.1124	23.141	28.7237	45.5723	32.479	17.3347	16.3467	21.2051	18.2955	5.99438	11.284	14.6381	10.6388	22.1967	29.8609	40.9668	31.0081	43.3205	48.447	48.3771	46.7149	61.236	30.6877	76.8929	56.2722	keep
ENSG00000178057	NDUFAF3	NADH:ubiquinone oxidoreductase complex assembly factor 3 [Source:HGNC Symbol;Acc:HGNC:29918]	38.6447	39.9344	53.0665	43.8818	51.5413	79.7881	43.4022	58.2439	36.2453	35.0286	42.4103	37.8947	111.496	62.0619	85.3892	86.3155	64.8377	56.4039	64.7847	62.0088	33.1275	57.4187	60.9972	50.5144	136.804	59.0148	98.4768	98.0985	keep
ENSG00000146576	C7orf26	chromosome 7 open reading frame 26 [Source:HGNC Symbol;Acc:HGNC:21702]	2.27322	16.8612	16.4689	11.8678	2.10373	4.25536	14.1057	6.8216	0	0	7.81242	0	17.9832	18.0544	9.75876	15.2654	16.9396	21.0132	13.338	17.0969	0	6.28017	23.1369	9.80567	27.3608	3.54089	37.7719	22.8912	keep
ENSG00000125652	ALKBH7	alkB homolog 7 [Source:HGNC Symbol;Acc:HGNC:21306]	161.398	186.361	97.8985	148.552	115.705	121.278	157.333	131.439	67.763	112.092	128.347	102.734	133.075	104.941	168.339	135.452	132.596	184.695	180.063	165.785	179.653	195.582	204.025	193.087	207.16	344.646	157.833	236.546	keep
ENSG00000164088	PPM1M	protein phosphatase, Mg2+/Mn2+ dependent 1M [Source:HGNC Symbol;Acc:HGNC:26506]	6.81965	9.76174	4.5747	7.05203	1.05186	2.12768	0	1.05985	0	4.67049	2.23212	2.30087	5.99438	5.64199	0	3.87879	14.6031	2.21192	6.66902	7.828	19.112	7.17733	32.6019	19.6304	29.9666	18.8847	2.698	17.1831	keep
ENSG00000137221	TJAP1	tight junction associated protein 1 [Source:HGNC Symbol;Acc:HGNC:17949]	3.40982	11.5366	19.2137	11.3867	7.36305	6.38305	27.1264	13.6242	3.15177	0	1.11606	1.42261	14.3865	1.1284	1.21985	5.57826	16.3554	8.84768	0	8.40104	0	17.9433	6.31005	8.08446	16.9376	3.54089	20.235	13.5712	keep
ENSG00000141562	NARF	nuclear prelamin A recognition factor [Source:HGNC Symbol;Acc:HGNC:29916]	45.4643	48.8087	36.5976	43.6235	69.423	35.1068	26.0413	43.5237	17.3347	7.00573	18.973	14.4378	37.1652	16.926	18.2977	24.1296	49.0663	51.9801	60.0212	53.6892	67.5291	44.8583	47.3254	53.2376	63.8418	34.2286	45.8659	47.9788	keep
ENSG00000215246	AC116351.1	novel transcript	0	0	0	0	3.15559	0	0	0	0	0	0	0	0	0	0	0	2.33649	0	0.952717	1.0964	1.27413	3.58867	4.2067	3.02317	7.81737	5.90148	5.39599	6.37161	keep
ENSG00000151729	SLC25A4	solute carrier family 25 member 4 [Source:HGNC Symbol;Acc:HGNC:10990]	0	0	0	0	0	5.31921	0	0	0	0	0	0	0	3.38519	0	0	7.5936	4.42384	0	4.00581	0	6.28017	8.4134	4.89786	13.0289	1.1803	6.74499	6.98474	keep
ENSG00000166169	POLL	DNA polymerase lambda [Source:HGNC Symbol;Acc:HGNC:9184]	101.158	113.591	114.367	109.706	44.1783	72.3412	79.209	65.2428	40.9729	49.0401	27.9015	39.3049	55.1483	42.8791	68.3113	55.4463	37.3839	23.2252	70.501	43.7034	82.8187	82.5393	69.4106	78.2562	92.5055	123.931	78.2419	98.2262	keep
ENSG00000166435	XRRA1	X-ray radiation resistance associated 1 [Source:HGNC Symbol;Acc:HGNC:18868]	25.0054	53.2459	19.2137	32.4883	7.36305	27.6599	31.4666	22.1632	14.1829	2.33524	25.6694	14.0625	17.9832	29.3384	28.0564	25.126	21.6126	26.543	32.3924	26.8493	14.0155	47.5498	18.9302	26.8318	45.6013	57.8345	48.5639	50.6666	keep
ENSG00000176476	SGF29	SAGA complex associated factor 29 [Source:HGNC Symbol;Acc:HGNC:25156]	75.0161	94.9551	94.2387	88.07	58.9044	87.235	57.5079	67.8824	29.9418	21.0172	44.6424	31.8671	52.7506	45.1359	57.3327	51.7397	54.3234	79.6291	75.2646	69.7391	63.7067	66.3903	76.7723	68.9564	78.1737	74.3587	98.4768	83.6697	keep
ENSG00000183647	ZNF530	zinc finger protein 530 [Source:HGNC Symbol;Acc:HGNC:29297]	0	0	0	0	0	1.06384	2.17011	1.07798	0	0	0	0	0	0	3.65954	0	3.50474	0	0	0	0	0	1.05168	0	0	15.3438	9.44299	8.26228	keep
ENSG00000167658	EEF2	eukaryotic translation elongation factor 2 [Source:HGNC Symbol;Acc:HGNC:3214]	3608.73	3847.9	4128.2	3861.61	2655.96	2572.37	2366.51	2531.61	1968.28	2276.86	2780.11	2341.75	3221.38	2995.9	2749.53	2988.94	4132.09	3061.3	3441.21	3544.87	4608.54	5476.31	4923.94	5002.93	4746.44	4162.9	4466.53	4458.63	keep
ENSG00000185049	NELFA	negative elongation factor complex member A [Source:HGNC Symbol;Acc:HGNC:12768]	40.9179	82.5311	44.832	56.0937	59.9563	58.5113	60.7631	59.7435	6.30353	16.3467	45.7585	22.8029	46.7562	37.2371	31.716	38.5698	53.7393	43.1324	39.0614	45.311	40.7723	53.83	60.9972	51.8665	84.6881	67.2769	67.4499	73.1383	keep
ENSG00000100353	EIF3D	eukaryotic translation initiation factor 3 subunit D [Source:HGNC Symbol;Acc:HGNC:3278]	414.862	415.318	435.511	421.897	250.344	363.834	250.648	288.275	230.079	259.212	290.176	259.822	362.061	320.465	297.642	326.723	501.178	361.649	415.384	426.07	667.646	552.655	579.473	599.925	522.461	554.739	465.404	514.201	keep
ENSG00000163565	IFI16	interferon gamma inducible protein 16 [Source:HGNC Symbol;Acc:HGNC:5395]	35.2348	70.1071	79.5997	61.6472	25.2447	31.9152	50.9976	36.0525	4.72765	63.0516	36.83	34.8697	49.154	78.9879	32.9358	53.6926	63.6694	46.4503	54.3049	54.8082	42.0464	46.6527	96.7541	61.8177	96.4142	94.4237	130.853	107.23	keep
ENSG00000223891	OSER1-DT	OSER1 divergent transcript [Source:HGNC Symbol;Acc:HGNC:48585]	17.0491	7.98688	15.554	13.53	10.5186	7.44689	8.68044	8.88199	0	4.67049	5.5803	3.41693	3.59663	0	9.75876	4.4518	2.33649	3.31788	1.90543	2.51994	1.27413	7.17733	8.4134	5.62162	22.1492	27.1468	10.792	20.0293	keep
ENSG00000007129	CEACAM21	CEA cell adhesion molecule 21 [Source:HGNC Symbol;Acc:HGNC:28834]	0	1.77486	3.65976	1.81154	1.05186	0	1.08506	0.712307	3.15177	2.33524	1.11606	2.20102	2.39775	4.51359	0	2.30378	1.75237	14.3775	0	5.37662	7.6448	9.86883	6.31005	7.94123	16.9376	16.5241	9.44299	14.3016	keep
ENSG00000235888	AF064858.1	novel transcript	4.54643	0.887431	0	1.81129	0	0	5.42528	0	0	0	1.11606	0	0	0	3.65954	0	1.75237	0	0	0	31.8533	13.4575	26.2919	23.8676	0	17.7044	13.49	10.3981	keep
ENSG00000176974	SHMT1	serine hydroxymethyltransferase 1 [Source:HGNC Symbol;Acc:HGNC:10850]	5.68304	6.21202	2.74482	4.87996	5.25932	20.213	3.25517	9.57582	1.57588	2.33524	5.5803	3.16381	13.1876	11.284	3.65954	9.37705	9.93009	13.2715	8.57445	10.592	12.7413	0.897167	8.4134	7.35063	29.9666	15.3438	10.792	18.7008	keep
ENSG00000124788	ATXN1	ataxin 1 [Source:HGNC Symbol;Acc:HGNC:10548]	0	6.21202	5.48963	3.90055	3.15559	0	3.25517	2.13692	0	0	1.11606	0	10.7899	3.38519	0	4.72503	6.42535	9.95364	2.85815	6.41238	21.6603	2.6915	1.05168	8.46782	18.2405	1.1803	8.09399	9.1716	keep
ENSG00000245479	LINC01585	long intergenic non-protein coding RNA 1585 [Source:HGNC Symbol;Acc:HGNC:51432]	0	3.54972	3.65976	2.40316	3.15559	0	1.08506	1.41355	0	0	1.11606	0	1.19888	0	0	0	4.08886	1.10596	3.81087	3.0019	0	6.28017	3.15503	3.14506	9.12026	7.08178	8.09399	8.09867	keep
ENSG00000134419	RPS15A	ribosomal protein S15a [Source:HGNC Symbol;Acc:HGNC:10389]	1103.65	1599.15	1561.8	1421.53	924.589	1028.73	812.706	922.01	914.012	695.902	1222.09	944	1450.64	1646.33	1163.73	1420.24	1918.26	1067.25	1298.55	1428.02	1475.45	1719.87	1891.96	1695.76	1972.58	1644.15	1919.62	1845.45	keep
ENSG00000184640	SEPTIN9	septin 9 [Source:HGNC Symbol;Acc:HGNC:7323]	77.2893	62.1202	82.3445	73.918	62.06	58.5113	77.0389	65.8701	45.7006	86.404	95.9812	76.0286	106.7	66.5755	29.2763	67.5173	194.513	137.139	120.995	150.882	115.946	154.313	135.666	135.308	145.924	249.042	137.598	177.521	keep
ENSG00000236935	AP003774.2	novel transcript	9.09286	8.87431	0.914939	6.29404	0	1.06384	1.08506	0.716299	4.72765	9.34097	1.11606	5.06156	3.59663	1.1284	2.43969	2.38824	7.5936	13.2715	9.52717	10.1308	12.7413	17.9433	14.7235	15.136	20.8463	24.7862	24.282	23.3048	keep
ENSG00000230021	AL669831.3	septin 14 (SEPT14) pseudogene	0	0	3.65976	0	0	0	1.08506	0	0	0	0	0	2.39775	2.2568	0	1.55152	1.16825	0	0	0	0	0	0	0	0	16.5241	8.09399	8.20604	keep
ENSG00000196950	SLC39A10	solute carrier family 39 member 10 [Source:HGNC Symbol;Acc:HGNC:20861]	0	3.54972	3.65976	2.40316	5.25932	9.57457	6.51033	7.11474	6.30353	0	5.5803	3.96128	20.3809	6.77039	8.53892	11.8967	15.1872	3.31788	5.7163	8.07379	0	14.3547	7.36173	7.2388	11.726	63.736	4.04699	26.503	keep
ENSG00000185862	EVI2B	ecotropic viral integration site 2B [Source:HGNC Symbol;Acc:HGNC:3500]	87.5188	60.3453	59.471	69.1117	19.9854	29.7876	29.2965	26.3565	52.0041	56.0458	29.0176	45.6892	62.3416	54.1631	59.7724	58.759	96.3803	75.2053	101.941	91.1754	136.332	69.979	102.012	102.775	134.198	89.7025	110.618	111.506	keep
ENSG00000244313	AC024293.1	ribosomal protein S10 (RPS10) pseudogene	1385.52	1545.91	1599.31	1510.25	1048.71	1239.37	965.699	1084.59	1019.6	980.802	1560.25	1186.88	1830.69	1659.87	1628.49	1706.35	1766.39	1124.76	1276.64	1389.26	1488.19	2276.11	2130.69	1965	2501.56	2023.03	2354	2292.86	keep
ENSG00000189077	TMEM120A	transmembrane protein 120A [Source:HGNC Symbol;Acc:HGNC:21697]	19.3223	22.1858	10.9793	17.4958	18.9336	18.0853	21.7011	19.5733	7.87941	14.0115	24.5533	15.4814	25.1764	18.0544	1.21985	14.8169	38.5521	15.4834	29.5342	27.8566	31.8533	34.9895	22.0852	29.6427	29.9666	83.801	41.8189	51.8622	keep
ENSG00000114790	ARHGEF26	Rho guanine nucleotide exchange factor 26 [Source:HGNC Symbol;Acc:HGNC:24490]	2.27322	0.887431	2.74482	1.96849	0	0	1.08506	0	0	0	0	0	2.39775	0	0	0	0	0	2.85815	0	0	0	1.05168	0	7.81737	2.36059	9.44299	6.54031	keep
ENSG00000234851	RPL23AP42	ribosomal protein L23a pseudogene 42 [Source:HGNC Symbol;Acc:HGNC:35942]	901.33	1127.92	1245.23	1091.5	595.355	826.605	600.036	673.998	780.062	581.475	972.088	777.875	1146.13	1378.9	1000.27	1175.1	1620.36	873.708	1146.12	1213.39	1195.14	1300.89	1376.64	1290.89	1568.68	1340.82	1630.94	1513.48	keep
ENSG00000144648	ACKR2	atypical chemokine receptor 2 [Source:HGNC Symbol;Acc:HGNC:1565]	4.54643	0	1.82988	2.12544	0	0	0	0	0	0	0	0	0	0	0	0	0	0	0	0	0	5.383	5.25838	3.54713	10.4232	0	14.839	8.42071	keep
ENSG00000106479	ZNF862	zinc finger protein 862 [Source:HGNC Symbol;Acc:HGNC:34519]	5.68304	2.66229	3.65976	4.0017	6.31119	4.25536	5.42528	5.33061	0	0	0	0	3.59663	0	0	0	0.584123	6.63576	0	2.40663	0	2.6915	3.15503	1.94884	10.4232	0	14.839	8.42071	keep
ENSG00000066557	LRRC40	leucine rich repeat containing 40 [Source:HGNC Symbol;Acc:HGNC:26004]	6.81965	3.54972	5.48963	5.28634	9.46678	6.38305	4.34022	6.73002	0	0	5.5803	0	14.3865	11.284	0	8.55683	7.00948	6.63576	2.85815	5.50113	8.91894	9.86883	8.4134	9.06706	20.8463	12.9833	14.839	16.2228	keep
ENSG00000137449	CPEB2	cytoplasmic polyadenylation element binding protein 2 [Source:HGNC Symbol;Acc:HGNC:21745]	0	0.887431	0	0	1.05186	2.12768	6.51033	3.22996	0	0	0	0	1.19888	0	0	0	9.93009	2.21192	7.62173	6.58792	5.09653	11.6632	8.4134	8.39103	11.726	0	13.49	8.40534	keep
ENSG00000170469	SPATA24	spermatogenesis associated 24 [Source:HGNC Symbol;Acc:HGNC:27322]	19.3223	15.9738	15.554	16.95	14.7261	8.51073	13.0207	12.0858	6.30353	11.6762	0	5.99325	5.99438	6.77039	12.1985	8.32108	9.34597	9.95364	17.1489	12.1495	25.4827	10.766	18.9302	18.3929	27.3608	23.6059	36.4229	29.1299	keep
ENSG00000115274	INO80B	INO80 complex subunit B [Source:HGNC Symbol;Acc:HGNC:13324]	1.13661	3.54972	7.31951	4.00195	3.15559	6.38305	6.51033	5.34966	0	0	2.23212	0	13.1876	0	0	0	2.33649	17.6954	13.338	11.1233	5.09653	2.6915	8.4134	5.40048	10.4232	8.26207	12.141	10.2754	keep
ENSG00000231160	KLF3-AS1	KLF3 antisense RNA 1 [Source:HGNC Symbol;Acc:HGNC:25796]	0	4.43716	0	0	0	0	3.25517	0	0	9.34097	1.11606	3.48568	2.39775	1.1284	0	1.17538	0.584123	0	0.952717	0.51228	0	1.79433	0	0	23.4521	12.9833	24.282	20.2391	keep
ENSG00000136770	DNAJC1	DnaJ heat shock protein family (Hsp40) member C1 [Source:HGNC Symbol;Acc:HGNC:20090]	3.40982	34.6098	42.0872	26.7023	11.5705	8.51073	8.68044	9.58723	9.4553	7.00573	16.7409	11.0673	5.99438	32.7235	6.09923	14.9391	12.8507	8.84768	13.338	11.6788	3.8224	3.58867	10.5168	5.97594	49.51	33.0483	32.3759	38.3114	keep
ENSG00000143641	GALNT2	polypeptide N-acetylgalactosaminyltransferase 2 [Source:HGNC Symbol;Acc:HGNC:4124]	39.7813	35.4972	33.8527	36.3771	27.3485	18.0853	8.68044	18.0381	0	2.33524	22.3212	8.21882	23.9775	29.3384	34.1557	29.1572	39.1362	13.2715	4.76358	19.0571	10.1931	12.5603	8.4134	10.3889	26.0579	44.8513	53.9599	41.623	keep
ENSG00000126970	ZC4H2	zinc finger C4H2-type containing [Source:HGNC Symbol;Acc:HGNC:24931]	9.09286	5.32459	3.65976	6.02573	9.46678	7.44689	11.9356	9.61642	4.72765	16.3467	11.1606	10.745	9.59102	6.77039	7.31907	7.89349	5.84123	0	7.62173	4.48765	10.1931	2.6915	6.31005	6.39821	26.0579	28.3271	60.7049	38.3633	keep
ENSG00000227755	AP000344.1	MAD1 mitotic arrest deficient-like 1 (yeast)(MAD1L1) pseudogene	5.68304	15.0863	20.1287	13.6327	7.36305	5.31921	14.1057	8.92932	11.0312	4.67049	3.34818	6.34995	8.39214	6.77039	4.87938	6.68064	9.34597	18.8013	11.4326	13.1933	39.4981	23.3263	18.9302	27.2515	29.9666	27.1468	22.933	26.6821	keep
ENSG00000110619	CARS1	cysteinyl-tRNA synthetase 1 [Source:HGNC Symbol;Acc:HGNC:1493]	31.825	31.0601	29.278	30.7211	42.0746	26.596	24.9563	31.209	17.3347	7.00573	13.3927	12.5777	9.59102	7.89879	13.4183	10.3027	33.295	19.9073	40.9668	31.3897	68.8032	60.1102	54.6871	61.2002	26.0579	69.6375	35.0739	43.5898	keep
ENSG00000164743	C8orf48	chromosome 8 open reading frame 48 [Source:HGNC Symbol;Acc:HGNC:26345]	0	0	0	0	3.15559	2.12768	0	1.76109	0	0	2.23212	0	0	3.38519	1.21985	1.53501	0	0	0	0	0	1.79433	0	0	1.30289	17.7044	14.839	11.2821	keep
ENSG00000180172	RPS12P23	ribosomal protein S12 pseudogene 23 [Source:HGNC Symbol;Acc:HGNC:35573]	268.239	418.867	470.279	385.795	272.433	337.238	233.287	280.986	250.565	156.461	321.425	242.817	435.192	505.522	403.769	448.161	242.995	243.311	296.295	260.867	449.769	342.718	383.861	392.116	531.581	468.578	480.243	493.467	keep
ENSG00000177383	MAGEF1	MAGE family member F1 [Source:HGNC Symbol;Acc:HGNC:29639]	98.8849	58.5705	42.0872	66.5142	32.6078	28.7237	32.5517	31.2944	52.0041	7.00573	79.2403	46.0834	38.3641	25.9532	45.1343	36.4838	122.082	133.821	133.38	129.761	81.5446	113.043	110.426	101.671	126.381	105.046	168.625	133.351	keep
ENSG00000115457	IGFBP2	insulin like growth factor binding protein 2 [Source:HGNC Symbol;Acc:HGNC:5471]	21.5955	15.0863	14.639	17.107	9.46678	41.4898	18.4459	23.1342	61.4594	81.7335	55.803	66.332	46.7562	48.5211	40.2549	45.1774	12.8507	9.95364	0	7.60145	25.4827	33.1952	15.7751	24.8177	136.804	181.766	122.759	147.109	keep
ENSG00000122417	ODF2L	outer dense fiber of sperm tails 2 like [Source:HGNC Symbol;Acc:HGNC:29225]	9.09286	4.43716	0.914939	4.81499	0	3.19152	10.8506	4.68069	0	0	0	0	0	3.38519	0	0	7.00948	2.21192	6.66902	5.2968	0	0	6.31005	0	0	9.44237	14.839	8.09378	keep
ENSG00000196437	ZNF569	zinc finger protein 569 [Source:HGNC Symbol;Acc:HGNC:24737]	1.13661	4.43716	0.914939	2.1629	5.25932	4.25536	4.34022	4.6183	0	0	1.11606	0	1.19888	2.2568	20.7374	8.06435	4.08886	9.95364	0	4.68083	3.8224	11.6632	6.31005	7.26521	13.0289	3.54089	8.09399	8.22127	keep
ENSG00000198625	MDM4	MDM4 regulator of p53 [Source:HGNC Symbol;Acc:HGNC:6974]	0	1.77486	15.554	5.77628	2.10373	7.44689	7.59539	5.71533	6.30353	0	2.23212	2.84522	4.79551	11.284	1.21985	5.76644	13.4348	8.84768	20.0071	14.0965	11.4672	14.3547	36.8086	20.8768	10.4232	29.5074	14.839	18.2565	keep
ENSG00000238003	RPL10P4	ribosomal protein L10 pseudogene 4 [Source:HGNC Symbol;Acc:HGNC:52342]	27.2786	38.1595	39.3424	34.9268	23.141	22.3407	8.68044	18.054	17.3347	7.00573	34.5979	19.6461	34.7674	32.7235	42.6946	36.7285	39.7204	21.0132	32.3924	31.042	29.3051	60.1102	59.9455	49.7869	57.3273	63.736	59.3559	60.1397	keep
ENSG00000184517	ZFP1	ZFP1 zinc finger protein [Source:HGNC Symbol;Acc:HGNC:23328]	2.27322	0.887431	5.48963	2.88343	4.20746	8.51073	8.68044	7.13288	0	2.33524	0	0	4.79551	4.51359	7.31907	5.54272	6.42535	2.21192	8.57445	5.73724	6.37067	4.48583	6.31005	5.72218	18.2405	7.08178	1.349	8.89043	keep
ENSG00000188243	COMMD6	COMM domain containing 6 [Source:HGNC Symbol;Acc:HGNC:24015]	35.2348	68.3322	88.7491	64.1054	69.423	102.129	49.9125	73.8214	22.0624	30.3582	98.2133	50.2113	134.274	134.279	92.7083	120.421	189.84	75.2053	85.7445	116.93	143.977	84.3337	159.855	129.388	145.924	125.111	125.457	132.164	keep
ENSG00000073536	NLE1	notchless homolog 1 [Source:HGNC Symbol;Acc:HGNC:19889]	4.54643	10.6492	2.74482	5.98014	2.10373	0	7.59539	3.23304	1.57588	0	8.92848	3.50145	15.5854	12.4124	14.6381	14.212	11.6825	22.1192	20.9598	18.2538	1.27413	8.97167	13.6718	7.97253	31.2695	11.803	22.933	22.0018	keep
ENSG00000104884	ERCC2	ERCC excision repair 2, TFIIH core complex helicase subunit [Source:HGNC Symbol;Acc:HGNC:3434]	31.825	21.2983	31.1079	28.0771	23.141	21.2768	33.6367	26.0182	6.30353	11.6762	16.7409	11.5735	34.7674	21.4396	26.8366	27.6812	30.9585	38.7086	43.825	37.8307	53.5136	44.8583	32.6019	43.658	32.5724	31.868	52.6109	39.0171	keep
ENSG00000124160	NCOA5	nuclear receptor coactivator 5 [Source:HGNC Symbol;Acc:HGNC:15909]	18.1857	6.21202	7.31951	10.5724	35.7634	18.0853	5.42528	19.758	0	0	6.69636	0	3.59663	10.1556	4.87938	6.21053	11.0983	17.6954	5.7163	11.5033	15.2896	17.0462	8.4134	13.5831	13.0289	21.2453	18.886	17.7201	keep
ENSG00000240509	RPL34P18	ribosomal protein L34 pseudogene 18 [Source:HGNC Symbol;Acc:HGNC:35968]	151.169	108.267	122.602	127.346	99.9271	80.8519	83.5493	88.1094	56.7318	116.762	92.633	88.709	97.109	76.7311	76.8503	83.5635	144.863	101.748	98.1298	114.914	119.769	148.93	136.718	135.139	207.16	168.782	194.256	190.066	keep
ENSG00000185905	C16orf54	chromosome 16 open reading frame 54 [Source:HGNC Symbol;Acc:HGNC:26649]	28.4152	12.424	17.3838	19.4077	34.7115	13.8299	7.59539	18.7123	7.87941	2.33524	21.2051	10.4733	15.5854	36.1087	30.4961	27.3968	32.1268	24.3311	15.2435	23.9005	15.2896	20.6348	21.0335	18.986	71.6592	23.6059	32.3759	42.547	keep
ENSG00000205189	ZBTB10	zinc finger and BTB domain containing 10 [Source:HGNC Symbol;Acc:HGNC:30953]	4.54643	4.43716	1.82988	3.60449	5.25932	4.25536	0	3.17156	7.87941	0	4.46424	4.11455	0	11.284	2.43969	4.57456	18.1078	17.6954	7.62173	14.475	6.37067	9.86883	18.9302	11.7232	15.6347	20.065	31.027	22.2422	keep
ENSG00000156482	RPL30	ribosomal protein L30 [Source:HGNC Symbol;Acc:HGNC:10333]	649.003	1020.55	973.495	881.015	617.444	692.561	518.656	609.554	624.05	380.645	931.91	645.535	1447.04	1442.09	1007.59	1298.91	1966.16	705.602	1062.28	1244.68	1192.59	1461.48	1437.64	1363.9	1407.13	1164.95	1272.11	1281.39	keep
ENSG00000104408	EIF3E	eukaryotic translation initiation factor 3 subunit E [Source:HGNC Symbol;Acc:HGNC:3277]	295.518	333.674	330.293	319.828	150.417	251.067	226.777	209.42	231.655	277.894	308.033	272.527	299.719	313.695	307.401	306.938	482.486	263.218	282.004	342.569	498.186	538.3	434.342	490.276	552.427	488.643	524.76	521.943	keep
ENSG00000106991	ENG	endoglin [Source:HGNC Symbol;Acc:HGNC:3349]	69.3331	67.4448	76.8549	71.2109	84.1491	68.0858	66.1884	72.8078	63.0353	39.6991	42.4103	48.3816	43.1596	59.8051	76.8503	59.9383	80.609	129.397	110.515	106.84	87.9152	80.745	48.3771	72.3458	105.534	123.931	106.571	112.012	keep
ENSG00000011454	RABGAP1	RAB GTPase activating protein 1 [Source:HGNC Symbol;Acc:HGNC:17155]	7.95625	20.4109	10.9793	13.1155	8.41491	15.9576	0	8.12418	0	0	4.46424	0	16.7843	14.6692	2.43969	11.2977	5.84123	4.42384	0	3.42169	0	1.79433	5.25838	2.3509	7.81737	3.54089	36.4229	15.9271	keep
ENSG00000119929	CUTC	cutC copper transporter [Source:HGNC Symbol;Acc:HGNC:24271]	0	6.21202	0.914939	2.37565	17.8817	11.7023	0	9.86131	3.15177	0	8.92848	4.02675	14.3865	19.1828	4.87938	12.8162	20.4443	15.4834	12.3853	16.1044	0	26.0178	10.5168	12.1782	22.1492	43.671	6.74499	24.1884	keep
ENSG00000283361	CFAP97D2	CFAP97 domain containing 2 [Source:HGNC Symbol;Acc:HGNC:53789]	0	0	0	0	0	0	0	0	0	0	0	0	0	0	0	0	0	0	0	0	0	0	0	0	6.51447	9.44237	2.698	6.21828	keep
ENSG00000087263	OGFOD1	2-oxoglutarate and iron dependent oxygenase domain containing 1 [Source:HGNC Symbol;Acc:HGNC:25585]	11.3661	22.1858	23.7884	19.1134	28.4003	38.2983	14.1057	26.9348	7.87941	9.34097	13.3927	10.2044	33.5686	22.568	15.858	23.9982	21.6126	25.4371	17.1489	21.3995	28.0309	28.7093	33.6536	30.1313	31.2695	15.3438	68.7989	38.4707	keep
ENSG00000124614	RPS10	ribosomal protein S10 [Source:HGNC Symbol;Acc:HGNC:10383]	322.797	595.466	624.903	514.389	328.182	455.324	283.199	355.568	277.355	296.576	443.076	339.002	737.309	945.598	522.094	735	970.813	317.41	426.817	571.68	532.588	587.644	646.78	589.004	819.52	597.23	573.324	663.358	keep
ENSG00000198408	OGA	O-GlcNAcase [Source:HGNC Symbol;Acc:HGNC:7056]	26.142	17.7486	39.3424	27.7443	33.6597	43.6175	41.2321	39.5031	4.72765	9.34097	7.81242	7.29368	13.1876	5.64199	14.6381	11.1559	26.8697	14.3775	10.4799	17.2423	35.6757	10.766	15.7751	20.739	23.4521	29.5074	28.329	27.0962	keep
ENSG00000151012	SLC7A11	solute carrier family 7 member 11 [Source:HGNC Symbol;Acc:HGNC:11059]	70.4697	78.9814	49.4067	66.2859	41.0227	56.3836	40.147	45.8511	12.6071	9.34097	12.2767	11.4082	0	10.1556	1.21985	3.79181	50.8187	54.192	40.9668	48.6592	126.139	125.603	132.511	128.085	36.481	16.5241	70.1479	41.051	keep
ENSG00000168564	CDKN2AIP	CDKN2A interacting protein [Source:HGNC Symbol;Acc:HGNC:24325]	23.8688	8.87431	17.3838	16.709	6.31119	27.6599	1.08506	11.6854	0	0	5.5803	0	13.1876	5.64199	3.65954	7.49639	16.9396	5.5298	1.90543	8.12493	16.5637	8.0745	2.10335	8.91386	14.3318	7.08178	28.329	16.5809	keep
ENSG00000213939	AC091153.1	ribosomal protein S12 (RPS12) pseudogene	396.676	509.385	695.354	533.805	423.901	373.408	375.429	390.913	392.395	149.456	464.281	335.377	689.354	605.95	559.909	618.404	538.561	372.708	476.358	462.543	555.522	806.553	619.437	660.504	681.414	655.064	768.929	701.802	keep
ENSG00000244538	AC098583.1	ribosomal protein S27 (RPS27) pseudogene	67.0599	61.2327	79.5997	69.2974	52.5932	31.9152	42.3172	42.2752	52.0041	56.0458	56.9191	54.9897	68.336	63.1903	90.2686	73.9316	75.936	54.192	75.2646	68.4642	66.255	135.472	102.012	101.247	136.804	99.1449	128.155	121.368	keep
ENSG00000147677	EIF3H	eukaryotic translation initiation factor 3 subunit H [Source:HGNC Symbol;Acc:HGNC:3273]	943.384	868.795	820.7	877.627	847.803	551.07	762.794	720.555	683.933	665.544	679.681	676.386	573.063	510.036	677.014	586.704	780.388	857.119	1021.31	886.273	1348.03	1300.89	1093.74	1247.56	1327.65	1316.03	1133.16	1258.95	keep
ENSG00000106052	TAX1BP1	Tax1 binding protein 1 [Source:HGNC Symbol;Acc:HGNC:11575]	176.174	113.591	93.3238	127.696	94.6678	106.384	96.5699	99.2073	70.9147	37.3639	71.4279	59.9022	37.1652	55.2915	78.0701	56.8423	74.1836	201.285	121.948	132.472	122.317	189.302	143.028	151.549	125.078	146.357	134.9	135.445	keep
ENSG00000180917	CMTR2	cap methyltransferase 2 [Source:HGNC Symbol;Acc:HGNC:25635]	0	3.54972	0.914939	1.48822	1.05186	2.12768	2.17011	1.78322	0	0	4.46424	0	4.79551	1.1284	17.0778	7.66725	2.92062	6.63576	2.85815	4.13817	5.09653	5.383	9.46508	6.6482	20.8463	8.26207	13.49	14.1995	keep
ENSG00000033122	LRRC7	leucine rich repeat containing 7 [Source:HGNC Symbol;Acc:HGNC:18531]	0	0	0.914939	0	0	0	0	0	0	2.33524	0	0	0	0	0	0	4.67298	1.10596	0	1.92631	0	0	0	0	11.726	8.26207	4.04699	8.0117	keep
ENSG00000189319	FAM53B	family with sequence similarity 53 member B [Source:HGNC Symbol;Acc:HGNC:28968]	104.568	101.167	91.4939	99.0763	89.4085	112.767	82.4642	94.8799	80.37	72.3925	88.1688	80.3104	80.3248	57.5483	84.1693	74.0141	160.05	247.735	191.496	199.76	187.298	144.444	157.751	163.164	174.588	168.782	159.182	167.517	keep
ENSG00000172171	TEFM	transcription elongation factor, mitochondrial [Source:HGNC Symbol;Acc:HGNC:26223]	0	5.32459	2.74482	2.6898	0	2.12768	6.51033	2.87934	0	0	3.34818	0	14.3865	9.02719	0	7.80457	5.25711	3.31788	4.76358	4.44619	8.91894	4.48583	0	4.46826	11.726	11.803	12.141	11.89	keep
ENSG00000143158	MPC2	mitochondrial pyruvate carrier 2 [Source:HGNC Symbol;Acc:HGNC:24515]	25.0054	33.7224	25.6183	28.1153	21.0373	21.2768	34.7218	25.6786	7.87941	9.34097	12.2767	9.83235	52.7506	48.5211	31.716	44.3292	39.1362	30.9669	12.3853	27.4961	36.9499	22.4292	7.36173	22.2469	27.3608	36.5892	35.0739	33.008	keep
ENSG00000141506	PIK3R5	phosphoinositide-3-kinase regulatory subunit 5 [Source:HGNC Symbol;Acc:HGNC:30035]	2.27322	1.77486	16.4689	6.83899	13.6742	4.25536	13.0207	10.3168	14.1829	4.67049	2.23212	7.02852	13.1876	33.8519	15.858	20.9659	62.5012	35.3907	30.4869	42.7929	6.37067	24.2235	14.7235	15.1059	23.4521	35.4089	29.678	29.513	keep
ENSG00000104957	CCDC130	coiled-coil domain containing 130 [Source:HGNC Symbol;Acc:HGNC:28118]	1.13661	7.98688	16.4689	8.5308	10.5186	7.44689	20.6161	12.8605	0	11.6762	8.92848	6.86823	20.3809	9.02719	15.858	15.0887	16.9396	11.0596	15.2435	14.4142	20.3861	15.2518	13.6718	16.4366	20.8463	25.9665	44.5169	30.4433	keep
ENSG00000167513	CDT1	chromatin licensing and DNA replication factor 1 [Source:HGNC Symbol;Acc:HGNC:24576]	635.364	628.301	601.115	621.593	229.306	287.237	281.029	265.858	200.137	305.917	205.355	237.136	176.235	144.435	168.339	163.003	158.881	236.675	231.51	209.022	256.101	288.888	258.712	267.9	370.022	533.494	499.129	467.548	keep
ENSG00000144746	ARL6IP5	ADP ribosylation factor like GTPase 6 interacting protein 5 [Source:HGNC Symbol;Acc:HGNC:16937]	100.021	86.9683	126.262	104.417	161.987	159.576	180.119	167.227	102.432	140.115	106.026	116.191	195.417	143.307	92.7083	143.811	122.666	82.947	144.813	116.809	89.1894	79.8478	79.9273	82.9882	250.156	210.093	237.424	232.557	keep
ENSG00000143575	HAX1	HCLS1 associated protein X-1 [Source:HGNC Symbol;Acc:HGNC:16915]	370.534	360.297	421.787	384.206	401.812	301.067	323.346	342.075	244.262	219.513	171.873	211.883	194.218	207.625	196.395	199.413	244.163	284.232	350.6	292.998	616.681	558.935	584.731	586.782	380.445	495.724	377.719	417.963	keep
ENSG00000185669	SNAI3	snail family transcriptional repressor 3 [Source:HGNC Symbol;Acc:HGNC:18411]	7.95625	6.21202	4.5747	6.24766	7.36305	3.19152	4.34022	4.96493	11.0312	0	3.34818	4.79312	7.19326	12.4124	30.4961	16.7006	24.5332	18.8013	13.338	18.8908	26.7568	39.4753	32.6019	32.9447	20.8463	29.5074	22.933	24.4289	keep
ENSG00000101997	CCDC22	coiled-coil domain containing 22 [Source:HGNC Symbol;Acc:HGNC:28909]	86.3822	59.4579	64.9607	70.2669	64.1637	46.809	48.8275	53.2667	47.2765	30.3582	37.946	38.5269	49.154	50.7779	40.2549	46.7289	87.0343	126.079	106.704	106.606	152.896	120.22	146.183	139.766	88.5968	101.505	82.2889	90.797	keep
ENSG00000163947	ARHGEF3	Rho guanine nucleotide exchange factor 3 [Source:HGNC Symbol;Acc:HGNC:683]	37.5081	102.942	67.7055	69.3852	113.601	79.7881	110.676	101.355	52.0041	56.0458	41.2942	49.7814	41.9607	37.2371	41.4747	40.2242	50.2346	43.1324	42.8723	45.4131	100.657	79.8478	78.8756	86.46	127.684	96.7843	107.92	110.796	keep
ENSG00000174307	PHLDA3	pleckstrin homology like domain family A member 3 [Source:HGNC Symbol;Acc:HGNC:8934]	3.40982	9.76174	12.8091	8.66024	9.46678	12.7661	0	7.41096	14.1829	0	2.23212	5.47169	8.39214	13.5408	1.21985	7.71759	18.6919	37.6026	30.4869	28.9272	42.0464	43.064	49.4287	44.8464	31.2695	20.065	33.7249	28.3531	keep
ENSG00000196531	NACA	nascent polypeptide associated complex subunit alpha [Source:HGNC Symbol;Acc:HGNC:7629]	297.791	465.901	436.426	400.039	258.759	278.726	240.882	259.456	253.717	126.103	291.292	223.704	377.646	390.426	297.642	355.238	745.925	331.788	404.905	494.206	556.796	614.559	587.886	586.414	553.73	411.923	406.048	457.234	keep
ENSG00000128040	SPINK2	serine peptidase inhibitor Kazal type 2 [Source:HGNC Symbol;Acc:HGNC:11245]	0	23.0732	10.0643	11.0458	10.5186	1.06384	1.08506	4.22251	11.0312	0	10.0445	7.02524	10.7899	18.0544	21.9572	16.9338	12.8507	11.0596	9.52717	11.1458	1.27413	1.79433	1.05168	1.37338	62.5389	9.44237	32.3759	34.7857	keep
ENSG00000232858	RPL34P27	ribosomal protein L34 pseudogene 27 [Source:HGNC Symbol;Acc:HGNC:36369]	151.169	234.282	240.629	208.693	138.846	145.746	148.653	144.415	181.227	93.4097	228.792	167.81	260.156	168.131	191.516	206.601	224.887	144.881	145.766	171.845	175.83	314.008	237.679	242.506	330.935	397.76	311.619	346.771	keep
ENSG00000174807	CD248	CD248 molecule [Source:HGNC Symbol;Acc:HGNC:18219]	0	0	0	0	0	0	0	0	0	0	0	0	0	0	0	0	0	1.10596	0	0	0	0	0	0	1.30289	8.26207	9.44299	6.33598	keep
ENSG00000029364	SLC39A9	solute carrier family 39 member 9 [Source:HGNC Symbol;Acc:HGNC:20182]	21.5955	24.8481	29.278	25.2406	36.8152	28.7237	27.1264	30.8884	23.6382	0	23.4373	15.6918	38.3641	47.3927	41.4747	42.4105	39.1362	18.8013	28.5815	28.8397	86.6411	78.9507	74.6689	80.0869	54.7216	63.736	49.9129	56.1235	keep
ENSG00000137054	POLR1E	RNA polymerase I subunit E [Source:HGNC Symbol;Acc:HGNC:17631]	12.5027	21.2983	40.2573	24.6861	22.0891	21.2768	10.8506	18.0722	0	0	32.3657	0	26.3753	15.7976	40.2549	27.4759	17.5237	40.9205	12.3853	23.6098	16.5637	34.0923	19.9818	23.546	44.2984	55.4739	66.1009	55.2911	keep
ENSG00000139514	SLC7A1	solute carrier family 7 member 1 [Source:HGNC Symbol;Acc:HGNC:11057]	53.4206	70.9945	52.1515	58.8555	88.3566	60.6389	43.4022	64.1326	9.4553	4.67049	18.973	11.0329	19.182	27.0816	19.5175	21.927	50.2346	29.8609	42.8723	40.9892	73.8998	75.362	79.9273	76.3964	28.6637	62.5557	26.98	39.3998	keep
ENSG00000134294	SLC38A2	solute carrier family 38 member 2 [Source:HGNC Symbol;Acc:HGNC:13448]	177.311	168.612	161.944	169.289	149.365	125.533	106.335	127.078	89.8253	53.7106	79.2403	74.2587	139.07	110.583	87.8289	112.494	157.129	136.033	99.0825	130.748	118.494	174.948	130.408	141.283	153.742	145.176	175.37	158.096	keep
ENSG00000143578	CREB3L4	cAMP responsive element binding protein 3 like 4 [Source:HGNC Symbol;Acc:HGNC:18854]	45.4643	45.259	45.747	45.4901	22.0891	22.3407	20.6161	21.682	17.3347	7.00573	24.5533	16.2979	32.3697	21.4396	17.0778	23.629	16.9396	13.2715	22.8652	17.6921	53.5136	19.7377	26.2919	33.1811	66.4476	31.868	53.9599	50.7585	keep
ENSG00000006757	PNPLA4	patatin like phospholipase domain containing 4 [Source:HGNC Symbol;Acc:HGNC:24887]	0	14.1989	17.3838	10.5276	18.9336	6.38305	16.2758	13.8641	12.6071	11.6762	8.92848	11.0706	14.3865	41.7507	32.9358	29.691	22.1967	2.21192	15.2435	13.2174	6.37067	32.298	23.1369	20.6018	37.7839	33.0483	33.7249	34.8524	keep
ENSG00000175567	UCP2	uncoupling protein 2 [Source:HGNC Symbol;Acc:HGNC:12518]	118.207	81.6437	60.386	86.7456	169.35	102.129	107.42	126.3	171.771	91.0745	82.5885	115.145	170.241	83.5015	123.204	125.649	223.719	236.675	194.354	218.25	64.9808	176.742	156.7	132.807	235.824	290.353	215.84	247.339	keep
ENSG00000124067	SLC12A4	solute carrier family 12 member 4 [Source:HGNC Symbol;Acc:HGNC:10913]	17.0491	0	4.5747	7.20794	0	6.38305	2.17011	2.85105	0	0	0	0	4.79551	2.2568	0	2.35077	4.67298	0	0	0	0	7.17733	7.36173	4.84635	1.30289	9.44237	8.09399	6.27975	keep
ENSG00000166199	ALKBH3	alkB homolog 3, alpha-ketoglutarate dependent dioxygenase [Source:HGNC Symbol;Acc:HGNC:30141]	0	13.3115	5.48963	6.26703	8.41491	13.8299	3.25517	8.5	0	0	5.5803	0	3.59663	14.6692	6.09923	8.12168	18.1078	15.4834	5.7163	13.1025	33.1275	13.4575	24.1885	23.5912	7.81737	25.9665	13.49	15.758	keep
ENSG00000183092	BEGAIN	brain enriched guanylate kinase associated [Source:HGNC Symbol;Acc:HGNC:24163]	0	1.77486	0	0	0	0	0	0	0	0	2.23212	0	0	0	0	0	0	0	0	0	0	1.79433	2.10335	1.29923	7.81737	16.5241	5.39599	9.9125	keep
ENSG00000166478	ZNF143	zinc finger protein 143 [Source:HGNC Symbol;Acc:HGNC:12928]	0	7.98688	0	0	0	2.12768	7.59539	3.24102	0	0	6.69636	0	21.5798	3.38519	4.87938	9.94812	7.5936	6.63576	0	4.74312	0	8.0745	11.5684	6.54764	42.9955	1.1803	18.886	21.0206	keep
ENSG00000117751	PPP1R8	protein phosphatase 1 regulatory subunit 8 [Source:HGNC Symbol;Acc:HGNC:9296]	10.2295	11.5366	15.554	12.44	8.41491	15.9576	8.68044	11.0177	0	0	7.81242	0	15.5854	13.5408	20.7374	16.6212	21.6126	6.63576	8.57445	12.2743	15.2896	0.897167	13.6718	9.95285	19.5434	23.6059	13.49	18.8798	keep
ENSG00000156171	DRAM2	DNA damage regulated autophagy modulator 2 [Source:HGNC Symbol;Acc:HGNC:28769]	47.7375	39.9344	27.4482	38.3734	21.0373	37.2344	20.6161	26.2959	28.3659	39.6991	32.3657	33.4769	20.3809	48.5211	30.4961	33.1327	70.0948	28.755	35.2505	44.7001	48.4171	103.174	121.994	91.1952	83.3852	61.3754	93.0809	79.2805	keep
ENSG00000113719	ERGIC1	endoplasmic reticulum-golgi intermediate compartment 1 [Source:HGNC Symbol;Acc:HGNC:29205]	147.759	120.691	135.411	134.62	143.054	181.917	148.653	157.874	63.0353	102.751	75.8921	80.5594	76.7281	83.5015	79.29	79.8398	93.4597	58.6159	98.1298	83.4018	56.0619	59.213	57.8421	57.7057	228.006	141.636	142.994	170.879	keep
ENSG00000144485	HES6	hes family bHLH transcription factor 6 [Source:HGNC Symbol;Acc:HGNC:18254]	17.0491	0.887431	0	5.97885	9.46678	1.06384	0	3.51021	0	39.6991	7.81242	15.8372	0	12.4124	13.4183	8.61023	35.6315	21.0132	35.2505	30.6318	12.7413	17.9433	26.2919	18.9922	74.265	43.671	70.1479	62.6946	keep
ENSG00000165698	SPACA9	sperm acrosome associated 9 [Source:HGNC Symbol;Acc:HGNC:1367]	159.125	85.1934	102.473	115.597	85.201	69.1497	85.7194	80.0233	78.7941	74.7278	54.687	69.403	19.182	47.3927	29.2763	31.9503	14.019	37.6026	46.6831	32.7682	17.8379	27.8122	38.912	28.1873	119.866	203.011	129.504	150.794	keep
ENSG00000083799	CYLD	CYLD lysine 63 deubiquitinase [Source:HGNC Symbol;Acc:HGNC:2584]	13.6393	7.09945	12.8091	11.1826	4.20746	11.7023	6.51033	7.47335	9.4553	9.34097	4.46424	7.7535	10.7899	21.4396	12.1985	14.8093	21.6126	17.6954	6.66902	15.3256	12.7413	11.6632	16.8268	13.7438	27.3608	23.6059	32.3759	27.7809	keep
ENSG00000229659	RPL26P6	ribosomal protein L26 pseudogene 6 [Source:HGNC Symbol;Acc:HGNC:34023]	321.66	671.785	650.522	547.989	273.485	432.983	269.094	325.187	356.149	282.564	462.049	366.921	637.803	693.965	457.442	596.403	894.877	423.583	568.772	629.077	633.244	595.719	692.002	640.322	811.703	579.525	687.989	693.072	keep
ENSG00000214226	C17orf67	chromosome 17 open reading frame 67 [Source:HGNC Symbol;Acc:HGNC:27900]	0	0	0	0	0	0	7.59539	0	0	0	4.46424	0	0	0	0	0	0.584123	0	0	0	0	0	0	0	24.755	4.72118	13.49	14.3221	keep
ENSG00000279696	AP001273.1	novel transcript	0	0	0	0	0	0	3.25517	0	0	0	0	0	0	0	0	0	0	0	0	0	2.54827	0	2.10335	1.55054	0	8.26207	14.839	7.70035	keep
ENSG00000234093	RPS15AP11	ribosomal protein S15a pseudogene 11 [Source:HGNC Symbol;Acc:HGNC:36707]	64.7866	106.492	90.579	87.2858	57.8525	45.7452	59.678	54.4252	45.7006	67.722	72.5439	61.9889	83.9214	74.4743	119.545	92.6468	78.2725	50.8742	67.6429	65.5965	101.931	152.518	109.374	121.274	114.655	169.963	116.014	133.544	keep
ENSG00000123453	SARDH	sarcosine dehydrogenase [Source:HGNC Symbol;Acc:HGNC:10536]	2.27322	5.32459	37.5125	15.0368	0	1.06384	2.17011	1.07798	0	0	2.23212	0	3.59663	2.2568	0	1.95114	5.25711	15.4834	4.76358	8.50138	3.8224	5.383	1.05168	3.41903	15.6347	5.90148	8.09399	9.87673	keep
ENSG00000072756	TRNT1	tRNA nucleotidyl transferase 1 [Source:HGNC Symbol;Acc:HGNC:17341]	4.54643	13.3115	6.40457	8.08749	23.141	1.06384	13.0207	12.4085	0	0	2.23212	0	1.19888	9.02719	17.0778	9.1013	11.6825	14.3775	6.66902	10.9097	19.112	6.28017	10.5168	11.9696	6.51447	5.90148	17.537	9.98431	keep
ENSG00000239382	ALKBH6	alkB homolog 6 [Source:HGNC Symbol;Acc:HGNC:28243]	43.1911	31.0601	26.5332	33.5948	44.1783	48.9367	26.0413	39.7188	0	21.0172	7.81242	9.60987	13.1876	12.4124	18.2977	14.6326	16.3554	36.4967	16.1962	23.0161	38.224	29.6065	51.5321	39.7875	48.2071	28.3271	39.1209	38.5517	keep
ENSG00000196465	MYL6B	myosin light chain 6B [Source:HGNC Symbol;Acc:HGNC:29823]	42.0545	70.1071	78.6848	63.6154	83.0973	73.405	43.4022	66.6348	81.9459	53.7106	33.4818	56.3794	77.927	66.5755	79.29	74.5975	72.4313	58.6159	41.9195	57.6556	85.367	102.277	124.098	103.914	105.534	127.472	157.833	130.28	keep
ENSG00000175390	EIF3F	eukaryotic translation initiation factor 3 subunit F [Source:HGNC Symbol;Acc:HGNC:3275]	150.032	212.983	214.096	192.37	214.58	144.682	147.568	168.943	198.561	88.7392	193.078	160.126	187.025	168.131	195.175	183.444	284.468	191.331	201.023	225.607	210.232	275.43	270.281	251.981	384.354	355.269	250.914	330.179	keep
ENSG00000146540	C7orf50	chromosome 7 open reading frame 50 [Source:HGNC Symbol;Acc:HGNC:22421]	107.978	92.2928	141.816	114.029	104.135	118.086	68.3585	96.8598	100.856	42.0344	45.7585	62.8831	79.1259	90.2719	80.5098	83.3025	139.605	143.775	122.9	135.427	200.039	163.284	182.991	182.105	207.16	101.505	140.296	149.654	keep
ENSG00000164346	NSA2	NSA2 ribosome biogenesis factor [Source:HGNC Symbol;Acc:HGNC:30728]	50.0107	57.683	85.0893	64.261	29.4522	41.4898	45.5723	38.8381	9.4553	42.0344	35.7139	29.0679	63.5405	73.3459	73.1907	70.0257	117.409	64.1457	88.6027	90.0524	62.4326	49.3442	66.2555	59.3441	100.323	56.6542	75.5439	77.507	keep
ENSG00000153147	SMARCA5	SWI/SNF related, matrix associated, actin dependent regulator of chromatin, subfamily a, member 5 [Source:HGNC Symbol;Acc:HGNC:11101]	13.6393	30.1727	26.5332	23.4484	15.778	45.7452	22.7862	28.1031	15.7588	16.3467	18.973	17.0262	29.9719	50.7779	23.1771	34.6423	66.59	18.8013	21.9125	35.7679	16.5637	21.532	25.2402	21.112	39.0868	51.933	48.5639	46.5279	keep
ENSG00000103264	FBXO31	F-box protein 31 [Source:HGNC Symbol;Acc:HGNC:16510]	13.6393	0	1.82988	5.15639	7.36305	20.213	0	9.19201	0	0	4.46424	0	10.7899	0	0	0	3.50474	18.8013	16.1962	12.8341	0	17.0462	1.05168	6.03261	49.51	7.08178	0	18.8639	keep
ENSG00000139546	TARBP2	TARBP2 subunit of RISC loading complex [Source:HGNC Symbol;Acc:HGNC:11569]	18.1857	17.7486	19.2137	18.3827	24.1929	26.596	20.6161	23.8017	7.87941	0	18.973	8.95081	28.773	30.4668	18.2977	25.8458	20.4443	32.0728	42.8723	31.7965	14.0155	14.3547	44.1704	24.1802	33.8753	37.7695	37.7719	36.4722	keep
ENSG00000065268	WDR18	WD repeat domain 18 [Source:HGNC Symbol;Acc:HGNC:17956]	34.0982	11.5366	35.6826	27.1058	22.0891	37.2344	24.9563	28.0933	17.3347	14.0115	10.0445	13.7969	31.1708	54.1631	34.1557	39.8299	30.9585	37.6026	64.7847	44.4486	91.7376	50.2413	37.8603	59.9464	44.2984	34.2286	43.1679	40.565	keep
ENSG00000234608	MAPKAPK5-AS1	MAPKAPK5 antisense RNA 1 [Source:HGNC Symbol;Acc:HGNC:24091]	4.54643	12.424	2.74482	6.57176	14.7261	5.31921	22.7862	14.2772	0	0	7.81242	0	14.3865	20.3112	9.75876	14.8188	14.019	3.31788	19.0543	12.1304	7.6448	18.8405	15.7751	14.0868	32.5724	11.803	13.49	19.2884	keep
ENSG00000170430	MGMT	O-6-methylguanine-DNA methyltransferase [Source:HGNC Symbol;Acc:HGNC:7059]	46.6009	27.5104	22.8735	32.3283	22.0891	25.5322	20.6161	22.7458	9.4553	0	31.2497	13.5683	20.3809	39.4939	9.75876	23.2112	14.6031	12.1656	14.2908	13.6865	22.9344	12.5603	16.8268	17.4405	72.9621	59.0148	28.329	53.4353	keep
ENSG00000146278	PNRC1	proline rich nuclear receptor coactivator 1 [Source:HGNC Symbol;Acc:HGNC:17278]	25.0054	23.0732	28.3631	25.4806	24.1929	25.5322	11.9356	20.5536	22.0624	0	7.81242	9.95826	22.7787	20.3112	18.2977	20.4625	49.6505	44.2384	23.8179	39.2356	11.4672	25.1207	28.3952	21.661	31.2695	49.5724	40.4699	40.4373	keep
ENSG00000105281	SLC1A5	solute carrier family 1 member 5 [Source:HGNC Symbol;Acc:HGNC:10943]	834.27	693.971	572.752	700.331	683.712	630.858	529.507	614.692	173.347	282.564	295.756	250.556	248.168	258.403	218.352	241.641	289.725	332.894	306.775	309.798	572.086	471.91	480.616	508.204	491.191	480.381	445.169	472.247	keep
ENSG00000106665	CLIP2	CAP-Gly domain containing linker protein 2 [Source:HGNC Symbol;Acc:HGNC:2586]	95.4751	49.6961	47.5768	64.2493	55.7488	41.4898	31.4666	42.9017	34.6694	16.3467	6.69636	19.2375	10.7899	18.0544	12.1985	13.6809	19.8602	22.1192	62.8793	34.9529	49.6912	21.532	25.2402	32.1545	53.4187	86.1616	40.4699	60.0167	keep
ENSG00000186468	RPS23	ribosomal protein S23 [Source:HGNC Symbol;Acc:HGNC:10410]	1840.17	2784.76	2697.24	2440.72	1685.09	1900.02	1520.16	1701.76	1854.81	1447.85	2226.54	1843.07	3046.35	3259.94	2494.58	2933.62	3562.57	2308.14	2528.51	2799.74	2642.55	3054.85	3212.87	2970.09	3620.74	2884.64	3466.92	3324.1	keep
ENSG00000175061	SNHG29	small nucleolar RNA host gene 29 [Source:HGNC Symbol;Acc:HGNC:28619]	1119.56	1299.2	1339.47	1252.74	835.18	778.732	691.18	768.364	778.486	749.613	1020.08	849.393	1281.6	1399.21	1021.01	1233.94	1333.55	736.569	914.608	994.91	1257.57	1449.82	1592.24	1433.21	1665.1	1444.68	1471.76	1527.18	keep
ENSG00000162711	NLRP3	NLR family pyrin domain containing 3 [Source:HGNC Symbol;Acc:HGNC:16400]	3.40982	0	2.74482	2.05155	5.25932	3.19152	4.34022	4.26369	0	0	3.34818	0	28.773	9.02719	3.65954	13.8199	27.4538	37.6026	24.7706	29.9424	56.0619	34.9895	33.6536	41.5683	3.90868	21.2453	10.792	11.982	keep
ENSG00000219023	AL033519.3	ribosomal protein S15A (RPS15A) pseudogene	458.053	596.354	678.885	577.764	404.968	363.834	291.88	353.56	417.609	317.593	506.691	413.964	479.551	620.619	440.364	513.511	685.76	404.781	503.034	531.192	601.391	601.999	750.896	651.429	865.122	662.146	779.721	768.996	keep
ENSG00000183401	CCDC159	coiled-coil domain containing 159 [Source:HGNC Symbol;Acc:HGNC:26996]	1.13661	3.54972	5.48963	3.39199	1.05186	0	7.59539	2.88242	6.30353	0	5.5803	3.96128	3.59663	7.89879	7.31907	6.2715	7.5936	5.5298	4.76358	5.96233	48.4171	19.7377	12.6201	26.9249	14.3318	28.3271	18.886	20.515	keep
ENSG00000244485	RPL18P13	ribosomal protein L18 pseudogene 13 [Source:HGNC Symbol;Acc:HGNC:35599]	302.338	212.096	225.99	246.808	161.987	148.938	117.186	142.704	264.748	324.599	143.972	244.44	136.672	168.131	142.722	149.175	123.834	249.947	243.895	205.892	258.649	339.129	293.417	297.065	470.345	441.431	550.391	487.389	keep
ENSG00000156639	ZFAND3	zinc finger AN1-type containing 3 [Source:HGNC Symbol;Acc:HGNC:18019]	71.6063	113.591	92.4088	92.5354	69.423	62.7666	64.0183	65.4026	48.8524	28.0229	53.5709	43.4821	113.893	60.9335	29.2763	68.0344	46.7298	46.4503	46.6831	46.6211	104.479	71.7733	87.289	87.8471	102.929	90.8828	102.524	98.7784	keep
ENSG00000279602	AC109326.1	TEC	10.2295	0	0	0	0	0	0	0	0	0	1.11606	0	1.19888	0	0	0	1.16825	0	0	0	3.8224	0	0	0	10.4232	2.36059	10.792	7.85858	keep
ENSG00000101017	CD40	CD40 molecule [Source:HGNC Symbol;Acc:HGNC:11919]	25.0054	23.9606	11.8942	20.2867	23.141	37.2344	15.1908	25.1887	6.30353	0	0	0	4.79551	4.51359	1.21985	3.50965	0.584123	0	0	0	3.8224	0	5.25838	3.02693	5.21158	22.4256	22.933	16.8567	keep
ENSG00000166012	TAF1D	TATA-box binding protein associated factor, RNA polymerase I subunit D [Source:HGNC Symbol;Acc:HGNC:28759]	34.0982	59.4579	80.5146	58.0236	21.0373	28.7237	17.3609	22.374	31.5177	0	31.2497	20.9224	39.5629	41.7507	32.9358	38.0832	52.5711	17.6954	23.8179	31.3614	61.1584	47.5498	67.3072	58.6718	109.443	53.1133	55.3089	72.6218	keep
ENSG00000218175	AC016739.1	ribosomal protein, large, P1 (RPLP1) pseudogene	255.737	321.25	319.314	298.767	328.182	277.663	298.39	301.411	228.503	189.155	399.55	272.402	363.26	485.211	376.932	408.468	588.796	293.079	310.586	397.487	457.414	511.385	470.099	479.633	657.962	421.366	515.317	531.548	keep
ENSG00000253506	NACA2	nascent polypeptide associated complex subunit alpha 2 [Source:HGNC Symbol;Acc:HGNC:23290]	182.994	234.282	245.204	220.826	160.935	154.257	98.74	137.977	102.432	98.0802	197.543	132.685	164.246	185.057	147.601	165.635	447.438	176.954	209.598	277.997	313.437	327.466	369.138	336.68	302.271	205.372	303.525	270.389	keep
ENSG00000139192	TAPBPL	TAP binding protein like [Source:HGNC Symbol;Acc:HGNC:30683]	2.27322	7.09945	2.74482	4.03916	2.10373	0	0	0	0	0	5.5803	0	9.59102	0	15.858	8.483	3.50474	6.63576	0	3.38017	30.5792	2.6915	3.15503	12.1419	1.30289	21.2453	29.678	17.4087	keep
ENSG00000219491	TPT1P8	tumor protein, translationally-controlled 1 pseudogene 8 [Source:HGNC Symbol;Acc:HGNC:24088]	3.40982	16.8612	21.9585	14.0765	5.25932	21.2768	8.68044	11.7389	11.0312	9.34097	1.11606	7.16274	31.1708	37.2371	35.3755	34.5945	29.2062	11.0596	24.7706	21.6788	20.3861	26.0178	25.2402	23.8814	48.2071	22.4256	18.886	29.8396	keep
ENSG00000089041	P2RX7	purinergic receptor P2X 7 [Source:HGNC Symbol;Acc:HGNC:8537]	13.6393	13.3115	10.0643	12.3384	0	0	1.08506	0	0	0	1.11606	0	8.39214	6.77039	12.1985	9.12033	12.2666	1.10596	8.57445	7.31566	30.5792	11.6632	38.912	27.0515	1.30289	11.803	10.792	7.96595	keep
ENSG00000135899	SP110	SP110 nuclear body protein [Source:HGNC Symbol;Acc:HGNC:5401]	78.4259	32.835	43.9171	51.726	48.3858	40.426	30.3815	39.7311	31.5177	16.3467	36.83	28.2314	27.5742	10.1556	50.0137	29.2478	36.2156	47.5563	35.2505	39.6741	54.7877	32.298	66.2555	51.1138	59.9331	81.4404	70.1479	70.5072	keep
ENSG00000168488	ATXN2L	ataxin 2 like [Source:HGNC Symbol;Acc:HGNC:31326]	127.3	70.9945	115.282	104.526	67.3193	56.3836	30.3815	51.3615	85.0977	30.3582	36.83	50.7619	74.3304	31.5951	25.6168	43.8474	64.2535	123.867	88.6027	92.2412	147.8	93.3053	125.149	122.085	136.804	71.9981	172.672	127.158	keep
ENSG00000108312	UBTF	upstream binding transcription factor [Source:HGNC Symbol;Acc:HGNC:12511]	171.628	160.625	199.457	177.237	132.535	180.853	176.864	163.417	104.008	84.0687	79.2403	89.1058	83.9214	73.3459	86.609	81.2921	128.507	194.649	260.092	194.416	122.317	97.7912	108.323	109.477	209.766	232.518	118.712	186.999	keep
ENSG00000236200	KDM4A-AS1	KDM4A antisense RNA 1 [Source:HGNC Symbol;Acc:HGNC:40528]	0	1.77486	0	0	0	0	0	0	0	0	0	0	3.59663	0	4.87938	2.82534	0	0	3.81087	0	0	0	0	0	11.726	10.6227	0	7.44957	keep
ENSG00000071082	RPL31	ribosomal protein L31 [Source:HGNC Symbol;Acc:HGNC:10334]	1527.6	2048.19	2216.9	1930.9	1285.38	1298.95	1119.78	1234.7	1391.5	1277.38	2102.66	1590.51	2083.65	2216.17	1680.95	1993.59	3164.19	1521.8	1741.57	2142.52	2146.92	2467.21	2474.59	2362.91	3081.34	2492.79	2997.47	2857.2	keep
ENSG00000168003	SLC3A2	solute carrier family 3 member 2 [Source:HGNC Symbol;Acc:HGNC:11026]	65.9232	126.903	112.538	101.788	39.9708	38.2983	60.7631	46.3441	15.7588	32.6934	35.7139	28.0554	20.3809	41.7507	15.858	25.9965	106.31	30.9669	71.4538	69.577	135.058	162.387	145.131	147.526	117.26	51.933	51.2619	73.4851	keep
ENSG00000224291	RPL38P6	RPL38 pseudogene 6 [Source:HGNC Symbol;Acc:HGNC:54608]	107.978	77.2065	88.7491	91.3111	116.757	84.0434	46.6574	82.4859	56.7318	51.3753	68.0797	58.7289	50.3528	59.8051	65.8717	58.6765	87.0343	71.8874	80.9809	79.9675	109.575	104.071	90.4441	101.364	97.7171	135.734	138.947	124.133	keep
ENSG00000213977	TAX1BP3	Tax1 binding protein 3 [Source:HGNC Symbol;Acc:HGNC:30684]	6.81965	15.9738	5.48963	9.42768	6.31119	32.9791	5.42528	14.9052	6.30353	7.00573	6.69636	6.66854	17.9832	11.284	12.1985	13.8219	18.1078	7.74172	19.0543	14.968	2.54827	8.0745	9.46508	6.69595	23.4521	21.2453	28.329	24.3421	keep
ENSG00000138614	INTS14	integrator complex subunit 14 [Source:HGNC Symbol;Acc:HGNC:25372]	20.4589	7.09945	16.4689	14.6758	10.5186	24.4683	7.59539	14.1941	3.15177	0	12.2767	5.14281	19.182	28.21	3.65954	17.0172	20.4443	9.95364	7.62173	12.6732	8.91894	15.2518	17.8785	14.0164	31.2695	27.1468	17.537	25.3177	keep
ENSG00000134109	EDEM1	ER degradation enhancing alpha-mannosidase like protein 1 [Source:HGNC Symbol;Acc:HGNC:18967]	18.1857	31.9475	20.1287	23.4206	7.36305	46.809	13.0207	22.3976	15.7588	16.3467	26.7854	19.6303	34.7674	21.4396	42.6946	32.9672	54.9076	29.8609	24.7706	36.513	29.3051	49.3442	53.6354	44.0949	32.5724	84.9813	47.2149	54.9229	keep
ENSG00000159314	ARHGAP27	Rho GTPase activating protein 27 [Source:HGNC Symbol;Acc:HGNC:31813]	10.2295	32.835	32.0229	25.0291	13.6742	11.7023	23.8712	16.4159	18.9106	9.34097	15.6248	14.6255	20.3809	4.51359	4.87938	9.92463	33.295	38.7086	43.825	38.6095	26.7568	52.9328	26.2919	35.3272	41.6926	47.2118	37.7719	42.2255	keep
ENSG00000119048	UBE2B	ubiquitin conjugating enzyme E2 B [Source:HGNC Symbol;Acc:HGNC:12473]	17.0491	39.047	47.5768	34.5576	41.0227	43.6175	42.3172	42.3191	42.5488	49.0401	30.1336	40.5742	79.1259	54.1631	68.3113	67.2001	58.9964	33.1788	67.6429	53.2727	40.7723	56.5215	57.8421	51.712	106.837	70.8178	97.1278	91.5943	keep
ENSG00000138764	CCNG2	cyclin G2 [Source:HGNC Symbol;Acc:HGNC:1593]	4.54643	17.7486	16.4689	12.9213	13.6742	13.8299	7.59539	11.6999	0	0	3.34818	0	20.3809	18.0544	8.53892	15.6581	37.968	14.3775	12.3853	21.5769	7.6448	3.58867	13.6718	8.30175	14.3318	4.72118	16.188	11.747	keep
ENSG00000238085	AL590682.1	ribosomal protein, large, P1 (RPLP1) pseudogene	17.0491	25.7355	21.0436	21.2761	16.8298	10.6384	28.2114	18.5599	14.1829	7.00573	11.1606	10.7831	13.1876	14.6692	18.2977	15.3848	7.5936	23.2252	19.0543	16.6244	20.3861	30.5037	12.6201	21.17	42.9955	36.5892	24.282	34.6222	keep
ENSG00000135185	TMEM243	transmembrane protein 243 [Source:HGNC Symbol;Acc:HGNC:21707]	6.81965	0.887431	9.14939	5.61882	7.36305	5.31921	11.9356	8.20595	3.15177	30.3582	15.6248	16.3783	4.79551	10.1556	23.1771	12.7094	22.1967	12.1656	3.81087	12.7244	20.3861	1.79433	16.8268	13.0024	35.1781	82.6207	39.1209	52.3066	keep
ENSG00000169372	CRADD	CASP2 and RIPK1 domain containing adaptor with death domain [Source:HGNC Symbol;Acc:HGNC:2340]	0	0	1.82988	0	11.5705	0	3.25517	4.94189	1.57588	0	0	0	1.19888	1.1284	0	0.775758	2.33649	2.21192	4.76358	3.104	0	2.6915	2.10335	1.59828	9.12026	0	20.235	9.78508	keep
ENSG00000135956	TMEM127	transmembrane protein 127 [Source:HGNC Symbol;Acc:HGNC:26038]	21.5955	23.9606	36.5976	27.3846	22.0891	52.1282	7.59539	27.2709	12.6071	0	11.1606	7.92255	50.3528	39.4939	19.5175	36.4548	37.3839	42.0265	31.4397	36.95	53.5136	20.6348	33.6536	35.934	18.2405	59.0148	24.282	33.8458	keep
ENSG00000196150	ZNF250	zinc finger protein 250 [Source:HGNC Symbol;Acc:HGNC:13044]	5.68304	2.66229	3.65976	4.0017	11.5705	0	2.17011	4.58021	0	0	0	0	5.99438	7.89879	0	4.63106	7.00948	2.21192	2.85815	4.02652	3.8224	4.48583	5.25838	4.5222	0	15.3438	6.74499	7.36295	keep
ENSG00000269893	SNHG8	small nucleolar RNA host gene 8 [Source:HGNC Symbol;Acc:HGNC:33098]	194.36	259.13	299.185	250.892	207.217	159.576	145.397	170.73	195.409	126.103	206.471	175.995	137.871	201.983	217.132	185.662	198.018	207.92	161.009	188.982	365.676	268.253	231.369	288.433	282.728	381.236	348.041	337.335	keep
ENSG00000121390	PSPC1	paraspeckle component 1 [Source:HGNC Symbol;Acc:HGNC:20320]	3.40982	27.5104	48.4918	26.4707	12.6224	21.2768	11.9356	15.2783	0	0	4.46424	0	25.1764	11.284	1.21985	12.5601	26.2855	16.5894	10.4799	17.7849	30.5792	16.149	12.6201	19.7828	3.90868	31.868	6.74499	14.1739	keep
ENSG00000214784	RPS3AP21	RPS3A pseudogene 21 [Source:HGNC Symbol;Acc:HGNC:36841]	142.076	200.559	174.753	172.463	117.809	75.5327	98.74	97.3605	91.4012	105.086	108.258	101.582	164.246	172.645	150.041	162.311	232.481	123.867	159.104	171.817	154.17	168.667	176.681	166.506	229.309	165.241	196.954	197.168	keep
ENSG00000132600	PRMT7	protein arginine methyltransferase 7 [Source:HGNC Symbol;Acc:HGNC:25557]	15.9125	26.6229	15.554	19.3631	9.46678	23.4045	22.7862	18.5525	52.0041	23.3524	33.4818	36.2795	9.59102	7.89879	0	5.82993	65.4218	84.0529	79.0755	76.1834	300.696	376.81	464.84	380.782	114.655	77.8995	68.7989	87.1177	keep
ENSG00000065911	MTHFD2	methylenetetrahydrofolate dehydrogenase (NADP+ dependent) 2, methenyltetrahydrofolate cyclohydrolase [Source:HGNC Symbol;Acc:HGNC:7434]	153.442	184.586	150.05	162.693	110.446	101.065	82.4642	97.9916	58.3077	25.6877	61.3833	48.4595	64.7394	69.9607	48.7938	61.1646	151.872	120.55	109.562	127.328	157.993	210.834	237.679	202.168	109.443	107.407	109.269	108.706	keep
ENSG00000196683	TOMM7	translocase of outer mitochondrial membrane 7 [Source:HGNC Symbol;Acc:HGNC:21648]	271.649	330.124	365.976	322.583	255.603	337.238	289.71	294.183	349.846	205.501	316.961	290.769	357.265	393.811	281.784	344.287	641.951	393.722	426.817	487.497	524.943	662.109	518.476	568.509	510.735	440.25	709.573	553.519	keep
ENSG00000122042	UBL3	ubiquitin like 3 [Source:HGNC Symbol;Acc:HGNC:12504]	4.54643	1.77486	10.9793	5.76685	5.25932	15.9576	13.0207	11.4125	9.4553	0	5.5803	5.01187	35.9663	30.4668	19.5175	28.6502	25.1173	18.8013	29.5342	24.4843	11.4672	8.97167	15.7751	12.0713	27.3608	15.3438	28.329	23.6779	keep
ENSG00000213307	RPL18P11	ribosomal protein L18 pseudogene 11 [Source:HGNC Symbol;Acc:HGNC:35742]	135.256	93.1803	129.921	119.453	59.9563	67.022	40.147	55.7084	59.8835	149.456	60.2673	89.8688	133.075	113.968	84.1693	110.404	73.0154	97.3245	68.5956	79.6451	202.587	161.49	149.338	171.138	244.944	143.996	195.605	194.848	keep
ENSG00000213772	EIF1P7	eukaryotic translation initiation factor 1 pseudogene 7 [Source:HGNC Symbol;Acc:HGNC:49620]	0	0.887431	3.65976	1.51573	0	0	0	0	0	0	0	0	0	2.2568	0	0	2.33649	3.31788	0	1.88479	0	0.897167	6.31005	2.40241	6.51447	1.1803	10.792	6.16225	keep
ENSG00000164576	SAP30L	SAP30 like [Source:HGNC Symbol;Acc:HGNC:25663]	105.705	85.1934	88.7491	93.2157	112.549	85.1073	105.25	100.969	70.9147	60.7163	46.8745	59.5019	73.1315	36.1087	57.3327	55.5243	47.8981	37.6026	62.8793	49.46	45.8688	82.5393	94.6508	74.353	127.684	108.587	137.598	124.623	keep
ENSG00000136490	LIMD2	LIM domain containing 2 [Source:HGNC Symbol;Acc:HGNC:28142]	167.081	231.62	198.542	199.081	124.12	167.023	144.312	145.152	113.464	380.645	209.819	234.642	237.378	199.726	150.041	195.715	391.947	303.033	330.593	341.857	216.603	308.625	267.125	264.118	480.768	558.28	391.209	476.752	keep
ENSG00000228224	NACA4P	NACA family member 4, pseudogene [Source:HGNC Symbol;Acc:HGNC:24688]	70.4697	92.2928	84.1744	82.3123	38.919	64.8943	50.9976	51.6036	36.2453	32.6934	52.4548	40.4645	71.9326	88.0151	57.3327	72.4268	143.11	61.9337	60.9739	88.6726	67.5291	95.0997	89.3924	84.007	75.5679	92.0631	103.873	90.5013	keep
ENSG00000277462	ZNF670	zinc finger protein 670 [Source:HGNC Symbol;Acc:HGNC:28167]	0	0	1.82988	0	4.20746	0	0	0	0	0	2.23212	0	4.79551	15.7976	0	6.86436	3.50474	0	0	0	0	2.6915	0	0	23.4521	0	13.49	12.314	keep
ENSG00000131747	TOP2A	DNA topoisomerase II alpha [Source:HGNC Symbol;Acc:HGNC:11989]	45.4643	45.259	36.5976	42.4403	55.7488	56.3836	64.0183	58.7169	23.6382	0	26.7854	16.8079	47.9551	40.6223	52.4534	47.0103	111.568	56.4039	71.4538	79.8084	49.6912	35.8867	67.3072	50.9617	61.236	43.671	67.4499	57.4523	keep
ENSG00000137193	PIM1	Pim-1 proto-oncogene, serine/threonine kinase [Source:HGNC Symbol;Acc:HGNC:8986]	156.852	295.515	230.565	227.644	152.52	134.044	157.333	147.966	77.2183	0	61.3833	46.2005	92.3135	84.6299	95.1479	90.6971	65.4218	29.8609	60.0212	51.7679	101.931	106.763	114.633	107.775	295.757	223.076	314.317	277.716	keep
ENSG00000100519	PSMC6	proteasome 26S subunit, ATPase 6 [Source:HGNC Symbol;Acc:HGNC:9553]	7.95625	14.1989	30.193	17.4494	21.0373	30.8514	18.4459	23.4449	12.6071	11.6762	29.0176	17.7669	68.336	64.3187	40.2549	57.6365	37.968	35.3907	40.9668	38.1085	34.4016	45.7555	41.0153	40.3908	48.2071	73.1784	32.3759	51.2538	keep
ENSG00000164116	GUCY1A1	guanylate cyclase 1 soluble subunit alpha 1 [Source:HGNC Symbol;Acc:HGNC:4685]	73.8795	77.2065	88.7491	79.945	66.2674	108.512	83.5493	86.1095	55.1559	46.7049	22.3212	41.394	37.1652	41.7507	28.0564	35.6575	8.76185	5.5298	2.85815	5.7166	0	2.6915	1.05168	1.24773	88.5968	129.833	75.5439	97.9911	keep
ENSG00000235297	FAUP1	FAU pseudogene 1 [Source:HGNC Symbol;Acc:HGNC:17984]	223.912	212.983	230.565	222.487	251.396	212.768	173.609	212.591	234.807	156.461	216.516	202.594	213.4	236.964	352.535	267.633	262.271	211.238	276.288	249.932	360.58	421.668	393.326	391.858	386.96	326.942	423.585	379.162	keep
ENSG00000174177	CTU2	cytosolic thiouridylase subunit 2 [Source:HGNC Symbol;Acc:HGNC:28005]	27.2786	15.9738	13.7241	18.9921	16.8298	17.0215	18.4459	17.4324	6.30353	4.67049	1.11606	4.03003	29.9719	30.4668	21.9572	27.4653	28.0379	14.3775	13.338	18.5845	6.37067	16.149	30.4986	17.6727	19.5434	21.2453	14.839	18.5426	keep
ENSG00000255353	ASS1P13	argininosuccinate synthetase 1 pseudogene 13 [Source:HGNC Symbol;Acc:HGNC:763]	0	0	0	0	0	0	0	0	0	0	0	0	0	0	0	0	0	1.10596	0	0	25.4827	15.2518	3.15503	14.6298	7.81737	0	14.839	7.55211	keep
ENSG00000154930	ACSS1	acyl-CoA synthetase short chain family member 1 [Source:HGNC Symbol;Acc:HGNC:16091]	286.425	236.057	277.227	266.569	244.033	236.173	256.073	245.426	189.106	240.53	155.132	194.923	167.843	180.544	187.856	178.748	70.0948	161.47	101.941	111.169	126.139	78.0535	82.0307	95.4078	399.989	332.844	356.135	362.989	keep
ENSG00000225630	MTND2P28	MT-ND2 pseudogene 28 [Source:HGNC Symbol;Acc:HGNC:42129]	21.5955	52.3584	43.0021	38.9854	36.8152	26.596	17.3609	26.9241	40.9729	58.3811	52.4548	50.6029	76.7281	49.6495	125.644	84.0072	47.8981	53.0861	40.9668	47.317	63.7067	62.8017	57.8421	61.4502	101.626	102.686	111.967	105.426	keep
ENSG00000124120	TTPAL	alpha tocopherol transfer protein like [Source:HGNC Symbol;Acc:HGNC:16114]	1.13661	18.6361	1.82988	7.20085	10.5186	10.6384	16.2758	12.4776	0	0	12.2767	0	5.99438	9.02719	9.75876	8.26011	2.92062	2.21192	4.76358	3.29871	3.8224	8.0745	6.31005	6.06898	13.0289	47.2118	16.188	25.4763	keep
ENSG00000104946	TBC1D17	TBC1 domain family member 17 [Source:HGNC Symbol;Acc:HGNC:25699]	0	7.09945	11.8942	6.33122	4.20746	4.25536	7.59539	5.35274	4.72765	2.33524	0	2.3543	21.5798	9.02719	14.6381	15.0817	2.92062	3.31788	11.4326	5.89036	12.7413	6.28017	12.6201	10.5472	23.4521	10.6227	10.792	14.9556	keep
ENSG00000235590	GNAS-AS1	GNAS antisense RNA 1 [Source:HGNC Symbol;Acc:HGNC:24872]	0	0	0	0	6.31119	0	10.8506	5.72058	0	0	1.11606	0	0	0	0	0	0	0	0	0	0	0	0	0	14.3318	12.9833	0	9.10503	keep
ENSG00000055211	GINM1	glycoprotein integral membrane 1 [Source:HGNC Symbol;Acc:HGNC:21074]	34.0982	19.5235	14.639	22.7536	14.7261	20.213	7.59539	14.1782	0	0	7.81242	0	11.9888	3.38519	15.858	10.4107	13.4348	3.31788	10.4799	9.07753	10.1931	4.48583	3.15503	5.94464	33.8753	11.803	10.792	18.8234	keep
ENSG00000130813	SHFL	shiftless antiviral inhibitor of ribosomal frameshifting [Source:HGNC Symbol;Acc:HGNC:25649]	57.967	43.4841	42.0872	47.8461	27.3485	42.5536	24.9563	31.6195	29.9418	18.6819	29.0176	25.8804	9.59102	19.1828	18.2977	15.6905	13.4348	21.0132	21.9125	18.7869	40.7723	39.4753	35.757	38.6682	70.3563	48.3921	71.4969	63.4151	keep
ENSG00000231799	PA2G4P6	proliferation-associated 2G4 pseudogene 6 [Source:HGNC Symbol;Acc:HGNC:32219]	0	0.887431	0	0	0	0	0	0	1.57588	0	0	0	0	1.1284	1.21985	0.782748	3.50474	2.21192	0	1.90555	0	1.79433	0	0	7.81737	4.72118	9.44299	7.32718	keep
ENSG00000173875	ZNF791	zinc finger protein 791 [Source:HGNC Symbol;Acc:HGNC:26895]	20.4589	7.98688	7.31951	11.9218	1.05186	22.3407	2.17011	8.52088	0	2.33524	0	0	4.79551	9.02719	10.9786	8.2671	7.00948	1.10596	3.81087	3.97543	15.2896	1.79433	5.25838	7.44744	6.51447	7.08178	8.09399	7.23008	keep
ENSG00000090863	GLG1	golgi glycoprotein 1 [Source:HGNC Symbol;Acc:HGNC:4316]	44.3277	74.5442	48.4918	55.7879	26.2966	67.022	36.8919	43.4035	29.9418	7.00573	21.2051	19.3842	28.773	42.8791	42.6946	38.1156	66.59	58.6159	28.5815	51.2625	61.1584	33.1952	28.3952	40.9163	52.1158	67.2769	44.5169	54.6365	keep
ENSG00000197958	RPL12	ribosomal protein L12 [Source:HGNC Symbol;Acc:HGNC:10302]	2165.24	2685.37	2787.82	2546.14	1818.67	1988.32	1597.2	1801.4	1947.79	1366.12	2129.44	1814.45	2383.37	2764.58	2397	2514.98	2328.31	2026.12	2533.27	2295.9	2871.9	3241.46	3160.28	3091.21	3302.84	3048.7	3184.98	3178.84	keep
ENSG00000172667	ZMAT3	zinc finger matrin-type 3 [Source:HGNC Symbol;Acc:HGNC:29983]	4.54643	5.32459	3.65976	4.51026	1.05186	5.31921	6.51033	4.2938	0	14.0115	11.1606	8.39069	1.19888	10.1556	2.43969	4.59805	4.67298	5.5298	0.952717	3.7185	6.37067	1.79433	4.2067	4.1239	26.0579	47.2118	25.631	32.9669	keep
ENSG00000171490	RSL1D1	ribosomal L1 domain containing 1 [Source:HGNC Symbol;Acc:HGNC:24534]	181.857	188.135	220.5	196.831	111.498	130.852	86.8044	109.718	40.9729	70.0573	79.2403	63.4235	92.3135	92.5287	65.8717	83.5713	264.608	193.543	225.794	227.982	159.267	212.629	226.11	199.335	131.592	141.636	118.712	130.647	keep
ENSG00000265972	TXNIP	thioredoxin interacting protein [Source:HGNC Symbol;Acc:HGNC:16952]	300.064	358.522	389.764	349.45	178.817	238.3	206.161	207.759	214.32	151.791	157.364	174.492	270.946	289.998	292.763	284.569	189.84	102.854	158.151	150.282	253.553	265.561	281.849	266.988	372.628	335.204	277.894	328.575	keep
ENSG00000117151	CTBS	chitobiase [Source:HGNC Symbol;Acc:HGNC:2496]	0	2.66229	10.9793	4.54719	3.15559	3.19152	4.34022	3.56245	9.4553	0	4.46424	4.63985	15.5854	7.89879	10.9786	11.4876	14.6031	6.63576	6.66902	9.30262	6.37067	21.532	19.9818	15.9615	13.0289	27.1468	26.98	22.3852	keep
ENSG00000054392	HHAT	hedgehog acyltransferase [Source:HGNC Symbol;Acc:HGNC:18270]	0	1.77486	1.82988	1.20158	0	0	0	0	0	0	0	0	0	0	0	0	1.16825	0	0	0	1.27413	0	1.05168	0.77527	1.30289	8.26207	8.09399	5.88632	keep
ENSG00000170473	PYM1	PYM homolog 1, exon junction complex associated factor [Source:HGNC Symbol;Acc:HGNC:30258]	7.95625	23.0732	0.914939	10.6481	12.6224	24.4683	4.34022	13.8103	20.4865	0	8.92848	9.80499	19.182	31.5951	26.8366	25.8713	42.0569	42.0265	41.9195	42.001	43.3205	14.3547	25.2402	27.6385	15.6347	56.6542	48.5639	40.2843	keep
ENSG00000147162	OGT	O-linked N-acetylglucosamine (GlcNAc) transferase [Source:HGNC Symbol;Acc:HGNC:8127]	15.9125	20.4109	19.2137	18.5124	4.20746	14.8938	11.9356	10.3456	4.72765	21.0172	24.5533	16.7661	32.3697	22.568	34.1557	29.6978	33.8791	9.95364	21.9125	21.9151	17.8379	12.5603	30.4986	20.2989	29.9666	68.4572	51.2619	49.8952	keep
ENSG00000159388	BTG2	BTG anti-proliferation factor 2 [Source:HGNC Symbol;Acc:HGNC:1131]	0	12.424	9.14939	7.19114	5.25932	0	0	0	4.72765	0	1.11606	1.9479	8.39214	5.64199	17.0778	10.3707	11.0983	2.21192	6.66902	6.65976	7.6448	4.48583	10.5168	7.54913	6.51447	7.08178	29.678	14.4247	keep
ENSG00000126456	IRF3	interferon regulatory factor 3 [Source:HGNC Symbol;Acc:HGNC:6118]	84.109	26.6229	28.3631	46.365	42.0746	51.0644	70.5286	54.5558	0	37.3639	32.3657	23.2432	32.3697	66.5755	29.2763	42.7405	40.8886	70.7814	80.0282	63.8994	1.27413	63.6988	76.7723	47.2484	59.9331	160.52	32.3759	84.2765	keep
ENSG00000198918	RPL39	ribosomal protein L39 [Source:HGNC Symbol;Acc:HGNC:10350]	1388.93	1816.57	1968.95	1724.82	1199.13	1328.74	1095.91	1207.92	1314.29	962.12	1602.66	1293.02	2129.21	2413.64	1724.86	2089.24	2658.34	1267.43	1511.96	1812.58	2022.05	1963.9	1990.82	1992.26	2332.18	2087.94	2391.77	2270.63	keep
ENSG00000163513	TGFBR2	transforming growth factor beta receptor 2 [Source:HGNC Symbol;Acc:HGNC:11773]	4.54643	31.0601	22.8735	19.4933	31.5559	43.6175	27.1264	34.0999	0	0	21.2051	0	28.773	45.1359	24.3969	32.7686	32.7109	22.1192	28.5815	27.8039	45.8688	17.9433	23.1369	28.983	32.5724	34.2286	43.1679	36.6563	keep
ENSG00000114391	RPL24	ribosomal protein L24 [Source:HGNC Symbol;Acc:HGNC:10325]	268.239	504.061	454.725	409.008	242.981	327.663	262.583	277.742	209.592	203.166	345.979	252.912	516.716	460.386	368.393	448.499	595.221	274.278	289.626	386.375	358.032	344.512	405.947	369.497	528.975	394.219	480.243	467.812	keep
ENSG00000134644	PUM1	pumilio RNA binding family member 1 [Source:HGNC Symbol;Acc:HGNC:14957]	60.2402	31.0601	47.5768	46.2924	75.7342	29.7876	39.062	48.1946	9.4553	0	37.946	15.8004	41.9607	34.9803	36.5954	37.8455	67.7583	30.9669	38.1087	45.6113	15.2896	43.9612	53.6354	37.6287	50.8129	60.1951	59.3559	56.788	keep
ENSG00000170949	ZNF160	zinc finger protein 160 [Source:HGNC Symbol;Acc:HGNC:12948]	1.13661	0.887431	9.14939	3.72448	1.05186	11.7023	5.42528	6.0598	0	0	0	0	11.9888	7.89879	0	6.62919	5.84123	2.21192	2.85815	3.6371	5.09653	0	1.05168	2.0494	15.6347	0	6.74499	7.45991	keep
ENSG00000169733	RFNG	RFNG O-fucosylpeptide 3-beta-N-acetylglucosaminyltransferase [Source:HGNC Symbol;Acc:HGNC:9974]	17.0491	40.8218	9.14939	22.3401	17.8817	3.19152	32.5517	17.875	29.9418	18.6819	5.5803	18.068	22.7787	13.5408	14.6381	16.9859	31.5426	25.4371	29.5342	28.838	22.9344	33.1952	34.7053	30.2783	61.236	76.7192	28.329	55.4281	keep
ENSG00000156802	ATAD2	ATPase family AAA domain containing 2 [Source:HGNC Symbol;Acc:HGNC:30123]	10.2295	2.66229	11.8942	8.26199	7.36305	24.4683	6.51033	12.7806	4.72765	0	5.5803	3.43598	38.3641	18.0544	1.21985	19.2128	21.0284	9.95364	0	10.3274	0	13.4575	6.31005	6.58918	9.12026	25.9665	20.235	18.4406	keep
ENSG00000168734	PKIG	cAMP-dependent protein kinase inhibitor gamma [Source:HGNC Symbol;Acc:HGNC:9019]	59.1036	43.4841	49.4067	50.6648	78.8898	65.9581	48.8275	64.5585	97.7047	56.0458	54.687	69.4792	38.3641	47.3927	54.893	46.8833	19.2761	11.0596	26.6761	19.0039	43.3205	37.681	30.4986	37.1667	131.592	127.472	179.417	146.16	keep
ENSG00000180855	ZNF443	zinc finger protein 443 [Source:HGNC Symbol;Acc:HGNC:20878]	0	6.21202	0	0	0	1.06384	0	0	0	2.33524	0	0	0	7.89879	0	0	3.50474	0	3.81087	2.43854	0	3.58867	0	0	9.12026	7.08178	5.39599	7.19934	keep
ENSG00000138433	CIR1	corepressor interacting with RBPJ, CIR1 [Source:HGNC Symbol;Acc:HGNC:24217]	27.2786	24.8481	33.8527	28.6598	17.8817	10.6384	5.42528	11.3151	0	11.6762	11.1606	7.61227	15.5854	20.3112	3.65954	13.1854	39.7204	9.95364	28.5815	26.0852	15.2896	34.9895	34.7053	28.3281	41.6926	17.7044	33.7249	31.0407	keep
ENSG00000102804	TSC22D1	TSC22 domain family member 1 [Source:HGNC Symbol;Acc:HGNC:16826]	18.1857	28.3978	14.639	20.4075	18.9336	26.596	9.7655	18.4317	14.1829	0	29.0176	14.4002	28.773	24.8248	6.09923	19.899	12.8507	4.42384	8.57445	8.61633	5.09653	0	4.2067	3.10108	42.9955	57.8345	49.9129	50.2476	keep
ENSG00000197965	MPZL1	myelin protein zero like 1 [Source:HGNC Symbol;Acc:HGNC:7226]	12.5027	3.54972	8.23445	8.09562	7.36305	12.7661	13.0207	11.0499	34.6694	0	58.0351	30.9015	32.3697	21.4396	58.5526	37.4539	136.101	139.351	154.34	143.264	128.688	156.107	147.235	144.01	231.915	88.5222	192.907	171.115	keep
ENSG00000198888	MT-ND1	mitochondrially encoded NADH:ubiquinone oxidoreductase core subunit 1 [Source:HGNC Symbol;Acc:HGNC:7455]	383.037	415.318	461.129	419.828	222.995	267.024	196.395	228.805	178.075	184.484	224.328	195.629	411.215	390.426	394.01	398.55	478.981	253.265	285.815	339.354	194.942	331.952	317.606	281.5	311.392	359.99	393.907	355.096	keep
ENSG00000221963	APOL6	apolipoprotein L6 [Source:HGNC Symbol;Acc:HGNC:14870]	27.2786	33.7224	23.7884	28.2631	14.7261	11.7023	27.1264	17.8516	0	14.0115	0	0	1.19888	10.1556	0	3.78482	34.4633	11.0596	25.7234	23.7487	45.8688	38.5782	42.067	42.1713	19.5434	33.0483	24.282	25.6246	keep
ENSG00000139318	DUSP6	dual specificity phosphatase 6 [Source:HGNC Symbol;Acc:HGNC:3072]	23.8688	20.4109	10.0643	18.1147	14.7261	11.7023	22.7862	16.4048	0	25.6877	10.0445	11.9107	23.9775	21.4396	17.0778	20.8316	19.2761	16.5894	13.338	16.4012	54.7877	29.6065	25.2402	36.5448	80.7794	25.9665	32.3759	46.374	keep
ENSG00000173726	TOMM20	translocase of outer mitochondrial membrane 20 [Source:HGNC Symbol;Acc:HGNC:20947]	104.568	118.916	140.901	121.461	104.135	92.5542	97.655	98.1146	100.856	91.0745	122.767	104.899	111.496	122.995	96.3678	110.286	215.541	151.516	150.529	172.529	194.942	199.171	229.265	207.793	170.679	191.208	242.82	201.569	keep
ENSG00000126243	LRFN3	leucine rich repeat and fibronectin type III domain containing 3 [Source:HGNC Symbol;Acc:HGNC:28370]	9.09286	1.77486	5.48963	5.45245	4.20746	3.19152	0	2.46633	0	0	1.11606	0	0	4.51359	14.6381	6.38391	12.8507	33.1788	29.5342	25.1879	36.9499	30.5037	22.0852	29.8462	1.30289	9.44237	12.141	7.62875	keep
ENSG00000227694	RPL23AP74	ribosomal protein L23a pseudogene 74 [Source:HGNC Symbol;Acc:HGNC:36148]	334.163	486.312	537.984	452.82	322.922	346.812	238.712	302.816	337.239	282.564	405.13	341.644	433.993	497.624	435.485	455.701	476.644	391.51	528.758	465.637	581.005	596.616	583.68	587.1	634.509	611.393	571.975	605.959	keep
ENSG00000171159	C9orf16	chromosome 9 open reading frame 16 [Source:HGNC Symbol;Acc:HGNC:17823]	135.256	178.374	170.179	161.27	287.159	311.705	250.648	283.171	165.468	46.7049	106.026	106.066	177.434	174.902	218.352	190.229	103.39	210.132	291.531	201.684	172.008	204.554	226.11	200.891	290.545	256.124	149.739	232.136	keep
ENSG00000109814	UGDH	UDP-glucose 6-dehydrogenase [Source:HGNC Symbol;Acc:HGNC:12525]	15.9125	15.0863	5.48963	12.1628	9.46678	26.596	13.0207	16.3612	0	0	11.1606	0	21.5798	20.3112	20.7374	20.8761	25.7014	12.1656	9.52717	15.798	6.37067	15.2518	31.5503	17.7243	28.6637	15.3438	24.282	22.7632	keep
ENSG00000115234	SNX17	sorting nexin 17 [Source:HGNC Symbol;Acc:HGNC:14979]	28.4152	98.5049	68.6204	65.1802	82.0454	113.831	110.676	102.184	97.7047	67.722	164.061	109.829	185.826	154.591	98.8075	146.408	214.957	216.768	187.685	206.47	164.363	170.462	166.165	166.997	254.064	195.929	209.095	219.696	keep
ENSG00000144218	AFF3	AF4/FMR2 family member 3 [Source:HGNC Symbol;Acc:HGNC:6473]	4.54643	7.09945	10.9793	7.54172	14.7261	2.12768	0	5.61793	4.72765	0	5.5803	3.43598	4.79551	9.02719	9.75876	7.86049	46.1457	18.8013	20.9598	28.6356	16.5637	37.681	24.1885	26.1444	22.1492	14.1636	17.537	17.9499	keep
ENSG00000076604	TRAF4	TNF receptor associated factor 4 [Source:HGNC Symbol;Acc:HGNC:12034]	4.54643	10.6492	8.23445	7.81002	14.7261	11.7023	9.7655	12.0646	7.87941	11.6762	1.11606	6.89056	10.7899	11.284	13.4183	11.8307	27.4538	39.8146	21.9125	29.7269	67.5291	52.0357	41.0153	53.5267	28.6637	27.1468	22.933	26.2478	keep
ENSG00000227081	AC005912.1	ribosomal protein S27 (RPS27) pseudogene	1428.72	1513.07	1667.93	1536.57	1222.27	1120.22	1038.4	1126.96	1140.94	875.716	1325.88	1114.18	1044.22	1272.83	1216.19	1177.75	1557.86	1261.9	1345.24	1388.33	1736.64	1887.64	1970.84	1865.04	2036.42	1755.1	2012.7	1934.74	keep
ENSG00000099219	ERMP1	endoplasmic reticulum metallopeptidase 1 [Source:HGNC Symbol;Acc:HGNC:23703]	37.5081	47.9213	37.5125	40.9806	19.9854	55.3197	26.0413	33.7822	31.5177	77.063	34.5979	47.7262	59.9438	56.4199	18.2977	44.8871	133.18	79.6291	129.569	114.126	48.4171	60.1102	51.5321	53.3531	93.8084	90.8828	133.551	106.081	keep
ENSG00000143119	CD53	CD53 molecule [Source:HGNC Symbol;Acc:HGNC:1686]	23.8688	31.0601	35.6826	30.2038	17.8817	20.213	8.68044	15.5917	25.2141	2.33524	64.7315	30.7603	86.3191	47.3927	41.4747	58.3955	220.799	90.6887	144.813	152.1	68.8032	134.575	90.4441	97.9408	108.14	54.2936	118.712	93.7152	keep
ENSG00000121644	DESI2	desumoylating isopeptidase 2 [Source:HGNC Symbol;Acc:HGNC:24264]	0	6.21202	7.31951	4.51051	4.20746	12.7661	2.17011	6.38122	0	0	4.46424	0	0	15.7976	23.1771	12.9915	11.0983	4.42384	8.57445	8.03221	0	4.48583	3.15503	2.54695	9.12026	15.3438	13.49	12.6514	keep
ENSG00000065357	DGKA	diacylglycerol kinase alpha [Source:HGNC Symbol;Acc:HGNC:2849]	28.4152	6.21202	15.554	16.7271	19.9854	11.7023	7.59539	13.0944	0	21.0172	4.46424	8.49381	7.19326	22.568	3.65954	11.1403	12.8507	5.5298	21.9125	13.431	16.5637	9.86883	8.4134	11.6153	20.8463	84.9813	10.792	38.8732	keep
ENSG00000146776	ATXN7L1	ataxin 7 like 1 [Source:HGNC Symbol;Acc:HGNC:22210]	17.0491	15.9738	10.9793	14.6674	4.20746	13.8299	13.0207	10.3527	0	0	1.11606	0	5.99438	12.4124	10.9786	9.79512	8.76185	5.5298	6.66902	6.98689	0	2.6915	5.25838	2.64996	7.81737	9.44237	4.04699	7.10224	keep
ENSG00000166704	ZNF606	zinc finger protein 606 [Source:HGNC Symbol;Acc:HGNC:25879]	5.68304	25.7355	3.65976	11.6928	12.6224	2.12768	0	4.91668	0	0	3.34818	0	1.19888	3.38519	0	1.52802	4.67298	0	0	0	30.5792	1.79433	3.15503	11.8429	7.81737	5.90148	20.235	11.3179	keep
ENSG00000198839	ZNF277	zinc finger protein 277 [Source:HGNC Symbol;Acc:HGNC:13070]	18.1857	75.4316	25.6183	39.7452	10.5186	14.8938	16.2758	13.8961	9.4553	0	32.3657	13.9403	27.5742	29.3384	39.0351	31.9825	50.2346	14.3775	37.156	33.9227	76.448	54.7272	65.2039	65.4597	45.6013	51.933	52.6109	50.0484	keep
ENSG00000214535	RPS15AP1	ribosomal protein S15a pseudogene 1 [Source:HGNC Symbol;Acc:HGNC:16598]	168.218	167.724	138.156	158.033	90.4603	74.4689	70.5286	78.4859	105.584	79.3983	85.9366	90.3063	171.439	126.381	151.261	149.694	169.396	97.3245	90.5081	119.076	184.749	191.994	179.836	185.527	162.862	181.766	176.719	173.782	keep
ENSG00000101191	DIDO1	death inducer-obliterator 1 [Source:HGNC Symbol;Acc:HGNC:2680]	1.13661	5.32459	2.74482	3.06867	15.778	23.4045	2.17011	13.7842	0	0	2.23212	0	7.19326	3.38519	0	3.52615	10.5142	2.21192	15.2435	9.3232	1.27413	7.17733	3.15503	3.86883	2.60579	17.7044	8.09399	9.46807	keep
ENSG00000071462	BUD23	BUD23 rRNA methyltransferase and ribosome maturation factor [Source:HGNC Symbol;Acc:HGNC:16405]	47.7375	46.1464	65.8756	53.2532	140.95	97.8734	68.3585	102.394	92.9771	86.404	42.4103	73.9305	81.5236	31.5951	96.3678	69.8289	81.1931	94.0066	80.0282	85.076	101.931	94.2025	140.924	112.353	122.472	249.042	116.014	162.509	keep
ENSG00000083635	NUFIP1	nuclear FMR1 interacting protein 1 [Source:HGNC Symbol;Acc:HGNC:8057]	23.8688	19.5235	6.40457	16.5989	6.31119	13.8299	1.08506	7.07539	4.72765	0	5.5803	3.43598	10.7899	2.2568	12.1985	8.41505	13.4348	8.84768	15.2435	12.5087	3.8224	15.2518	14.7235	11.2659	28.6637	18.8847	8.09399	18.5475	keep
ENSG00000244754	N4BP2L2	NEDD4 binding protein 2 like 2 [Source:HGNC Symbol;Acc:HGNC:26916]	14.7759	11.5366	21.9585	16.0903	8.41491	26.596	5.42528	13.4787	14.1829	0	12.2767	8.81987	25.1764	15.7976	6.09923	15.6911	19.8602	34.2848	10.4799	21.5416	8.91894	19.7377	21.0335	16.5634	27.3608	43.671	29.678	33.5699	keep
ENSG00000232956	SNHG15	small nucleolar RNA host gene 15 [Source:HGNC Symbol;Acc:HGNC:27797]	10.2295	25.7355	24.7034	20.2228	13.6742	11.7023	10.8506	12.0757	6.30353	35.0286	8.92848	16.7536	17.9832	12.4124	4.87938	11.7583	35.6315	25.4371	33.3451	31.4712	52.2395	17.0462	19.9818	29.7558	53.4187	49.5724	43.1679	48.7197	keep
ENSG00000167208	SNX20	sorting nexin 20 [Source:HGNC Symbol;Acc:HGNC:30390]	460.326	394.019	331.208	395.184	387.086	337.238	486.105	403.476	594.108	772.965	481.022	616.032	308.111	259.532	469.64	345.761	786.814	1938.75	1406.21	1377.26	1216.8	960.866	974.903	1050.86	1042.32	1233.41	1007.7	1094.48	keep
ENSG00000274750	H3C6	H3 clustered histone 6 [Source:HGNC Symbol;Acc:HGNC:4769]	0	0	0	0	0	1.06384	3.25517	1.43967	0	0	0	0	2.39775	0	0	0	2.33649	0	1.90543	1.41398	0	0	2.10335	0	3.90868	5.90148	6.74499	5.51838	keep
ENSG00000242327	AC023906.1	ribosomal protein S13 (RPS13) pseudogene	59.1036	125.128	113.452	99.2279	98.8752	90.4265	54.2528	81.1848	99.2806	140.115	79.2403	106.212	193.019	156.847	157.36	169.076	178.742	105.066	103.846	129.218	192.394	222.497	167.216	194.036	183.708	186.487	246.867	205.687	keep
ENSG00000145293	ENOPH1	enolase-phosphatase 1 [Source:HGNC Symbol;Acc:HGNC:24599]	10.2295	3.54972	10.9793	8.25282	1.05186	26.596	16.2758	14.6412	22.0624	14.0115	11.1606	15.7448	17.9832	56.4199	14.6381	29.6804	28.0379	12.1656	2.85815	14.3539	8.91894	23.3263	11.5684	14.6046	41.6926	70.8178	24.282	45.5974	keep
ENSG00000233558	AL050331.1	RPS5 (40S Ribosomal Protein S5) pseudogene	168.218	187.248	184.818	180.095	66.2674	86.1711	61.8482	71.4289	53.58	147.12	145.088	115.263	219.394	169.26	158.58	182.411	269.281	179.165	147.671	198.706	188.572	244.927	189.302	207.6	276.214	194.749	223.934	231.632	keep
ENSG00000152457	DCLRE1C	DNA cross-link repair 1C [Source:HGNC Symbol;Acc:HGNC:17642]	28.4152	20.4109	17.3838	22.07	16.8298	21.2768	23.8712	20.6593	3.15177	2.33524	15.6248	7.03728	17.9832	10.1556	23.1771	17.1053	19.8602	6.63576	22.8652	16.4537	0	11.6632	18.9302	10.1978	16.9376	28.3271	40.4699	28.5782	keep
ENSG00000257275	AL139020.1	novel transcript, antisense to TCL1A	0	0	0.914939	0	0	0	0	0	0	0	0	0	0	0	0	0	0.584123	0	0	0	0	0	0	0	15.6347	5.90148	0	7.17874	keep
ENSG00000173226	IQCB1	IQ motif containing B1 [Source:HGNC Symbol;Acc:HGNC:28949]	12.5027	6.21202	3.65976	7.45815	8.41491	9.57457	1.08506	6.35818	0	0	0	0	11.9888	13.5408	9.75876	11.7628	13.4348	1.10596	7.62173	7.38751	1.27413	23.3263	16.8268	13.8091	9.12026	11.803	0	6.97441	keep
ENSG00000177954	RPS27	ribosomal protein S27 [Source:HGNC Symbol;Acc:HGNC:10416]	1376.43	1549.45	1767.66	1564.52	1151.79	1142.57	1138.22	1144.19	1268.59	957.45	1309.14	1178.39	1089.78	1428.55	1286.94	1268.42	1424.68	1328.26	1437.65	1396.86	1785.06	1753.96	1876.19	1805.07	2036.42	1992.34	2011.36	2013.37	keep
ENSG00000196843	ARID5A	AT-rich interaction domain 5A [Source:HGNC Symbol;Acc:HGNC:17361]	37.5081	39.9344	32.9378	36.7934	44.1783	14.8938	33.6367	30.9029	39.3971	30.3582	35.7139	35.1564	37.1652	56.4199	76.8503	56.8118	89.3708	92.9006	59.0684	80.4466	81.5446	59.213	72.5656	71.1077	40.3897	105.046	103.873	83.103	keep
ENSG00000112699	GMDS	GDP-mannose 4,6-dehydratase [Source:HGNC Symbol;Acc:HGNC:4369]	18.1857	31.9475	26.5332	25.5555	0	17.0215	14.1057	10.3757	0	0	11.1606	0	35.9663	34.9803	15.858	28.9349	20.4443	13.2715	6.66902	13.4616	26.7568	20.6348	14.7235	20.705	24.755	15.3438	26.98	22.3596	keep
ENSG00000128908	INO80	INO80 complex ATPase subunit [Source:HGNC Symbol;Acc:HGNC:26956]	9.09286	24.8481	13.7241	15.8883	8.41491	13.8299	14.1057	12.1169	0	0	2.23212	0	1.19888	4.51359	9.75876	5.15708	14.019	12.1656	23.8179	16.6675	5.09653	18.8405	16.8268	13.5879	7.81737	2.36059	18.886	9.68798	keep
ENSG00000258449	AC023510.1	novel transcript, antisense to LRMP	0	0	0	0	0	0	0	0	0	0	0	0	0	0	3.65954	0	0	0	0	0	7.6448	0	0	0	7.81737	12.9833	0	6.93354	keep
ENSG00000183010	PYCR1	pyrroline-5-carboxylate reductase 1 [Source:HGNC Symbol;Acc:HGNC:9721]	46.6009	67.4448	71.3652	61.8036	83.0973	88.2988	48.8275	73.4079	33.0935	18.6819	14.5088	22.0948	16.7843	21.4396	10.9786	16.4008	43.2251	50.8742	42.8723	45.6572	42.0464	45.7555	54.6871	47.4963	57.3273	44.8513	66.1009	56.0932	keep
ENSG00000109911	ELP4	elongator acetyltransferase complex subunit 4 [Source:HGNC Symbol;Acc:HGNC:1171]	4.54643	7.09945	10.0643	7.23674	24.1929	1.06384	0	8.41891	0	0	2.23212	0	1.19888	13.5408	8.53892	7.75952	7.5936	11.0596	1.90543	6.85288	0	2.6915	7.36173	3.35108	9.12026	4.72118	13.49	9.11047	keep
ENSG00000251211	AC136632.2	apolipoprotein A-I binding protein (APOA1BP) pseudogene	6.81965	1.77486	1.82988	3.4748	5.25932	4.25536	6.51033	5.34167	6.30353	2.33524	7.81242	5.48373	5.99438	4.51359	6.09923	5.53573	4.67298	12.1656	3.81087	6.88314	2.54827	8.97167	6.31005	5.94333	32.5724	12.9833	21.584	22.3799	keep
ENSG00000100403	ZC3H7B	zinc finger CCCH-type containing 7B [Source:HGNC Symbol;Acc:HGNC:30869]	11.3661	17.7486	2.74482	10.6198	11.5705	12.7661	3.25517	9.19726	1.57588	0	0	0	8.39214	3.38519	9.75876	7.1787	21.0284	3.31788	16.1962	13.5142	12.7413	4.48583	9.46508	8.89742	13.0289	2.36059	6.74499	7.37817	keep
ENSG00000172340	SUCLG2	succinate-CoA ligase GDP-forming subunit beta [Source:HGNC Symbol;Acc:HGNC:11450]	6.81965	31.0601	32.9378	23.6058	18.9336	17.0215	31.4666	22.4739	20.4865	53.7106	41.2942	38.4971	50.3528	42.8791	50.0137	47.7485	38.5521	23.2252	29.5342	30.4372	5.09653	28.7093	36.8086	23.5382	108.14	62.5557	89.0339	86.5766	keep
ENSG00000131732	ZCCHC9	zinc finger CCHC-type containing 9 [Source:HGNC Symbol;Acc:HGNC:25424]	6.81965	7.98688	9.14939	7.98531	13.6742	4.25536	8.68044	8.87001	0	0	7.81242	0	8.39214	13.5408	17.0778	13.0036	16.3554	12.1656	2.85815	10.4597	10.1931	13.4575	17.8785	13.843	22.1492	16.5241	13.49	17.3878	keep
ENSG00000167613	LAIR1	leukocyte associated immunoglobulin like receptor 1 [Source:HGNC Symbol;Acc:HGNC:6477]	38.6447	55.9082	32.9378	42.4969	24.1929	22.3407	18.4459	21.6598	26.79	28.0229	22.3212	25.7114	31.1708	19.1828	19.5175	23.2904	65.4218	84.0529	78.1228	75.8658	72.6256	46.6527	39.9637	53.0806	62.5389	57.8345	56.6579	59.0104	keep
ENSG00000277448	LINC02338	long intergenic non-protein coding RNA 2338 [Source:HGNC Symbol;Acc:HGNC:53258]	0	0	0	0	0	0	0	0	0	0	0	0	0	0	0	0	0	0	0	0	0	1.79433	0	0	2.60579	7.08178	6.74499	5.47752	keep
ENSG00000184897	H1-10	H1.10 linker histone [Source:HGNC Symbol;Acc:HGNC:4722]	3575.77	3204.51	3154.71	3311.66	1943.85	2313.85	2306.83	2188.18	1872.15	2162.43	1466.5	1833.7	1318.76	1182.56	1404.04	1301.79	707.957	1637.93	1319.51	1221.8	1815.64	1662.45	1861.46	1779.85	2948.45	3275.32	3217.36	3147.04	keep
ENSG00000167632	TRAPPC9	trafficking protein particle complex 9 [Source:HGNC Symbol;Acc:HGNC:30832]	2.27322	15.0863	9.14939	8.83631	9.46678	12.7661	40.147	20.7933	0	0	3.34818	0	10.7899	3.38519	9.75876	7.97795	9.93009	0	16.1962	8.70876	10.1931	6.28017	5.25838	7.24387	13.0289	9.44237	9.44299	10.6381	keep
ENSG00000112137	PHACTR1	phosphatase and actin regulator 1 [Source:HGNC Symbol;Acc:HGNC:20990]	21.5955	19.5235	36.5976	25.9055	17.8817	37.2344	20.6161	25.2441	33.0935	4.67049	39.0621	25.6087	28.773	24.8248	40.2549	31.2842	23.949	24.3311	10.4799	19.5867	16.5637	32.298	29.4469	26.1029	66.4476	51.933	93.0809	70.4872	keep
ENSG00000167799	NUDT8	nudix hydrolase 8 [Source:HGNC Symbol;Acc:HGNC:8055]	4.54643	15.9738	7.31951	9.2799	23.141	8.51073	20.6161	17.4226	22.0624	16.3467	12.2767	16.8952	10.7899	15.7976	7.31907	11.3022	12.8507	27.649	20.9598	20.4865	7.6448	0.897167	4.2067	4.24956	58.6302	31.868	44.5169	45.0051	keep
ENSG00000082641	NFE2L1	nuclear factor, erythroid 2 like 1 [Source:HGNC Symbol;Acc:HGNC:7781]	69.3331	76.3191	64.9607	70.2043	34.7115	55.3197	45.5723	45.2012	26.79	25.6877	40.1782	30.8853	25.1764	32.7235	43.9144	33.9381	74.1836	86.2649	103.846	88.0982	62.4326	95.9968	77.824	78.7511	80.7794	44.8513	90.3829	72.0045	keep
ENSG00000066827	ZFAT	zinc finger and AT-hook domain containing [Source:HGNC Symbol;Acc:HGNC:19899]	13.6393	8.87431	21.0436	14.5191	0	12.7661	20.6161	11.1274	0	0	4.46424	0	13.1876	7.89879	9.75876	10.2817	3.50474	8.84768	10.4799	7.61077	0	4.48583	4.2067	2.89751	0	24.7862	22.933	15.9064	keep
ENSG00000167904	TMEM68	transmembrane protein 68 [Source:HGNC Symbol;Acc:HGNC:26510]	3.40982	0.887431	1.82988	2.04238	2.10373	4.25536	7.59539	4.65149	3.15177	0	1.11606	1.42261	5.99438	1.1284	7.31907	4.81395	14.019	0	5.7163	6.57842	0	12.5603	4.2067	5.58901	11.726	8.26207	12.141	10.7097	keep
ENSG00000196954	CASP4	caspase 4 [Source:HGNC Symbol;Acc:HGNC:1505]	9.09286	12.424	10.0643	10.5271	8.41491	11.7023	14.1057	11.4076	20.4865	0	15.6248	12.0371	20.3809	14.6692	13.4183	16.1561	10.5142	4.42384	3.81087	6.24964	3.8224	18.8405	19.9818	14.2149	61.236	31.868	35.0739	42.726	keep
ENSG00000196705	ZNF431	zinc finger protein 431 [Source:HGNC Symbol;Acc:HGNC:20809]	9.09286	10.6492	31.1079	16.95	1.05186	8.51073	10.8506	6.80438	0	0	5.5803	0	11.9888	5.64199	7.31907	8.31661	14.6031	11.0596	12.3853	12.6827	5.09653	3.58867	13.6718	7.45233	7.81737	21.2453	13.49	14.1842	keep
ENSG00000100908	EMC9	ER membrane protein complex subunit 9 [Source:HGNC Symbol;Acc:HGNC:20273]	2.27322	6.21202	3.65976	4.04833	5.25932	9.57457	1.08506	5.30632	0	0	6.69636	0	9.59102	14.6692	8.53892	10.933	8.17772	9.95364	1.90543	6.67893	5.09653	2.6915	7.36173	5.04992	7.81737	28.3271	12.141	16.0952	keep
ENSG00000185753	CXorf38	chromosome X open reading frame 38 [Source:HGNC Symbol;Acc:HGNC:28589]	18.1857	17.7486	29.278	21.7375	16.8298	5.31921	11.9356	11.3615	14.1829	0	7.81242	7.33179	11.9888	9.02719	15.858	12.2913	15.1872	8.84768	17.1489	13.7279	22.9344	11.6632	13.6718	16.0898	22.1492	47.2118	20.235	29.8653	keep
ENSG00000234287	AC099560.2	ribosomal protein S27 (RPS27) pseudogene	1470.77	1687.01	1932.35	1696.71	1345.33	1201.08	1170.77	1239.06	1241.8	1046.19	1592.62	1293.53	1257.62	1399.21	1365.01	1340.61	1744.78	1357.01	1615.81	1572.53	1992.75	2073.35	2320	2128.7	2233.16	2033.65	2301.39	2189.4	keep
ENSG00000136280	CCM2	CCM2 scaffold protein [Source:HGNC Symbol;Acc:HGNC:21708]	43.1911	43.4841	64.0457	50.2403	51.5413	27.6599	88.9745	56.0586	44.1247	4.67049	26.7854	25.1935	34.7674	56.4199	37.8152	43.0008	49.6505	35.3907	60.0212	48.3541	43.3205	56.5215	44.1704	48.0041	72.9621	80.2601	55.3089	69.5104	keep
ENSG00000160445	ZER1	zyg-11 related cell cycle regulator [Source:HGNC Symbol;Acc:HGNC:30960]	136.393	177.486	135.411	149.763	137.794	179.789	134.547	150.71	55.1559	72.3925	77.0082	68.1855	71.9326	92.5287	118.325	94.2621	48.4822	113.914	101.941	88.1123	141.429	159.696	167.216	156.114	123.775	132.193	138.947	131.638	keep
ENSG00000168411	RFWD3	ring finger and WD repeat domain 3 [Source:HGNC Symbol;Acc:HGNC:25539]	21.5955	12.424	18.2988	17.4395	2.10373	6.38305	7.59539	5.36072	17.3347	2.33524	3.34818	7.67271	25.1764	27.0816	18.2977	23.5186	26.2855	9.95364	28.5815	21.6069	1.27413	16.149	5.25838	7.5605	41.6926	10.6227	43.1679	31.8277	keep
ENSG00000072518	MARK2	microtubule affinity regulating kinase 2 [Source:HGNC Symbol;Acc:HGNC:3332]	80.6992	113.591	100.643	98.3112	98.8752	96.8095	104.165	99.95	18.9106	58.3811	79.2403	52.1773	82.7225	130.894	62.2121	91.9429	72.4313	123.867	103.846	100.048	42.0464	137.267	86.2374	88.5168	201.949	149.898	41.8189	131.222	keep
ENSG00000141582	CBX4	chromobox 4 [Source:HGNC Symbol;Acc:HGNC:1554]	31.825	27.5104	28.3631	29.2328	31.5559	19.1491	8.68044	19.7952	28.3659	0	2.23212	10.1993	8.39214	11.284	7.31907	8.9984	37.3839	27.649	22.8652	29.2994	82.8187	60.1102	76.7723	73.2337	29.9666	53.1133	48.5639	43.8813	keep
ENSG00000235189	AL034405.1	novel transcript	0	0	0	0	0	0	0	0	0	0	0	0	0	0	6.09923	0	0.584123	0	0	0	0	0	0	0	10.4232	0	10.792	7.07171	keep
ENSG00000122224	LY9	lymphocyte antigen 9 [Source:HGNC Symbol;Acc:HGNC:6730]	0	1.77486	0	0	0	0	0	0	0	0	0	0	0	0	0	0	5.25711	6.63576	0	3.96429	0	11.6632	11.5684	7.74386	10.4232	0	10.792	7.07171	keep
ENSG00000138760	SCARB2	scavenger receptor class B member 2 [Source:HGNC Symbol;Acc:HGNC:1665]	23.8688	3.54972	6.40457	11.2744	1.05186	15.9576	6.51033	7.83994	0	0	0	0	23.9775	2.2568	4.87938	10.3712	18.1078	9.95364	20.0071	16.0228	3.8224	8.0745	9.46508	7.12066	10.4232	0	10.792	7.07171	keep
ENSG00000242071	RPL7AP6	ribosomal protein L7a pseudogene 6 [Source:HGNC Symbol;Acc:HGNC:19785]	98.8849	130.452	139.986	123.108	84.1491	103.193	115.016	100.786	111.888	70.0573	141.74	107.895	234.98	163.618	104.907	167.835	293.814	100.642	139.097	177.851	96.8342	223.395	157.751	159.327	222.795	198.29	195.605	205.563	keep
ENSG00000137500	CCDC90B	coiled-coil domain containing 90B [Source:HGNC Symbol;Acc:HGNC:28108]	62.5134	70.9945	80.5146	71.3409	83.0973	65.9581	52.0827	67.046	45.7006	37.3639	85.9366	56.3337	40.7618	38.3655	40.2549	39.7941	45.5616	65.2516	64.7847	58.5327	112.124	89.7167	73.6173	91.8192	123.775	147.537	87.6849	119.666	keep
ENSG00000226360	RPL10AP6	ribosomal protein L10a pseudogene 6 [Source:HGNC Symbol;Acc:HGNC:36504]	123.89	196.122	189.392	169.802	164.091	125.533	81.3791	123.668	135.526	93.4097	142.856	123.93	245.77	203.112	200.055	216.312	332.366	122.762	208.645	221.258	187.298	204.554	220.852	204.234	200.646	223.076	267.102	230.274	keep
ENSG00000115977	AAK1	AP2 associated kinase 1 [Source:HGNC Symbol;Acc:HGNC:19679]	50.0107	36.3847	33.8527	40.0827	30.5041	8.51073	56.4229	31.8126	11.0312	0	20.0891	10.3734	21.5798	15.7976	3.65954	13.679	47.8981	90.6887	99.0825	79.2231	36.9499	82.5393	53.6354	57.7082	40.3897	47.2118	25.631	37.7442	keep
ENSG00000187601	MAGEH1	MAGE family member H1 [Source:HGNC Symbol;Acc:HGNC:24092]	3.40982	17.7486	11.8942	11.0176	11.5705	13.8299	0	8.46681	0	0	0	0	7.19326	9.02719	3.65954	6.62666	1.75237	5.5298	8.57445	5.28554	0	4.48583	10.5168	5.00086	6.51447	0	14.839	7.11782	keep
ENSG00000143751	SDE2	SDE2 telomere maintenance homolog [Source:HGNC Symbol;Acc:HGNC:26643]	7.95625	23.0732	11.8942	14.3079	8.41491	29.7876	19.531	19.2445	6.30353	0	14.5088	6.93744	20.3809	29.3384	12.1985	20.6392	12.2666	6.63576	18.1016	12.3347	19.112	10.766	22.0852	17.3211	36.481	16.5241	33.7249	28.91	keep
ENSG00000134330	IAH1	isoamyl acetate hydrolyzing esterase 1 (putative) [Source:HGNC Symbol;Acc:HGNC:27696]	89.792	53.2459	58.5561	67.198	52.5932	29.7876	57.5079	46.6296	22.0624	44.3696	35.7139	34.0486	64.7394	38.3655	45.1343	49.4131	58.4123	21.0132	57.163	45.5295	48.4171	72.6705	67.3072	62.7983	92.5055	43.671	99.8258	78.6674	keep
ENSG00000232228	RPL36AP16	ribosomal protein L36a pseudogene 16 [Source:HGNC Symbol;Acc:HGNC:36416]	32.9616	28.3978	24.7034	28.6876	29.4522	15.9576	32.5517	25.9872	11.0312	9.34097	12.2767	10.8829	22.7787	10.1556	14.6381	15.8575	15.1872	15.4834	11.4326	14.0344	12.7413	23.3263	43.1187	26.3955	14.3318	28.3271	63.4029	35.3539	keep
ENSG00000236439	AC099336.2	ribosomal protein S27 (metallopanstimulin 1) (RPS27) pseudogene	1320.74	1404.8	1554.48	1426.67	1090.78	987.245	986.315	1021.45	1107.85	931.762	1273.42	1104.34	999.863	1145.32	1136.9	1094.03	1458.56	1247.52	1373.82	1359.97	1768.5	1764.73	1810.98	1781.4	1921.77	1714.97	1925.02	1853.92	keep
ENSG00000127663	KDM4B	lysine demethylase 4B [Source:HGNC Symbol;Acc:HGNC:29136]	3.40982	38.1595	17.3838	19.6511	34.7115	31.9152	37.9769	34.8679	4.72765	2.33524	13.3927	6.81854	10.7899	11.284	4.87938	8.98442	18.6919	4.42384	5.7163	9.61069	17.8379	15.2518	34.7053	22.5983	49.51	33.0483	5.39599	29.3181	keep
ENSG00000104856	RELB	RELB proto-oncogene, NF-kB subunit [Source:HGNC Symbol;Acc:HGNC:9956]	17.0491	11.5366	26.5332	18.373	9.46678	29.7876	9.7655	16.3399	3.15177	35.0286	24.5533	20.9112	21.5798	14.6692	46.3541	27.5344	19.8602	19.9073	46.6831	28.8169	25.4827	32.298	36.8086	31.5298	44.2984	79.0798	53.9599	59.1127	keep
ENSG00000211459	MT-RNR1	mitochondrially encoded 12S rRNA [Source:HGNC Symbol;Acc:HGNC:7470]	1125.24	1158.99	1272.68	1185.64	815.195	810.647	781.24	802.361	1024.32	789.312	1092.62	968.753	1262.42	1569.6	1260.1	1364.04	1280.98	881.45	919.372	1027.27	620.503	919.596	926.526	822.208	1663.8	1366.78	1920.97	1650.52	keep
ENSG00000196405	EVL	Enah/Vasp-like [Source:HGNC Symbol;Acc:HGNC:20234]	27.2786	47.0339	35.6826	36.665	8.41491	15.9576	9.7655	11.3793	15.7588	23.3524	29.0176	22.7096	10.7899	23.6964	20.7374	18.4079	61.917	33.1788	23.8179	39.6379	39.4981	74.4648	44.1704	52.7111	58.6302	43.671	60.7049	54.3354	keep
ENSG00000042088	TDP1	tyrosyl-DNA phosphodiesterase 1 [Source:HGNC Symbol;Acc:HGNC:18884]	11.3661	15.9738	30.193	19.1776	3.15559	5.31921	2.17011	3.5483	0	0	8.92848	0	23.9775	11.284	15.858	17.0398	28.0379	11.0596	23.8179	20.9718	8.91894	26.915	3.15503	12.9963	18.2405	21.2453	16.188	18.5579	keep
ENSG00000230837	RPL31P2	ribosomal protein L31 pseudogene 2 [Source:HGNC Symbol;Acc:HGNC:16575]	32.9616	55.9082	38.4274	42.4324	31.5559	15.9576	24.9563	24.1566	28.3659	32.6934	41.2942	34.1178	32.3697	47.3927	46.3541	42.0388	72.4313	22.1192	39.0614	44.5373	48.4171	60.1102	69.4106	59.3126	62.5389	93.2434	67.4499	74.4107	keep
ENSG00000115232	ITGA4	integrin subunit alpha 4 [Source:HGNC Symbol;Acc:HGNC:6140]	56.8304	75.4316	74.1101	68.7907	56.8007	53.1921	50.9976	53.6634	52.0041	74.7278	100.445	75.7258	107.899	76.7311	53.6732	79.4344	191.008	109.49	125.759	142.086	56.0619	80.745	104.116	80.3076	157.65	138.095	144.343	146.696	keep
ENSG00000182013	PNMA8A	PNMA family member 8A [Source:HGNC Symbol;Acc:HGNC:25578]	9.09286	0.887431	5.48963	5.15664	0	0	0	0	0	0	0	0	0	12.4124	0	0	0.584123	5.5298	0	2.03797	0	0	0	0	7.81737	1.1803	8.09399	5.69722	keep
ENSG00000154727	GABPA	GA binding protein transcription factor subunit alpha [Source:HGNC Symbol;Acc:HGNC:4071]	0	8.87431	2.74482	3.87304	0	2.12768	5.42528	2.51765	0	0	6.69636	0	16.7843	21.4396	20.7374	19.6537	15.1872	3.31788	4.76358	7.75622	12.7413	5.383	10.5168	9.54703	15.6347	7.08178	25.631	16.1158	keep
ENSG00000181852	RNF41	ring finger protein 41 [Source:HGNC Symbol;Acc:HGNC:18401]	44.3277	38.1595	35.6826	39.39	39.9708	81.9158	28.2114	50.0327	15.7588	23.3524	32.3657	23.8257	39.5629	36.1087	42.6946	39.4554	53.7393	64.1457	30.4869	49.4573	71.3515	99.5855	90.4441	87.127	35.1781	75.539	64.7519	58.4897	keep
ENSG00000125347	IRF1	interferon regulatory factor 1 [Source:HGNC Symbol;Acc:HGNC:6116]	6.81965	14.1989	14.639	11.8859	9.46678	5.31921	4.34022	6.3754	9.4553	0	15.6248	8.36005	4.79551	11.284	3.65954	6.57968	17.5237	13.2715	17.1489	15.9814	6.37067	0	10.5168	5.62914	29.9666	17.7044	51.2619	32.9776	keep
ENSG00000122390	NAA60	N-alpha-acetyltransferase 60, NatF catalytic subunit [Source:HGNC Symbol;Acc:HGNC:25875]	40.9179	30.1727	29.278	33.4562	59.9563	45.7452	74.8688	60.1901	23.6382	32.6934	11.1606	22.4974	35.9663	32.7235	7.31907	25.3363	32.1268	38.7086	71.4538	47.4297	42.0464	31.4008	55.7388	43.062	54.7216	66.0966	45.8659	55.5614	keep
ENSG00000155111	CDK19	cyclin dependent kinase 19 [Source:HGNC Symbol;Acc:HGNC:19338]	7.95625	25.7355	27.4482	20.38	18.9336	12.7661	17.3609	16.3535	0	7.00573	2.23212	3.07928	56.3472	5.64199	18.2977	26.7623	14.6031	15.4834	11.4326	13.8397	20.3861	2.6915	14.7235	12.6004	13.0289	14.1636	18.886	15.3595	keep
ENSG00000067369	TP53BP1	tumor protein p53 binding protein 1 [Source:HGNC Symbol;Acc:HGNC:11999]	10.2295	15.0863	5.48963	10.2685	15.778	10.6384	8.68044	11.6989	3.15177	4.67049	4.46424	4.0955	14.3865	9.02719	20.7374	14.717	14.6031	7.74172	13.338	11.8943	8.91894	15.2518	12.6201	12.2636	15.6347	11.803	24.282	17.2399	keep
ENSG00000204628	RACK1	receptor for activated C kinase 1 [Source:HGNC Symbol;Acc:HGNC:4399]	2397.11	2742.16	2656.07	2598.45	1873.37	1731.93	1525.59	1710.3	2215.69	1683.71	1987.7	1962.37	2413.34	2368.51	1979.81	2253.89	2843.51	2266.11	2370.36	2493.33	3296.18	3869.48	3677.71	3614.46	3427.91	3314.27	3085.16	3275.78	keep
ENSG00000140262	TCF12	transcription factor 12 [Source:HGNC Symbol;Acc:HGNC:11623]	0	6.21202	10.9793	5.73043	7.36305	5.31921	6.51033	6.39753	0	0	12.2767	0	25.1764	9.02719	2.43969	12.2144	22.1967	13.2715	4.76358	13.4106	11.4672	16.149	13.6718	13.7627	16.9376	15.3438	39.1209	23.8008	keep
ENSG00000236312	RPL34P34	ribosomal protein L34 pseudogene 34 [Source:HGNC Symbol;Acc:HGNC:35848]	339.846	255.58	232.395	275.94	176.713	188.3	173.609	179.541	215.896	254.541	193.078	221.172	161.848	139.921	245.189	182.32	241.243	248.841	236.274	242.119	317.259	379.502	361.776	352.846	336.147	417.825	407.397	387.123	keep
ENSG00000148362	PAXX	PAXX non-homologous end joining factor [Source:HGNC Symbol;Acc:HGNC:27849]	26.142	28.3978	33.8527	29.4642	42.0746	29.7876	20.6161	30.8261	18.9106	23.3524	60.2673	34.1768	15.5854	29.3384	25.6168	23.5135	51.987	81.841	43.825	59.2176	53.5136	66.3903	37.8603	52.5881	32.5724	93.2434	140.296	88.7038	keep
ENSG00000163795	ZNF513	zinc finger protein 513 [Source:HGNC Symbol;Acc:HGNC:26498]	0	24.8481	0	0	0	19.1491	8.68044	9.27653	4.72765	0	0	0	10.7899	14.6692	28.0564	17.8385	3.50474	0	2.85815	2.12096	5.09653	10.766	14.7235	10.1953	42.9955	8.26207	0	17.0859	keep
ENSG00000211455	STK38L	serine/threonine kinase 38 like [Source:HGNC Symbol;Acc:HGNC:17848]	60.2402	96.73	65.8756	74.2819	84.1491	73.405	119.356	92.3034	45.7006	77.063	118.302	80.3553	63.5405	77.8595	119.545	86.9816	129.091	236.675	195.307	187.025	290.502	269.15	256.609	272.087	140.713	156.979	179.417	159.036	keep
ENSG00000106723	SPIN1	spindlin 1 [Source:HGNC Symbol;Acc:HGNC:11243]	0	3.54972	3.65976	2.40316	9.46678	7.44689	8.68044	8.53137	6.30353	0	5.5803	3.96128	20.3809	19.1828	25.6168	21.7268	36.7998	5.5298	12.3853	18.2383	5.09653	11.6632	12.6201	9.79327	24.755	12.9833	18.886	18.8747	keep
ENSG00000142676	RPL11	ribosomal protein L11 [Source:HGNC Symbol;Acc:HGNC:10301]	1266.18	1584.06	1556.31	1468.85	1122.34	1059.59	780.155	987.36	1145.67	938.768	1450.88	1178.44	1735.97	1771.59	1277.18	1594.91	2155.41	1115.91	1297.6	1522.98	1672.94	2015.93	1975.05	1887.97	2264.43	1687.82	2005.96	1986.07	keep
ENSG00000155090	KLF10	Kruppel like factor 10 [Source:HGNC Symbol;Acc:HGNC:11810]	23.8688	11.5366	36.5976	24.001	13.6742	8.51073	17.3609	13.1819	4.72765	0	13.3927	6.04012	13.1876	22.568	12.1985	15.9847	19.8602	7.74172	7.62173	11.7412	8.91894	22.4292	15.7751	15.7077	22.1492	21.2453	33.7249	25.7065	keep
ENSG00000115289	PCGF1	polycomb group ring finger 1 [Source:HGNC Symbol;Acc:HGNC:17615]	4.54643	1.77486	15.554	7.29175	3.15559	0	1.08506	1.41355	0	0	3.34818	0	17.9832	12.4124	1.21985	10.5385	15.1872	3.31788	5.7163	8.07379	3.8224	3.58867	7.36173	4.92426	7.81737	4.72118	20.235	10.9245	keep
ENSG00000007545	CRAMP1	cramped chromatin regulator homolog 1 [Source:HGNC Symbol;Acc:HGNC:14122]	0	5.32459	1.82988	2.38482	0	3.19152	0	0	0	0	1.11606	0	4.79551	0	3.65954	2.81835	5.25711	1.10596	0	2.12102	0	0	8.4134	0	14.3318	1.1803	6.74499	7.41904	keep
ENSG00000188786	MTF1	metal regulatory transcription factor 1 [Source:HGNC Symbol;Acc:HGNC:7428]	0	0	0	0	9.46678	3.19152	5.42528	6.02786	0	0	0	0	3.59663	4.51359	15.858	7.9894	5.25711	8.84768	12.3853	8.83003	3.8224	9.86883	3.15503	5.61542	1.30289	5.90148	9.44299	5.54912	keep
ENSG00000186469	GNG2	G protein subunit gamma 2 [Source:HGNC Symbol;Acc:HGNC:4404]	2.27322	7.09945	10.9793	6.78398	13.6742	8.51073	5.42528	9.20341	11.0312	4.67049	8.92848	8.21005	3.59663	11.284	21.9572	12.2793	23.3649	7.74172	32.3924	21.1663	15.2896	14.3547	19.9818	16.542	42.9955	20.065	20.235	27.7652	keep
ENSG00000214756	CSKMT	citrate synthase lysine methyltransferase [Source:HGNC Symbol;Acc:HGNC:33113]	4.54643	13.3115	21.0436	12.9672	11.5705	3.19152	9.7655	8.17584	6.30353	0	18.973	8.42552	16.7843	27.0816	9.75876	17.8749	37.3839	9.95364	26.6761	24.6712	26.7568	21.532	41.0153	29.768	36.481	30.6877	29.678	32.2822	keep
ENSG00000227615	AP001324.1	ribosomal protein S12 (RPS12) pseudogene	423.955	756.091	704.503	628.183	451.25	554.261	333.112	446.208	512.162	268.553	551.334	444.016	734.912	909.489	686.773	777.058	754.103	453.444	486.838	564.795	609.036	590.336	711.984	637.119	794.765	722.341	826.936	781.347	keep
ENSG00000156011	PSD3	pleckstrin and Sec7 domain containing 3 [Source:HGNC Symbol;Acc:HGNC:19093]	0	0	0	0	0	0	0	0	0	0	0	0	0	0	0	0	0.584123	0	1.90543	0.829852	0	2.6915	0	0	0	10.6227	9.44299	6.68855	keep
ENSG00000164587	RPS14	ribosomal protein S14 [Source:HGNC Symbol;Acc:HGNC:10387]	5810.34	6747.14	7114.57	6557.35	4821.75	4624.52	4126.47	4524.24	5019.19	3974.58	4807.99	4600.59	5601.15	6146.38	5544.2	5763.91	4806.16	4299.97	4927.45	4677.86	6370.67	6172.51	6666.57	6403.25	7946.35	7496.06	7249.51	7563.98	keep
ENSG00000170035	UBE2E3	ubiquitin conjugating enzyme E2 E3 [Source:HGNC Symbol;Acc:HGNC:12479]	18.1857	11.5366	13.7241	14.4821	19.9854	29.7876	19.531	23.1013	4.72765	0	11.1606	5.29608	25.1764	27.0816	21.9572	24.7384	28.0379	3.31788	8.57445	13.3101	6.37067	10.766	16.8268	11.3212	33.8753	20.065	16.188	23.3761	keep
ENSG00000168522	FNTA	farnesyltransferase, CAAX box, alpha [Source:HGNC Symbol;Acc:HGNC:3782]	45.4643	41.7093	33.8527	40.3421	14.7261	32.9791	18.4459	22.0504	18.9106	4.67049	15.6248	13.0686	43.1596	32.7235	71.9709	49.2847	57.2441	37.6026	40.0141	44.9536	57.336	31.4008	37.8603	42.1991	33.8753	60.1951	24.282	39.4508	keep
ENSG00000112799	LY86	lymphocyte antigen 86 [Source:HGNC Symbol;Acc:HGNC:16837]	9.09286	5.32459	9.14939	7.85561	3.15559	7.44689	21.7011	10.7679	0	7.00573	47.9906	18.3321	27.5742	44.0075	39.0351	36.8723	107.479	68.5695	55.2576	77.1019	101.931	81.6422	96.7541	93.4423	80.7794	40.1301	80.9399	67.2831	keep
ENSG00000166164	BRD7	bromodomain containing 7 [Source:HGNC Symbol;Acc:HGNC:14310]	3.40982	16.8612	13.7241	11.3317	22.0891	8.51073	22.7862	17.7953	7.87941	2.33524	1.11606	3.77691	3.59663	6.77039	6.09923	5.48875	17.5237	2.21192	6.66902	8.80154	7.6448	8.0745	10.5168	8.74535	22.1492	12.9833	17.537	17.5565	keep
ENSG00000087206	UIMC1	ubiquitin interaction motif containing 1 [Source:HGNC Symbol;Acc:HGNC:30298]	2.27322	5.32459	6.40457	4.66746	3.15559	6.38305	2.17011	3.90292	0	0	5.5803	0	2.39775	12.4124	0	4.93671	7.00948	0	6.66902	4.5595	0	0	2.10335	0	3.90868	18.8847	20.235	14.3428	keep
ENSG00000179886	TIGD5	tigger transposable element derived 5 [Source:HGNC Symbol;Acc:HGNC:18336]	0	7.09945	3.65976	3.5864	8.41491	0	0	0	0	0	1.11606	0	5.99438	3.38519	7.31907	5.56622	6.42535	7.74172	1.90543	5.3575	3.8224	3.58867	5.25838	4.22315	3.90868	9.44237	6.74499	6.69868	keep
ENSG00000102572	STK24	serine/threonine kinase 24 [Source:HGNC Symbol;Acc:HGNC:11403]	118.207	74.5442	66.7905	86.514	77.838	84.0434	65.1033	75.6616	26.79	23.3524	64.7315	38.2913	70.7337	82.3731	34.1557	62.4208	39.1362	24.3311	45.7304	36.3993	34.4016	45.7555	25.2402	35.1324	108.14	73.1784	78.2419	86.5202	keep
ENSG00000244192	AC113367.1	ribosomal protein L11 (RPL11) pseudogene	53.4206	72.7694	42.0872	56.0924	43.1264	26.596	31.4666	33.7297	11.0312	30.3582	53.5709	31.6534	58.745	32.7235	57.3327	49.6004	106.895	30.9669	58.1157	65.3257	22.9344	94.2025	106.219	74.452	95.1113	43.671	98.4768	79.0864	keep
ENSG00000205339	IPO7	importin 7 [Source:HGNC Symbol;Acc:HGNC:9852]	54.5572	47.0339	50.3216	50.6376	7.36305	88.2988	73.7838	56.4819	25.2141	4.67049	62.4994	30.7947	59.9438	66.5755	35.3755	53.965	108.647	84.0529	118.137	103.612	26.7568	93.3053	71.5139	63.8587	75.5679	105.046	67.4499	82.688	keep
ENSG00000205744	DENND1C	DENN domain containing 1C [Source:HGNC Symbol;Acc:HGNC:26225]	20.4589	26.6229	18.2988	21.7936	5.25932	6.38305	13.0207	8.22101	9.4553	18.6819	39.0621	22.3998	20.3809	10.1556	32.9358	21.1574	39.1362	58.6159	26.6761	41.4761	86.6411	52.9328	63.1005	67.5581	37.7839	64.9163	71.4969	58.0657	keep
ENSG00000243667	WDR92	WD repeat domain 92 [Source:HGNC Symbol;Acc:HGNC:25176]	0	5.32459	2.74482	2.6898	10.5186	8.51073	9.7655	9.59829	0	0	4.46424	0	1.19888	13.5408	2.43969	5.72645	6.42535	11.0596	0	5.82832	2.54827	1.79433	2.10335	2.14865	13.0289	10.6227	12.141	11.9309	keep
ENSG00000105409	ATP1A3	ATPase Na+/K+ transporting subunit alpha 3 [Source:HGNC Symbol;Acc:HGNC:801]	1.13661	7.09945	1.82988	3.35531	3.15559	0	1.08506	1.41355	3.15177	0	1.11606	1.42261	0	0	0	0	2.33649	1.10596	3.81087	2.41777	8.91894	2.6915	2.10335	4.57126	9.12026	15.3438	6.74499	10.403	keep
ENSG00000155463	OXA1L	OXA1L mitochondrial inner membrane protein [Source:HGNC Symbol;Acc:HGNC:8526]	76.1527	84.306	69.5354	76.6647	79.9417	53.1921	50.9976	61.3771	53.58	74.7278	83.7045	70.6708	76.7281	132.023	86.609	98.4532	150.704	91.7947	96.2244	112.908	93.0118	148.033	170.371	137.139	166.77	101.505	141.645	136.64	keep
ENSG00000146677	AC004453.1	ribosomal protein L32 (RPL32) pseudogene	62.5134	81.6437	130.836	91.6645	70.4749	92.5542	45.5723	69.5338	20.4865	91.0745	80.3563	63.9724	93.5124	57.5483	76.8503	75.9703	164.723	67.4635	76.2173	102.801	33.1275	96.894	94.6508	74.8907	136.804	126.292	145.692	136.262	keep
ENSG00000130305	NSUN5	NOP2/Sun RNA methyltransferase 5 [Source:HGNC Symbol;Acc:HGNC:16385]	96.6117	43.4841	39.3424	59.8127	31.5559	39.3621	41.2321	37.3834	20.4865	16.3467	37.946	24.9264	76.7281	42.8791	12.1985	43.9352	81.1931	130.503	81.9336	97.8767	45.8688	70.8762	70.4622	62.4024	75.5679	62.5557	41.8189	59.9808	keep
ENSG00000166963	MAP1A	microtubule associated protein 1A [Source:HGNC Symbol;Acc:HGNC:6835]	29.5518	31.9475	18.2988	26.5994	38.919	60.6389	33.6367	44.3982	4.72765	9.34097	21.2051	11.7579	16.7843	12.4124	29.2763	19.491	5.25711	8.84768	5.7163	6.60703	19.112	24.2235	9.46508	17.6002	29.9666	61.3754	20.235	37.1923	keep
ENSG00000051108	HERPUD1	homocysteine inducible ER protein with ubiquitin like domain 1 [Source:HGNC Symbol;Acc:HGNC:13744]	50.0107	70.9945	66.7905	62.5986	78.8898	73.405	93.3148	81.8699	89.8253	49.0401	114.954	84.6065	115.092	103.813	100.027	106.311	155.377	97.3245	133.38	128.694	291.777	355.278	285.004	310.686	183.708	136.914	174.021	164.881	keep
ENSG00000213087	AL356535.1	ribosomal protein S12 (RPS12) pseudogene	334.163	431.292	493.152	419.535	321.87	393.621	221.351	312.281	389.243	172.808	358.255	306.769	460.369	551.787	431.825	481.327	306.665	243.311	356.316	302.097	454.866	377.707	413.308	415.294	575.879	572.444	501.827	550.05	keep
ENSG00000126934	MAP2K2	mitogen-activated protein kinase kinase 2 [Source:HGNC Symbol;Acc:HGNC:6842]	56.8304	179.261	116.197	117.43	98.8752	123.406	72.6987	98.3265	94.553	98.0802	99.3294	97.3208	125.882	127.509	119.545	124.312	168.812	84.0529	97.1771	116.681	248.456	164.182	207.18	206.606	170.679	203.011	156.484	176.725	keep
ENSG00000281649	EBLN3P	endogenous Bornavirus like nucleoprotein 3, pseudogene [Source:HGNC Symbol;Acc:HGNC:50682]	18.1857	9.76174	10.0643	12.6706	19.9854	19.1491	17.3609	18.8318	14.1829	0	7.81242	7.33179	8.39214	7.89879	15.858	10.7163	11.0983	14.3775	13.338	12.9379	24.2085	7.17733	10.5168	13.9675	41.6926	33.0483	13.49	29.4103	keep
ENSG00000163376	KBTBD8	kelch repeat and BTB domain containing 8 [Source:HGNC Symbol;Acc:HGNC:30691]	4.54643	5.32459	0.914939	3.59532	16.8298	23.4045	0	13.4114	3.15177	0	8.92848	4.02675	11.9888	2.2568	2.43969	5.56175	21.6126	12.1656	12.3853	15.3878	0	8.0745	15.7751	7.94988	15.6347	11.803	32.3759	19.9379	keep
ENSG00000236801	RPL24P8	RPL24 pseudogene 8 [Source:HGNC Symbol;Acc:HGNC:36409]	50.0107	91.4054	64.0457	68.4873	71.5268	46.809	30.3815	49.5724	34.6694	9.34097	84.8206	42.9437	68.336	86.8867	46.3541	67.1923	127.923	55.298	61.9266	81.7158	54.7877	69.979	84.134	69.6336	161.559	75.539	89.0339	108.711	keep
ENSG00000138600	SPPL2A	signal peptide peptidase like 2A [Source:HGNC Symbol;Acc:HGNC:30227]	3.40982	2.66229	4.5747	3.54894	15.778	15.9576	20.6161	17.4505	0	2.33524	8.92848	3.75457	11.9888	36.1087	8.53892	18.8788	21.0284	6.63576	12.3853	13.3498	10.1931	19.7377	8.4134	12.7814	22.1492	14.1636	20.235	18.8492	keep
ENSG00000213593	TMX2	thioredoxin related transmembrane protein 2 [Source:HGNC Symbol;Acc:HGNC:30739]	5.68304	15.9738	21.9585	14.5384	36.8152	32.9791	6.51033	25.4349	20.4865	7.00573	20.0891	15.8604	25.1764	41.7507	58.5526	41.8266	52.5711	28.755	37.156	39.494	22.9344	25.1207	37.8603	28.6385	50.8129	34.2286	43.1679	42.7365	keep
ENSG00000170631	ZNF16	zinc finger protein 16 [Source:HGNC Symbol;Acc:HGNC:12947]	6.81965	5.32459	0.914939	4.35306	2.10373	11.7023	4.34022	6.04873	0	0	2.23212	0	4.79551	4.51359	0	3.10303	9.93009	1.10596	0	3.67868	0	9.86883	2.10335	3.99073	11.726	7.08178	6.74499	8.5176	keep
ENSG00000135124	P2RX4	purinergic receptor P2X 4 [Source:HGNC Symbol;Acc:HGNC:8535]	4.54643	16.8612	15.554	12.3205	3.15559	0	8.68044	3.94535	1.57588	2.33524	3.34818	2.41977	2.39775	48.5211	35.3755	28.7648	18.6919	11.0596	20.9598	16.9038	39.4981	19.7377	27.3436	28.8598	16.9376	12.9833	8.09399	12.6716	keep
ENSG00000162819	BROX	BRO1 domain and CAAX motif containing [Source:HGNC Symbol;Acc:HGNC:26512]	28.4152	18.6361	10.0643	19.0385	7.36305	17.0215	22.7862	15.7236	0	2.33524	11.1606	4.49861	15.5854	5.64199	0	7.0758	35.6315	2.21192	20.9598	19.6011	3.8224	13.4575	19.9818	12.4206	27.3608	29.5074	9.44299	22.1037	keep
ENSG00000155975	VPS37A	VPS37A subunit of ESCRT-I [Source:HGNC Symbol;Acc:HGNC:24928]	0	20.4109	8.23445	9.54846	9.46678	7.44689	5.42528	7.44631	0	0	2.23212	0	5.99438	2.2568	0	2.75039	8.76185	4.42384	11.4326	8.2061	15.2896	12.5603	17.8785	15.2428	5.21158	8.26207	12.141	8.53821	keep
ENSG00000113580	NR3C1	nuclear receptor subfamily 3 group C member 1 [Source:HGNC Symbol;Acc:HGNC:7978]	9.09286	39.047	13.7241	20.6213	22.0891	23.4045	6.51033	17.3347	15.7588	7.00573	8.92848	10.5643	51.5517	33.8519	45.1343	43.5126	50.2346	19.9073	40.9668	37.0362	43.3205	30.5037	31.5503	35.1248	36.481	33.0483	24.282	31.2704	keep
ENSG00000078142	PIK3C3	phosphatidylinositol 3-kinase catalytic subunit type 3 [Source:HGNC Symbol;Acc:HGNC:8974]	0	6.21202	3.65976	3.29059	19.9854	13.8299	14.1057	15.9737	3.15177	0	1.11606	1.42261	8.39214	19.1828	8.53892	12.0379	13.4348	5.5298	2.85815	7.27426	1.27413	3.58867	9.46508	4.77596	19.5434	4.72118	8.09399	10.7862	keep
ENSG00000154305	MIA3	MIA SH3 domain ER export factor 3 [Source:HGNC Symbol;Acc:HGNC:24008]	88.6554	89.6305	125.347	101.211	83.0973	68.0858	136.717	95.9667	58.3077	86.404	71.4279	72.0465	31.1708	64.3187	79.29	58.2598	21.6126	30.9669	62.8793	38.4862	75.1739	64.596	87.289	75.6863	130.289	161.701	114.665	135.552	keep
ENSG00000109586	GALNT7	polypeptide N-acetylgalactosaminyltransferase 7 [Source:HGNC Symbol;Acc:HGNC:4129]	2.27322	18.6361	19.2137	13.3743	6.31119	13.8299	4.34022	8.16045	11.0312	23.3524	12.2767	15.5534	22.7787	7.89879	19.5175	16.7317	25.7014	21.0132	17.1489	21.2879	11.4672	16.149	9.46508	12.3604	41.6926	74.3587	16.188	44.0797	keep
ENSG00000162191	UBXN1	UBX domain protein 1 [Source:HGNC Symbol;Acc:HGNC:18402]	44.3277	55.0207	54.8963	51.4149	65.2156	78.7242	43.4022	62.4473	44.1247	58.3811	44.6424	49.0494	63.5405	78.9879	32.9358	58.4881	108.063	86.2649	67.6429	87.3235	76.448	78.9507	118.839	91.4127	95.1113	82.6207	111.967	96.5663	keep
ENSG00000023892	DEF6	DEF6 guanine nucleotide exchange factor [Source:HGNC Symbol;Acc:HGNC:2760]	67.0599	39.047	53.9814	53.3627	21.0373	37.2344	29.2965	29.1894	20.4865	11.6762	23.4373	18.5333	43.1596	46.2643	17.0778	35.5006	46.7298	15.4834	43.825	35.3461	40.7723	41.2697	59.9455	47.3291	39.0868	61.3754	39.1209	46.5277	keep
ENSG00000160200	CBS	cystathionine beta-synthase [Source:HGNC Symbol;Acc:HGNC:1550]	59.1036	53.2459	49.4067	53.9187	47.3339	29.7876	46.6574	41.2596	9.4553	4.67049	5.5803	6.56869	0	5.64199	0	0	8.76185	7.74172	15.2435	10.5823	75.1739	58.3158	73.6173	69.0357	37.7839	16.5241	16.188	23.4987	keep
ENSG00000129347	KRI1	KRI1 homolog [Source:HGNC Symbol;Acc:HGNC:25769]	126.163	94.9551	92.4088	104.509	79.9417	126.597	55.3378	87.2922	67.763	21.0172	20.0891	36.2897	22.7787	22.568	57.3327	34.2265	73.0154	74.0993	119.09	88.7348	59.8843	70.8762	64.1522	64.9709	46.9042	123.931	101.175	90.67	keep
ENSG00000148303	RPL7A	ribosomal protein L7a [Source:HGNC Symbol;Acc:HGNC:10364]	2161.83	1974.53	2068.68	2068.35	1572.54	1378.74	1345.47	1432.25	1591.64	1282.05	1646.19	1506.63	1636.47	1681.31	1850.51	1722.76	1679.94	1629.08	1545.31	1618.11	1957.07	2152.3	1957.17	2022.18	2427.29	2349.97	2591.42	2456.23	keep
ENSG00000198056	PRIM1	DNA primase subunit 1 [Source:HGNC Symbol;Acc:HGNC:9369]	2.27322	17.7486	11.8942	10.6387	8.41491	5.31921	2.17011	5.30141	4.72765	0	8.92848	4.55204	5.99438	27.0816	12.1985	15.0915	15.1872	3.31788	3.81087	7.43865	7.6448	9.86883	8.4134	8.64235	20.8463	9.44237	33.7249	21.3379	keep
ENSG00000126067	PSMB2	proteasome 20S subunit beta 2 [Source:HGNC Symbol;Acc:HGNC:9539]	137.53	266.229	203.116	202.292	349.219	436.175	233.287	339.56	217.472	142.45	252.23	204.05	436.391	344.161	472.08	417.544	351.058	310.775	272.477	311.437	226.796	437.817	375.448	346.687	300.969	351.728	431.679	361.459	keep
ENSG00000198899	MT-ATP6	mitochondrially encoded ATP synthase membrane subunit 6 [Source:HGNC Symbol;Acc:HGNC:7414]	78.4259	118.916	99.7284	99.0234	54.6969	79.7881	49.9125	61.4659	28.3659	53.7106	127.231	69.7691	306.912	238.092	129.304	224.769	397.788	128.291	110.515	212.198	47.1429	125.603	124.098	98.948	147.227	132.193	164.578	147.999	keep
ENSG00000196850	PPTC7	protein phosphatase targeting COQ7 [Source:HGNC Symbol;Acc:HGNC:30695]	5.68304	12.424	5.48963	7.86557	0	13.8299	26.0413	13.2904	3.15177	0	8.92848	4.02675	1.19888	11.284	3.65954	5.3808	22.7808	2.21192	4.76358	9.91877	7.6448	2.6915	9.46508	6.60046	16.9376	22.4256	17.537	18.9667	keep
ENSG00000147274	RBMX	RNA binding motif protein X-linked [Source:HGNC Symbol;Acc:HGNC:9910]	85.2456	111.816	99.7284	98.9301	87.3047	87.235	86.8044	87.1147	67.763	63.0516	130.579	87.1312	112.694	132.023	151.261	131.993	167.643	111.702	108.61	129.318	73.8998	113.043	106.219	97.7206	190.223	123.931	192.907	169.02	keep
ENSG00000100814	CCNB1IP1	cyclin B1 interacting protein 1 [Source:HGNC Symbol;Acc:HGNC:19437]	203.453	272.441	252.523	242.806	154.624	192.555	168.184	171.788	102.432	147.12	110.49	120.014	97.109	92.5287	92.7083	94.1153	141.942	167	143.86	150.934	300.696	312.214	340.743	317.884	217.583	227.797	192.907	212.762	keep
ENSG00000228929	RPS13P2	ribosomal protein S13 pseudogene 2 [Source:HGNC Symbol;Acc:HGNC:36364]	749.025	856.371	890.236	831.877	562.747	621.283	499.125	561.052	732.785	775.301	707.582	738.556	1021.44	1038.13	950.26	1003.28	1233.67	805.139	906.034	981.613	1109.77	1209.38	1220.99	1180.05	1296.38	1162.59	1160.14	1206.37	keep
ENSG00000128989	ARPP19	cAMP regulated phosphoprotein 19 [Source:HGNC Symbol;Acc:HGNC:16967]	14.7759	31.0601	32.9378	26.2579	32.6078	29.7876	15.1908	25.862	17.3347	37.3639	46.8745	33.8577	57.5461	36.1087	56.1129	49.9226	55.4917	60.8278	20.9598	45.7597	35.6757	42.1668	49.4287	42.4238	66.4476	83.801	71.4969	73.9152	keep
ENSG00000213923	CSNK1E	casein kinase 1 epsilon [Source:HGNC Symbol;Acc:HGNC:2453]	35.2348	30.1727	22.8735	29.427	25.2447	23.4045	9.7655	19.4716	42.5488	11.6762	13.3927	22.5393	17.9832	5.64199	43.9144	22.5132	42.0569	43.1324	62.8793	49.3562	90.4635	81.6422	51.5321	74.5459	92.5055	34.2286	58.0069	61.5803	keep
ENSG00000268205	AC005261.1	novel transcript	50.0107	63.895	45.747	53.2176	46.282	45.7452	69.4435	53.8236	14.1829	30.3582	32.3657	25.6356	27.5742	50.7779	30.4961	36.2827	44.3934	36.4967	24.7706	35.2202	52.2395	46.6527	49.4287	49.4403	72.9621	51.933	51.2619	58.719	keep
ENSG00000237729	AC002075.2	ribosomal protein S27 (RPS27) pseudogene	65.9232	86.9683	121.687	91.5261	59.9563	58.5113	88.9745	69.1474	78.7941	72.3925	97.0972	82.7613	113.893	117.353	96.3678	109.205	150.12	97.3245	90.5081	112.651	101.931	153.416	127.253	127.533	175.891	127.472	155.135	152.832	keep
ENSG00000110696	C11orf58	chromosome 11 open reading frame 58 [Source:HGNC Symbol;Acc:HGNC:16990]	47.7375	70.9945	57.6412	58.7911	74.6824	81.9158	52.0827	69.5603	28.3659	23.3524	40.1782	30.6322	61.1427	54.1631	91.4884	68.9314	108.063	28.755	60.0212	65.613	40.7723	82.5393	89.3924	70.9013	74.265	56.6542	68.7989	66.5727	keep
ENSG00000240231	RPS27P29	ribosomal protein S27 pseudogene 29 [Source:HGNC Symbol;Acc:HGNC:36516]	123.89	139.327	146.39	136.536	104.135	93.618	163.843	120.532	89.8253	105.086	154.016	116.309	146.263	124.124	152.481	140.956	233.649	120.55	209.598	187.932	163.089	241.338	230.317	211.581	234.521	185.306	209.095	209.641	keep
ENSG00000270882	H4C14	H4 clustered histone 14 [Source:HGNC Symbol;Acc:HGNC:4794]	23.8688	16.8612	9.14939	16.6264	13.6742	7.44689	15.1908	12.104	0	9.34097	6.69636	5.34578	4.79551	4.51359	3.65954	4.32288	10.5142	17.6954	6.66902	11.6262	10.1931	13.4575	21.0335	14.8947	29.9666	14.1636	21.584	21.9047	keep
ENSG00000114544	SLC41A3	solute carrier family 41 member 3 [Source:HGNC Symbol;Acc:HGNC:31046]	21.5955	1.77486	1.82988	8.4001	0	2.12768	0	0	6.30353	0	6.69636	4.3333	19.182	13.5408	2.43969	11.7208	8.76185	7.74172	1.90543	6.13633	14.0155	1.79433	9.46508	8.42496	16.9376	29.5074	12.141	19.5287	keep
ENSG00000196387	ZNF140	zinc finger protein 140 [Source:HGNC Symbol;Acc:HGNC:12925]	9.09286	4.43716	4.5747	6.0349	10.5186	13.8299	17.3609	13.9032	0	0	14.5088	0	11.9888	18.0544	10.9786	13.6739	14.019	9.95364	25.7234	16.5653	3.8224	10.766	13.6718	9.42006	59.9331	14.1636	9.44299	27.8466	keep
ENSG00000172845	SP3	Sp3 transcription factor [Source:HGNC Symbol;Acc:HGNC:11208]	3.40982	7.09945	12.8091	7.77281	12.6224	14.8938	8.68044	12.0655	0	11.6762	14.5088	8.72833	29.9719	33.8519	14.6381	26.154	24.5332	13.2715	14.2908	17.3651	3.8224	6.28017	5.25838	5.12031	41.6926	27.1468	25.631	31.4901	keep
ENSG00000138802	SEC24B	SEC24 homolog B, COPII coat complex component [Source:HGNC Symbol;Acc:HGNC:10704]	0	4.43716	11.8942	5.44379	3.15559	0	0	0	0	0	3.34818	0	17.9832	12.4124	0	10.1318	9.34597	3.31788	5.7163	6.12672	0	5.383	2.10335	2.49545	5.21158	11.803	13.49	10.1682	keep
ENSG00000215375	MYL5	myosin light chain 5 [Source:HGNC Symbol;Acc:HGNC:7586]	289.835	215.646	220.5	241.994	204.062	139.363	176.864	173.43	111.888	98.0802	82.5885	97.5188	79.1259	59.8051	141.502	93.4777	63.6694	106.172	108.61	92.8171	150.348	148.93	207.18	168.819	166.77	181.766	179.417	175.984	keep
ENSG00000154451	GBP5	guanylate binding protein 5 [Source:HGNC Symbol;Acc:HGNC:19895]	28.4152	12.424	7.31951	16.0529	4.20746	8.51073	2.17011	4.96277	0	0	2.23212	0	9.59102	0	6.09923	5.23008	0	0	1.90543	0	1.27413	6.28017	0	2.5181	13.0289	1.1803	13.49	9.23307	keep
ENSG00000215021	PHB2	prohibitin 2 [Source:HGNC Symbol;Acc:HGNC:30306]	1568.52	1523.72	1339.47	1477.24	1157.05	1159.59	1154.5	1157.05	1287.5	1291.39	1345.97	1308.28	1207.27	1060.69	1532.13	1266.7	1089.97	1257.48	1252.82	1200.09	2071.74	2350.58	1932.98	2118.43	2069	2227.22	2022.15	2106.12	keep
ENSG00000166123	GPT2	glutamic--pyruvic transaminase 2 [Source:HGNC Symbol;Acc:HGNC:18062]	42.0545	30.1727	56.7262	42.9845	65.2156	45.7452	28.2114	46.3907	29.9418	35.0286	22.3212	29.0972	43.1596	36.1087	29.2763	36.1815	70.0948	55.298	51.4467	58.9465	58.6101	75.362	95.7024	76.5582	52.1158	62.5557	74.1949	62.9554	keep
ENSG00000149115	TNKS1BP1	tankyrase 1 binding protein 1 [Source:HGNC Symbol;Acc:HGNC:19081]	25.0054	14.1989	10.9793	16.7278	0	3.19152	0	0	0	0	5.5803	0	3.59663	0	15.858	6.48487	11.0983	29.8609	4.76358	15.2409	19.112	11.6632	8.4134	13.0629	27.3608	0	25.631	17.6639	keep
ENSG00000167283	ATP5MG	ATP synthase membrane subunit g [Source:HGNC Symbol;Acc:HGNC:14247]	363.714	359.41	376.955	366.693	434.42	486.175	470.914	463.836	444.399	439.026	472.093	451.839	541.892	539.374	494.037	525.101	690.433	573.993	562.103	608.843	445.947	625.325	522.683	531.318	789.554	657.425	775.674	740.884	keep
ENSG00000204843	DCTN1	dynactin subunit 1 [Source:HGNC Symbol;Acc:HGNC:2711]	262.556	151.751	172.923	195.744	292.418	278.726	248.478	273.207	143.405	130.774	158.481	144.22	137.871	172.645	167.119	159.212	122.082	243.311	249.612	205.002	147.8	239.544	139.873	175.739	254.064	246.682	245.518	248.755	keep
ENSG00000106682	EIF4H	eukaryotic translation initiation factor 4H [Source:HGNC Symbol;Acc:HGNC:12741]	262.556	204.997	198.542	222.032	325.026	260.641	330.942	305.536	206.441	296.576	300.22	267.746	236.179	162.489	215.913	204.86	245.332	300.821	313.444	286.532	347.838	347.204	321.813	338.952	420.835	447.332	480.243	449.47	keep
ENSG00000106266	SNX8	sorting nexin 8 [Source:HGNC Symbol;Acc:HGNC:14972]	17.0491	22.1858	10.9793	16.7381	15.778	31.9152	34.7218	27.4717	29.9418	11.6762	13.3927	18.3369	16.7843	20.3112	20.7374	19.2776	30.3744	8.84768	12.3853	17.2025	40.7723	8.97167	22.0852	23.943	28.6637	57.8345	58.0069	48.1684	keep
ENSG00000024526	DEPDC1	DEP domain containing 1 [Source:HGNC Symbol;Acc:HGNC:22949]	4.54643	8.87431	3.65976	5.6935	6.31119	24.4683	75.9539	35.5778	0	0	12.2767	0	5.99438	10.1556	10.9786	9.04286	11.0983	9.95364	11.4326	10.8282	1.27413	18.8405	16.8268	12.3138	14.3318	38.9498	14.839	22.7069	keep
ENSG00000121680	PEX16	peroxisomal biogenesis factor 16 [Source:HGNC Symbol;Acc:HGNC:8857]	18.1857	22.1858	20.1287	20.1667	30.5041	21.2768	18.4459	23.4089	1.57588	0	22.3212	7.9657	19.182	36.1087	31.716	29.0023	47.314	30.9669	19.0543	32.4451	53.5136	55.6243	45.222	51.4533	37.7839	20.065	44.5169	34.122	keep
ENSG00000079805	DNM2	dynamin 2 [Source:HGNC Symbol;Acc:HGNC:2974]	35.2348	6.21202	32.0229	24.4899	28.4003	34.0429	11.9356	24.793	9.4553	4.67049	3.34818	5.82465	26.3753	31.5951	19.5175	25.8293	38.5521	21.0132	22.8652	27.4769	25.4827	36.7838	54.6871	38.9845	31.2695	21.2453	12.141	21.5519	keep
ENSG00000173950	XXYLT1	xyloside xylosyltransferase 1 [Source:HGNC Symbol;Acc:HGNC:26639]	0	8.87431	13.7241	7.5328	25.2447	26.596	1.08506	17.6419	0	0	8.92848	0	11.9888	19.1828	21.9572	17.7096	28.0379	13.2715	12.3853	17.8982	1.27413	18.8405	15.7751	11.9633	32.5724	21.2453	4.04699	19.2882	keep
ENSG00000213757	RPS3AP20	RPS3A pseudogene 20 [Source:HGNC Symbol;Acc:HGNC:36141]	63.65	119.803	146.39	109.948	68.3712	68.0858	68.3585	68.2718	105.584	46.7049	77.0082	76.4324	134.274	171.517	135.403	147.065	237.738	79.6291	90.5081	135.958	115.946	135.472	145.131	132.183	175.891	131.013	138.947	148.617	keep
ENSG00000124151	NCOA3	nuclear receptor coactivator 3 [Source:HGNC Symbol;Acc:HGNC:7670]	52.284	67.4448	47.5768	55.7685	36.8152	60.6389	57.5079	51.654	86.6735	58.3811	40.1782	61.7443	70.7337	64.3187	35.3755	56.8093	64.8377	71.8874	113.373	83.3661	77.7222	78.0535	97.8058	84.5271	113.352	120.39	133.551	122.431	keep
ENSG00000289231	ENSG00000289231		0	1.77486	3.65976	1.81154	2.10373	5.31921	2.17011	3.19768	0	0	2.23212	0	5.99438	10.1556	1.21985	5.78994	1.75237	2.21192	1.90543	1.95657	2.54827	1.79433	6.31005	3.55088	2.60579	16.5241	6.74499	8.62497	keep
ENSG00000170653	ATF7	activating transcription factor 7 [Source:HGNC Symbol;Acc:HGNC:792]	6.81965	32.835	6.40457	15.3531	41.0227	24.4683	42.3172	35.9361	0	0	30.1336	0	2.39775	6.77039	12.1985	7.1222	12.8507	17.6954	17.1489	15.8983	12.7413	11.6632	22.0852	15.4966	49.51	71.9981	17.537	46.3483	keep
ENSG00000115839	RAB3GAP1	RAB3 GTPase activating protein catalytic subunit 1 [Source:HGNC Symbol;Acc:HGNC:17063]	4.54643	16.8612	14.639	12.0155	13.6742	18.0853	20.6161	17.4585	7.87941	18.6819	14.5088	13.69	33.5686	12.4124	40.2549	28.7453	14.6031	11.0596	0.952717	8.8718	5.09653	10.766	4.2067	6.68975	41.6926	60.1951	14.839	38.9089	keep
ENSG00000112335	SNX3	sorting nexin 3 [Source:HGNC Symbol;Acc:HGNC:11174]	88.6554	97.6174	86.9192	91.064	132.535	104.256	83.5493	106.78	64.6112	23.3524	99.3294	62.431	164.246	121.867	135.403	140.505	188.672	96.2185	72.4065	119.099	68.8032	130.986	140.924	113.571	147.227	107.407	138.947	131.194	keep
ENSG00000102858	MGRN1	mahogunin ring finger 1 [Source:HGNC Symbol;Acc:HGNC:20254]	20.4589	19.5235	9.14939	16.3773	31.5559	8.51073	2.17011	14.0789	0	0	7.81242	0	8.39214	10.1556	31.716	16.7546	25.7014	0	4.76358	10.155	26.7568	12.5603	24.1885	21.1686	27.3608	4.72118	20.235	17.439	keep
ENSG00000094880	CDC23	cell division cycle 23 [Source:HGNC Symbol;Acc:HGNC:1724]	0	3.54972	1.82988	1.7932	6.31119	11.7023	5.42528	7.8129	11.0312	7.00573	3.34818	7.12836	16.7843	6.77039	3.65954	9.0714	16.3554	11.0596	3.81087	10.4086	1.27413	13.4575	1.05168	5.2611	40.3897	8.26207	29.678	26.1099	keep
ENSG00000083099	LYRM2	LYR motif containing 2 [Source:HGNC Symbol;Acc:HGNC:25229]	3.40982	26.6229	10.9793	13.6707	18.9336	42.5536	5.42528	22.3042	11.0312	9.34097	7.81242	9.39486	14.3865	32.7235	12.1985	19.7695	29.7903	25.4371	13.338	22.8551	16.5637	14.3547	13.6718	14.8634	27.3608	43.671	14.839	28.6236	keep
ENSG00000198301	SDAD1	SDA1 domain containing 1 [Source:HGNC Symbol;Acc:HGNC:25537]	0	0	12.8091	0	11.5705	3.19152	1.08506	5.28236	0	0	0	0	2.39775	3.38519	0	1.92765	7.00948	5.5298	6.66902	6.40276	5.09653	2.6915	2.10335	3.29713	11.726	0	8.09399	6.60668	keep
ENSG00000160888	IER2	immediate early response 2 [Source:HGNC Symbol;Acc:HGNC:28871]	40.9179	86.0808	97.8985	74.9657	83.0973	55.3197	40.147	59.5214	12.6071	44.3696	27.9015	28.2927	93.5124	73.3459	30.4961	65.7848	74.1836	18.8013	22.8652	38.6167	78.9963	35.8867	41.0153	51.9661	67.7505	50.7527	74.1949	64.2327	keep
ENSG00000075884	ARHGAP15	Rho GTPase activating protein 15 [Source:HGNC Symbol;Acc:HGNC:21030]	75.0161	50.5836	75.9399	67.1799	54.6969	38.2983	30.3815	41.1256	22.0624	16.3467	21.2051	19.8714	35.9663	33.8519	28.0564	32.6249	47.314	29.8609	22.8652	33.3467	30.5792	52.0357	45.222	42.6123	70.3563	54.2936	24.282	49.644	keep
ENSG00000145375	SPATA5	spermatogenesis associated 5 [Source:HGNC Symbol;Acc:HGNC:18119]	0	5.32459	0	0	0	2.12768	5.42528	2.51765	0	0	0	0	3.59663	7.89879	1.21985	4.23842	3.50474	1.10596	0	1.5369	8.91894	5.383	2.10335	5.46843	2.60579	5.90148	6.74499	5.08409	keep
ENSG00000116701	NCF2	neutrophil cytosolic factor 2 [Source:HGNC Symbol;Acc:HGNC:7661]	9.09286	6.21202	3.65976	6.32155	13.6742	9.57457	6.51033	9.91971	48.8524	0	25.6694	24.8406	43.1596	25.9532	39.0351	36.0493	46.1457	13.2715	54.3049	37.9074	58.6101	67.2875	36.8086	54.2354	84.6881	87.3419	52.6109	74.8803	keep
ENSG00000231500	RPS18	ribosomal protein S18 [Source:HGNC Symbol;Acc:HGNC:10401]	345.529	447.265	445.575	412.79	258.759	341.493	244.137	281.463	288.387	266.218	354.907	303.17	360.862	379.142	348.876	362.96	386.105	305.245	275.335	322.228	551.7	458.452	509.011	506.388	527.672	505.167	473.498	502.112	keep
ENSG00000176731	RBIS	ribosomal biogenesis factor [Source:HGNC Symbol;Acc:HGNC:32235]	13.6393	37.2721	40.2573	30.3896	10.5186	35.1068	66.1884	37.2713	23.6382	18.6819	45.7585	29.3596	50.3528	54.1631	65.8717	56.7959	81.7772	16.5894	32.3924	43.5863	8.91894	54.7272	44.1704	35.9388	62.5389	73.1784	60.7049	65.4741	keep
ENSG00000156508	EEF1A1	eukaryotic translation elongation factor 1 alpha 1 [Source:HGNC Symbol;Acc:HGNC:3189]	2441.43	3316.33	3758.57	3172.11	2373.01	2639.39	2314.42	2442.27	2346.49	2141.42	3116.04	2534.65	3395.22	3337.8	2765.39	3166.14	4131.5	3061.3	3274.49	3489.1	4021.17	4155.68	3997.42	4058.09	4494.99	3622.33	4111.75	4076.35	keep
ENSG00000128059	PPAT	phosphoribosyl pyrophosphate amidotransferase [Source:HGNC Symbol;Acc:HGNC:9238]	3.40982	2.66229	16.4689	7.51367	15.778	12.7661	8.68044	12.4082	6.30353	0	11.1606	5.82138	15.5854	12.4124	13.4183	13.8054	7.00948	2.21192	7.62173	5.61438	15.2896	15.2518	7.36173	12.6344	7.81737	40.1301	26.98	24.9758	keep
ENSG00000057757	PITHD1	PITH domain containing 1 [Source:HGNC Symbol;Acc:HGNC:25022]	31.825	38.1595	49.4067	39.7971	29.4522	76.5966	59.678	55.2423	20.4865	23.3524	35.7139	26.5176	35.9663	36.1087	34.1557	35.4102	52.5711	54.192	39.0614	48.6082	26.7568	52.0357	32.6019	37.1315	53.4187	57.8345	63.4029	58.2187	keep
ENSG00000052749	RRP12	ribosomal RNA processing 12 homolog [Source:HGNC Symbol;Acc:HGNC:29100]	10.2295	5.32459	19.2137	11.5893	7.36305	9.57457	17.3609	11.4328	0	4.67049	6.69636	3.78895	21.5798	18.0544	29.2763	22.9701	25.1173	58.6159	24.7706	36.1679	8.91894	32.298	14.7235	18.6468	26.0579	12.9833	13.49	17.5104	keep
ENSG00000122033	MTIF3	mitochondrial translational initiation factor 3 [Source:HGNC Symbol;Acc:HGNC:29788]	57.967	42.5967	23.7884	41.4507	10.5186	24.4683	70.5286	35.1719	9.4553	2.33524	24.5533	12.1146	56.3472	55.2915	50.0137	53.8841	49.0663	21.0132	32.3924	34.1573	40.7723	45.7555	51.5321	46.02	32.5724	47.2118	32.3759	37.3867	keep
ENSG00000188825	LINC00910	long intergenic non-protein coding RNA 910 [Source:HGNC Symbol;Acc:HGNC:44361]	1.13661	0	0	0	0	0	0	0	0	0	0	0	0	3.38519	0	0	0.584123	0	0	0	2.54827	0	6.31005	2.95277	0	8.26207	10.792	6.35135	keep
ENSG00000242358	RPS21P4	ribosomal protein S21 pseudogene 4 [Source:HGNC Symbol;Acc:HGNC:35922]	135.256	94.9551	120.772	116.994	99.9271	59.5751	56.4229	71.975	99.2806	49.0401	94.8651	81.0619	154.655	181.672	96.3678	144.232	195.097	91.7947	65.7375	117.543	114.672	165.079	146.183	141.978	152.439	159.34	144.343	152.04	keep
ENSG00000234040	RPL10P12	ribosomal protein L10 pseudogene 12 [Source:HGNC Symbol;Acc:HGNC:52345]	34.0982	40.8218	62.2159	45.712	33.6597	28.7237	10.8506	24.4113	22.0624	18.6819	58.0351	32.9265	33.5686	42.8791	64.6518	47.0332	44.9775	35.3907	38.1087	39.4923	38.224	70.8762	64.1522	57.7508	74.265	61.3754	87.6849	74.4417	keep
ENSG00000213613	RPL11P3	ribosomal protein L11 pseudogene 3 [Source:HGNC Symbol;Acc:HGNC:36342]	421.681	425.08	396.169	414.31	255.603	260.641	233.287	249.844	278.931	196.16	383.925	286.339	356.066	330.621	319.6	335.429	464.962	277.596	357.269	366.609	528.765	502.413	509.011	513.397	538.095	483.921	439.773	487.263	keep
ENSG00000241837	ATP5PO	ATP synthase peripheral stalk subunit OSCP [Source:HGNC Symbol;Acc:HGNC:850]	396.676	402.006	420.872	406.518	456.509	400.004	455.723	437.412	341.967	326.934	417.407	362.102	454.374	392.683	428.166	425.074	490.079	419.159	542.096	483.778	493.09	540.992	499.546	511.209	564.153	625.557	584.116	591.275	keep
ENSG00000128011	LRFN1	leucine rich repeat and fibronectin type III domain containing 1 [Source:HGNC Symbol;Acc:HGNC:29290]	10.2295	9.76174	10.9793	10.3235	2.10373	2.12768	8.68044	4.30395	0	0	11.1606	0	0	3.38519	3.65954	2.34824	3.50474	4.42384	6.66902	4.86586	1.27413	4.48583	6.31005	4.02334	10.4232	18.8847	33.7249	21.0109	keep
ENSG00000114857	NKTR	natural killer cell triggering receptor [Source:HGNC Symbol;Acc:HGNC:7833]	5.68304	11.5366	17.3838	11.5345	5.25932	17.0215	11.9356	11.4055	3.15177	0	4.46424	2.53867	5.99438	4.51359	25.6168	12.0416	7.00948	12.1656	4.76358	7.97954	1.27413	6.28017	4.2067	3.92033	10.4232	12.9833	17.537	13.6478	keep
ENSG00000149577	SIDT2	SID1 transmembrane family member 2 [Source:HGNC Symbol;Acc:HGNC:24272]	13.6393	22.1858	18.2988	18.0413	8.41491	7.44689	5.42528	7.09569	0	16.3467	42.4103	19.5857	14.3865	6.77039	21.9572	14.3714	34.4633	27.649	15.2435	25.7852	8.91894	68.1847	34.7053	37.2696	56.0245	81.4404	48.5639	62.0096	keep
ENSG00000109475	RPL34	ribosomal protein L34 [Source:HGNC Symbol;Acc:HGNC:10340]	849.046	1191.82	1254.38	1098.42	814.143	745.753	618.482	726.126	759.575	579.14	1011.15	783.289	1044.22	1215.28	886.828	1048.78	1563.7	858.225	967.007	1129.64	1131.43	1280.26	1372.44	1261.37	1317.23	1167.31	1350.35	1278.3	keep
ENSG00000168792	ABHD15	abhydrolase domain containing 15 [Source:HGNC Symbol;Acc:HGNC:26971]	5.68304	2.66229	10.9793	6.44153	4.20746	12.7661	8.68044	8.55133	0	4.67049	11.1606	5.27703	13.1876	6.77039	15.858	11.9387	44.3934	33.1788	66.6902	48.0874	39.4981	45.7555	28.3952	37.883	15.6347	20.065	31.027	22.2422	keep
ENSG00000164978	NUDT2	nudix hydrolase 2 [Source:HGNC Symbol;Acc:HGNC:8049]	65.9232	39.9344	45.747	50.5349	52.5932	48.9367	62.9332	54.821	15.7588	23.3524	37.946	25.6858	23.9775	14.6692	21.9572	20.2013	11.6825	17.6954	24.7706	18.0495	49.6912	56.5215	36.8086	47.6738	39.0868	68.4572	68.7989	58.781	keep
ENSG00000123106	CCDC91	coiled-coil domain containing 91 [Source:HGNC Symbol;Acc:HGNC:24855]	32.9616	32.835	33.8527	33.2164	45.2302	23.4045	22.7862	30.4736	4.72765	14.0115	15.6248	11.4546	14.3865	9.02719	20.7374	14.717	22.1967	6.63576	28.5815	19.138	53.5136	34.9895	28.3952	38.9661	24.755	27.1468	45.8659	32.5892	keep
ENSG00000142534	RPS11	ribosomal protein S11 [Source:HGNC Symbol;Acc:HGNC:10384]	1915.18	2484.81	2527.06	2309.02	1574.64	1965.98	1610.22	1716.95	2088.04	1898.55	2440.82	2142.47	3222.58	3817.37	2889.81	3309.92	4059.07	2373.39	2785.74	3072.73	3461.82	3484.6	3619.87	3522.09	3735.4	3138.41	3313.14	3395.65	keep
ENSG00000286729	AC137695.3	novel transcript, antisense to COPG1	0	0	0	0	0	0	0	0	0	0	0	0	0	0	0	0	2.33649	0	0	0	0	4.48583	0	0	0	10.6227	8.09399	6.23888	keep
ENSG00000213588	ZBTB9	zinc finger and BTB domain containing 9 [Source:HGNC Symbol;Acc:HGNC:28323]	7.95625	6.21202	8.23445	7.46757	2.10373	8.51073	4.34022	4.98489	0	0	2.23212	0	10.7899	22.568	10.9786	14.7788	6.42535	2.21192	13.338	7.3251	3.8224	5.383	5.25838	4.82126	7.81737	4.72118	12.141	8.22651	keep
ENSG00000280441	FP236383.3	novel transcript	0	5.32459	0	0	1.05186	5.31921	1.08506	2.48538	0	0	3.34818	0	1.19888	5.64199	6.09923	4.31336	5.25711	7.74172	1.90543	4.96809	2.54827	4.48583	2.10335	3.04582	7.81737	11.803	9.44299	9.68777	keep
ENSG00000139168	ZCRB1	zinc finger CCHC-type and RNA binding motif containing 1 [Source:HGNC Symbol;Acc:HGNC:29620]	69.3331	157.075	88.7491	105.052	96.7715	96.8095	86.8044	93.4618	28.3659	53.7106	75.8921	52.6562	95.9102	106.069	109.786	103.922	98.1327	33.1788	55.2576	62.1897	82.8187	102.277	96.7541	93.9499	117.26	69.6375	136.249	107.716	keep
ENSG00000137845	ADAM10	ADAM metallopeptidase domain 10 [Source:HGNC Symbol;Acc:HGNC:188]	29.5518	61.2327	89.664	60.1495	95.7196	109.576	84.6343	96.6432	56.7318	56.0458	80.3563	64.378	100.706	80.1163	85.3892	88.737	97.5486	47.5563	83.8391	76.3146	107.027	61.9045	121.994	96.9753	139.41	103.866	116.014	119.763	keep
ENSG00000167920	TMEM99	transmembrane protein 99 (putative) [Source:HGNC Symbol;Acc:HGNC:28305]	4.54643	3.54972	0.914939	3.0037	0	3.19152	3.25517	2.1489	9.4553	0	8.92848	6.12793	2.39775	11.284	1.21985	4.96719	12.2666	7.74172	5.7163	8.57487	36.9499	11.6632	13.6718	20.7616	14.3318	17.7044	41.8189	24.6184	keep
ENSG00000233426	EIF3FP3	eukaryotic translation initiation factor 3 subunit F pseudogene 3 [Source:HGNC Symbol;Acc:HGNC:37625]	7.95625	20.4109	11.8942	13.4205	15.778	6.38305	20.6161	14.259	12.6071	0	8.92848	7.17851	20.3809	15.7976	12.1985	16.1256	44.3934	28.755	17.1489	30.0991	17.8379	12.5603	29.4469	19.9484	14.3318	24.7862	43.1679	27.4287	keep
ENSG00000101166	PRELID3B	PRELI domain containing 3B [Source:HGNC Symbol;Acc:HGNC:15892]	60.2402	27.5104	30.193	39.3145	32.6078	41.4898	50.9976	41.6984	18.9106	42.0344	26.7854	29.2435	68.336	66.5755	17.0778	50.6631	76.5201	33.1788	51.4467	53.7152	54.7877	61.0073	82.0307	65.9419	59.9331	80.2601	48.5639	62.9191	keep
ENSG00000172244	C5orf34	chromosome 5 open reading frame 34 [Source:HGNC Symbol;Acc:HGNC:24738]	0	1.77486	3.65976	1.81154	0	0	0	0	0	0	0	0	5.99438	9.02719	0	5.00719	1.16825	2.21192	0	1.12672	0	0	0	0	11.726	7.08178	0	6.26928	keep
ENSG00000205054	LINC01121	long intergenic non-protein coding RNA 1121 [Source:HGNC Symbol;Acc:HGNC:49266]	0	0	0	0	0	0	0	0	0	0	0	0	0	0	0	0	0	0	0	0	0	0	0	0	11.726	7.08178	0	6.26928	keep
ENSG00000170340	B3GNT2	UDP-GlcNAc:betaGal beta-1,3-N-acetylglucosaminyltransferase 2 [Source:HGNC Symbol;Acc:HGNC:15629]	142.076	167.724	188.477	166.093	177.765	191.491	214.841	194.699	50.4282	74.7278	80.3563	68.5041	77.927	82.3731	48.7938	69.698	67.7583	90.6887	52.3994	70.2821	75.1739	75.362	72.5656	74.3672	122.472	107.407	148.39	126.09	keep
ENSG00000233927	RPS28	ribosomal protein S28 [Source:HGNC Symbol;Acc:HGNC:10418]	1803.8	1709.19	1854.58	1789.19	1287.48	1245.76	1119.78	1217.67	1423.02	1620.66	1445.3	1496.33	1405.08	1393.57	1502.85	1433.84	1556.69	1510.74	1633.91	1567.11	1732.82	1814.97	1550.17	1699.32	2276.16	2671.01	2178.63	2375.27	keep
ENSG00000128739	SNRPN	small nuclear ribonucleoprotein polypeptide N [Source:HGNC Symbol;Acc:HGNC:11164]	17.0491	37.2721	39.3424	31.2212	32.6078	39.3621	47.7424	39.9041	7.87941	35.0286	25.6694	22.8591	26.3753	37.2371	57.3327	40.3151	51.987	9.95364	41.9195	34.62	34.4016	69.979	57.8421	54.0742	45.6013	31.868	97.1278	58.199	keep
ENSG00000188785	ZNF548	zinc finger protein 548 [Source:HGNC Symbol;Acc:HGNC:26561]	1.13661	9.76174	10.0643	6.98756	2.10373	13.8299	6.51033	7.48133	0	0	2.23212	0	13.1876	13.5408	0	8.90947	11.0983	0	0	0	10.1931	5.383	1.05168	5.54258	5.21158	5.90148	13.49	8.20101	keep
ENSG00000196628	TCF4	transcription factor 4 [Source:HGNC Symbol;Acc:HGNC:11634]	32.9616	23.0732	44.832	33.6223	14.7261	5.31921	19.531	13.1921	34.6694	7.00573	45.7585	29.1445	57.5461	83.5015	101.247	80.7649	208.532	154.834	191.496	184.954	291.777	322.083	338.639	317.5	42.9955	80.2601	91.7319	71.6625	keep
ENSG00000132463	GRSF1	G-rich RNA sequence binding factor 1 [Source:HGNC Symbol;Acc:HGNC:4610]	46.6009	50.5836	65.8756	54.3534	62.06	77.6604	55.3378	65.0194	70.9147	18.6819	71.4279	53.6748	53.9495	72.2175	63.432	63.1996	128.507	68.5695	84.7918	93.9561	78.9963	97.7912	89.3924	88.7266	134.198	71.9981	141.645	115.947	keep
ENSG00000068697	LAPTM4A	lysosomal protein transmembrane 4 alpha [Source:HGNC Symbol;Acc:HGNC:6924]	50.0107	84.306	71.3652	68.5606	87.3047	48.9367	28.2114	54.8176	40.9729	67.722	78.1242	62.2731	99.5068	124.124	63.432	95.6875	151.288	127.185	100.988	126.487	105.753	104.071	82.0307	97.285	128.987	76.7192	157.833	121.18	keep
ENSG00000267254	ZNF790-AS1	ZNF790 antisense RNA 1 [Source:HGNC Symbol;Acc:HGNC:27617]	2.27322	6.21202	3.65976	4.04833	2.10373	0	3.25517	1.7863	1.57588	0	0	0	7.19326	0	10.9786	6.05729	2.33649	5.5298	0.952717	2.93967	5.09653	4.48583	3.15503	4.2458	9.12026	2.36059	8.09399	6.52495	keep
ENSG00000221983	UBA52	ubiquitin A-52 residue ribosomal protein fusion product 1 [Source:HGNC Symbol;Acc:HGNC:12458]	1105.92	1343.57	1292.81	1247.43	876.203	1007.46	862.619	915.426	1010.14	1032.18	1347.08	1129.8	1382.31	1479.33	1308.89	1390.18	1704.47	1312.77	1428.12	1481.79	1616.88	1631.95	1741.57	1663.47	1599.95	1938.05	1841.38	1793.13	keep
ENSG00000210049	MT-TF	mitochondrially encoded tRNA-Phe (UUU/C) [Source:HGNC Symbol;Acc:HGNC:7481]	10.2295	12.424	32.0229	18.2255	6.31119	19.1491	1.08506	8.84846	1.57588	9.34097	18.973	9.96329	38.3641	60.9335	13.4183	37.572	42.0569	5.5298	15.2435	20.9434	14.0155	10.766	27.3436	17.375	32.5724	30.6877	31.027	31.429	keep
ENSG00000130766	SESN2	sestrin 2 [Source:HGNC Symbol;Acc:HGNC:20746]	45.4643	21.2983	16.4689	27.7439	22.0891	18.0853	11.9356	17.37	0	2.33524	11.1606	4.49861	2.39775	0	10.9786	4.45879	10.5142	4.42384	3.81087	6.24964	86.6411	27.8122	29.4469	47.9667	18.2405	22.4256	20.235	20.3004	keep
ENSG00000134490	TMEM241	transmembrane protein 241 [Source:HGNC Symbol;Acc:HGNC:31723]	10.2295	0	4.5747	4.93472	0	0	6.51033	0	1.57588	0	1.11606	0.897314	10.7899	3.38519	2.43969	5.53826	0.584123	0	4.76358	1.78257	0	4.48583	0	0	6.51447	22.4256	0	9.6467	keep
ENSG00000083844	ZNF264	zinc finger protein 264 [Source:HGNC Symbol;Acc:HGNC:13057]	127.3	134.002	94.2387	118.514	143.054	153.193	128.037	141.428	74.0665	74.7278	75.8921	74.8955	57.5461	59.8051	74.4106	63.9206	64.8377	126.079	116.231	102.383	96.8342	87.9223	84.134	89.6302	125.078	134.554	140.296	133.309	keep
ENSG00000095002	MSH2	mutS homolog 2 [Source:HGNC Symbol;Acc:HGNC:7325]	0	28.3978	22.8735	17.0904	26.2966	18.0853	11.9356	18.7725	4.72765	0	20.0891	8.27224	21.5798	16.926	28.0564	22.1874	19.8602	16.5894	24.7706	20.4067	20.3861	16.149	15.7751	17.4368	22.1492	24.7862	47.2149	31.3834	keep
ENSG00000271270	TMCC1-AS1	TMCC1 antisense RNA 1 (head to head) [Source:HGNC Symbol;Acc:HGNC:49060]	1.13661	4.43716	0.914939	2.1629	4.20746	2.12768	1.08506	2.4734	0	0	2.23212	0	0	2.2568	6.09923	2.78534	12.2666	17.6954	2.85815	10.94	7.6448	1.79433	7.36173	5.60029	7.81737	14.1636	2.698	8.2263	keep
ENSG00000132676	DAP3	death associated protein 3 [Source:HGNC Symbol;Acc:HGNC:2673]	39.7813	23.9606	37.5125	33.7515	13.6742	13.8299	22.7862	16.7634	7.87941	9.34097	47.9906	21.737	70.7337	33.8519	25.6168	43.4008	68.9265	32.0728	53.3521	51.4505	38.224	61.9045	74.6689	58.2658	71.6592	46.0315	56.6579	58.1162	keep
ENSG00000205871	RPS3AP47	RPS3A pseudogene 47 [Source:HGNC Symbol;Acc:HGNC:36744]	85.2456	141.989	142.73	123.322	59.9563	75.5327	81.3791	72.2894	94.553	32.6934	82.5885	69.9449	141.467	152.334	131.743	141.848	204.443	82.947	111.468	132.953	109.575	130.089	140.924	126.863	140.713	126.292	141.645	136.216	keep
ENSG00000105325	FZR1	fizzy and cell division cycle 20 related 1 [Source:HGNC Symbol;Acc:HGNC:24824]	21.5955	31.0601	41.1723	31.276	50.4895	57.4474	82.4642	63.467	42.5488	14.0115	50.2227	35.5943	74.3304	28.21	25.6168	42.719	36.2156	61.9337	110.515	69.5548	36.9499	39.4753	50.4804	42.3019	52.1158	142.816	55.3089	83.4135	keep
ENSG00000095370	SH2D3C	SH2 domain containing 3C [Source:HGNC Symbol;Acc:HGNC:16884]	20.4589	25.7355	18.2988	21.4977	16.8298	14.8938	8.68044	13.468	0	14.0115	7.81242	7.27463	11.9888	10.1556	6.09923	9.41453	13.4348	24.3311	12.3853	16.7171	16.5637	36.7838	24.1885	25.8454	36.481	61.3754	1.349	33.0685	keep
ENSG00000258704	SRP54-AS1	SRP54 antisense RNA 1 (head to head) [Source:HGNC Symbol;Acc:HGNC:50643]	0	4.43716	4.5747	3.00395	0	7.44689	2.17011	3.20567	0	0	2.23212	0	0	0	6.09923	0	2.33649	5.5298	1.90543	3.25724	1.27413	0	3.15503	1.47639	13.0289	1.1803	12.141	8.78341	keep
ENSG00000114993	RTKN	rhotekin [Source:HGNC Symbol;Acc:HGNC:10466]	0	1.77486	0	0	0	0	0	0	18.9106	0	2.23212	7.04757	0	0	0	0	4.08886	4.42384	12.3853	6.96601	0	9.86883	9.46508	6.44464	22.1492	38.9498	25.631	28.91	keep
ENSG00000165997	ARL5B	ADP ribosylation factor like GTPase 5B [Source:HGNC Symbol;Acc:HGNC:23052]	9.09286	14.1989	17.3838	13.5585	6.31119	2.12768	6.51033	4.98307	0	2.33524	5.5803	2.63851	8.39214	1.1284	4.87938	4.79997	15.1872	2.21192	0	5.79971	5.09653	12.5603	2.10335	6.58674	7.81737	27.1468	8.09399	14.3527	keep
ENSG00000249617	AC106872.6	ribosomal protein S10 (RPS10) pseudogene	342.119	462.352	388.849	397.773	236.669	330.855	240.882	269.469	370.332	242.865	419.639	344.279	496.335	362.216	400.109	419.553	411.807	314.093	343.931	356.61	510.928	533.814	561.595	535.445	673.596	548.838	496.431	572.955	keep
ENSG00000285803	AL442003.1	novel transcript, antisense to AGAP6	0	4.43716	3.65976	2.69897	3.15559	2.12768	2.17011	2.48446	3.15177	0	0	0	0	2.2568	1.21985	1.15888	2.92062	5.5298	7.62173	5.35738	0	0	4.2067	0	3.90868	14.1636	9.44299	9.17174	keep
ENSG00000167380	ZNF226	zinc finger protein 226 [Source:HGNC Symbol;Acc:HGNC:13019]	10.2295	9.76174	10.9793	10.3235	9.46678	19.1491	15.1908	14.6022	0	0	10.0445	0	3.59663	6.77039	8.53892	6.30198	8.17772	1.10596	7.62173	5.63514	0	11.6632	3.15503	4.9394	22.1492	20.065	13.49	18.5681	keep
ENSG00000178149	DALRD3	DALR anticodon binding domain containing 3 [Source:HGNC Symbol;Acc:HGNC:25536]	43.1911	53.2459	44.832	47.0897	43.1264	44.6813	32.5517	40.1198	37.8212	88.7392	16.7409	47.7671	28.773	33.8519	37.8152	33.4801	37.3839	37.6026	67.6429	47.5431	43.3205	40.3725	47.3254	43.6728	88.5968	108.587	117.363	104.849	keep
ENSG00000136938	ANP32B	acidic nuclear phosphoprotein 32 family member B [Source:HGNC Symbol;Acc:HGNC:16677]	237.551	346.098	304.675	296.108	229.306	270.216	154.078	217.867	215.896	63.0516	171.873	150.274	297.321	267.43	274.465	279.739	292.062	109.49	143.86	181.804	104.479	204.554	234.524	181.186	298.363	238.42	306.223	281.002	keep
ENSG00000111642	CHD4	chromodomain helicase DNA binding protein 4 [Source:HGNC Symbol;Acc:HGNC:1919]	193.223	191.685	163.774	182.894	200.906	159.576	170.354	176.945	94.553	37.3639	54.687	62.2013	129.479	135.408	84.1693	116.352	147.199	99.5364	94.319	113.685	133.784	99.5855	120.943	118.104	88.5968	138.095	145.692	124.128	keep
ENSG00000039319	ZFYVE16	zinc finger FYVE-type containing 16 [Source:HGNC Symbol;Acc:HGNC:20756]	0	7.09945	0.914939	2.67146	2.10373	0	0	0	3.15177	0	0	0	0	6.77039	1.21985	2.66341	9.34597	6.63576	7.62173	7.86782	2.54827	11.6632	6.31005	6.8405	9.12026	8.26207	9.44299	8.94177	keep
ENSG00000227077	AC107983.1	ribosomal protein S28 (RPS28) pseudogene	160.262	144.651	148.22	151.044	110.446	78.7242	233.287	140.819	141.829	112.092	131.695	128.539	115.092	102.684	129.304	115.693	143.11	82.947	107.657	111.238	157.993	184.816	154.596	165.802	255.367	165.241	249.565	223.391	keep
ENSG00000242060	RPS3AP49	RPS3A pseudogene 49 [Source:HGNC Symbol;Acc:HGNC:36810]	57.967	118.916	99.7284	92.2037	53.6451	53.1921	62.9332	56.5901	50.4282	32.6934	69.1957	50.7725	85.1203	128.637	104.907	106.221	165.891	48.6622	80.0282	98.1938	73.8998	78.0535	87.289	79.7474	119.866	97.9646	80.9399	99.5902	keep
ENSG00000141867	BRD4	bromodomain containing 4 [Source:HGNC Symbol;Acc:HGNC:13575]	168.218	129.565	139.986	145.923	126.224	169.151	99.8251	131.733	88.2494	58.3811	83.7045	76.7783	58.745	72.2175	28.0564	53.0063	116.825	148.199	118.137	127.72	143.977	150.724	145.131	146.611	136.804	177.044	109.269	141.039	keep
ENSG00000171680	PLEKHG5	pleckstrin homology and RhoGEF domain containing G5 [Source:HGNC Symbol;Acc:HGNC:29105]	0	0	0	0	0	0	0	0	0	0	0	0	0	0	0	0	0.584123	0	1.90543	0.829852	0	0	0	0	7.81737	5.90148	1.349	5.02261	keep
ENSG00000073150	PANX2	pannexin 2 [Source:HGNC Symbol;Acc:HGNC:8600]	19.3223	24.8481	15.554	19.9081	0	0	3.25517	0	9.4553	16.3467	1.11606	8.97269	2.39775	3.38519	4.87938	3.55411	8.17772	5.5298	1.90543	5.20432	0	10.766	7.36173	6.04258	26.0579	43.671	18.886	29.5383	keep
ENSG00000143621	ILF2	interleukin enhancer binding factor 2 [Source:HGNC Symbol;Acc:HGNC:6037]	69.3331	98.5049	49.4067	72.4149	77.838	93.618	65.1033	78.8531	64.6112	70.0573	49.1066	61.2584	155.854	112.84	103.687	124.127	139.605	90.6887	82.8864	104.393	135.058	86.128	116.736	112.641	125.078	115.669	97.1278	112.625	keep
ENSG00000168906	MAT2A	methionine adenosyltransferase 2A [Source:HGNC Symbol;Acc:HGNC:6904]	11.3661	22.1858	22.8735	18.8084	24.1929	22.3407	13.0207	19.8514	50.4282	7.00573	14.5088	23.9809	50.3528	47.3927	28.0564	41.934	87.6185	43.1324	35.2505	55.3338	45.8688	57.4187	52.5838	51.9571	67.7505	62.5557	56.6579	62.3214	keep
ENSG00000242299	AC073861.1	ribosomal protein S18 (RPS18) pseudogene	1652.63	2124.51	2141.87	1973	1252.77	1274.48	1171.86	1233.04	1330.04	1261.03	1805.79	1465.62	1683.22	1838.16	1394.28	1638.56	2217.33	1358.12	1354.76	1643.4	2340.58	2372.11	2252.69	2321.79	2450.74	2191.81	2264.97	2302.51	keep
ENSG00000243964	RPL23AP65	ribosomal protein L23a pseudogene 65 [Source:HGNC Symbol;Acc:HGNC:36289]	88.6554	128.678	95.1537	104.162	87.3047	65.9581	45.5723	66.2784	56.7318	58.3811	116.07	77.061	152.257	147.82	106.127	135.401	212.621	101.748	75.2646	129.878	170.734	153.416	148.286	157.479	139.41	120.39	171.323	143.708	keep
ENSG00000235175	RPL26P37	ribosomal protein L26 pseudogene 37 [Source:HGNC Symbol;Acc:HGNC:36004]	89.792	87.8557	82.3445	86.6641	86.2529	71.2774	54.2528	70.5943	81.9459	21.0172	91.5169	64.8267	86.3191	104.941	81.7296	90.9966	120.329	75.2053	73.3592	89.6313	94.2859	136.369	144.079	124.912	128.987	119.21	148.39	132.195	keep
ENSG00000078487	ZCWPW1	zinc finger CW-type and PWWP domain containing 1 [Source:HGNC Symbol;Acc:HGNC:23486]	0	0	3.65976	0	6.31119	3.19152	0	3.16757	0	7.00573	0	0	0	0	3.65954	0	4.67298	1.10596	0	1.92631	0	3.58867	0	0	10.4232	20.065	9.44299	13.3104	keep
ENSG00000049239	H6PD	hexose-6-phosphate dehydrogenase/glucose 1-dehydrogenase [Source:HGNC Symbol;Acc:HGNC:4795]	0	6.21202	11.8942	6.03541	2.10373	8.51073	2.17011	4.26152	22.0624	0	6.69636	9.58624	22.7787	9.02719	21.9572	17.921	49.0663	5.5298	32.3924	28.9962	1.27413	13.4575	13.6718	9.4678	18.2405	56.6542	29.678	34.8576	keep
ENSG00000181026	AEN	apoptosis enhancing nuclease [Source:HGNC Symbol;Acc:HGNC:25722]	179.584	149.088	137.241	155.304	240.877	226.598	253.903	240.459	181.227	217.178	158.481	185.628	121.087	110.583	140.282	123.984	172.316	285.338	325.829	261.161	211.506	213.526	253.454	226.162	261.882	326.942	338.598	309.141	keep
ENSG00000118181	RPS25	ribosomal protein S25 [Source:HGNC Symbol;Acc:HGNC:10413]	137.53	197.897	214.096	183.174	91.5122	141.491	87.8895	106.964	116.615	88.7392	183.034	129.463	268.548	280.971	164.679	238.066	332.95	126.079	151.482	203.504	170.734	193.788	155.648	173.39	233.218	207.732	237.424	226.125	keep
ENSG00000196636	SDHAF3	succinate dehydrogenase complex assembly factor 3 [Source:HGNC Symbol;Acc:HGNC:21752]	1.13661	0	14.639	5.25854	2.10373	10.6384	1.08506	4.60906	0	0	4.46424	0	3.59663	14.6692	6.09923	8.12168	5.84123	12.1656	4.76358	7.59012	10.1931	4.48583	6.31005	6.99632	14.3318	7.08178	12.141	11.1849	keep
ENSG00000159348	CYB5R1	cytochrome b5 reductase 1 [Source:HGNC Symbol;Acc:HGNC:13397]	6.81965	23.0732	8.23445	12.7091	15.778	14.8938	8.68044	13.1174	20.4865	0	10.0445	10.177	19.182	32.7235	18.2977	23.4011	20.4443	15.4834	10.4799	15.4692	8.91894	20.6348	16.8268	15.4602	41.6926	36.5892	24.282	34.1879	keep
ENSG00000053501	USE1	unconventional SNARE in the ER 1 [Source:HGNC Symbol;Acc:HGNC:30882]	37.5081	44.3716	17.3838	33.0878	14.7261	43.6175	29.2965	29.2134	48.8524	30.3582	27.9015	35.704	40.7618	34.9803	18.2977	31.3466	51.4028	49.7682	55.2576	52.1429	38.224	46.6527	56.7905	47.2224	71.6592	62.5557	84.9869	73.0672	keep
ENSG00000143614	GATAD2B	GATA zinc finger domain containing 2B [Source:HGNC Symbol;Acc:HGNC:30778]	31.825	24.8481	26.5332	27.7354	41.0227	19.1491	41.2321	33.8013	7.87941	0	15.6248	7.83475	21.5798	25.9532	40.2549	29.2626	15.1872	33.1788	25.7234	24.6964	11.4672	29.6065	27.3436	22.8058	31.2695	21.2453	31.027	27.8472	keep
ENSG00000148824	MTG1	mitochondrial ribosome associated GTPase 1 [Source:HGNC Symbol;Acc:HGNC:32159]	10.2295	16.8612	4.5747	10.5551	10.5186	25.5322	11.9356	15.9955	7.87941	0	7.81242	5.23061	0	21.4396	17.0778	12.8391	20.4443	1.10596	13.338	11.6294	20.3861	4.48583	15.7751	13.549	32.5724	9.44237	22.933	21.6492	keep
ENSG00000179912	R3HDM2	R3H domain containing 2 [Source:HGNC Symbol;Acc:HGNC:29167]	203.453	218.308	211.351	211.037	117.809	152.129	168.184	146.041	23.6382	53.7106	54.687	44.0119	40.7618	67.7039	37.8152	48.7603	77.6884	78.5231	100.035	85.4156	62.4326	88.8195	94.6508	81.9676	92.5055	67.2769	102.524	87.4354	keep
ENSG00000197471	SPN	sialophorin [Source:HGNC Symbol;Acc:HGNC:11249]	270.513	307.939	298.27	292.24	176.713	185.108	166.013	175.945	115.039	60.7163	146.204	107.32	104.302	89.1435	102.467	98.6376	207.364	232.252	192.449	210.688	94.2859	95.0997	114.633	101.339	238.43	152.258	195.605	195.431	keep
ENSG00000213216	AC007066.1	ribosomal protein S25 (RPS25) pseudogene	34.0982	38.1595	27.4482	33.2353	22.0891	45.7452	23.8712	30.5685	17.3347	11.6762	35.7139	21.575	49.154	60.9335	41.4747	50.5207	68.3424	12.1656	29.5342	36.6807	34.4016	40.3725	48.3771	41.0504	41.6926	36.5892	79.5909	52.6242	keep
ENSG00000159210	SNF8	SNF8 subunit of ESCRT-II [Source:HGNC Symbol;Acc:HGNC:17028]	38.6447	39.9344	45.747	41.442	53.6451	64.8943	47.7424	55.4273	28.3659	60.7163	33.4818	40.8547	73.1315	60.9335	39.0351	57.7	93.4597	63.0397	63.832	73.4438	87.9152	58.3158	68.3589	71.53	92.5055	73.1784	75.5439	80.4092	keep
ENSG00000174456	C12orf76	chromosome 12 open reading frame 76 [Source:HGNC Symbol;Acc:HGNC:33790]	13.6393	22.1858	18.2988	18.0413	13.6742	14.8938	10.8506	13.1395	12.6071	0	7.81242	6.80649	7.19326	10.1556	26.8366	14.7285	10.5142	6.63576	19.0543	12.0681	8.91894	25.1207	11.5684	15.2027	22.1492	24.7862	26.98	24.6385	keep
ENSG00000122122	SASH3	SAM and SH3 domain containing 3 [Source:HGNC Symbol;Acc:HGNC:15975]	26.142	35.4972	32.9378	31.5257	29.4522	22.3407	13.0207	21.6045	31.5177	35.0286	32.3657	32.9707	23.9775	23.6964	32.9358	26.8699	42.641	46.4503	61.9266	50.3393	43.3205	33.1952	38.912	38.4759	75.5679	37.7695	95.7789	69.7054	keep
ENSG00000188612	SUMO2	small ubiquitin like modifier 2 [Source:HGNC Symbol;Acc:HGNC:11125]	21.5955	32.835	37.5125	30.6477	36.8152	40.426	37.9769	38.406	39.3971	14.0115	46.8745	33.4277	83.9214	36.1087	39.0351	53.0217	74.1836	38.7086	44.7777	52.5566	52.2395	79.8478	54.6871	62.2581	84.6881	69.6375	62.0539	72.1265	keep
ENSG00000229852	AC019205.1	novel transcript, antisense to KHDC1	7.95625	1.77486	6.40457	5.37856	8.41491	4.25536	9.7655	7.47859	3.15177	4.67049	7.81242	5.21156	9.59102	9.02719	7.31907	8.64576	8.17772	5.5298	8.57445	7.42732	10.1931	10.766	12.6201	11.1931	13.0289	14.1636	29.678	18.9568	keep
ENSG00000124780	KCNK17	potassium two pore domain channel subfamily K member 17 [Source:HGNC Symbol;Acc:HGNC:14465]	6.81965	3.54972	9.14939	6.50625	3.15559	1.06384	6.51033	3.57659	0	0	4.46424	0	0	3.38519	9.75876	4.38132	0.584123	0	0	0	5.09653	1.79433	0	2.29696	15.6347	9.44237	8.09399	11.057	keep
ENSG00000226777	FAM30A	family with sequence similarity 30 member A [Source:HGNC Symbol;Acc:HGNC:19955]	21.5955	20.4109	12.8091	18.2719	25.2447	27.6599	16.2758	23.0601	12.6071	0	0	0	27.5742	12.4124	4.87938	14.9553	4.67298	1.10596	1.90543	2.56146	3.8224	0.897167	0	1.57319	15.6347	24.7862	25.631	22.0173	keep
ENSG00000131269	ABCB7	ATP binding cassette subfamily B member 7 [Source:HGNC Symbol;Acc:HGNC:48]	39.7813	39.047	74.1101	50.9794	25.2447	46.809	32.5517	34.8685	36.2453	11.6762	36.83	28.2505	43.1596	34.9803	56.1129	44.7509	30.3744	25.4371	48.5886	34.8	34.4016	40.3725	68.3589	47.711	57.3273	69.6375	60.7049	62.5566	keep
ENSG00000113448	PDE4D	phosphodiesterase 4D [Source:HGNC Symbol;Acc:HGNC:8783]	161.398	166.837	113.452	147.229	205.114	208.513	289.71	234.445	247.414	375.974	235.489	286.292	145.064	111.711	215.913	157.563	118.577	215.662	183.874	172.704	131.236	122.015	170.371	141.207	393.474	561.821	466.753	474.016	keep
ENSG00000177602	HASPIN	histone H3 associated protein kinase [Source:HGNC Symbol;Acc:HGNC:19682]	0	0	0	0	0	0	5.42528	0	0	0	0	0	5.99438	0	0	0	2.92062	0	0	0	0	4.48583	0	0	9.12026	0	9.44299	6.18775	keep
ENSG00000120509	PDZD11	PDZ domain containing 11 [Source:HGNC Symbol;Acc:HGNC:28034]	20.4589	16.8612	18.2988	18.5396	39.9708	22.3407	22.7862	28.3659	14.1829	2.33524	21.2051	12.5744	40.7618	41.7507	14.6381	32.3836	29.2062	22.1192	38.1087	29.8113	16.5637	20.6348	17.8785	18.359	11.726	56.6542	49.9129	39.4311	keep
ENSG00000181904	C5orf24	chromosome 5 open reading frame 24 [Source:HGNC Symbol;Acc:HGNC:26746]	36.3714	19.5235	15.554	23.8163	29.4522	37.2344	24.9563	30.5476	9.4553	7.00573	31.2497	15.9036	45.5573	38.3655	12.1985	32.0404	36.7998	43.1324	59.0684	46.3335	30.5792	48.447	28.3952	35.8071	18.2405	67.2769	48.5639	44.6938	keep
ENSG00000133639	BTG1	BTG anti-proliferation factor 1 [Source:HGNC Symbol;Acc:HGNC:1130]	18.1857	57.683	63.1308	46.3332	41.0227	29.7876	19.531	30.1138	47.2765	18.6819	46.8745	37.611	119.888	126.381	132.963	126.41	123.25	32.0728	88.6027	81.3085	77.7222	103.174	83.0823	87.9929	100.323	64.9163	70.1479	78.4623	keep
ENSG00000227973	PIN4P1	peptidylprolyl cis/trans isomerase, NIMA-interacting 4 pseudogene 1 [Source:HGNC Symbol;Acc:HGNC:44193]	0	3.54972	2.74482	2.09818	4.20746	7.44689	3.25517	4.96984	0	0	3.34818	0	2.39775	18.0544	6.09923	8.85045	5.84123	2.21192	2.85815	3.6371	10.1931	1.79433	4.2067	5.39803	6.51447	16.5241	5.39599	9.4782	keep
ENSG00000287269	Z82215.1	novel transcript, antisense to ANKRD54and MYH9	62.5134	27.5104	24.7034	38.2424	52.5932	52.1282	97.655	67.4588	25.2141	51.3753	5.5803	27.3899	7.19326	18.0544	40.2549	21.8342	10.5142	18.8013	38.1087	22.4747	30.5792	17.0462	13.6718	20.4324	56.0245	89.7025	58.0069	67.9113	keep
ENSG00000162032	SPSB3	splA/ryanodine receptor domain and SOCS box containing 3 [Source:HGNC Symbol;Acc:HGNC:30629]	14.7759	17.7486	21.0436	17.856	1.05186	7.44689	17.3609	8.61988	0	9.34097	25.6694	11.6701	22.7787	6.77039	20.7374	16.7621	14.019	19.9073	19.0543	17.6602	17.8379	24.2235	15.7751	19.2788	29.9666	37.7695	48.5639	38.7667	keep
ENSG00000119335	SET	SET nuclear proto-oncogene [Source:HGNC Symbol;Acc:HGNC:10760]	65.9232	102.055	76.8549	81.6109	88.3566	108.512	88.9745	95.281	53.58	65.3868	130.579	83.182	188.224	217.781	113.446	173.15	318.347	137.139	158.151	204.546	149.074	162.387	194.56	168.674	177.194	113.308	174.021	154.841	keep
ENSG00000196476	C20orf96	chromosome 20 open reading frame 96 [Source:HGNC Symbol;Acc:HGNC:16227]	4.54643	20.4109	19.2137	14.7237	12.6224	11.7023	11.9356	12.0867	20.4865	4.67049	15.6248	13.5939	21.5798	0	15.858	12.4793	10.5142	24.3311	20.0071	18.2841	20.3861	23.3263	33.6536	25.7887	36.481	51.933	22.933	37.1157	keep
ENSG00000186166	CENATAC	centrosomal AT-AC splicing factor [Source:HGNC Symbol;Acc:HGNC:30460]	5.68304	6.21202	1.82988	4.57498	6.31119	0	0	0	0	2.33524	0	0	0	6.77039	0	0	5.84123	0	1.90543	2.58222	0	0.897167	0	0	0	12.9833	9.44299	7.47541	keep
ENSG00000215114	UBXN2B	UBX domain protein 2B [Source:HGNC Symbol;Acc:HGNC:27035]	2.27322	3.54972	4.5747	3.46588	8.41491	3.19152	4.34022	5.31555	0	0	5.5803	0	27.5742	15.7976	0	14.4572	12.2666	0	9.52717	7.26458	1.27413	2.6915	9.46508	4.4769	10.4232	11.803	14.839	12.355	keep
ENSG00000196684	HSH2D	hematopoietic SH2 domain containing [Source:HGNC Symbol;Acc:HGNC:24920]	105.705	89.6305	75.9399	90.425	49.4376	31.9152	72.6987	51.3505	80.37	42.0344	71.4279	64.6107	62.3416	45.1359	41.4747	49.6508	86.4502	122.762	91.4608	100.224	73.8998	72.6705	85.1857	77.252	140.713	100.325	118.712	119.917	keep
ENSG00000167733	HSD11B1L	hydroxysteroid 11-beta dehydrogenase 1 like [Source:HGNC Symbol;Acc:HGNC:30419]	4.54643	0.887431	7.31951	4.25112	0	2.12768	0	0	0	0	3.34818	0	0	2.2568	17.0778	6.44488	3.50474	8.84768	6.66902	6.34048	0	4.48583	3.15503	2.54695	10.4232	10.6227	6.74499	9.2636	keep
ENSG00000179715	PCED1B	PC-esterase domain containing 1B [Source:HGNC Symbol;Acc:HGNC:28255]	0	3.54972	0	0	0	0	3.25517	0	0	0	6.69636	0	0	0	0	0	2.92062	5.5298	7.62173	5.35738	15.2896	13.4575	14.7235	14.4902	9.12026	18.8847	13.49	13.8317	keep
ENSG00000196305	IARS1	isoleucyl-tRNA synthetase 1 [Source:HGNC Symbol;Acc:HGNC:5330]	37.5081	45.259	43.0021	41.9231	41.0227	46.809	40.147	42.6596	22.0624	42.0344	44.6424	36.2464	21.5798	24.8248	26.8366	24.4137	42.641	33.1788	48.5886	41.4694	54.7877	78.0535	89.3924	74.0779	74.265	79.0798	62.0539	71.7996	keep
ENSG00000233971	RPS20P10	ribosomal protein S20 pseudogene 10 [Source:HGNC Symbol;Acc:HGNC:36800]	13.6393	15.0863	5.48963	11.4051	10.5186	12.7661	10.8506	11.3784	15.7588	7.00573	14.5088	12.4244	15.5854	29.3384	3.65954	16.1944	32.7109	24.3311	12.3853	23.1424	15.2896	32.298	27.3436	24.9771	28.6637	31.868	36.4229	32.3182	keep
ENSG00000203875	SNHG5	small nucleolar RNA host gene 5 [Source:HGNC Symbol;Acc:HGNC:21026]	225.048	309.713	338.527	291.096	192.491	194.683	147.568	178.247	280.507	182.149	237.721	233.459	340.481	411.865	337.897	363.415	540.314	381.556	347.742	423.204	549.152	549.963	518.476	539.197	358.296	380.055	407.397	381.916	keep
ENSG00000186017	ZNF566	zinc finger protein 566 [Source:HGNC Symbol;Acc:HGNC:25919]	13.6393	30.1727	11.8942	18.5687	38.919	24.4683	8.68044	24.0226	3.15177	0	11.1606	4.77079	11.9888	11.284	9.75876	11.0105	25.1173	27.649	13.338	22.0348	15.2896	18.8405	22.0852	18.7384	29.9666	18.8847	12.141	20.3308	keep
ENSG00000102606	ARHGEF7	Rho guanine nucleotide exchange factor 7 [Source:HGNC Symbol;Acc:HGNC:15607]	17.0491	19.5235	46.6619	27.7448	43.1264	34.0429	4.34022	27.1699	14.1829	0	2.23212	5.47169	11.9888	20.3112	0	10.7666	12.2666	0	17.1489	9.80516	14.0155	4.48583	14.7235	11.0749	24.755	11.803	33.7249	23.4276	keep
ENSG00000230749	MEIS1-AS2	MEIS1 antisense RNA 2 [Source:HGNC Symbol;Acc:HGNC:40370]	3.40982	0	2.74482	2.05155	9.46678	0	0	0	0	0	0	0	0	0	0	0	1.16825	1.10596	0	0.758069	2.54827	0	0	0	0	7.08178	10.792	5.95792	keep
ENSG00000134954	ETS1	ETS proto-oncogene 1, transcription factor [Source:HGNC Symbol;Acc:HGNC:3488]	0	0	16.4689	0	1.05186	3.19152	3.25517	2.49952	14.1829	0	1.11606	5.09967	0	2.2568	1.21985	1.15888	4.08886	0	1.90543	1.9981	0	0.897167	0	0	29.9666	16.5241	21.584	22.6916	keep
ENSG00000132329	RAMP1	receptor activity modifying protein 1 [Source:HGNC Symbol;Acc:HGNC:9843]	13.6393	4.43716	10.9793	9.68524	9.46678	1.06384	2.17011	4.23358	6.30353	9.34097	15.6248	10.4231	23.9775	27.0816	14.6381	21.8991	9.93009	0	0	0	0	12.5603	15.7751	9.44515	56.0245	16.5241	20.235	30.9279	keep
ENSG00000119041	GTF3C3	general transcription factor IIIC subunit 3 [Source:HGNC Symbol;Acc:HGNC:4666]	29.5518	37.2721	34.7677	33.8639	29.4522	78.7242	31.4666	46.5477	18.9106	21.0172	37.946	25.9579	13.1876	19.1828	10.9786	14.4497	26.8697	19.9073	34.2978	27.0249	54.7877	39.4753	43.1187	45.7939	85.991	40.1301	47.2149	57.7787	keep
ENSG00000115486	GGCX	gamma-glutamyl carboxylase [Source:HGNC Symbol;Acc:HGNC:4247]	25.0054	53.2459	30.193	36.1481	27.3485	42.5536	27.1264	32.3428	66.1871	39.6991	63.6154	56.5005	67.1371	83.5015	87.8289	79.4891	60.1647	36.4967	67.6429	54.7681	77.7222	82.5393	67.3072	75.8562	117.26	116.849	82.2889	105.466	keep
ENSG00000089737	DDX24	DEAD-box helicase 24 [Source:HGNC Symbol;Acc:HGNC:13266]	113.661	104.717	89.664	102.681	138.846	124.469	112.846	125.387	72.4906	72.3925	81.4724	75.4518	57.5461	54.1631	108.566	73.4251	118.577	150.411	119.09	129.359	136.332	142.65	165.113	148.032	113.352	108.587	183.464	135.134	keep
ENSG00000102226	USP11	ubiquitin specific peptidase 11 [Source:HGNC Symbol;Acc:HGNC:12609]	102.295	47.9213	40.2573	63.4911	61.0081	47.8728	101.995	70.2921	81.9459	0	37.946	39.964	52.7506	18.0544	29.2763	33.3604	43.2251	66.3576	74.3119	61.2982	16.5637	47.5498	53.6354	39.2497	121.169	118.03	89.0339	109.411	keep
ENSG00000116459	ATP5PB	ATP synthase peripheral stalk-membrane subunit b [Source:HGNC Symbol;Acc:HGNC:840]	32.9616	41.7093	34.7677	36.4795	38.919	63.8305	64.0183	55.5892	17.3347	35.0286	30.1336	27.499	95.9102	95.9138	75.6304	89.1515	102.806	35.3907	63.832	67.3428	62.4326	78.9507	79.9273	73.7702	48.2071	54.2936	68.7989	57.0999	keep
ENSG00000107036	RIC1	RIC1 homolog, RAB6A GEF complex partner 1 [Source:HGNC Symbol;Acc:HGNC:17686]	53.4206	34.6098	31.1079	39.7128	34.7115	21.2768	19.531	25.1731	11.0312	28.0229	16.7409	18.5983	22.7787	19.1828	9.75876	17.2401	29.7903	56.4039	37.156	41.1167	61.1584	36.7838	65.2039	54.382	24.755	55.4739	51.2619	43.8303	keep
ENSG00000231296	AL050341.1	pseudogene similar to part of RIO kinase 2 (yeast) (RIOK2)	0	2.66229	3.65976	2.10735	0	1.06384	0	0	0	0	4.46424	0	0	0	0	0	0.584123	0	1.90543	0.829852	0	1.79433	0	0	0	14.1636	26.98	13.7145	keep
ENSG00000165512	ZNF22	zinc finger protein 22 [Source:HGNC Symbol;Acc:HGNC:13012]	19.3223	23.0732	21.9585	21.4514	23.141	15.9576	9.7655	16.288	17.3347	14.0115	21.2051	17.5171	52.7506	39.4939	34.1557	42.1334	46.7298	37.6026	27.6288	37.3204	10.1931	23.3263	32.6019	22.0404	42.9955	36.5892	40.4699	40.0182	keep
ENSG00000111252	SH2B3	SH2B adaptor protein 3 [Source:HGNC Symbol;Acc:HGNC:29605]	3.40982	29.2852	21.9585	18.2179	21.0373	45.7452	4.34022	23.7076	9.4553	0	16.7409	8.73207	26.3753	24.8248	24.3969	25.199	38.5521	8.84768	9.52717	18.9757	12.7413	10.766	27.3436	16.9503	26.0579	34.2286	26.98	29.0888	keep
ENSG00000173894	CBX2	chromobox 2 [Source:HGNC Symbol;Acc:HGNC:1552]	36.3714	25.7355	7.31951	23.1422	3.15559	2.12768	10.8506	5.37794	9.4553	0	2.23212	3.89581	3.59663	5.64199	7.31907	5.51923	9.34597	1.10596	6.66902	5.70698	5.09653	0	5.25838	3.45164	16.9376	21.2453	13.49	17.2243	keep
ENSG00000175029	CTBP2	C-terminal binding protein 2 [Source:HGNC Symbol;Acc:HGNC:2495]	21.5955	35.4972	32.0229	29.7052	17.8817	14.8938	19.531	17.4355	0	0	13.3927	0	35.9663	7.89879	28.0564	23.9738	19.8602	9.95364	8.57445	12.7961	22.9344	11.6632	25.2402	19.9459	13.0289	33.0483	20.235	22.1041	keep
ENSG00000139505	MTMR6	myotubularin related protein 6 [Source:HGNC Symbol;Acc:HGNC:7453]	0	10.6492	20.1287	10.2593	13.6742	9.57457	2.17011	8.47297	0	0	11.1606	0	5.99438	3.38519	14.6381	8.00591	25.1173	7.74172	5.7163	12.8584	1.27413	5.383	4.2067	3.62128	10.4232	15.3438	33.7249	19.8307	keep
ENSG00000124201	ZNFX1	zinc finger NFX1-type containing 1 [Source:HGNC Symbol;Acc:HGNC:29271]	15.9125	13.3115	10.0643	13.0961	22.0891	6.38305	18.4459	15.6394	6.30353	0	20.0891	8.79754	20.3809	14.6692	28.0564	21.0355	14.019	9.95364	7.62173	10.5314	8.91894	16.149	9.46508	11.511	24.755	28.3271	37.7719	30.2847	keep
ENSG00000174365	SNHG11	small nucleolar RNA host gene 11 [Source:HGNC Symbol;Acc:HGNC:25046]	12.5027	7.09945	6.40457	8.6689	4.20746	2.12768	0	2.11171	0	0	4.46424	0	7.19326	3.38519	1.21985	3.93277	1.16825	3.31788	0	1.49538	0	13.4575	4.2067	5.88807	5.21158	16.5241	10.792	10.8426	keep
ENSG00000177853	ZNF518A	zinc finger protein 518A [Source:HGNC Symbol;Acc:HGNC:29009]	0	0	1.82988	0	0	8.51073	0	0	0	0	3.34818	0	3.59663	2.2568	0	1.95114	7.00948	3.31788	1.90543	4.0776	1.27413	2.6915	1.05168	1.67244	10.4232	15.3438	2.698	9.48833	keep
ENSG00000169740	ZNF32	zinc finger protein 32 [Source:HGNC Symbol;Acc:HGNC:13095]	0	7.09945	7.31951	4.80632	2.10373	14.8938	3.25517	6.75089	7.87941	7.00573	5.5803	6.82181	8.39214	31.5951	13.4183	17.8019	12.2666	6.63576	14.2908	11.0644	6.37067	8.0745	6.31005	6.91841	13.0289	17.7044	33.7249	21.4861	keep
ENSG00000218739	CEBPZOS	CEBPZ opposite strand [Source:HGNC Symbol;Acc:HGNC:49288]	23.8688	73.6568	55.8113	51.1123	50.4895	81.9158	56.4229	62.9427	18.9106	21.0172	50.2227	30.0502	56.3472	31.5951	25.6168	37.853	70.0948	38.7086	64.7847	57.8627	50.9653	71.7733	70.4622	64.4003	49.51	94.4237	52.6109	65.5149	keep
ENSG00000106803	SEC61B	SEC61 translocon subunit beta [Source:HGNC Symbol;Acc:HGNC:16993]	121.617	227.182	232.395	193.731	287.159	352.131	282.114	307.135	116.615	177.478	296.872	196.989	394.43	412.994	403.769	403.731	359.236	213.45	310.586	294.424	374.595	434.229	412.257	407.027	346.57	309.238	339.947	331.918	keep
ENSG00000086062	B4GALT1	beta-1,4-galactosyltransferase 1 [Source:HGNC Symbol;Acc:HGNC:924]	59.1036	81.6437	69.5354	70.0942	63.1119	73.405	21.7011	52.7393	39.3971	51.3753	64.7315	51.8346	89.9158	101.556	58.5526	83.3414	119.161	55.298	73.3592	82.6061	20.3861	79.8478	69.4106	56.5482	70.3563	110.948	107.92	96.408	keep
ENSG00000210112	MT-TM	mitochondrially encoded tRNA-Met (AUA/G) [Source:HGNC Symbol;Acc:HGNC:7492]	0	1.77486	10.9793	4.25138	11.5705	0	6.51033	6.02695	4.72765	0	10.0445	4.92406	23.9775	6.77039	1.21985	10.6559	11.0983	5.5298	0.952717	5.86028	6.37067	4.48583	8.4134	6.4233	41.6926	2.36059	25.631	23.2281	keep
ENSG00000189046	ALKBH2	alkB homolog 2, alpha-ketoglutarate dependent dioxygenase [Source:HGNC Symbol;Acc:HGNC:32487]	23.8688	60.3453	32.0229	38.7456	34.7115	40.426	32.5517	35.8964	39.3971	35.0286	45.7585	40.0614	50.3528	39.4939	79.29	56.3789	40.3045	72.9933	80.9809	64.7596	96.8342	59.213	70.4622	75.5031	72.9621	74.3587	79.5909	75.6372	keep
ENSG00000144560	VGLL4	vestigial like family member 4 [Source:HGNC Symbol;Acc:HGNC:28966]	0	6.21202	0	0	25.2447	7.44689	2.17011	11.6206	6.30353	7.00573	8.92848	7.41258	7.19326	3.38519	7.31907	5.96584	12.2666	7.74172	8.57445	9.52758	0	17.9433	2.10335	6.68223	6.51447	30.6877	35.0739	24.092	keep
ENSG00000172809	RPL38	ribosomal protein L38 [Source:HGNC Symbol;Acc:HGNC:10349]	1793.57	2059.73	2093.38	1982.23	1373.73	1438.31	1254.32	1355.46	1183.49	1359.11	1905.11	1482.57	2123.21	1838.16	1782.19	1914.52	2757.06	1644.56	1631.05	2010.89	2129.08	2267.14	2422.01	2272.74	2575.82	2047.81	2248.78	2290.81	keep
ENSG00000111962	UST	uronyl 2-sulfotransferase [Source:HGNC Symbol;Acc:HGNC:17223]	0	0	3.65976	0	0	0	0	0	0	0	0	0	0	1.1284	0	0	1.16825	0	0	0	0	1.79433	0	0	0	10.6227	6.74499	5.78922	keep
ENSG00000182362	YBEY	ybeY metalloendoribonuclease [Source:HGNC Symbol;Acc:HGNC:1299]	36.3714	45.259	38.4274	40.0193	27.3485	10.6384	20.6161	19.5343	3.15177	23.3524	37.946	21.4834	21.5798	23.6964	14.6381	19.9714	21.6126	32.0728	30.4869	28.0574	24.2085	31.4008	37.8603	31.1566	67.7505	33.0483	66.1009	55.6332	keep
ENSG00000097007	ABL1	ABL proto-oncogene 1, non-receptor tyrosine kinase [Source:HGNC Symbol;Acc:HGNC:76]	30.6884	28.3978	41.1723	33.4195	33.6597	12.7661	10.8506	19.0921	4.72765	0	22.3212	9.01628	53.9495	28.21	17.0778	33.0791	58.9964	57.5099	90.5081	69.0048	19.112	70.8762	46.2737	45.4206	31.2695	61.3754	9.44299	34.0293	keep
ENSG00000188846	RPL14	ribosomal protein L14 [Source:HGNC Symbol;Acc:HGNC:10305]	412.589	458.802	531.58	467.657	314.507	278.726	294.05	295.761	313.601	280.229	420.755	338.195	444.783	468.285	363.514	425.528	682.256	285.338	364.89	444.161	405.175	471.91	456.427	444.504	617.572	435.529	567.928	540.343	keep
ENSG00000285824	AL353796.2	novel transcript, antisense to MTPAP	4.54643	0	4.5747	3.04038	1.05186	5.31921	0	2.12369	0	0	0	0	5.99438	3.38519	4.87938	4.75299	1.75237	12.1656	2.85815	5.59203	0	5.383	1.05168	2.14489	11.726	5.90148	0	5.87584	keep
ENSG00000118707	TGIF2	TGFB induced factor homeobox 2 [Source:HGNC Symbol;Acc:HGNC:15764]	22.7322	11.5366	20.1287	18.1325	1.05186	2.12768	7.59539	3.59164	3.15177	0	13.3927	5.51483	0	19.1828	21.9572	13.7133	23.3649	4.42384	30.4869	19.4252	2.54827	18.8405	24.1885	15.1924	31.2695	23.6059	12.141	22.3388	keep
ENSG00000198380	GFPT1	glutamine--fructose-6-phosphate transaminase 1 [Source:HGNC Symbol;Acc:HGNC:4241]	12.5027	9.76174	10.0643	10.7763	18.9336	8.51073	9.7655	12.4033	14.1829	0	25.6694	13.2841	10.7899	25.9532	2.43969	13.0609	14.6031	22.1192	15.2435	17.3219	20.3861	19.7377	35.757	25.2936	35.1781	38.9498	45.8659	39.9979	keep
ENSG00000007520	TSR3	TSR3 ribosome maturation factor [Source:HGNC Symbol;Acc:HGNC:14175]	62.5134	33.7224	23.7884	40.0081	42.0746	29.7876	7.59539	26.4858	7.87941	0	20.0891	9.32283	57.5461	32.7235	20.7374	37.0023	48.4822	29.8609	69.5483	49.2971	39.4981	15.2518	38.912	31.2207	39.0868	27.1468	26.98	31.0712	keep
ENSG00000225138	SLC9A3-AS1	SLC9A3 antisense RNA 1 [Source:HGNC Symbol;Acc:HGNC:40550]	3.40982	8.87431	0	4.09471	0	0	0	0	0	0	0	0	0	1.1284	0	0	2.33649	0	2.85815	1.73155	0	0	0	0	9.12026	8.26207	0	5.79411	keep
ENSG00000250155	AC008957.1	novel transcript	12.5027	22.1858	15.554	16.7475	2.10373	11.7023	8.68044	7.49547	4.72765	7.00573	4.46424	5.39921	10.7899	7.89879	1.21985	6.63617	8.76185	15.4834	9.52717	11.2575	15.2896	20.6348	14.7235	16.8826	13.0289	14.1636	26.98	18.0575	keep
ENSG00000215301	DDX3X	DEAD-box helicase 3 X-linked [Source:HGNC Symbol;Acc:HGNC:2745]	31.825	13.3115	37.5125	27.5497	32.6078	29.7876	31.4666	31.2873	0	23.3524	11.1606	11.5043	67.1371	40.6223	19.5175	42.4257	103.39	48.6622	25.7234	59.2585	34.4016	31.4008	32.6019	32.8015	32.5724	44.8513	29.678	35.7005	keep
ENSG00000115652	UXS1	UDP-glucuronate decarboxylase 1 [Source:HGNC Symbol;Acc:HGNC:17729]	197.77	231.62	227.82	219.07	293.47	277.663	239.797	270.31	156.012	149.456	156.248	153.905	128.28	122.995	154.92	135.399	230.144	359.437	325.829	305.137	117.22	137.267	158.803	137.763	231.915	249.042	265.753	248.903	keep
ENSG00000122483	CCDC18	coiled-coil domain containing 18 [Source:HGNC Symbol;Acc:HGNC:30370]	6.81965	7.98688	5.48963	6.76539	23.141	1.06384	11.9356	12.0468	1.57588	0	7.81242	3.12943	20.3809	3.38519	21.9572	15.2411	11.0983	17.6954	15.2435	14.6791	2.54827	19.7377	19.9818	14.0893	40.3897	4.72118	6.74499	17.2853	keep
ENSG00000228007	AC011933.1	ribosomal protein L36a (RPL36A) pseudogene	82.9724	156.188	153.71	130.957	122.016	105.32	109.591	112.309	69.3388	56.0458	82.5885	69.3244	123.484	138.793	118.325	126.867	176.989	94.0066	124.806	131.934	86.6411	126.501	119.891	111.011	136.804	100.325	130.853	122.661	keep
ENSG00000198440	ZNF583	zinc finger protein 583 [Source:HGNC Symbol;Acc:HGNC:26427]	1.13661	1.77486	2.74482	1.88543	12.6224	0	0	0	0	0	0	0	0	0	0	0	5.25711	0	0	0	0	8.0745	3.15503	3.74318	7.81737	9.44237	0	5.75324	keep
ENSG00000088179	PTPN4	protein tyrosine phosphatase non-receptor type 4 [Source:HGNC Symbol;Acc:HGNC:9656]	4.54643	4.43716	3.65976	4.21445	6.31119	7.44689	0	4.58602	0	0	1.11606	0	0	0	0	0	1.75237	1.10596	3.81087	2.22307	0	1.79433	4.2067	2.00034	0	7.08178	14.839	7.30692	keep
ENSG00000157693	TMEM268	transmembrane protein 268 [Source:HGNC Symbol;Acc:HGNC:24513]	13.6393	6.21202	2.74482	7.53204	3.15559	4.25536	13.0207	6.81054	0	0	8.92848	0	0	5.64199	3.65954	3.10051	5.84123	9.95364	3.81087	6.53525	3.8224	6.28017	8.4134	6.17199	3.90868	22.4256	25.631	17.3218	keep
ENSG00000134049	IER3IP1	immediate early response 3 interacting protein 1 [Source:HGNC Symbol;Acc:HGNC:18550]	28.4152	17.7486	41.1723	29.112	33.6597	54.2559	28.2114	38.709	0	11.6762	32.3657	14.6807	56.3472	55.2915	65.8717	59.1701	49.6505	23.2252	29.5342	34.1366	35.6757	12.5603	37.8603	28.6988	49.51	47.2118	39.1209	45.2809	keep
ENSG00000171867	PRNP	prion protein [Source:HGNC Symbol;Acc:HGNC:9449]	11.3661	11.5366	7.31951	10.0741	13.6742	11.7023	5.42528	10.2673	3.15177	0	0	0	10.7899	25.9532	24.3969	20.38	34.4633	7.74172	31.4397	24.5482	29.3051	48.447	44.1704	40.6408	10.4232	8.26207	6.74499	8.47674	keep
ENSG00000118922	KLF12	Kruppel like factor 12 [Source:HGNC Symbol;Acc:HGNC:6346]	0	1.77486	0.914939	0.8966	0	3.19152	0	0	0	7.00573	3.34818	3.4513	2.39775	7.89879	2.43969	4.24541	1.16825	0	0	0	1.27413	0	2.10335	1.12583	6.51447	38.9498	4.04699	16.5037	keep
ENSG00000134897	BIVM	basic, immunoglobulin-like variable motif containing [Source:HGNC Symbol;Acc:HGNC:16034]	5.68304	13.3115	6.40457	8.46636	19.9854	22.3407	6.51033	16.2788	0	7.00573	15.6248	7.54352	8.39214	10.1556	21.9572	13.5016	7.5936	5.5298	3.81087	5.64476	7.6448	1.79433	5.25838	4.89917	41.6926	23.6059	16.188	27.1622	keep
ENSG00000131508	UBE2D2	ubiquitin conjugating enzyme E2 D2 [Source:HGNC Symbol;Acc:HGNC:12475]	29.5518	77.2065	77.7698	61.5094	69.423	55.3197	42.3172	55.6866	39.3971	53.7106	91.5169	61.5415	101.905	75.6027	104.907	94.138	128.507	109.49	76.2173	104.738	86.6411	122.015	109.374	106.01	92.5055	88.5222	169.974	117	keep
ENSG00000171843	MLLT3	MLLT3 super elongation complex subunit [Source:HGNC Symbol;Acc:HGNC:7136]	15.9125	32.835	31.1079	26.6185	13.6742	36.1706	40.147	29.9973	3.15177	11.6762	0	4.94266	9.59102	12.4124	31.716	17.9065	8.76185	2.21192	3.81087	4.92821	5.09653	5.383	2.10335	4.1943	11.726	0	75.5439	29.09	keep
ENSG00000120688	WBP4	WW domain binding protein 4 [Source:HGNC Symbol;Acc:HGNC:12739]	11.3661	10.6492	7.31951	9.77825	9.46678	9.57457	3.25517	7.43217	0	9.34097	11.1606	6.83386	16.7843	18.0544	0	11.6129	17.5237	1.10596	22.8652	13.8316	7.6448	21.532	5.25838	11.4784	32.5724	17.7044	21.584	23.9536	keep
ENSG00000196652	ZKSCAN5	zinc finger with KRAB and SCAN domains 5 [Source:HGNC Symbol;Acc:HGNC:12867]	6.81965	17.7486	13.7241	12.7641	19.9854	37.2344	22.7862	26.6687	3.15177	2.33524	11.1606	5.5492	13.1876	9.02719	21.9572	14.724	15.1872	17.6954	10.4799	14.4541	8.91894	10.766	13.6718	11.1189	29.9666	5.90148	28.329	21.399	keep
ENSG00000044090	CUL7	cullin 7 [Source:HGNC Symbol;Acc:HGNC:21024]	13.6393	23.9606	10.0643	15.8881	13.6742	26.596	39.062	26.4441	15.7588	7.00573	6.69636	9.82031	17.9832	20.3112	13.4183	17.2375	22.7808	22.1192	12.3853	19.0951	7.6448	9.86883	17.8785	11.7974	33.8753	15.3438	35.0739	28.0977	keep
ENSG00000198517	MAFK	MAF bZIP transcription factor K [Source:HGNC Symbol;Acc:HGNC:6782]	4.54643	29.2852	14.639	16.1569	5.25932	5.31921	8.68044	6.41966	0	7.00573	0	0	9.59102	20.3112	6.09923	12.0005	15.1872	22.1192	9.52717	15.6112	1.27413	23.3263	34.7053	19.7686	28.6637	10.6227	2.698	13.9948	keep
ENSG00000100982	PCIF1	PDX1 C-terminal inhibiting factor 1 [Source:HGNC Symbol;Acc:HGNC:16200]	11.3661	16.8612	4.5747	10.934	19.9854	31.9152	24.9563	25.619	0	4.67049	6.69636	3.78895	33.5686	27.0816	8.53892	23.063	29.7903	13.2715	9.52717	17.5297	15.2896	41.2697	26.2919	27.6171	24.755	20.065	5.39599	16.7387	keep
ENSG00000161920	MED11	mediator complex subunit 11 [Source:HGNC Symbol;Acc:HGNC:32687]	7.95625	0	0.914939	2.95706	6.31119	0	3.25517	3.18878	0	0	10.0445	0	1.19888	1.1284	13.4183	5.24852	10.5142	13.2715	8.57445	10.7867	19.112	0	13.6718	10.9279	18.2405	3.54089	36.4229	19.4015	keep
ENSG00000115540	MOB4	MOB family member 4, phocein [Source:HGNC Symbol;Acc:HGNC:17261]	20.4589	39.9344	14.639	25.0108	35.7634	24.4683	43.4022	34.5446	15.7588	30.3582	22.3212	22.8127	17.9832	28.21	20.7374	22.3102	33.8791	18.8013	29.5342	27.4049	6.37067	30.5037	35.757	24.2104	58.6302	43.671	41.8189	48.04	keep
ENSG00000135363	LMO2	LIM domain only 2 [Source:HGNC Symbol;Acc:HGNC:6642]	106.841	96.73	111.623	105.065	99.9271	92.5542	74.8688	89.1167	64.6112	58.3811	64.7315	62.5746	112.694	92.5287	68.3113	91.1781	217.294	90.6887	151.482	153.155	137.606	159.696	210.335	169.212	106.837	128.652	94.4299	109.973	keep
ENSG00000147364	FBXO25	F-box protein 25 [Source:HGNC Symbol;Acc:HGNC:13596]	29.5518	49.6961	30.193	36.4803	49.4376	51.0644	27.1264	42.5428	37.8212	2.33524	34.5979	24.9181	16.7843	27.0816	47.574	30.4799	68.9265	42.0265	74.3119	61.755	34.4016	41.2697	63.1005	46.2573	66.4476	69.6375	49.9129	61.9993	keep
ENSG00000170142	UBE2E1	ubiquitin conjugating enzyme E2 E1 [Source:HGNC Symbol;Acc:HGNC:12477]	36.3714	54.1333	79.5997	56.7015	56.8007	60.6389	48.8275	55.4224	36.2453	42.0344	63.6154	47.2984	97.109	55.2915	31.716	61.3722	92.2914	48.6622	57.163	66.0389	67.5291	95.0997	72.5656	78.3981	72.9621	92.0631	98.4768	87.834	keep
ENSG00000235582	AL365258.2	ribosomal protein L24 (RPL24) pseudogene	1.13661	15.9738	21.0436	12.718	15.778	17.0215	5.42528	12.7416	15.7588	4.67049	13.3927	11.274	17.9832	7.89879	8.53892	11.4736	15.1872	11.0596	12.3853	12.8774	7.6448	24.2235	26.2919	19.3867	24.755	28.3271	37.7719	30.2847	keep
ENSG00000170584	NUDCD2	NudC domain containing 2 [Source:HGNC Symbol;Acc:HGNC:30535]	36.3714	61.2327	55.8113	51.1385	39.9708	58.5113	49.9125	49.4649	15.7588	46.7049	49.1066	37.1901	64.7394	82.3731	76.8503	74.6542	61.917	28.755	76.2173	55.6298	30.5792	35.8867	58.8938	41.7866	75.5679	79.0798	67.4499	74.0325	keep
ENSG00000166851	PLK1	polo like kinase 1 [Source:HGNC Symbol;Acc:HGNC:9077]	42.0545	67.4448	108.878	72.7923	97.8234	97.8734	136.717	110.805	107.16	39.6991	64.7315	70.5302	122.285	81.2447	43.9144	82.4815	67.7583	97.3245	63.832	76.3049	56.0619	62.8017	86.2374	68.367	145.924	82.6207	179.417	135.987	keep
ENSG00000136840	ST6GALNAC4	ST6 N-acetylgalactosaminide alpha-2,6-sialyltransferase 4 [Source:HGNC Symbol;Acc:HGNC:17846]	88.6554	74.5442	58.5561	73.9186	62.06	58.5113	80.2941	66.9551	45.7006	86.404	64.7315	65.612	68.336	86.8867	56.1129	70.4452	54.9076	55.298	68.5956	59.6004	87.9152	89.7167	51.5321	76.388	101.626	171.143	86.3359	119.702	keep
ENSG00000077380	DYNC1I2	dynein cytoplasmic 1 intermediate chain 2 [Source:HGNC Symbol;Acc:HGNC:2964]	23.8688	27.5104	25.6183	25.6658	21.0373	13.8299	30.3815	21.7496	1.57588	21.0172	14.5088	12.3673	19.182	23.6964	9.75876	17.5457	30.3744	23.2252	28.5815	27.3937	11.4672	9.86883	17.8785	13.0715	49.51	25.9665	28.329	34.6018	keep
ENSG00000177058	SLC38A9	solute carrier family 38 member 9 [Source:HGNC Symbol;Acc:HGNC:26907]	10.2295	2.66229	6.40457	6.43211	7.36305	6.38305	10.8506	8.19888	3.15177	2.33524	3.34818	2.94506	16.7843	28.21	13.4183	19.4708	6.42535	1.10596	7.62173	5.05102	3.8224	11.6632	8.4134	7.96632	14.3318	8.26207	14.839	12.4776	keep
ENSG00000245937	LINC01184	long intergenic non-protein coding RNA 1184 [Source:HGNC Symbol;Acc:HGNC:49565]	3.40982	17.7486	6.40457	9.18767	14.7261	14.8938	5.42528	11.6817	9.4553	0	0	0	4.79551	1.1284	9.75876	5.22756	8.76185	13.2715	15.2435	12.4256	25.4827	3.58867	8.4134	12.4949	13.0289	33.0483	6.74499	17.6074	keep
ENSG00000101654	RNMT	RNA guanine-7 methyltransferase [Source:HGNC Symbol;Acc:HGNC:10075]	32.9616	29.2852	24.7034	28.9834	38.919	19.1491	22.7862	26.9514	11.0312	9.34097	12.2767	10.8829	33.5686	25.9532	18.2977	25.9398	33.295	14.3775	22.8652	23.5126	34.4016	48.447	30.4986	37.7824	27.3608	25.9665	29.678	27.6684	keep
ENSG00000173598	NUDT4	nudix hydrolase 4 [Source:HGNC Symbol;Acc:HGNC:8051]	106.841	102.055	80.5146	96.4701	83.0973	84.0434	82.4642	83.2016	40.9729	32.6934	52.4548	42.0404	59.9438	74.4743	65.8717	66.7633	71.263	60.8278	58.1157	63.4022	44.5947	113.94	58.8938	72.4762	95.1113	61.3754	82.2889	79.5919	keep
ENSG00000126262	FFAR2	free fatty acid receptor 2 [Source:HGNC Symbol;Acc:HGNC:4501]	0	0	0	0	0	0	4.34022	0	0	0	0	0	0	0	1.21985	0	0	0	0	0	0	0	0	0	1.30289	5.90148	6.74499	4.64979	keep
ENSG00000160710	ADAR	adenosine deaminase RNA specific [Source:HGNC Symbol;Acc:HGNC:225]	1.13661	48.8087	26.5332	25.4929	29.4522	39.3621	22.7862	30.5335	11.0312	11.6762	33.4818	18.7297	53.9495	83.5015	7.31907	48.2567	72.4313	46.4503	20.0071	46.2962	31.8533	30.5037	38.912	33.7563	52.1158	31.868	49.9129	44.6322	keep
ENSG00000243335	KCTD7	potassium channel tetramerization domain containing 7 [Source:HGNC Symbol;Acc:HGNC:21957]	27.2786	22.1858	21.9585	23.8076	37.8671	22.3407	14.1057	24.7712	4.72765	35.0286	5.5803	15.1122	7.19326	9.02719	34.1557	16.792	16.9396	26.543	10.4799	17.9875	19.112	47.5498	23.1369	29.9329	20.8463	48.3921	56.6579	41.9655	keep
ENSG00000114416	FXR1	FMR1 autosomal homolog 1 [Source:HGNC Symbol;Acc:HGNC:4023]	140.939	110.929	137.241	129.703	99.9271	81.9158	78.124	86.6556	97.7047	60.7163	80.3563	79.5925	107.899	99.299	97.5876	101.595	110.399	109.49	88.6027	102.831	133.784	145.341	130.408	136.511	153.742	112.128	149.739	138.536	keep
ENSG00000155313	USP25	ubiquitin specific peptidase 25 [Source:HGNC Symbol;Acc:HGNC:12624]	0	7.09945	4.5747	3.89138	5.25932	9.57457	3.25517	6.02969	0	0	3.34818	0	7.19326	4.51359	12.1985	7.96844	14.019	2.21192	2.85815	6.36301	5.09653	4.48583	12.6201	7.40082	13.0289	4.72118	9.44299	9.06437	keep
ENSG00000154328	NEIL2	nei like DNA glycosylase 2 [Source:HGNC Symbol;Acc:HGNC:18956]	0	0	3.65976	0	0	0	1.08506	0	0	0	3.34818	0	3.59663	1.1284	10.9786	5.23455	3.50474	4.42384	0	2.64286	0	2.6915	0	0	14.3318	12.9833	1.349	9.5547	keep
ENSG00000196236	XPNPEP3	X-prolyl aminopeptidase 3 [Source:HGNC Symbol;Acc:HGNC:28052]	14.7759	2.66229	17.3838	11.6073	12.6224	19.1491	3.25517	11.6756	9.4553	0	7.81242	5.75591	9.59102	5.64199	7.31907	7.51736	17.5237	17.6954	9.52717	14.9154	11.4672	12.5603	12.6201	12.2159	16.9376	12.9833	35.0739	21.6649	keep
ENSG00000103502	CDIPT	CDP-diacylglycerol--inositol 3-phosphatidyltransferase [Source:HGNC Symbol;Acc:HGNC:1769]	18.1857	23.9606	10.0643	17.4036	9.46678	21.2768	11.9356	14.2264	12.6071	0	35.7139	16.107	46.7562	41.7507	39.0351	42.514	23.949	7.74172	33.3451	21.6786	40.7723	18.8405	28.3952	29.336	45.6013	46.0315	48.5639	46.7323	keep
ENSG00000109107	ALDOC	aldolase, fructose-bisphosphate C [Source:HGNC Symbol;Acc:HGNC:418]	215.955	182.811	138.156	178.974	328.182	311.705	355.898	331.928	80.37	133.109	74.776	96.085	59.9438	50.7779	71.9709	60.8975	56.6599	149.305	96.2244	100.73	87.9152	115.735	96.7541	100.135	132.895	165.241	195.605	164.58	keep
ENSG00000112578	BYSL	bystin like [Source:HGNC Symbol;Acc:HGNC:1157]	6.81965	11.5366	10.0643	9.47353	16.8298	23.4045	2.17011	14.1348	0	2.33524	12.2767	4.87064	14.3865	15.7976	8.53892	12.9077	21.0284	13.2715	21.9125	18.7375	6.37067	12.5603	16.8268	11.9193	10.4232	35.4089	16.188	20.6733	keep
ENSG00000144713	RPL32	ribosomal protein L32 [Source:HGNC Symbol;Acc:HGNC:10336]	1294.6	1566.32	1613.04	1491.32	1180.19	1234.06	988.485	1134.24	1158.27	873.381	1344.85	1125.5	1523.77	1614.74	1266.2	1468.24	1827.72	1112.6	1188.04	1376.12	1560.81	1597.85	1549.12	1569.26	1835.78	1549.73	1761.79	1715.77	keep
ENSG00000116212	LRRC42	leucine rich repeat containing 42 [Source:HGNC Symbol;Acc:HGNC:28792]	5.68304	31.9475	28.3631	21.9979	30.5041	27.6599	5.42528	21.1964	0	0	25.6694	0	16.7843	38.3655	40.2549	31.8016	24.5332	22.1192	22.8652	23.1725	20.3861	17.0462	22.0852	19.8392	37.7839	28.3271	39.1209	35.0773	keep
ENSG00000163636	PSMD6	proteasome 26S subunit, non-ATPase 6 [Source:HGNC Symbol;Acc:HGNC:9564]	61.3768	70.1071	46.6619	59.3819	59.9563	74.4689	39.062	57.829	6.30353	14.0115	33.4818	17.9323	86.3191	94.7854	82.9495	88.018	49.6505	22.1192	20.9598	30.9098	48.4171	49.3442	56.7905	51.5172	18.2405	47.2118	75.5439	46.9987	keep
ENSG00000160392	C19orf47	chromosome 19 open reading frame 47 [Source:HGNC Symbol;Acc:HGNC:26723]	10.2295	10.6492	11.8942	10.9243	17.8817	12.7661	9.7655	13.4711	3.15177	0	6.69636	3.28271	5.99438	11.284	10.9786	9.41899	18.1078	15.4834	5.7163	13.1025	20.3861	17.0462	5.25838	14.2302	11.726	20.065	12.141	14.644	keep
ENSG00000125352	RNF113A	ring finger protein 113A [Source:HGNC Symbol;Acc:HGNC:12974]	21.5955	21.2983	17.3838	20.0926	11.5705	6.38305	8.68044	8.878	0	0	15.6248	0	11.9888	22.568	21.9572	18.838	15.1872	14.3775	14.2908	14.6185	22.9344	10.766	16.8268	16.8424	40.3897	17.7044	14.839	24.311	keep
ENSG00000138834	MAPK8IP3	mitogen-activated protein kinase 8 interacting protein 3 [Source:HGNC Symbol;Acc:HGNC:6884]	68.1965	20.4109	33.8527	40.82	15.778	17.0215	3.25517	12.0182	0	0	0	0	1.19888	5.64199	0	2.28029	2.33649	29.8609	2.85815	11.6852	0	14.3547	2.10335	5.48601	6.51447	0	10.792	5.76882	keep
ENSG00000117114	ADGRL2	adhesion G protein-coupled receptor L2 [Source:HGNC Symbol;Acc:HGNC:18582]	0	0	0	0	0	0	0	0	0	0	0	0	0	0	0	0	1.16825	0	0.952717	0.706988	0	0	0	0	7.81737	0	9.44299	5.75345	keep
ENSG00000273102	AP000569.1	novel transcript	1.13661	0.887431	4.5747	2.19958	0	0	0	0	0	0	0	0	0	10.1556	0	0	1.16825	8.84768	2.85815	4.29136	7.6448	4.48583	6.31005	6.1469	7.81737	0	9.44299	5.75345	keep
ENSG00000156475	PPP2R2B	protein phosphatase 2 regulatory subunit Bbeta [Source:HGNC Symbol;Acc:HGNC:9305]	0	0	0	0	0	0	0	0	0	0	0	0	3.59663	0	0	0	0	0	0	0	0	0	0	0	7.81737	0	9.44299	5.75345	keep
ENSG00000166451	CENPN	centromere protein N [Source:HGNC Symbol;Acc:HGNC:30873]	13.6393	9.76174	12.8091	12.0701	27.3485	28.7237	16.2758	24.116	4.72765	0	5.5803	3.43598	17.9832	16.926	18.2977	17.7356	22.1967	3.31788	7.62173	11.0454	5.09653	26.0178	30.4986	20.5376	11.726	10.6227	22.933	15.0939	keep
ENSG00000065615	CYB5R4	cytochrome b5 reductase 4 [Source:HGNC Symbol;Acc:HGNC:20147]	10.2295	18.6361	18.2988	15.7214	15.778	21.2768	8.68044	15.2451	3.15177	0	8.92848	4.02675	8.39214	23.6964	17.0778	16.3888	37.3839	24.3311	25.7234	29.1461	30.5792	15.2518	25.2402	23.6904	7.81737	22.4256	21.584	17.2757	keep
ENSG00000154719	MRPL39	mitochondrial ribosomal protein L39 [Source:HGNC Symbol;Acc:HGNC:14027]	10.2295	10.6492	4.5747	8.48445	11.5705	7.44689	10.8506	9.95598	11.0312	7.00573	3.34818	7.12836	23.9775	23.6964	23.1771	23.617	12.2666	4.42384	15.2435	10.6446	7.6448	7.17733	12.6201	9.14741	32.5724	23.6059	10.792	22.3234	keep
ENSG00000153391	INO80C	INO80 complex subunit C [Source:HGNC Symbol;Acc:HGNC:26994]	3.40982	4.43716	13.7241	7.19035	13.6742	18.0853	9.7655	13.8417	17.3347	0	11.1606	9.49844	16.7843	9.02719	12.1985	12.67	11.6825	0	1.90543	4.5293	17.8379	10.766	19.9818	16.1952	49.51	10.6227	37.7719	32.6349	keep
ENSG00000106952	TNFSF8	TNF superfamily member 8 [Source:HGNC Symbol;Acc:HGNC:11938]	0	0	0	0	0	4.25536	5.42528	3.22688	1.57588	28.0229	3.34818	10.9823	7.19326	2.2568	0	3.15002	4.67298	5.5298	0	3.40093	0	13.4575	5.25838	6.23863	15.6347	38.9498	49.9129	34.8325	keep
ENSG00000136261	BZW2	basic leucine zipper and W2 domains 2 [Source:HGNC Symbol;Acc:HGNC:18808]	20.4589	32.835	39.3424	30.8788	9.46678	20.213	19.531	16.4036	25.2141	18.6819	29.0176	24.3045	58.745	54.1631	46.3541	53.0874	104.558	59.7218	28.5815	64.2871	61.1584	26.915	29.4469	39.1734	92.5055	27.1468	44.5169	54.7231	keep
ENSG00000061794	MRPS35	mitochondrial ribosomal protein S35 [Source:HGNC Symbol;Acc:HGNC:16635]	47.7375	49.6961	78.6848	58.7061	28.4003	34.0429	15.1908	25.878	22.0624	35.0286	46.8745	34.6552	31.1708	37.2371	19.5175	29.3085	60.7488	59.7218	48.5886	56.3531	115.946	44.8583	79.9273	80.2439	56.0245	81.4404	64.7519	67.4056	keep
ENSG00000090104	RGS1	regulator of G protein signaling 1 [Source:HGNC Symbol;Acc:HGNC:9991]	1.13661	2.66229	0	1.2663	0	3.19152	1.08506	1.42553	0	7.00573	7.81242	4.93938	0	4.51359	0	0	0	0	1.90543	0	0	0.897167	0	0	36.481	7.08178	16.188	19.9169	keep
ENSG00000125651	GTF2F1	general transcription factor IIF subunit 1 [Source:HGNC Symbol;Acc:HGNC:4652]	201.18	198.785	235.139	211.701	185.128	138.299	175.779	166.402	72.4906	42.0344	68.0797	60.8682	64.7394	77.8595	57.3327	66.6439	127.923	132.715	194.354	151.664	155.444	120.22	136.718	137.461	140.713	83.801	106.571	110.361	keep
ENSG00000145349	CAMK2D	calcium/calmodulin dependent protein kinase II delta [Source:HGNC Symbol;Acc:HGNC:1462]	14.7759	2.66229	2.74482	6.72767	0	0	13.0207	0	9.4553	7.00573	15.6248	10.6953	4.79551	10.1556	0	4.9837	13.4348	9.95364	5.7163	9.70159	17.8379	17.9433	27.3436	21.0416	26.0579	36.5892	21.584	28.077	keep
ENSG00000123737	EXOSC9	exosome component 9 [Source:HGNC Symbol;Acc:HGNC:9137]	13.6393	15.0863	20.1287	16.2848	35.7634	9.57457	30.3815	25.2398	4.72765	4.67049	16.7409	8.71301	17.9832	25.9532	21.9572	21.9645	19.8602	11.0596	32.3924	21.104	39.4981	25.1207	31.5503	32.0564	16.9376	27.1468	33.7249	25.9365	keep
ENSG00000103522	IL21R	interleukin 21 receptor [Source:HGNC Symbol;Acc:HGNC:6006]	70.4697	38.1595	49.4067	52.6786	53.6451	93.618	52.0827	66.4486	26.79	32.6934	5.5803	21.6879	45.5573	34.9803	14.6381	31.7253	8.76185	7.74172	8.57445	8.35934	45.8688	28.7093	29.4469	34.675	56.0245	51.933	44.5169	50.8248	keep
ENSG00000013561	RNF14	ring finger protein 14 [Source:HGNC Symbol;Acc:HGNC:10058]	12.5027	15.9738	25.6183	18.0316	4.20746	19.1491	9.7655	11.0407	12.6071	4.67049	2.23212	6.50322	13.1876	7.89879	15.858	12.3148	14.6031	6.63576	6.66902	9.30262	8.91894	26.0178	8.4134	14.4501	19.5434	15.3438	29.678	21.5217	keep
ENSG00000291223	ENSG00000291223		7.95625	1.77486	1.82988	3.85366	0	9.57457	6.51033	5.36163	0	0	2.23212	0	4.79551	4.51359	0	3.10303	1.16825	12.1656	0	4.4446	0	0.897167	0	0	6.51447	7.08178	8.09399	7.23008	keep
ENSG00000126215	XRCC3	X-ray repair cross complementing 3 [Source:HGNC Symbol;Acc:HGNC:12830]	1.13661	5.32459	0	2.15373	34.7115	5.31921	4.34022	14.7903	3.15177	0	1.11606	1.42261	1.19888	2.2568	0	1.15189	3.50474	12.1656	0	5.22343	0	1.79433	0	0	1.30289	14.1636	13.49	9.65214	keep
ENSG00000110367	DDX6	DEAD-box helicase 6 [Source:HGNC Symbol;Acc:HGNC:2747]	362.578	312.376	284.546	319.833	358.686	348.94	330.942	346.189	258.445	259.212	360.487	292.715	219.394	215.524	306.181	247.033	211.453	220.086	354.411	261.983	318.533	300.551	261.867	293.65	450.801	463.856	443.82	452.826	keep
ENSG00000219747	AL133260.1	60S ribosomal protein L32 (RPL32) pseudogene	135.256	99.3923	97.8985	110.849	93.6159	67.022	61.8482	74.162	63.0353	44.3696	88.1688	65.1912	62.3416	67.7039	73.1907	67.7454	66.0059	90.6887	51.4467	69.3804	105.753	129.192	96.7541	110.566	108.14	147.537	94.4299	116.702	keep
ENSG00000273748	AL592183.1		0	0.887431	0.914939	0.60079	2.10373	2.12768	0	1.41047	0	0	0	0	0	0	6.09923	0	0	4.42384	0	0	0	7.17733	1.05168	2.743	10.4232	0	6.74499	5.72271	keep
ENSG00000113272	THG1L	tRNA-histidine guanylyltransferase 1 like [Source:HGNC Symbol;Acc:HGNC:26053]	12.5027	44.3716	26.5332	27.8025	4.20746	5.31921	26.0413	11.856	14.1829	0	11.1606	8.44785	22.7787	15.7976	26.8366	21.8043	19.8602	12.1656	6.66902	12.8983	11.4672	25.1207	16.8268	17.8049	26.0579	35.4089	20.235	27.2339	keep
ENSG00000179010	MRFAP1	Morf4 family associated protein 1 [Source:HGNC Symbol;Acc:HGNC:24549]	84.109	173.049	145.475	134.211	129.379	161.704	151.908	147.664	58.3077	58.3811	152.9	89.863	177.434	129.766	125.644	144.281	230.144	111.702	174.347	172.065	133.784	168.667	151.441	151.298	221.492	156.979	114.665	164.379	keep
ENSG00000215712	TMEM242	transmembrane protein 242 [Source:HGNC Symbol;Acc:HGNC:17206]	23.8688	13.3115	17.3838	18.188	22.0891	7.44689	19.531	16.3557	18.9106	0	1.11606	6.67555	16.7843	1.1284	42.6946	20.2024	19.8602	11.0596	9.52717	13.4823	16.5637	1.79433	17.8785	12.0788	9.12026	53.1133	22.933	28.3889	keep
ENSG00000117616	RSRP1	arginine and serine rich protein 1 [Source:HGNC Symbol;Acc:HGNC:25234]	14.7759	10.6492	20.1287	15.1846	12.6224	28.7237	20.6161	20.654	1.57588	0	1.11606	0.897314	11.9888	4.51359	8.53892	8.34709	14.019	11.0596	18.1016	14.3934	12.7413	15.2518	2.10335	10.0322	10.4232	10.6227	1.349	7.46494	keep
ENSG00000174684	B4GAT1	beta-1,4-glucuronyltransferase 1 [Source:HGNC Symbol;Acc:HGNC:15685]	5.68304	12.424	24.7034	14.2701	11.5705	10.6384	20.6161	14.275	7.87941	18.6819	8.92848	11.8299	25.1764	9.02719	15.858	16.6872	11.6825	13.2715	18.1016	14.3519	8.91894	5.383	17.8785	10.7268	33.8753	18.8847	36.4229	29.7276	keep
ENSG00000054793	ATP9A	ATPase phospholipid transporting 9A (putative) [Source:HGNC Symbol;Acc:HGNC:13540]	6.81965	1.77486	0.914939	3.16982	0	0	0	0	9.4553	7.00573	0	5.48701	3.59663	9.02719	7.31907	6.64763	7.00948	4.42384	7.62173	6.35168	7.6448	8.0745	6.31005	7.34312	31.2695	14.1636	17.537	20.99	keep
ENSG00000213309	RPL9P18	ribosomal protein L9 pseudogene 18 [Source:HGNC Symbol;Acc:HGNC:36954]	19.3223	8.87431	10.0643	12.7537	4.20746	10.6384	10.8506	8.56547	6.30353	0	16.7409	7.68148	9.59102	9.02719	13.4183	10.6788	16.9396	14.3775	14.2908	15.2026	11.4672	20.6348	10.5168	14.2063	11.726	23.6059	47.2149	27.5156	keep
ENSG00000198001	IRAK4	interleukin 1 receptor associated kinase 4 [Source:HGNC Symbol;Acc:HGNC:17967]	42.0545	64.7825	36.5976	47.8115	21.0373	29.7876	34.7218	28.5155	6.30353	4.67049	20.0891	10.3544	10.7899	14.6692	14.6381	13.3657	19.8602	16.5894	21.9125	19.454	31.8533	15.2518	16.8268	21.3107	26.0579	31.868	28.329	28.7516	keep
ENSG00000215467	RPL27AP	ribosomal protein L27a pseudogene [Source:HGNC Symbol;Acc:HGNC:16250]	20.4589	16.8612	21.9585	19.7596	11.5705	10.6384	8.68044	10.2965	14.1829	2.33524	13.3927	9.9703	56.3472	59.8051	25.6168	47.2564	92.8756	8.84768	12.3853	38.0362	24.2085	43.064	46.2737	37.8487	23.4521	20.065	43.1679	28.895	keep
ENSG00000130725	UBE2M	ubiquitin conjugating enzyme E2 M [Source:HGNC Symbol;Acc:HGNC:12491]	105.705	134.89	140.901	127.165	179.869	190.428	138.887	169.728	72.4906	35.0286	146.204	84.5744	214.599	192.956	174.438	193.998	121.498	162.576	129.569	137.881	174.556	249.412	195.612	206.527	173.285	143.996	151.088	156.123	keep
ENSG00000171469	ZNF561	zinc finger protein 561 [Source:HGNC Symbol;Acc:HGNC:28684]	0	8.87431	8.23445	5.70292	0	4.25536	5.42528	3.22688	0	0	5.5803	0	4.79551	5.64199	3.65954	4.69901	5.84123	12.1656	3.81087	7.27255	6.37067	3.58867	9.46508	6.4748	20.8463	1.1803	17.537	13.1879	keep
ENSG00000188994	ZNF292	zinc finger protein 292 [Source:HGNC Symbol;Acc:HGNC:18410]	12.5027	15.0863	10.9793	12.8561	10.5186	18.0853	2.17011	10.258	6.30353	0	3.34818	3.21724	15.5854	10.1556	7.31907	11.02	16.3554	9.95364	10.4799	12.263	5.09653	6.28017	14.7235	8.70005	14.3318	14.1636	13.49	13.9951	keep
ENSG00000161970	RPL26	ribosomal protein L26 [Source:HGNC Symbol;Acc:HGNC:10327]	5834.21	6008.8	6156.62	5999.88	4022.33	3911.74	3986.49	3973.52	4863.17	4600.43	5136.11	4866.57	4073.78	4548.57	4452.44	4358.26	5299.16	5459.02	5244.71	5334.3	6746.54	6676.71	6769.63	6730.96	7292.3	7488.98	6770.62	7183.97	keep
ENSG00000122783	CYREN	cell cycle regulator of NHEJ [Source:HGNC Symbol;Acc:HGNC:22432]	25.0054	21.2983	33.8527	26.7188	33.6597	39.3621	10.8506	27.9574	12.6071	0	22.3212	11.6428	20.3809	19.1828	15.858	18.4739	24.5332	21.0132	19.0543	21.5336	35.6757	22.4292	35.757	31.2873	44.2984	30.6877	29.678	34.888	keep
ENSG00000136811	ODF2	outer dense fiber of sperm tails 2 [Source:HGNC Symbol;Acc:HGNC:8114]	26.142	6.21202	20.1287	17.4942	15.778	9.57457	0	8.45084	0	0	3.34818	0	0	1.1284	8.53892	3.22244	8.17772	9.95364	7.62173	8.58436	2.54827	5.383	6.31005	4.74711	11.726	0	21.584	11.1033	keep
ENSG00000142327	RNPEPL1	arginyl aminopeptidase like 1 [Source:HGNC Symbol;Acc:HGNC:10079]	236.414	204.109	228.735	223.086	245.084	243.62	203.99	230.898	143.405	156.461	132.811	144.226	172.638	141.05	128.084	147.257	155.377	182.483	124.806	154.222	184.749	175.845	175.63	178.741	228.006	270.288	194.256	230.85	keep
ENSG00000171858	RPS21	ribosomal protein S21 [Source:HGNC Symbol;Acc:HGNC:10409]	1349.15	1841.42	1846.35	1678.97	1139.17	1355.33	926.637	1140.38	1185.06	812.664	1607.13	1201.62	2084.85	2277.11	1530.91	1964.29	2527.5	1269.64	1486.24	1761.13	1679.31	1851.75	2041.3	1857.45	2170.62	1619.37	1753.7	1847.9	keep
ENSG00000242372	EIF6	eukaryotic translation initiation factor 6 [Source:HGNC Symbol;Acc:HGNC:6159]	47.7375	76.3191	39.3424	54.4663	27.3485	69.1497	83.5493	60.0158	34.6694	93.4097	26.7854	51.6215	49.154	76.7311	52.4534	59.4461	61.3329	47.5563	50.494	53.1277	78.9963	82.5393	95.7024	85.746	109.443	73.1784	121.41	101.344	keep
ENSG00000237506	RPSAP15	ribosomal protein SA pseudogene 15 [Source:HGNC Symbol;Acc:HGNC:31464]	60.2402	75.4316	75.9399	70.5373	63.1119	60.6389	62.9332	62.228	89.8253	63.0516	93.7491	82.2086	99.5068	93.657	92.7083	95.2907	104.558	79.6291	68.5956	84.2609	105.753	93.3053	109.374	102.811	153.742	110.948	155.135	139.941	keep
ENSG00000165282	PIGO	phosphatidylinositol glycan anchor biosynthesis class O [Source:HGNC Symbol;Acc:HGNC:23215]	14.7759	14.1989	12.8091	13.928	9.46678	1.06384	14.1057	8.21211	9.4553	2.33524	2.23212	4.67422	17.9832	10.1556	4.87938	11.006	9.34597	9.95364	14.2908	11.1968	25.4827	20.6348	6.31005	17.4759	22.1492	15.3438	13.49	16.9943	keep
ENSG00000169926	KLF13	Kruppel like factor 13 [Source:HGNC Symbol;Acc:HGNC:13672]	10.2295	5.32459	4.5747	6.70958	8.41491	6.38305	0	4.93265	0	0	8.92848	0	10.7899	6.77039	3.65954	7.07327	17.5237	4.42384	8.57445	10.174	5.09653	12.5603	18.9302	12.1957	23.4521	10.6227	13.49	15.8549	keep
ENSG00000213015	ZNF580	zinc finger protein 580 [Source:HGNC Symbol;Acc:HGNC:29473]	288.698	261.792	265.332	271.941	229.306	201.066	305.986	245.453	165.468	268.553	146.204	193.408	122.285	156.847	223.232	167.455	81.7772	138.245	197.212	139.078	321.082	205.451	134.614	220.382	256.67	428.447	271.149	318.755	keep
ENSG00000146535	GNA12	G protein subunit alpha 12 [Source:HGNC Symbol;Acc:HGNC:4380]	52.284	134.002	75.025	87.1037	119.913	124.469	143.227	129.203	88.2494	135.444	87.0527	103.582	85.1203	81.2447	70.751	79.0387	144.278	131.609	188.638	154.842	108.301	112.146	133.563	118.003	147.227	160.52	207.746	171.831	keep
ENSG00000198938	MT-CO3	mitochondrially encoded cytochrome c oxidase III [Source:HGNC Symbol;Acc:HGNC:7422]	285.289	520.922	387.019	397.743	240.877	310.642	276.689	276.069	324.632	544.112	454.237	440.993	1086.18	1073.11	705.071	954.787	1148.97	330.682	523.994	667.882	447.221	488.956	527.941	488.039	771.313	625.557	636.727	677.866	keep
ENSG00000103591	AAGAB	alpha and gamma adaptin binding protein [Source:HGNC Symbol;Acc:HGNC:25662]	25.0054	29.2852	46.6619	33.6508	76.7861	75.5327	62.9332	71.7507	18.9106	51.3753	41.2942	37.1934	50.3528	57.5483	40.2549	49.3853	37.968	56.4039	50.494	48.2886	80.2704	49.3442	63.1005	64.2384	74.265	87.3419	53.9599	71.8556	keep
ENSG00000170734	POLH	DNA polymerase eta [Source:HGNC Symbol;Acc:HGNC:9181]	36.3714	39.047	43.9171	39.7785	22.0891	28.7237	5.42528	18.746	4.72765	7.00573	11.1606	7.63133	19.182	18.0544	7.31907	14.8518	8.76185	5.5298	12.3853	8.89232	10.1931	10.766	11.5684	10.8425	16.9376	35.4089	14.839	22.3952	keep
ENSG00000104976	SNAPC2	small nuclear RNA activating complex polypeptide 2 [Source:HGNC Symbol;Acc:HGNC:11135]	203.453	144.651	160.114	169.406	105.186	119.15	133.462	119.266	66.1871	46.7049	55.803	56.2316	46.7562	163.618	32.9358	81.1033	71.263	123.867	155.293	116.808	183.475	168.667	144.079	165.407	125.078	57.8345	129.504	104.139	keep
ENSG00000168071	CCDC88B	coiled-coil domain containing 88B [Source:HGNC Symbol;Acc:HGNC:26757]	73.8795	56.7956	57.6412	62.7721	29.4522	39.3621	60.7631	43.1925	34.6694	35.0286	18.973	29.557	28.773	41.7507	23.1771	31.2336	81.7772	105.066	105.752	97.5317	78.9963	117.529	94.6508	97.0586	69.0534	46.0315	60.7049	58.5966	keep
ENSG00000135452	TSPAN31	tetraspanin 31 [Source:HGNC Symbol;Acc:HGNC:10539]	31.825	8.87431	11.8942	17.5312	16.8298	12.7661	24.9563	18.1841	3.15177	0	27.9015	10.3511	37.1652	12.4124	10.9786	20.1854	10.5142	23.2252	22.8652	18.8682	25.4827	17.9433	14.7235	19.3832	13.0289	40.1301	56.6579	36.6056	keep
ENSG00000135297	MTO1	mitochondrial tRNA translation optimization 1 [Source:HGNC Symbol;Acc:HGNC:19261]	0	21.2983	11.8942	11.0642	0	2.12768	1.08506	1.07091	4.72765	0	0	0	25.1764	13.5408	10.9786	16.5653	18.6919	12.1656	11.4326	14.0967	7.6448	17.0462	25.2402	16.6437	9.12026	7.08178	14.839	10.347	keep
ENSG00000260927	AC009107.2	uncharacterized LOC101927556 [Source:NCBI gene (formerly Entrezgene);Acc:101927556]	333.026	214.758	202.202	249.995	186.18	219.151	198.565	201.299	196.985	200.831	149.552	182.456	140.269	220.038	259.827	206.711	74.1836	148.199	171.489	131.29	242.085	230.572	154.596	209.084	286.637	302.156	271.149	286.647	keep
ENSG00000232134	RPS15AP12	ribosomal protein S15a pseudogene 12 [Source:HGNC Symbol;Acc:HGNC:36759]	40.9179	65.6699	73.1951	59.9276	51.5413	43.6175	34.7218	43.2935	50.4282	37.3639	51.3388	46.377	55.1483	69.9607	47.574	57.561	70.0948	39.8146	61.9266	57.2786	61.1584	74.4648	104.116	79.913	87.2939	79.0798	82.2889	82.8875	keep
ENSG00000122986	HVCN1	hydrogen voltage gated channel 1 [Source:HGNC Symbol;Acc:HGNC:28240]	4.54643	8.87431	7.31951	6.91342	7.36305	0	0	0	15.7588	0	22.3212	12.6933	16.7843	2.2568	15.858	11.633	79.4407	61.9337	22.8652	54.7466	16.5637	26.915	32.6019	25.3602	40.3897	36.5892	32.3759	36.4516	keep
ENSG00000239317	RPL35AP17	ribosomal protein L35a pseudogene 17 [Source:HGNC Symbol;Acc:HGNC:36384]	93.2018	73.6568	102.473	89.7773	73.6305	74.4689	54.2528	67.4507	81.9459	102.751	66.9636	83.8867	69.5349	54.1631	53.6732	59.1237	58.9964	75.2053	80.9809	71.7275	122.317	104.969	83.0823	103.456	147.227	152.258	120.061	139.849	keep
ENSG00000089820	ARHGAP4	Rho GTPase activating protein 4 [Source:HGNC Symbol;Acc:HGNC:674]	201.18	123.353	120.772	148.435	125.172	112.767	83.5493	107.163	171.771	102.751	71.4279	115.317	106.7	82.3731	124.424	104.499	187.504	226.722	189.591	201.272	151.622	183.022	154.596	163.08	188.92	236.059	174.021	199.667	keep
ENSG00000111897	SERINC1	serine incorporator 1 [Source:HGNC Symbol;Acc:HGNC:13464]	27.2786	7.09945	25.6183	19.9988	10.5186	10.6384	4.34022	8.49909	28.3659	7.00573	12.2767	15.8828	29.9719	24.8248	20.7374	25.178	40.3045	19.9073	24.7706	28.3275	58.6101	40.3725	23.1369	40.7065	26.0579	62.5557	31.027	39.8802	keep
ENSG00000151353	TMEM18	transmembrane protein 18 [Source:HGNC Symbol;Acc:HGNC:25257]	40.9179	50.5836	53.9814	48.4943	59.9563	50.0005	64.0183	57.9917	39.3971	39.6991	54.687	44.5944	57.5461	58.6767	32.9358	49.7195	72.4313	59.7218	38.1087	56.7539	36.9499	30.5037	30.4986	32.6507	119.866	54.2936	76.8929	83.6843	keep
ENSG00000167747	C19orf48	chromosome 19 open reading frame 48 [Source:HGNC Symbol;Acc:HGNC:29667]	95.4751	108.267	108.878	104.206	43.1264	64.8943	85.7194	64.58	33.0935	133.109	64.7315	76.978	73.1315	53.0347	73.1907	66.4523	61.3329	67.4635	73.3592	67.3852	89.1894	92.4082	110.426	97.3411	143.318	133.373	144.343	140.345	keep
ENSG00000225663	MCRIP1	MAPK regulated corepressor interacting protein 1 [Source:HGNC Symbol;Acc:HGNC:28007]	165.945	110.929	146.39	141.088	171.454	151.065	167.099	163.206	94.553	161.132	101.561	119.082	125.882	71.0891	78.0701	91.6804	48.4822	75.2053	90.5081	71.3985	114.672	89.7167	92.5474	98.9787	171.982	205.372	203.699	193.684	keep
ENSG00000136231	IGF2BP3	insulin like growth factor 2 mRNA binding protein 3 [Source:HGNC Symbol;Acc:HGNC:28868]	10.2295	13.3115	14.639	12.7267	18.9336	18.0853	16.2758	17.7649	11.0312	0	12.2767	7.76928	17.9832	1.1284	15.858	11.6565	16.3554	8.84768	6.66902	10.624	3.8224	11.6632	11.5684	9.018	26.0579	27.1468	21.584	24.9296	keep
ENSG00000238005	AL391832.2	novel transcript	3.40982	0.887431	6.40457	3.56728	0	7.44689	0	0	7.87941	0	0	0	1.19888	0	0	0	7.5936	9.95364	3.81087	7.11937	2.54827	13.4575	6.31005	7.43861	2.60579	35.4089	9.44299	15.8192	keep
ENSG00000142875	PRKACB	protein kinase cAMP-activated catalytic subunit beta [Source:HGNC Symbol;Acc:HGNC:9381]	26.142	47.9213	43.9171	39.3268	55.7488	59.5751	39.062	51.462	39.3971	14.0115	29.0176	27.4754	44.3584	51.9063	23.1771	39.8139	25.7014	30.9669	16.1962	24.2882	8.91894	18.8405	21.0335	16.2643	71.6592	55.4739	44.5169	57.2167	keep
ENSG00000285974	AC026624.1	novel transcript, antisense to EFL1	0	0	0	0	0	1.06384	0	0	0	0	0	0	0	0	0	0	0	0	0	0	0	0	0	0	0	9.44237	6.74499	5.39579	keep
ENSG00000143612	C1orf43	chromosome 1 open reading frame 43 [Source:HGNC Symbol;Acc:HGNC:29876]	86.3822	81.6437	86.9192	84.9817	66.2674	79.7881	67.2734	71.1097	45.7006	44.3696	71.4279	53.8327	104.302	77.8595	142.722	108.295	127.923	80.7351	89.5554	99.4045	101.931	93.3053	88.3407	94.5256	148.53	102.686	52.6109	101.276	keep
ENSG00000141627	DYM	dymeclin [Source:HGNC Symbol;Acc:HGNC:21317]	110.251	166.837	133.581	136.89	114.653	68.0858	72.6987	85.1459	91.4012	44.3696	85.9366	73.9025	101.905	64.3187	46.3541	70.8591	75.3519	82.947	74.3119	77.5369	118.494	78.9507	132.511	109.985	153.742	99.1449	137.598	130.161	keep
ENSG00000219222	RPL12P47	ribosomal protein L12 pseudogene 47 [Source:HGNC Symbol;Acc:HGNC:51939]	28.4152	57.683	46.6619	44.2534	27.3485	30.8514	47.7424	35.3141	33.0935	0	29.0176	20.7037	56.3472	67.7039	26.8366	50.2959	99.3009	25.4371	34.2978	53.0119	64.9808	46.6527	46.2737	52.6357	52.1158	66.0966	45.8659	54.6928	keep
ENSG00000047621	C12orf4	chromosome 12 open reading frame 4 [Source:HGNC Symbol;Acc:HGNC:1184]	15.9125	8.87431	32.9378	19.2415	43.1264	13.8299	11.9356	22.964	29.9418	16.3467	21.2051	22.4979	11.9888	13.5408	7.31907	10.9495	29.2062	35.3907	7.62173	24.0729	44.5947	32.298	25.2402	34.0443	36.481	44.8513	60.7049	47.3457	keep
ENSG00000254132	MTND6P3	MT-ND6 pseudogene 3 [Source:HGNC Symbol;Acc:HGNC:39466]	3.40982	9.76174	12.8091	8.66024	2.10373	3.19152	4.34022	3.21182	6.30353	0	2.23212	2.84522	7.19326	10.1556	9.75876	9.03587	12.8507	2.21192	3.81087	6.29116	8.91894	6.28017	8.4134	7.87083	19.5434	2.36059	21.584	14.496	keep
ENSG00000177542	SLC25A22	solute carrier family 25 member 22 [Source:HGNC Symbol;Acc:HGNC:19954]	0	0	0	0	0	0	0	0	0	0	1.11606	0	0	1.1284	0	0	1.75237	4.42384	0	2.05874	0	0	3.15503	0	0	10.6227	9.44299	6.68855	keep
ENSG00000152348	ATG10	autophagy related 10 [Source:HGNC Symbol;Acc:HGNC:20315]	9.09286	24.8481	22.8735	18.9381	37.8671	21.2768	33.6367	30.9269	61.4594	56.0458	21.2051	46.2368	69.5349	44.0075	89.0487	67.5304	42.641	45.3444	75.2646	54.4167	8.91894	77.1563	32.6019	39.5591	127.684	60.1951	86.3359	91.4049	keep
ENSG00000165516	KLHDC2	kelch domain containing 2 [Source:HGNC Symbol;Acc:HGNC:20231]	2.27322	6.21202	10.9793	6.48817	18.9336	7.44689	24.9563	17.1122	0	14.0115	7.81242	7.27463	19.182	9.02719	9.75876	12.656	15.1872	12.1656	11.4326	12.9285	3.8224	17.0462	23.1369	14.6685	15.6347	29.5074	25.631	23.591	keep
ENSG00000149100	EIF3M	eukaryotic translation initiation factor 3 subunit M [Source:HGNC Symbol;Acc:HGNC:24460]	118.207	155.3	144.56	139.356	68.3712	61.7028	85.7194	71.9311	122.919	30.3582	117.186	90.1544	94.7113	116.225	104.907	105.281	167.643	136.033	78.1228	127.266	220.425	214.423	189.302	208.05	157.65	103.866	256.31	172.609	keep
ENSG00000100433	KCNK10	potassium two pore domain channel subfamily K member 10 [Source:HGNC Symbol;Acc:HGNC:6273]	0	3.54972	0	0	1.05186	0	0	0	0	0	0	0	2.39775	0	6.09923	2.83233	49.6505	54.192	29.5342	44.4589	22.9344	34.9895	34.7053	30.8764	7.81737	8.26207	0	5.35981	keep
ENSG00000100296	THOC5	THO complex 5 [Source:HGNC Symbol;Acc:HGNC:19074]	13.6393	15.9738	23.7884	17.8005	21.0373	7.44689	29.2965	19.2602	18.9106	4.67049	14.5088	12.6966	17.9832	11.284	14.6381	14.6351	29.7903	34.2848	22.8652	28.9801	45.8688	52.0357	43.1187	47.0077	56.0245	11.803	37.7719	35.1998	keep
ENSG00000169253	AL669983.1	ribosomal protein L36 (RPL36) pseudogene	688.784	583.042	643.202	638.343	416.538	400.004	475.254	430.599	286.811	289.57	458.701	345.027	374.05	297.897	402.549	358.165	367.413	381.556	443.966	397.645	533.862	658.52	594.196	595.526	604.543	502.806	482.941	530.097	keep
ENSG00000009844	VTA1	vesicle trafficking 1 [Source:HGNC Symbol;Acc:HGNC:20954]	81.8358	115.366	109.793	102.331	140.95	128.725	170.354	146.676	64.6112	51.3753	137.275	84.4206	106.7	68.8323	93.9281	89.8201	98.1327	120.55	105.752	108.145	112.124	105.866	130.408	116.132	130.289	132.193	183.464	148.649	keep
ENSG00000174748	RPL15	ribosomal protein L15 [Source:HGNC Symbol;Acc:HGNC:10306]	3523.48	3378.45	3104.39	3335.44	2855.81	2591.52	2869.97	2772.43	2748.34	2790.62	2774.53	2771.16	2738.23	2435.08	2814.18	2662.5	2511.15	2875.5	2881.97	2756.2	4812.4	4870.72	4270.85	4651.32	3775.79	4047.24	4339.73	4054.25	keep
ENSG00000080845	DLGAP4	DLG associated protein 4 [Source:HGNC Symbol;Acc:HGNC:24476]	47.7375	43.4841	36.5976	42.6064	29.4522	28.7237	48.8275	35.6678	9.4553	9.34097	11.1606	9.98562	10.7899	15.7976	13.4183	13.3353	31.5426	34.2848	53.3521	39.7265	26.7568	25.1207	47.3254	33.0676	20.8463	38.9498	17.537	25.7777	keep
ENSG00000138085	ATRAID	all-trans retinoic acid induced differentiation factor [Source:HGNC Symbol;Acc:HGNC:24090]	25.0054	63.895	70.4503	53.1169	37.8671	73.405	50.9976	54.0899	56.7318	35.0286	47.9906	46.5837	64.7394	73.3459	63.432	67.1724	72.4313	50.8742	53.3521	58.8858	75.1739	61.0073	47.3254	61.1689	56.0245	81.4404	124.108	87.1909	keep
ENSG00000231890	DARS-AS1	DARS antisense RNA 1 [Source:HGNC Symbol;Acc:HGNC:40170]	0	9.76174	0	0	0	4.25536	0	0	0	0	0	0	0	0	0	0	0	3.31788	2.85815	2.05868	0	5.383	1.05168	2.14489	6.51447	9.44237	0	5.31895	keep
ENSG00000132821	VSTM2L	V-set and transmembrane domain containing 2 like [Source:HGNC Symbol;Acc:HGNC:16096]	0	0	0	0	0	0	0	0	0	0	0	0	1.19888	0	0	0	1.16825	0	9.52717	3.56514	0	0	5.25838	0	6.51447	9.44237	0	5.31895	keep
ENSG00000110435	PDHX	pyruvate dehydrogenase complex component X [Source:HGNC Symbol;Acc:HGNC:21350]	14.7759	24.8481	25.6183	21.7474	8.41491	13.8299	1.08506	7.77663	3.15177	0	11.1606	4.77079	11.9888	15.7976	23.1771	16.9878	26.8697	11.0596	5.7163	14.5485	17.8379	15.2518	6.31005	13.1333	13.0289	29.5074	13.49	18.6754	keep
ENSG00000188938	FAM120AOS	family with sequence similarity 120A opposite strand [Source:HGNC Symbol;Acc:HGNC:23389]	13.6393	23.0732	15.554	17.4222	21.0373	17.0215	18.4459	18.8349	14.1829	4.67049	17.857	12.2368	37.1652	23.6964	9.75876	23.5401	22.7808	21.0132	14.2908	19.3616	19.112	22.4292	26.2919	22.611	45.6013	24.7862	24.282	31.5565	keep
ENSG00000117625	RCOR3	REST corepressor 3 [Source:HGNC Symbol;Acc:HGNC:25594]	5.68304	5.32459	19.2137	10.0738	5.25932	13.8299	20.6161	13.2351	0	0	4.46424	0	3.59663	11.284	8.53892	7.80651	11.0983	5.5298	15.2435	10.6239	3.8224	24.2235	8.4134	12.1531	13.0289	17.7044	1.349	10.6941	keep
ENSG00000279652	Z82217.1	novel transcript	1.13661	1.77486	2.74482	1.88543	1.05186	0	0	0	3.15177	0	1.11606	1.42261	0	1.1284	1.21985	0.782748	0	2.21192	3.81087	2.0076	14.0155	0	5.25838	6.42462	3.90868	14.1636	8.09399	8.72207	keep
ENSG00000158793	NIT1	nitrilase 1 [Source:HGNC Symbol;Acc:HGNC:7828]	9.09286	17.7486	22.8735	16.5717	12.6224	12.7661	14.1057	13.1647	11.0312	7.00573	5.5803	7.8724	13.1876	11.284	2.43969	8.97044	24.5332	8.84768	21.9125	18.4311	0	21.532	10.5168	10.6829	15.6347	38.9498	13.49	22.6915	keep
ENSG00000068028	RASSF1	Ras association domain family member 1 [Source:HGNC Symbol;Acc:HGNC:9882]	96.6117	185.473	116.197	132.761	43.1264	46.809	67.2734	52.403	59.8835	35.0286	49.1066	48.0063	63.5405	50.7779	42.6946	52.3377	96.9644	75.2053	105.752	92.6404	72.6256	70.8762	120.943	88.1481	93.8084	69.6375	95.7789	86.4082	keep
ENSG00000089876	DHX32	DEAH-box helicase 32 (putative) [Source:HGNC Symbol;Acc:HGNC:16717]	7.95625	8.87431	9.14939	8.65999	2.10373	4.25536	0	2.1197	0	0	7.81242	0	8.39214	27.0816	13.4183	16.2973	9.93009	4.42384	9.52717	7.96037	0	11.6632	15.7751	9.1461	14.3318	7.08178	21.584	14.3325	keep
ENSG00000184414	IRS3P	insulin receptor substrate 3, pseudogene [Source:HGNC Symbol;Acc:HGNC:6127]	2.27322	5.32459	4.5747	4.0575	9.46678	1.06384	1.08506	3.87189	11.0312	0	3.34818	4.79312	1.19888	6.77039	12.1985	6.72257	4.67298	2.21192	4.76358	3.88283	10.1931	9.86883	7.36173	9.14121	19.5434	20.065	14.839	18.1491	keep
ENSG00000164929	BAALC	BAALC binder of MAP3K1 and KLF4 [Source:HGNC Symbol;Acc:HGNC:14333]	31.825	21.2983	21.9585	25.0273	2.10373	10.6384	13.0207	8.5876	11.0312	9.34097	8.92848	9.76688	7.19326	14.6692	14.6381	12.1669	4.67298	13.2715	13.338	10.4275	0	0	0	0	23.4521	27.1468	22.933	24.5106	keep
ENSG00000172382	PRSS27	serine protease 27 [Source:HGNC Symbol;Acc:HGNC:15475]	12.5027	2.66229	0	5.05499	0	0	4.34022	0	1.57588	0	1.11606	0.897314	0	2.2568	0	0	0	1.10596	0	0	0	1.79433	0	0	1.30289	5.90148	14.839	7.34778	keep
ENSG00000081237	PTPRC	protein tyrosine phosphatase receptor type C [Source:HGNC Symbol;Acc:HGNC:9666]	9.09286	15.0863	32.9378	19.039	17.8817	31.9152	18.4459	22.7476	17.3347	42.0344	6.69636	22.0218	15.5854	42.8791	48.7938	35.7528	48.4822	22.1192	29.5342	33.3785	25.4827	19.7377	26.2919	23.8374	52.1158	50.7527	45.8659	49.5781	keep
ENSG00000136986	DERL1	derlin 1 [Source:HGNC Symbol;Acc:HGNC:28454]	36.3714	23.9606	24.7034	28.3451	28.4003	45.7452	33.6367	35.9274	11.0312	21.0172	15.6248	15.8911	58.745	41.7507	30.4961	43.6639	43.2251	19.9073	17.1489	26.7604	30.5792	24.2235	19.9818	24.9282	27.3608	28.3271	51.2619	35.6499	keep
ENSG00000092964	DPYSL2	dihydropyrimidinase like 2 [Source:HGNC Symbol;Acc:HGNC:3014]	37.5081	13.3115	33.8527	28.2241	35.7634	35.1068	30.3815	33.7506	26.79	74.7278	51.3388	50.9522	70.7337	65.4471	59.7724	65.3178	144.278	85.1589	151.482	126.973	110.85	166.873	166.165	147.962	102.929	61.3754	118.712	94.3386	keep
ENSG00000162607	USP1	ubiquitin specific peptidase 1 [Source:HGNC Symbol;Acc:HGNC:12607]	32.9616	47.0339	17.3838	32.4598	38.919	70.2135	28.2114	45.7813	29.9418	18.6819	27.9015	25.5084	46.7562	66.5755	35.3755	49.5691	57.8282	47.5563	55.2576	53.5473	12.7413	34.0923	28.3952	25.0763	65.1447	43.671	44.5169	51.1109	keep
ENSG00000100395	L3MBTL2	L3MBTL histone methyl-lysine binding protein 2 [Source:HGNC Symbol;Acc:HGNC:18594]	19.3223	32.835	15.554	22.5704	39.9708	25.5322	58.593	41.3653	17.3347	4.67049	17.857	13.2874	27.5742	27.0816	19.5175	24.7244	43.2251	36.4967	21.9125	33.8781	38.224	15.2518	23.1369	25.5376	32.5724	24.7862	41.8189	33.0592	keep
ENSG00000205978	NYNRIN	NYN domain and retroviral integrase containing [Source:HGNC Symbol;Acc:HGNC:20165]	21.5955	24.8481	12.8091	19.7509	5.25932	20.213	0	8.49077	0	4.67049	1.11606	1.92885	10.7899	5.64199	7.31907	7.91699	6.42535	0	9.52717	5.31751	0	12.5603	3.15503	5.23845	13.0289	0	24.282	12.437	keep
ENSG00000137100	DCTN3	dynactin subunit 3 [Source:HGNC Symbol;Acc:HGNC:2713]	1790.16	1206.02	1294.64	1430.27	1575.69	1381.93	1648.2	1535.27	1057.42	843.023	975.437	958.626	821.231	592.409	1400.38	938.007	390.194	842.741	1063.23	765.389	1091.93	905.241	999.091	998.755	1164.79	1759.82	1382.72	1435.78	keep
ENSG00000101546	RBFA	ribosome binding factor A [Source:HGNC Symbol;Acc:HGNC:26120]	14.7759	4.43716	2.74482	7.31929	6.31119	14.8938	1.08506	7.43001	0	0	5.5803	0	8.39214	9.02719	21.9572	13.1255	18.1078	16.5894	14.2908	16.3293	21.6603	6.28017	19.9818	15.9741	5.21158	8.26207	21.584	11.6859	keep
ENSG00000101391	CDK5RAP1	CDK5 regulatory subunit associated protein 1 [Source:HGNC Symbol;Acc:HGNC:15880]	0	14.1989	12.8091	9.00268	13.6742	8.51073	16.2758	12.8203	9.4553	0	1.11606	3.52379	17.9832	6.77039	7.31907	10.6909	16.3554	8.84768	8.57445	11.2592	36.9499	17.0462	17.8785	23.9582	16.9376	7.08178	24.282	16.1005	keep
ENSG00000145675	PIK3R1	phosphoinositide-3-kinase regulatory subunit 1 [Source:HGNC Symbol;Acc:HGNC:8979]	79.5625	57.683	41.1723	59.4726	105.186	35.1068	79.209	73.1674	58.3077	116.762	54.687	76.5856	37.1652	40.6223	74.4106	50.7327	63.0853	110.596	40.9668	71.5494	81.5446	51.1385	46.2737	59.6523	99.02	148.717	149.739	132.492	keep
ENSG00000100784	RPS6KA5	ribosomal protein S6 kinase A5 [Source:HGNC Symbol;Acc:HGNC:10434]	7.95625	5.32459	4.5747	5.95185	4.20746	7.44689	2.17011	4.60815	0	0	2.23212	0	7.19326	5.64199	3.65954	5.49826	10.5142	2.21192	2.85815	5.19476	0	5.383	6.31005	3.89768	2.60579	11.803	6.74499	7.05125	keep
ENSG00000086065	CHMP5	charged multivesicular body protein 5 [Source:HGNC Symbol;Acc:HGNC:26942]	48.8741	23.9606	27.4482	33.4276	15.778	25.5322	20.6161	20.6421	6.30353	2.33524	26.7854	11.8081	23.9775	36.1087	31.716	30.6008	43.2251	15.4834	24.7706	27.8264	53.5136	28.7093	28.3952	36.8727	49.51	21.2453	31.027	33.9274	keep
ENSG00000205903	ZNF316	zinc finger protein 316 [Source:HGNC Symbol;Acc:HGNC:13843]	45.4643	23.0732	56.7262	41.7546	29.4522	30.8514	14.1057	24.8031	14.1829	16.3467	20.0891	16.8729	32.3697	18.0544	35.3755	28.5999	40.3045	33.1788	49.5413	41.0082	31.8533	19.7377	19.9818	23.8576	27.3608	38.9498	43.1679	36.4928	keep
ENSG00000136104	RNASEH2B	ribonuclease H2 subunit B [Source:HGNC Symbol;Acc:HGNC:25671]	69.3331	49.6961	41.1723	53.4005	72.5786	54.2559	44.4873	57.1073	34.6694	28.0229	89.2848	50.6591	80.3248	67.7039	58.5526	68.8604	77.1042	74.0993	75.2646	75.4894	80.2704	49.3442	75.7206	68.4451	95.1113	105.046	84.9869	95.0482	keep
ENSG00000147601	TERF1	telomeric repeat binding factor 1 [Source:HGNC Symbol;Acc:HGNC:11728]	0	2.66229	8.23445	3.63225	1.05186	7.44689	0	2.83292	3.15177	0	4.46424	2.53867	5.99438	5.64199	3.65954	5.09864	8.17772	5.5298	12.3853	8.69761	0	5.383	7.36173	4.24824	5.21158	18.8847	12.141	12.0791	keep
ENSG00000162337	LRP5	LDL receptor related protein 5 [Source:HGNC Symbol;Acc:HGNC:6697]	44.3277	49.6961	38.4274	44.1504	34.7115	28.7237	29.2965	30.9106	0	7.00573	18.973	8.65958	16.7843	12.4124	17.0778	15.4248	19.2761	27.649	17.1489	21.358	8.91894	28.7093	37.8603	25.1629	20.8463	47.2118	17.537	28.5317	keep
ENSG00000129084	PSMA1	proteasome 20S subunit alpha 1 [Source:HGNC Symbol;Acc:HGNC:9530]	62.5134	70.9945	64.9607	66.1562	31.5559	61.7028	43.4022	45.5536	75.6424	35.0286	61.3833	57.3514	134.274	98.1706	84.1693	105.538	140.774	78.5231	76.2173	98.5047	105.753	77.1563	93.5991	92.1695	127.684	103.866	76.8929	102.814	keep
ENSG00000158195	WASF2	WASP family member 2 [Source:HGNC Symbol;Acc:HGNC:12733]	139.803	236.057	220.5	198.787	172.506	237.237	170.354	193.365	89.8253	142.45	149.552	127.276	273.344	209.882	224.452	235.893	303.16	132.715	130.522	188.799	131.236	171.359	171.423	158.006	235.824	154.619	222.585	204.342	keep
ENSG00000169446	MMGT1	membrane magnesium transporter 1 [Source:HGNC Symbol;Acc:HGNC:28100]	10.2295	4.43716	17.3838	10.6835	21.0373	7.44689	5.42528	11.3031	0	25.6877	6.69636	10.7947	40.7618	18.0544	29.2763	29.3642	41.4727	25.4371	18.1016	28.3371	31.8533	36.7838	14.7235	27.7869	28.6637	18.8847	53.9599	33.8361	keep
ENSG00000164366	CCDC127	coiled-coil domain containing 127 [Source:HGNC Symbol;Acc:HGNC:30520]	76.1527	47.9213	61.3009	61.7916	54.6969	62.7666	83.5493	67.0043	40.9729	46.7049	43.5263	43.7347	20.3809	51.9063	48.7938	40.3603	29.7903	54.192	37.156	40.3794	39.4981	45.7555	38.912	41.3885	88.5968	57.8345	86.3359	77.5891	keep
ENSG00000046651	OFD1	OFD1 centriole and centriolar satellite protein [Source:HGNC Symbol;Acc:HGNC:2567]	90.9286	55.0207	102.473	82.8075	31.5559	62.7666	103.08	65.8009	36.2453	56.0458	40.1782	44.1564	35.9663	39.4939	45.1343	40.1982	133.18	173.636	117.184	141.333	127.413	139.958	179.836	149.069	84.6881	66.0966	82.2889	77.6912	keep
ENSG00000196204	RNF216P1	ring finger protein 216 pseudogene 1 [Source:HGNC Symbol;Acc:HGNC:33610]	3.40982	7.09945	4.5747	5.02799	11.5705	14.8938	0	8.82143	3.15177	0	3.34818	2.16665	0	4.51359	4.87938	3.13099	7.00948	7.74172	11.4326	8.72793	1.27413	1.79433	3.15503	2.0745	1.30289	15.3438	18.886	11.8442	keep
ENSG00000130703	OSBPL2	oxysterol binding protein like 2 [Source:HGNC Symbol;Acc:HGNC:15761]	27.2786	20.4109	21.0436	22.911	24.1929	21.2768	14.1057	19.8585	4.72765	9.34097	0	4.68954	1.19888	6.77039	17.0778	8.34903	19.8602	14.3775	14.2908	16.1761	6.37067	17.0462	22.0852	15.1673	28.6637	7.08178	18.886	18.2105	keep
ENSG00000185088	RPS27L	ribosomal protein S27 like [Source:HGNC Symbol;Acc:HGNC:18476]	9.09286	33.7224	42.0872	28.3008	28.4003	70.2135	37.9769	45.5303	33.0935	21.0172	60.2673	38.126	79.1259	75.6027	60.9923	71.9069	103.974	53.0861	35.2505	64.1035	63.7067	69.0818	52.5838	61.7908	63.8418	73.1784	80.9399	72.6534	keep
ENSG00000072210	ALDH3A2	aldehyde dehydrogenase 3 family member A2 [Source:HGNC Symbol;Acc:HGNC:403]	2.27322	12.424	3.65976	6.119	1.05186	2.12768	1.08506	1.42153	0	0	3.34818	0	11.9888	6.77039	1.21985	6.65967	3.50474	6.63576	5.7163	5.2856	8.91894	3.58867	4.2067	5.57143	6.51447	16.5241	2.698	8.57887	keep
ENSG00000103257	SLC7A5	solute carrier family 7 member 5 [Source:HGNC Symbol;Acc:HGNC:11063]	206.863	238.719	272.652	239.411	201.958	272.343	260.413	244.905	116.615	109.756	69.1957	98.5225	64.7394	103.813	79.29	82.614	154.208	162.576	157.198	157.994	327.452	244.927	298.676	290.352	123.775	207.732	161.88	164.462	keep
ENSG00000226688	ENTPD1-AS1	ENTPD1 antisense RNA 1 [Source:HGNC Symbol;Acc:HGNC:45203]	5.68304	0	3.65976	3.11426	5.25932	15.9576	13.0207	11.4125	0	4.67049	0	0	1.19888	9.02719	4.87938	5.03515	2.92062	0	2.85815	1.92626	1.27413	2.6915	7.36173	3.77579	2.60579	11.803	13.49	9.29958	keep
ENSG00000126254	RBM42	RNA binding motif protein 42 [Source:HGNC Symbol;Acc:HGNC:28117]	72.7429	87.8557	104.303	88.3005	105.186	155.321	91.1446	117.217	22.0624	88.7392	107.142	72.6478	123.484	106.069	78.0701	102.541	101.053	124.973	194.354	140.127	123.591	84.3337	108.323	105.416	122.472	138.095	137.598	132.721	keep
ENSG00000111305	GSG1	germ cell associated 1 [Source:HGNC Symbol;Acc:HGNC:19716]	0	0	0	0	0	0	5.42528	0	3.15177	0	0	0	1.19888	0	0	0	0.584123	0	4.76358	1.78257	0	2.6915	0	0	2.60579	7.08178	14.839	8.17551	keep
ENSG00000138138	ATAD1	ATPase family AAA domain containing 1 [Source:HGNC Symbol;Acc:HGNC:25903]	10.2295	26.6229	26.5332	21.1285	54.6969	9.57457	32.5517	32.2744	39.3971	2.33524	7.81242	16.5149	13.1876	18.0544	9.75876	13.6669	18.1078	24.3311	13.338	18.5923	30.5792	22.4292	21.0335	24.6806	23.4521	88.5222	31.027	47.6671	keep
ENSG00000102738	MRPS31	mitochondrial ribosomal protein S31 [Source:HGNC Symbol;Acc:HGNC:16632]	0	9.76174	10.9793	6.91367	9.46678	7.44689	4.34022	7.08463	0	0	4.46424	0	13.1876	9.02719	7.31907	9.84463	13.4348	2.21192	3.81087	6.48587	10.1931	20.6348	10.5168	13.7816	15.6347	0	21.584	12.4062	keep
ENSG00000005189	REXO5	RNA exonuclease 5 [Source:HGNC Symbol;Acc:HGNC:24661]	0	6.21202	8.23445	4.81549	8.41491	12.7661	0	7.06034	3.15177	0	3.34818	2.16665	4.79551	15.7976	1.21985	7.27098	4.67298	0	0.952717	1.87523	1.27413	1.79433	4.2067	2.42506	11.726	5.90148	14.839	10.8222	keep
ENSG00000217239	AL136968.2	ribosomal protein L34 (RPL34) pseudogene	11.3661	8.87431	16.4689	12.2364	16.8298	17.0215	2.17011	12.0071	3.15177	0	13.3927	5.51483	17.9832	7.89879	4.87938	10.2538	26.2855	4.42384	5.7163	12.1419	33.1275	29.6065	34.7053	32.4798	15.6347	9.44237	39.1209	21.3993	keep
ENSG00000130340	SNX9	sorting nexin 9 [Source:HGNC Symbol;Acc:HGNC:14973]	7.95625	2.66229	8.23445	6.28433	6.31119	10.6384	7.59539	8.18166	4.72765	0	0	0	3.59663	2.2568	0	1.95114	5.25711	0	1.90543	2.38751	8.91894	21.532	1.05168	10.5009	15.6347	0	22.933	12.8559	keep
ENSG00000021574	SPAST	spastin [Source:HGNC Symbol;Acc:HGNC:11233]	70.4697	7.09945	21.0436	32.8709	11.5705	23.4045	14.1057	16.3602	4.72765	2.33524	4.46424	3.84238	37.1652	15.7976	12.1985	21.7204	15.1872	7.74172	27.6288	16.8526	3.8224	8.97167	9.46508	7.41971	19.5434	1.1803	28.329	16.3509	keep
ENSG00000142546	NOSIP	nitric oxide synthase interacting protein [Source:HGNC Symbol;Acc:HGNC:17946]	134.12	89.6305	72.2802	98.6768	94.6678	82.9796	100.91	92.8525	53.58	88.7392	34.5979	58.9724	98.3079	65.4471	35.3755	66.3768	87.6185	75.2053	93.3662	85.3967	126.139	97.7912	89.3924	104.441	93.8084	122.751	95.7789	104.113	keep
[truncated: 61,383 more rows]

## Sheet: if all means=0 excluded
id	name	description	tpm_HSC_d7_1-MACE_Seq	tpm_HSC_d7_2-MACE_Seq	tpm_HSC_d7_3-MACE_Seq	mean HSC d7	tpm_HSC_t_4_11_d7_1-MACE_Seq	tpm_HSC_t_4_11_d7_2-MACE_Seq	tpm_HSC_t_4_11_d7_3-MACE_Seq	mean HSC d7_t(4;11)	tpm_HSC_d14_1-MACE_Seq	tpm_HSC_d14_2-MACE_Seq	tpm_HSC_d14_3-MACE_Seq	mean HSC d14	tpm_HSC_t_4_11_d14_1-MACE_Seq	tpm_HSC_t_4_11_d14_2-MACE_Seq	tpm_HSC_t_4_11_d14_3-MACE_Seq	mean HSC d14 t(4;11)	tpm_HSC_t_4_11_d30_1-MACE_Seq	tpm_HSC_t_4_11_d30_2-MACE_Seq	tpm_HSC_t_4_11_d30_3-MACE_Seq	mean HSC d30 t(4;11)	tpm_CD19minus_t_4_11_d70_1-MACE_Seq	tpm_CD19minus_t_4_11_d70_2-MACE_Seq	tpm_CD19minus_t_4_11_d70_3-MACE_Seq	mean HSC d70 CD19minus t(4;11)	tpm_CD19plus_t_4_11_d70_1-MACE_Seq	tpm_CD19plus_t_4_11_d70_2-MACE_Seq	tpm_CD19plus_t_4_11_d70_3-MACE_Seq	mean HSC d70 CD19plus t(4;11)
[truncated: 16,647 more rows]
