# Supplementary material for: CRISPR/Cas9-mediated t(4;11) translocation in human hematopoietic stem/precursor cells demonstrates plasticity to differentiate into either the myeloid or lymphoid lineage
Source: Leukemia. 2025 Oct 27;40(1):72–86. doi: 10.1038/s41375-025-02791-4 (PMC12789029; doi:10.1038/s41375-025-02791-4)
Supplement: Supplementary file 3 — Supplementary Excel file S3 [file 41375_2025_2791_MOESM3_ESM.xlsx]

## Sheet: p value log2FC calculation
id	name	description	tpm_HSC_d14_1-MACE_Seq	tpm_HSC_d14_2-MACE_Seq	tpm_HSC_d14_3-MACE_Seq	HSC d14 mean		tpm_HSC_t_4_11_d14_1-MACE_Seq	tpm_HSC_t_4_11_d14_2-MACE_Seq	tpm_HSC_t_4_11_d14_3-MACE_Seq	HSC d14 t(4;11) mean	pvalue HSC d14 vs HSC d14 t(4;11)	log2FC HSC d14 vs HSC d14 t(4;11)		tpm_HSC_t_4_11_d30_1-MACE_Seq	tpm_HSC_t_4_11_d30_2-MACE_Seq	tpm_HSC_t_4_11_d30_3-MACE_Seq	HSC d30 t(4;11) mean	pvalue HSC d14 vs HSC d30 t(4;11)	log2FC HSC d14 vs HSC d30 t(4;11)		tpm_CD19minus_t_4_11_d70_1-MACE_Seq	tpm_CD19minus_t_4_11_d70_2-MACE_Seq	tpm_CD19minus_t_4_11_d70_3-MACE_Seq	HSC d70 CD19minus t(4;11) mean	pvalue HSC d14 vs HSC d70 CD19minus t(4;11)	log2FC HSC d14 vs HSC d70 CD19minus t(4;11)	pvalue HSC d30 t(4;11) vs d70 CD19minus t(4;11)	log2FC HSC d30 t(4;11) vs HSC d70 CD19minus t(4;11)		tpm_CD19plus_t_4_11_d70_1-MACE_Seq	tpm_CD19plus_t_4_11_d70_2-MACE_Seq	tpm_CD19plus_t_4_11_d70_3-MACE_Seq	HSC d70 CD19plus t(4;11) mean	pvalue HSC d14 vs HSC d70 CD19plus t(4;11)	log2FC HSC d14 vs HSC d70 CD19plus t(4;11)	pvalue HSC d30 t(4;11) vs HSC d70 CD19plus t(4;11)	log2FC HSC d30 t(4;11) vs HSC d70 CD19plus t(4;11)
ENSG00000100721	TCL1A	TCL1 family AKT coactivator A [Source:HGNC Symbol;Acc:HGNC:11648]	0	0	0	0		0	0	1.21985	0	0.211325	0		4.08886	5.5298	12.3853	7.33466	0.0516224	6.21619		110.85	41.2697	60.9972	71.0388	0.0377266	9.47449	0.0501177	3.2583		608.452	758.93	632.68	666.687	0.00243014	12.703	0.00254787	6.48682	keep
ENSG00000183160	TMEM119	transmembrane protein 119 [Source:HGNC Symbol;Acc:HGNC:27884]	0	0	0	0		7.19326	1.1284	0	2.77389	0.170075	4.84493		26.8697	28.755	20.0071	25.2106	0.00546723	7.9836		89.1894	104.071	99.9091	97.7233	0.00102568	9.93403	0.00261591	1.95044		700.957	566.542	634.029	633.843	0.00186333	12.6301	0.00208632	4.64654	keep
ENSG00000277734	TRAC	T cell receptor alpha constant [Source:HGNC Symbol;Acc:HGNC:12029]	4.72765	4.67049	0	3.13271		8.39214	7.89879	26.8366	14.3758	0.143043	2.16283		17.5237	21.0132	31.4397	23.3255	0.0358118	2.85726		66.255	69.979	76.7723	71.0021	0.00226478	4.45908	0.000302858	1.60181		1857.93	1777.53	1742.91	1792.79	0.000169181	9.11532	0.00022778	6.25806	keep
ENSG00000128218	VPREB3	V-set pre-B cell surrogate light chain 3 [Source:HGNC Symbol;Acc:HGNC:12710]	0	0	0	0		0	0	0	0	#DIV/0!	0		0	0	0	0	#DIV/0!	0		0	2.6915	10.5168	4.40275	0.148766	5.49273	0.148766	5.49273		190.223	207.732	276.545	224.833	0.00672694	11.1353	0.00672694	11.1353	keep
ENSG00000105928	GSDME	gasdermin E [Source:HGNC Symbol;Acc:HGNC:2810]	0	0	0	0		0	0	1.21985	0	0.211325	0		6.42535	0	0	0	0.211325	0		5.09653	8.97167	8.4134	7.49387	0.012536	6.24676	0.125331	6.24676		196.737	214.814	186.162	199.238	0.000879077	10.961	0.00102547	10.961	keep
ENSG00000177455	CD19	CD19 molecule [Source:HGNC Symbol;Acc:HGNC:1633]	0	0	0	0		0	0	0	0	#DIV/0!	0		1.75237	0	6.66902	2.80713	0.14744	4.86152		3.8224	8.97167	1.05168	4.61525	0.0925062	5.55926	0.354819	0.697739		181.102	172.323	187.511	180.312	0.000297738	10.8171	0.000109428	5.95556	keep
ENSG00000130707	ASS1	argininosuccinate synthase 1 [Source:HGNC Symbol;Acc:HGNC:758]	4.72765	0	1.11606	1.9479		2.39775	5.64199	10.9786	6.33945	0.172102	1.65279		475.476	543.026	539.238	519.247	0.00101287	7.98641		2750.85	2277.01	2194.85	2407.57	0.00253492	10.1993	0.00523998	2.21287		906.814	891.124	888.99	895.643	1.1573e-05	8.77279	0.00264309	0.786386	keep
ENSG00000184261	KCNK12	potassium two pore domain channel subfamily K member 12 [Source:HGNC Symbol;Acc:HGNC:6274]	0	0	0	0		0	0	0	0	#DIV/0!	0		0.584123	0	0	0	0.211325	0		8.91894	10.766	13.6718	11.1189	0.00756402	6.80979	0.00968238	6.80979		182.405	110.948	118.712	137.355	0.0130505	10.4247	0.0128716	10.4247	keep
ENSG00000119919	NKX2-3	NK2 homeobox 3 [Source:HGNC Symbol;Acc:HGNC:7836]	0	0	0	0		0	0	0	0	#DIV/0!	0		33.8791	57.5099	40.0141	43.801	0.0125715	8.77811		59.8843	159.696	131.459	117.013	0.0294078	10.1937	0.0457301	1.41558		136.804	134.554	76.8929	116.084	0.0136803	10.1822	0.0319774	1.40408	keep
ENSG00000147257	GPC3	glypican 3 [Source:HGNC Symbol;Acc:HGNC:4451]	0	0	0	0		0	0	0	0	#DIV/0!	0		1.16825	0	1.90543	1.02456	0.10301	3.49129		7.6448	0.897167	1.05168	3.19788	0.143516	5.04347	0.214562	1.55218		104.232	110.948	111.967	109.049	0.00024738	10.0921	0.000266217	6.60079	keep
ENSG00000186891	TNFRSF18	TNF receptor superfamily member 18 [Source:HGNC Symbol;Acc:HGNC:11914]	0	0	0	0		0	0	0	0	#DIV/0!	0		0	0	0.952717	0	0.211325	0		8.91894	12.5603	3.15503	8.21143	0.0477595	6.37703	0.0606919	6.37703		72.9621	138.095	118.712	109.923	0.0147487	10.1036	0.0147282	10.1036	keep
ENSG00000167081	PBX3	PBX homeobox 3 [Source:HGNC Symbol;Acc:HGNC:8634]	0	0	0	0		10.7899	1.1284	13.4183	8.44553	0.076128	6.4171		36.7998	36.4967	29.5342	34.2769	0.00237922	8.42529		52.2395	74.4648	55.7388	60.8144	0.00631416	9.25064	0.0275849	0.825344		155.044	55.4739	122.759	111.092	0.0315842	10.1188	0.0616647	1.69355	keep
ENSG00000227028	SLC8A1-AS1	SLC8A1 antisense RNA 1 [Source:HGNC Symbol;Acc:HGNC:44102]	0	0	0	0		0	0	0	0	#DIV/0!	0		0	0	0	0	#DIV/0!	0		0	0	10.5168	0	0.211325	0	0.211325	0		75.5679	81.4404	102.524	86.5107	0.00441556	9.7584	0.00441556	9.7584	keep
ENSG00000168685	IL7R	interleukin 7 receptor [Source:HGNC Symbol;Acc:HGNC:6024]	0	0	0	0		0	4.51359	0	0	0.211325	0		32.7109	13.2715	22.8652	22.9492	0.0274583	7.84857		10.1931	11.6632	18.9302	13.5955	0.0186369	7.09755	0.146504	-0.751019		74.265	92.0631	87.6849	84.671	0.00198752	9.72743	0.0147972	1.87885	keep
ENSG00000267206	LCN6	lipocalin 6 [Source:HGNC Symbol;Acc:HGNC:17337]	0	0	0	0		0	0	0	0	#DIV/0!	0		0	0	0	0	#DIV/0!	0		3.8224	6.28017	0	3.36752	0.103322	5.11583	0.103322	5.11583		83.3852	133.373	43.1679	86.6422	0.0399785	9.76059	0.0399785	9.76059	keep
ENSG00000132465	JCHAIN	joining chain of multimeric IgA and IgM [Source:HGNC Symbol;Acc:HGNC:5713]	7.87941	16.3467	15.6248	13.2837		52.7506	46.2643	48.7938	49.2696	0.00777543	1.88315		1.16825	0	0.952717	0.706988	0.0257861	-4.05178		77.7222	98.6883	60.9972	79.1359	0.0130608	2.56568	0.00988607	6.61746		2557.58	2171.74	2240.69	2323.34	0.00137747	7.43965	0.00129705	11.4914	keep
ENSG00000105369	CD79A	CD79a molecule [Source:HGNC Symbol;Acc:HGNC:1698]	52.0041	56.0458	56.9191	54.9897		37.1652	60.9335	42.6946	46.9311	0.169693	-0.228167		19.2761	28.755	17.1489	21.7266	0.00579471	-1.33569		341.468	258.384	263.97	287.941	0.00721436	2.38642	0.00560495	3.72211		8877.92	10184.8	8827.84	9296.85	0.00114861	7.39883	0.00112483	8.73452	keep
ENSG00000221955	SLC12A8	solute carrier family 12 member 8 [Source:HGNC Symbol;Acc:HGNC:15595]	0	0	0	0		0	0	0	0	#DIV/0!	0		10.5142	2.21192	14.2908	9.00563	0.0637898	6.50869		45.8688	87.9223	96.7541	76.8484	0.0196429	9.58775	0.0264953	3.07906		82.0823	69.6375	95.7789	82.4996	0.00413486	9.68999	0.00160359	3.1813	keep
ENSG00000135144	DTX1	deltex E3 ubiquitin ligase 1 [Source:HGNC Symbol;Acc:HGNC:3060]	0	0	0	0		0	0	0	0	#DIV/0!	0		2.33649	0	0	0	0.211325	0		3.8224	1.79433	3.15503	2.92392	0.0196096	4.91835	0.0263329	4.91835		54.7216	106.227	76.8929	79.2804	0.0168114	9.63264	0.0185653	9.63264	keep
ENSG00000137441	FGFBP2	fibroblast growth factor binding protein 2 [Source:HGNC Symbol;Acc:HGNC:29451]	0	0	0	0		0	2.2568	0	0	0.211325	0		4.67298	0	4.76358	3.14552	0.0917705	5.02038		0	7.17733	13.6718	6.9497	0.110224	6.13949	0.233399	1.11911		66.4476	51.933	110.618	76.3328	0.0247558	9.57805	0.0238369	4.55767	keep
ENSG00000065320	NTN1	netrin 1 [Source:HGNC Symbol;Acc:HGNC:8029]	0	0	0	0		1.19888	7.89879	0	3.03255	0.171275	4.96927		7.00948	18.8013	10.4799	12.0969	0.0372157	6.93037		28.0309	40.3725	41.0153	36.4729	0.00657749	8.51463	0.00781516	1.58426		70.3563	46.0315	103.873	73.4202	0.0242003	9.522	0.0425253	2.59163	keep
ENSG00000124212	PTGIS	prostaglandin I2 synthase [Source:HGNC Symbol;Acc:HGNC:9603]	0	0	0	0		0	0	0	0	#DIV/0!	0		0	2.21192	0	0	0.211325	0		5.09653	4.48583	2.10335	3.89524	0.0254009	5.32021	0.0414412	5.32021		75.5679	64.9163	63.4029	67.9624	0.00157857	9.41071	0.00191859	9.41071	keep
ENSG00000172179	PRL	prolactin [Source:HGNC Symbol;Acc:HGNC:9445]	0	0	0	0		0	0	0	0	#DIV/0!	0		38.5521	45.3444	45.7304	43.209	0.00144893	8.75852		62.4326	52.0357	56.7905	57.0862	0.0013797	9.15952	0.0574209	0.401002		58.6302	59.0148	63.4029	60.3493	0.000321408	9.23958	0.00583959	0.481061	keep
ENSG00000105926	MPP6	membrane palmitoylated protein 6 [Source:HGNC Symbol;Acc:HGNC:18167]	0	0	0	0		2.39775	4.51359	1.21985	2.7104	0.0532833	4.8127		0	0	0	0	#DIV/0!	0		0	8.0745	1.05168	3.04206	0.176459	4.97364	0.176459	4.97364		61.236	37.7695	68.7989	55.9348	0.0133877	9.13018	0.0133877	9.13018	keep
ENSG00000177721	ANXA2R	annexin A2 receptor [Source:HGNC Symbol;Acc:HGNC:33463]	0	0	0	0		0	11.284	1.21985	4.16794	0.181971	5.41547		9.93009	5.5298	14.2908	9.91688	0.0296558	6.64629		2.54827	3.58867	12.6201	6.25235	0.0948785	5.98922	0.0938324	-0.657072		41.6926	74.3587	49.9129	55.3214	0.0150177	9.1143	0.0305283	2.46801	keep
ENSG00000111796	KLRB1	killer cell lectin like receptor B1 [Source:HGNC Symbol;Acc:HGNC:6373]	0	0	0	0		0	0	1.21985	0	0.211325	0		1.16825	0	0	0	0.211325	0		1.27413	1.79433	3.15503	2.0745	0.0329609	4.44261	0.0981063	4.44261		79.4765	43.671	43.1679	55.4385	0.0219671	9.11734	0.0209275	9.11734	keep
ENSG00000233559	LINC00513	long intergenic non-protein coding RNA 513 [Source:HGNC Symbol;Acc:HGNC:43566]	0	0	0	0		3.59663	4.51359	0	2.70341	0.0943363	4.80911		3.50474	6.63576	0	3.38017	0.109923	5.12108		33.1275	33.1952	33.6536	33.3254	1.22942e-05	8.3848	0.00233653	3.26372		46.9042	51.933	60.7049	53.1807	0.00285022	9.05747	0.00594572	3.93639	keep
ENSG00000153253	SCN3A	sodium voltage-gated channel alpha subunit 3 [Source:HGNC Symbol;Acc:HGNC:10590]	0	0	0	0		0	0	0	0	#DIV/0!	0		0	0	0.952717	0	0.211325	0		0	0.897167	2.10335	1.00017	0.121212	3.45966	0.0948435	3.45966		58.6302	35.4089	63.4029	52.4807	0.0130431	9.03839	0.012624	9.03839	keep
ENSG00000137101	CD72	CD72 molecule [Source:HGNC Symbol;Acc:HGNC:1696]	9.4553	0	1.11606	3.52379		7.19326	6.77039	8.53892	7.50086	0.16555	1.06866		47.8981	19.9073	54.3049	40.7034	0.0304962	3.49312		84.0928	69.0818	64.1522	72.4423	0.00117723	4.32325	0.0555765	0.830133		439.075	345.827	408.746	397.883	0.00201052	6.77906	0.00139236	3.28594	keep
ENSG00000120833	SOCS2	suppressor of cytokine signaling 2 [Source:HGNC Symbol;Acc:HGNC:19382]	11.0312	18.6819	3.34818	11.0204		35.9663	32.7235	42.6946	37.1281	0.035277	1.74318		27.4538	11.0596	40.0141	26.1758	0.179037	1.24052		151.622	89.7167	115.684	119.008	0.0166223	3.42098	0.013702	2.18046		882.059	899.386	1173.63	985.024	0.00500399	6.46902	0.00415185	5.2285	keep
ENSG00000186827	TNFRSF4	TNF receptor superfamily member 4 [Source:HGNC Symbol;Acc:HGNC:11918]	0	0	0	0		9.59102	3.38519	3.65954	5.54525	0.0557196	5.81897		0	4.42384	9.52717	4.65034	0.116599	5.56996		5.09653	9.86883	21.0335	11.9996	0.0631064	6.91882	0.0358314	1.34886		39.0868	48.3921	60.7049	49.3946	0.00784408	8.95113	0.00305193	3.38117	keep
ENSG00000185633	NDUFA4L2	NDUFA4 mitochondrial complex associated like 2 [Source:HGNC Symbol;Acc:HGNC:29836]	0	0	0	0		0	0	0	0	#DIV/0!	0		22.7808	29.8609	39.0614	30.5677	0.0114787	8.26058		54.7877	35.8867	30.4986	40.391	0.0158367	8.66146	0.24738	0.400881		58.6302	36.5892	52.6109	49.2768	0.00867725	8.94769	0.0835967	0.687113	keep
ENSG00000196092	PAX5	paired box 5 [Source:HGNC Symbol;Acc:HGNC:8619]	0	2.33524	0	0		0	0	0	0	0.211325	0		0	0	0	0	0.211325	0		0	0.897167	11.5684	4.1552	0.249141	5.41115	0.189868	5.41115		96.4142	84.9813	68.7989	83.3981	0.004591	9.7056	0.00455067	9.7056	keep
ENSG00000171724	VAT1L	vesicle amine transport 1 like [Source:HGNC Symbol;Acc:HGNC:29315]	0	0	0	0		0	0	0	0	#DIV/0!	0		0	0	0	0	#DIV/0!	0		0	2.6915	0	0	0.211325	0	0.211325	0		57.3273	24.7862	53.9599	45.3578	0.0240831	8.82838	0.0240831	8.82838	keep
ENSG00000142173	COL6A2	collagen type VI alpha 2 chain [Source:HGNC Symbol;Acc:HGNC:2212]	0	0	0	0		4.79551	0	6.09923	3.63158	0.0946437	5.22171		0	0	0	0	#DIV/0!	0		0	0	3.15503	0	0.211325	0	0.211325	0		36.481	44.8513	47.2149	42.8491	0.00286283	8.74648	0.00286283	8.74648	keep
ENSG00000169575	VPREB1	V-set pre-B cell surrogate light chain 1 [Source:HGNC Symbol;Acc:HGNC:12709]	0	0	0	0		0	0	0	0	#DIV/0!	0		1.75237	4.42384	0	2.05874	0.125301	4.43212		0	7.17733	0	0	0.211325	0	0.411453	-4.43212		27.3608	54.2936	45.8659	42.5068	0.0166393	8.73494	0.0163908	4.30282	keep
ENSG00000030419	IKZF2	IKAROS family zinc finger 2 [Source:HGNC Symbol;Acc:HGNC:13177]	0	0	0	0		1.19888	0	0	0	0.211325	0		0	0	0	0	#DIV/0!	0		0	0	0	0	#DIV/0!	0	#DIV/0!	0		22.1492	48.3921	47.2149	39.2521	0.022198	8.6203	0.022198	8.6203	keep
ENSG00000131686	CA6	carbonic anhydrase 6 [Source:HGNC Symbol;Acc:HGNC:1380]	0	0	0	0		0	0	0	0	#DIV/0!	0		0	0	0	0	#DIV/0!	0		0	0	2.10335	0	0.211325	0	0.211325	0		56.0245	22.4256	39.1209	39.1903	0.0280713	8.61803	0.0280713	8.61803	keep
ENSG00000198846	TOX	thymocyte selection associated high mobility group box [Source:HGNC Symbol;Acc:HGNC:18988]	0	0	0	0		0	0	6.09923	0	0.211325	0		3.50474	0	2.85815	2.12096	0.0938434	4.47311		0	8.0745	9.46508	5.84653	0.0930287	5.89398	0.206848	1.42086		29.9666	44.8513	33.7249	36.1809	0.00745768	8.50307	0.0127407	4.02995	keep
ENSG00000163975	MELTF	melanotransferrin [Source:HGNC Symbol;Acc:HGNC:7037]	0	0	0	0		0	3.38519	0	0	0.211325	0		5.25711	6.63576	0	3.96429	0.0944674	5.34493		0	0	2.10335	0	0.211325	0	0.176038	-5.34493		32.5724	36.5892	26.98	32.0472	0.0037374	8.32855	0.000559578	2.98362	keep
ENSG00000064886	CHI3L2	chitinase 3 like 2 [Source:HGNC Symbol;Acc:HGNC:1933]	0	0	0	0		0	0	0	0	#DIV/0!	0		0	0	0	0	#DIV/0!	0		0	0	0	0	#DIV/0!	0	#DIV/0!	0		35.1781	24.7862	32.3759	30.7801	0.00500914	8.27053	0.00500914	8.27053	keep
ENSG00000113739	STC2	stanniocalcin 2 [Source:HGNC Symbol;Acc:HGNC:11374]	0	0	0	0		0	0	0	0	#DIV/0!	0		0.584123	2.21192	4.76358	2.51988	0.0870389	4.71143		31.8533	35.8867	24.1885	30.6428	0.00615208	8.26411	0.0118286	3.55268		40.3897	14.1636	39.1209	31.2247	0.0336566	8.29116	0.0389933	3.57973	keep
ENSG00000172005	MAL	mal, T cell differentiation protein [Source:HGNC Symbol;Acc:HGNC:6817]	0	0	0	0		0	0	0	0	#DIV/0!	0		0	0	0	0	#DIV/0!	0		1.27413	0	2.10335	1.12583	0.103526	3.61568	0.103526	3.61568		33.8753	24.7862	31.027	29.8961	0.00398194	8.22863	0.00398194	8.22863	keep
ENSG00000092345	DAZL	deleted in azoospermia like [Source:HGNC Symbol;Acc:HGNC:2685]	0	0	0	0		0	0	0	0	#DIV/0!	0		0	0	0	0	#DIV/0!	0		0	0.897167	2.10335	1.00017	0.121212	3.45966	0.121212	3.45966		48.2071	16.5241	28.329	31.0201	0.0392496	8.2817	0.0392496	8.2817	keep
ENSG00000101445	PPP1R16B	protein phosphatase 1 regulatory subunit 16B [Source:HGNC Symbol;Acc:HGNC:15850]	0	0	0	0		1.19888	22.568	0	7.92228	0.196418	6.32594		40.3045	13.2715	16.1962	23.2574	0.056542	7.86774		25.4827	37.681	43.1187	35.4275	0.0104915	8.47279	0.231456	0.605055		41.6926	33.0483	14.839	29.86	0.031809	8.22689	0.212257	0.359156	keep
ENSG00000136573	BLK	BLK proto-oncogene, Src family tyrosine kinase [Source:HGNC Symbol;Acc:HGNC:1057]	1.57588	0	0	0		0	0	0	0	0.211325	0		0	0	0	0	0.211325	0		0	0	0	0	0.211325	0	#DIV/0!	0		46.9042	43.671	53.9599	48.1784	0.00222501	8.91523	0.00197598	8.91523	keep
ENSG00000184343	SRPK3	SRSF protein kinase 3 [Source:HGNC Symbol;Acc:HGNC:11402]	0	0	0	0		0	0	0	0	#DIV/0!	0		0.584123	0	0.952717	0.51228	0.10301	2.61419		3.8224	10.766	6.31005	6.96615	0.0377547	6.14285	0.0511998	3.52866		48.2071	21.2453	18.886	29.4461	0.0443302	8.20683	0.0456036	5.59263	keep
ENSG00000102471	NDFIP2	Nedd4 family interacting protein 2 [Source:HGNC Symbol;Acc:HGNC:18537]	1.57588	0	5.5803	2.38539		10.7899	13.5408	1.21985	8.51684	0.186706	1.79368		18.1078	15.4834	14.2908	15.9607	0.015545	2.69199		67.5291	51.1385	63.1005	60.5894	0.00269472	4.6099	0.00498604	1.91791		134.198	169.963	188.86	164.34	0.00432529	6.04794	0.00655213	3.35596	keep
ENSG00000237819	CDK6-AS1	CDK6 antisense RNA 1 [Source:HGNC Symbol;Acc:HGNC:40141]	0	9.34097	6.69636	5.34578		19.182	9.02719	3.65954	10.6229	0.264711	0.977488		79.4407	81.841	97.1771	86.153	0.00208563	3.98536		78.9963	69.0818	68.3589	72.1457	0.00414924	3.7297	0.115139	-0.255663		303.574	245.502	265.753	271.61	0.00273983	5.64078	0.0053779	1.65542	keep
ENSG00000106236	NPTX2	neuronal pentraxin 2 [Source:HGNC Symbol;Acc:HGNC:7953]	0	0	0	0		0	0	0	0	#DIV/0!	0		0	0	0	0	#DIV/0!	0		6.37067	0	0	0	0.211325	0	0.211325	0		23.4521	16.5241	47.2149	29.0637	0.044416	8.18803	0.044416	8.18803	keep
ENSG00000072163	LIMS2	LIM zinc finger domain containing 2 [Source:HGNC Symbol;Acc:HGNC:16084]	0	0	0	0		0	0	0	0	#DIV/0!	0		2.92062	0	1.90543	1.60868	0.100495	4.09481		11.4672	0	2.10335	4.52352	0.163981	5.53092	0.204719	1.43611		35.1781	28.3271	18.886	27.4637	0.0141615	8.10663	0.0149878	4.01182	keep
ENSG00000286848	AC009570.2	novel transcript	9.4553	16.3467	12.2767	12.6929		10.7899	12.4124	34.1557	19.1193	0.250092	0.587215		0	0	0	0	0.0119726	-6.9992		11.4672	17.0462	16.8268	15.1134	0.0827608	0.25	0.00712889	7.2492		622.783	491.003	675.848	596.545	0.00461617	5.54346	0.00418911	12.5427	keep
ENSG00000125869	LAMP5	lysosomal associated membrane protein family member 5 [Source:HGNC Symbol;Acc:HGNC:16097]	0	9.34097	1.11606	3.48568		0	9.02719	0	0	0.143967	-5.16417		209.7	216.768	236.274	220.914	0.000833583	5.94575		279.035	306.831	356.518	314.128	0.00271982	6.45342	0.0121162	0.507674		135.501	120.39	192.907	149.599	0.0128683	5.38368	0.0217248	-0.56207	keep
ENSG00000211679	IGLC3	immunoglobulin lambda constant 3 (Kern-Oz+ marker) [Source:HGNC Symbol;Acc:HGNC:5857]	0	0	7.81242	0		15.5854	3.38519	2.43969	7.13676	0.266756	6.17727		1.75237	0	4.76358	2.17198	0.393573	4.50588		8.91894	16.149	10.5168	11.8616	0.0700193	6.90226	0.0483839	2.39638		148.53	206.552	164.578	173.22	0.00554875	10.7592	0.00553431	6.25334	keep
ENSG00000183691	NOG	noggin [Source:HGNC Symbol;Acc:HGNC:7866]	0	0	0	0		2.39775	0	18.2977	6.89848	0.176264	6.12897		7.00948	2.21192	1.90543	3.70894	0.0769824	5.25132		0	0	3.15503	0	0.211325	0	0.19134	-5.25132		16.9376	27.1468	37.7719	27.2855	0.0226577	8.09727	0.0442082	2.84595	keep
ENSG00000198743	SLC5A3	solute carrier family 5 member 3 [Source:HGNC Symbol;Acc:HGNC:11038]	0	0	0	0		5.99438	11.284	0	5.75946	0.109635	5.87269		28.622	23.2252	8.57445	20.1405	0.039099	7.6611		7.6448	17.9433	11.5684	12.3855	0.0269967	6.96411	0.192463	-0.696992		23.4521	35.4089	20.235	26.3653	0.0146568	8.04796	0.194384	0.386855	keep
ENSG00000068305	MEF2A	myocyte enhancer factor 2A [Source:HGNC Symbol;Acc:HGNC:6993]	0	0	1.11606	0		13.1876	11.284	24.3969	16.2895	0.0252886	7.35663		22.1967	7.74172	8.57445	12.8376	0.0622753	7.01543		10.1931	8.0745	24.1885	14.152	0.0494048	7.15502	0.44221	0.139596		54.7216	21.2453	55.3089	43.7586	0.0296896	8.77672	0.042389	1.76129	keep
ENSG00000165028	NIPSNAP3B	nipsnap homolog 3B [Source:HGNC Symbol;Acc:HGNC:23641]	0	0	0	0		1.19888	4.51359	2.43969	2.71739	0.0533602	4.81629		4.08886	0	2.85815	2.31567	0.0980111	4.59435		2.54827	3.58867	5.25838	3.79844	0.0202868	5.28482	0.219871	0.690472		57.3273	9.44237	20.235	29.0016	0.0917587	8.18495	0.0930723	3.5906	keep
ENSG00000145506	NKD2	NKD inhibitor of WNT signaling pathway 2 [Source:HGNC Symbol;Acc:HGNC:17046]	0	0	0	0		0	0	0	0	#DIV/0!	0		10.5142	16.5894	8.57445	11.8927	0.0194121	6.90601		12.7413	22.4292	17.8785	17.683	0.0120701	7.47435	0.0526071	0.568343		37.7839	27.1468	14.839	26.5899	0.0284539	8.06015	0.0743876	1.15414	keep
ENSG00000286313	AL360178.1	novel transcript, antisense to PDE7B	0	0	0	0		0	0	0	0	#DIV/0!	0		2.33649	0	4.76358	2.36669	0.113699	4.62451		10.1931	9.86883	4.2067	8.08953	0.0265838	6.35571	0.107484	1.7312		14.3318	42.4907	22.933	26.5852	0.0428818	8.05989	0.0607011	3.43539	keep
ENSG00000122678	POLM	DNA polymerase mu [Source:HGNC Symbol;Acc:HGNC:9185]	0	0	1.11606	0		1.19888	0	20.7374	7.31208	0.194257	6.21181		5.25711	4.42384	11.4326	7.03785	0.0342695	6.15742		17.8379	3.58867	9.46508	10.2972	0.0706422	6.70005	0.278805	0.542634		57.3273	31.868	36.4229	41.8728	0.0175015	8.71331	0.0282235	2.55589	keep
ENSG00000211899	IGHM	immunoglobulin heavy constant mu [Source:HGNC Symbol;Acc:HGNC:5541]	28.3659	28.0229	21.2051	25.8646		23.9775	12.4124	34.1557	23.5152	0.401954	-0.136833		21.0284	21.0132	23.8179	21.9532	0.176729	-0.235561		36.9499	60.1102	51.5321	49.5307	0.0443214	0.934684	0.0270623	1.17025		1024.07	1006.79	972.627	1001.16	8.74715e-05	5.26913	0.000133397	5.50469	keep
ENSG00000154864	PIEZO2	piezo type mechanosensitive ion channel component 2 [Source:HGNC Symbol;Acc:HGNC:26270]	0	0	0	0		0	0	0	0	#DIV/0!	0		0	0	0	0	#DIV/0!	0		0	0	5.25838	0	0.211325	0	0.211325	0		32.5724	14.1636	28.329	25.0216	0.0230407	7.97279	0.0230407	7.97279	keep
ENSG00000236283	AC019197.1	novel transcript, antisense to SLC38A11 and SCN3A	0	0	0	0		0	0	0	0	#DIV/0!	0		0.584123	0	0	0	0.211325	0		3.8224	0	0	0	0.211325	0	0.211325	0		24.755	8.26207	45.8659	26.2943	0.0684816	8.04408	0.0694621	8.04408	keep
ENSG00000156603	MED19	mediator complex subunit 19 [Source:HGNC Symbol;Acc:HGNC:29600]	0	2.33524	0	0		3.59663	12.4124	58.5526	24.8539	0.149711	7.96312		41.4727	19.9073	20.9598	27.4466	0.0351159	8.10573		21.6603	23.3263	27.3436	24.1101	0.00368897	7.91946	0.36302	-0.186268		31.2695	25.9665	59.3559	38.864	0.0362927	8.606	0.253964	0.500266	keep
ENSG00000130529	TRPM4	transient receptor potential cation channel subfamily M member 4 [Source:HGNC Symbol;Acc:HGNC:17993]	11.0312	16.3467	3.34818	10.242		9.59102	5.64199	7.31907	7.51736	0.294957	-0.441155		108.647	151.516	120.995	127.053	0.00425801	3.61997		550.426	453.966	463.789	489.394	0.0020577	5.5647	0.00639959	1.94473		280.122	391.858	402.001	357.994	0.00645311	5.11375	0.00931291	1.49378	keep
ENSG00000122585	NPY	neuropeptide Y [Source:HGNC Symbol;Acc:HGNC:7955]	0	0	0	0		0	0	0	0	#DIV/0!	0		0	0	0	0	#DIV/0!	0		0	1.79433	0	0	0.211325	0	0.211325	0		27.3608	9.44237	39.1209	25.308	0.0496211	7.98914	0.0496211	7.98914	keep
ENSG00000134460	IL2RA	interleukin 2 receptor subunit alpha [Source:HGNC Symbol;Acc:HGNC:6008]	0	0	0	0		0	0	0	0	#DIV/0!	0		0	0	1.90543	0	0.211325	0		0	0.897167	3.15503	1.35073	0.143375	3.85871	0.0971442	3.85871		35.1781	18.8847	17.537	23.8666	0.0260279	7.90488	0.0307785	7.90488	keep
ENSG00000189369	GSPT2	G1 to S phase transition 2 [Source:HGNC Symbol;Acc:HGNC:4622]	0	0	0	0		11.9888	5.64199	18.2977	11.9761	0.0409012	6.91602		4.67298	19.9073	0.952717	8.51099	0.139935	6.42811		11.4672	3.58867	4.2067	6.42086	0.0632126	6.02699	0.39929	-0.401118		33.8753	12.9833	25.631	24.1632	0.0288969	7.92262	0.151137	1.49452	keep
ENSG00000213626	LBH	LBH regulator of WNT signaling pathway [Source:HGNC Symbol;Acc:HGNC:29532]	0	0	11.1606	0		16.7843	19.1828	13.4183	16.4618	0.0687753	7.37171		7.00948	15.4834	3.81087	8.76793	0.263925	6.47052		3.8224	4.48583	3.15503	3.82109	0.491211	5.29318	0.126459	-1.17734		188.92	135.734	202.35	175.668	0.00546094	10.7795	0.0098783	4.30893	keep
ENSG00000079931	MOXD1	monooxygenase DBH like 1 [Source:HGNC Symbol;Acc:HGNC:21063]	0	0	0	0		0	0	0	0	#DIV/0!	0		1.16825	0	0	0	0.211325	0		0	0	3.15503	0	0.211325	0	0.329527	0		32.5724	15.3438	21.584	23.1667	0.0220744	7.86212	0.0198149	7.86212	keep
ENSG00000183117	CSMD1	CUB and Sushi multiple domains 1 [Source:HGNC Symbol;Acc:HGNC:14026]	0	0	0	0		0	0	0	0	#DIV/0!	0		0	0	0.952717	0	0.211325	0		0	0	0	0	#DIV/0!	0	0.211325	0		18.2405	29.5074	18.886	22.2113	0.0129981	7.80163	0.0144716	7.80163	keep
ENSG00000211677	IGLC2	immunoglobulin lambda constant 2 [Source:HGNC Symbol;Acc:HGNC:5856]	0	0	12.2767	0		8.39214	16.926	14.6381	13.3188	0.0803191	7.06811		2.92062	0	0.952717	1.29111	0.292567	3.79817		11.4672	15.2518	22.0852	16.2681	0.00852775	7.35474	0.0270937	3.55658		261.882	206.552	207.746	225.393	0.00425288	11.1389	0.00299737	7.3407	keep
ENSG00000107731	UNC5B	unc-5 netrin receptor B [Source:HGNC Symbol;Acc:HGNC:12568]	0	0	0	0		0	0	26.8366	0	0.211325	0		1.75237	0	0	0	0.211325	0		0	5.383	5.25838	3.54713	0.0917797	5.18869	0.167889	5.18869		6.51447	25.9665	39.1209	23.8673	0.0639679	7.90492	0.0727566	7.90492	keep
ENSG00000169136	ATF5	activating transcription factor 5 [Source:HGNC Symbol;Acc:HGNC:790]	11.0312	16.3467	12.2767	13.2182		20.3809	20.3112	18.2977	19.6633	0.0272331	0.569423		55.4917	44.2384	44.7777	48.1693	0.00968893	1.85771		331.275	295.168	327.071	317.838	0.000907426	4.57728	0.000626702	2.71957		366.113	421.366	445.169	410.883	0.00163001	4.94761	0.00272718	3.0899	keep
ENSG00000211898	IGHD	immunoglobulin heavy constant delta [Source:HGNC Symbol;Acc:HGNC:5480]	0	0	6.69636	0		1.19888	0	0	0	0.266717	0		0.584123	0	0	0	0.237503	0		0	0.897167	1.05168	0.649614	0.260217	2.90615	0.237484	2.90615		102.929	110.948	71.4969	95.1245	0.0113441	9.89519	0.00777362	9.89519	keep
ENSG00000246985	SOCS2-AS1	SOCS2 antisense RNA 1 [Source:HGNC Symbol;Acc:HGNC:27054]	0	0	1.11606	0		0	0	0	0	0.211325	0		3.50474	0	0	0	0.312527	0		0	4.48583	2.10335	2.19639	0.156023	4.5213	0.353281	4.5213		26.0579	54.2936	17.537	32.6295	0.052466	8.35445	0.0558982	8.35445	keep
ENSG00000239039	SNORD13	small nucleolar RNA, C/D box 13 [Source:HGNC Symbol;Acc:HGNC:32711]	0	0	0	0		0	0	0	0	#DIV/0!	0		2.92062	0	1.90543	1.60868	0.100495	4.09481		0	0	5.25838	0	0.211325	0	0.471933	-4.09481		45.6013	2.36059	28.329	25.4303	0.0901596	7.99607	0.0894793	3.90125	keep
ENSG00000166444	DENND2B	DENN domain containing 2B [Source:HGNC Symbol;Acc:HGNC:11350]	0	0	0	0		0	0	0	0	#DIV/0!	0		0	0	0	0	#DIV/0!	0		2.54827	0	1.05168	1.19998	0.12303	3.70042	0.12303	3.70042		15.6347	24.7862	20.235	20.2186	0.00832379	7.66666	0.00832379	7.66666	keep
ENSG00000175274	TP53I11	tumor protein p53 inducible protein 11 [Source:HGNC Symbol;Acc:HGNC:16842]	0	0	0	0		20.3809	2.2568	0	7.5459	0.181307	6.25661		16.9396	21.0132	25.7234	21.2254	0.00699852	7.73643		1.27413	29.6065	15.7751	15.5519	0.0988117	7.2902	0.259742	-0.446232		24.755	11.803	25.631	20.7296	0.0217481	7.70249	0.464458	-0.0339341	keep
ENSG00000068976	PYGM	glycogen phosphorylase, muscle associated [Source:HGNC Symbol;Acc:HGNC:9726]	0	0	0	0		0	0	0	0	#DIV/0!	0		0.584123	0	2.85815	1.14742	0.159369	3.64088		0	0	0	0	#DIV/0!	0	0.159369	-3.64088		18.2405	20.065	21.584	19.9632	0.00116789	7.64841	0.000684241	4.00753	keep
ENSG00000117016	RIMS3	regulating synaptic membrane exocytosis 3 [Source:HGNC Symbol;Acc:HGNC:21292]	0	0	3.34818	0		0	0	2.43969	0	0.211325	0		2.92062	0	0	0	0.47222	0		8.91894	2.6915	5.25838	5.62294	0.0895833	5.83868	0.0217199	5.83868		59.9331	47.2118	43.1679	50.1043	0.00703683	8.97167	0.00346295	8.97167	keep
ENSG00000185338	SOCS1	suppressor of cytokine signaling 1 [Source:HGNC Symbol;Acc:HGNC:19383]	0	0	4.46424	0		0	3.38519	9.75876	4.38132	0.101285	5.48585		3.50474	4.42384	0.952717	2.96043	0.308174	4.93566		6.37067	13.4575	18.9302	12.9194	0.0231147	7.02452	0.0756081	2.08886		50.8129	86.1616	39.1209	58.6985	0.0319808	9.19963	0.0261197	4.26397	keep
ENSG00000187621	TCL6	T cell leukemia/lymphoma 6 [Source:HGNC Symbol;Acc:HGNC:13463]	0	0	0	0		0	0	0	0	#DIV/0!	0		0	0	0	0	#DIV/0!	0		0	0	1.05168	0	0.211325	0	0.211325	0		29.9666	5.90148	26.98	20.9493	0.0548053	7.71763	0.0548053	7.71763	keep
ENSG00000175097	RAG2	recombination activating 2 [Source:HGNC Symbol;Acc:HGNC:9832]	0	0	0	0		0	0	0	0	#DIV/0!	0		0.584123	0	0	0	0.211325	0		0	0	0	0	#DIV/0!	0	0.211325	0		11.726	28.3271	17.537	19.1967	0.0293021	7.59221	0.0315615	7.59221	keep
ENSG00000012124	CD22	CD22 molecule [Source:HGNC Symbol;Acc:HGNC:1643]	4.72765	0	3.34818	2.69194		14.3865	0	2.43969	5.60874	0.239626	1.0319		0.584123	12.1656	3.81087	5.52018	0.309541	1.00935		1.27413	0.897167	1.05168	1.07433	0.169857	-1.24944	0.168706	-2.25879		95.1113	50.7527	72.8459	72.9033	0.0127808	4.70862	0.0265216	3.69927	keep
ENSG00000106624	AEBP1	AE binding protein 1 [Source:HGNC Symbol;Acc:HGNC:303]	4.72765	2.33524	1.11606	2.72632		4.79551	2.2568	4.87938	3.97723	0.212246	0.528666		12.2666	6.63576	7.62173	8.84136	0.011767	1.66157		6.37067	3.58867	21.0335	10.3309	0.171111	1.88387	0.413792	0.222304		65.1447	59.0148	71.4969	65.2188	0.0021271	4.5305	0.0021995	2.86893	keep
ENSG00000153064	BANK1	B cell scaffold protein with ankyrin repeats 1 [Source:HGNC Symbol;Acc:HGNC:18233]	0	0	3.34818	0		4.79551	5.64199	10.9786	7.1387	0.00945616	6.17766		0.584123	7.74172	0	2.77528	0.330048	4.84563		0	2.6915	2.10335	1.59828	0.359171	4.08601	0.314732	-0.759625		40.3897	43.671	41.8189	41.9599	0.000689446	8.7163	0.000969901	3.87067	keep
ENSG00000253552	HOXA-AS2	HOXA cluster antisense RNA 2 [Source:HGNC Symbol;Acc:HGNC:43745]	12.6071	0	11.1606	7.92255		2.39775	7.89879	14.6381	8.31156	0.4748	0.068312		9.93009	27.649	14.2908	17.2899	0.209796	1.11612		33.1275	37.681	23.1369	31.3151	0.0452253	1.96933	0.046398	0.853205		140.713	210.093	191.558	180.788	0.00934157	4.49489	0.00497143	3.37877	keep
ENSG00000198467	TPM2	tropomyosin 2 [Source:HGNC Symbol;Acc:HGNC:12011]	0	0	0	0		17.9832	0	0	0	0.211325	0		9.93009	9.95364	16.1962	12.0266	0.0143796	6.92204		25.4827	6.28017	5.25838	12.3404	0.100732	6.95889	0.485968	0.0368539		39.0868	10.6227	9.44299	19.7175	0.0894316	7.63063	0.27751	0.708595	keep
ENSG00000198121	LPAR1	lysophosphatidic acid receptor 1 [Source:HGNC Symbol;Acc:HGNC:3166]	0	0	0	0		0	0	0	0	#DIV/0!	0		9.34597	4.42384	0	4.58994	0.115574	5.5515		7.6448	10.766	6.31005	8.24028	0.0123625	6.38202	0.152864	0.830528		14.3318	28.3271	12.141	18.2666	0.0345692	7.52094	0.0656557	1.96945	keep
ENSG00000163380	LMOD3	leiomodin 3 [Source:HGNC Symbol;Acc:HGNC:6649]	0	0	2.23212	0		9.59102	11.284	4.87938	8.58479	0.0486398	6.44042		5.84123	9.95364	8.57445	8.12311	0.0147312	6.36161		3.8224	12.5603	5.25838	7.2137	0.0841498	6.19253	0.33158	-0.169081		16.9376	35.4089	53.9599	35.4355	0.0373207	8.47312	0.0554459	2.1115	keep
ENSG00000174123	TLR10	toll like receptor 10 [Source:HGNC Symbol;Acc:HGNC:15634]	0	7.00573	0	0		4.79551	1.1284	7.31907	4.41433	0.329184	5.49644		5.25711	0	5.7163	3.6578	0.390491	5.23182		7.6448	4.48583	5.25838	5.79634	0.18825	5.88175	0.137022	0.64993		37.7839	54.2936	58.0069	50.0282	0.00733589	8.96948	0.0108547	3.73766	keep
ENSG00000175183	CSRP2	cysteine and glycine rich protein 2 [Source:HGNC Symbol;Acc:HGNC:2470]	0	11.6762	2.23212	4.63611		0	2.2568	0	0	0.15254	-5.56563		3.50474	2.21192	0.952717	2.22312	0.294586	-1.02764		31.8533	8.0745	12.6201	17.516	0.168987	1.89511	0.0756655	2.92275		75.5679	83.801	101.175	86.8479	0.00516885	4.19838	0.00470701	5.22601	keep
ENSG00000081721	DUSP12	dual specificity phosphatase 12 [Source:HGNC Symbol;Acc:HGNC:3067]	0	0	0	0		3.59663	20.3112	13.4183	12.442	0.062121	6.97063		15.1872	24.3311	0	13.1728	0.10226	7.05233		14.0155	27.8122	34.7053	25.511	0.0262085	8.00062	0.193826	0.948292		48.2071	4.72118	10.792	21.2401	0.129334	7.73742	0.324862	0.685096	keep
ENSG00000169762	TAPT1	transmembrane anterior posterior transformation 1 [Source:HGNC Symbol;Acc:HGNC:26887]	0	2.33524	6.69636	3.01053		10.7899	4.51359	7.31907	7.54085	0.144145	1.29657		20.4443	2.21192	9.52717	10.7278	0.17619	1.79951		8.91894	13.4575	6.31005	9.56216	0.102165	1.63518	0.438525	-0.164322		79.4765	77.8995	58.0069	71.7943	0.00800487	4.53064	0.00820357	2.73114	keep
ENSG00000197989	SNHG12	small nucleolar RNA host gene 12 [Source:HGNC Symbol;Acc:HGNC:30062]	0	0	3.34818	0		1.19888	6.77039	8.53892	5.50273	0.0590319	5.80806		4.08886	0	0	0	0.459541	0		31.8533	12.5603	31.5503	25.3213	0.0274424	7.98989	0.0269797	7.98989		46.9042	21.2453	55.3089	41.1528	0.0260196	8.68835	0.0286035	8.68835	keep
ENSG00000255717	SNHG1	small nucleolar RNA host gene 1 [Source:HGNC Symbol;Acc:HGNC:32688]	48.8524	18.6819	33.4818	33.672		49.154	48.5211	43.9144	47.1965	0.129489	0.485904		37.968	23.2252	20.0071	27.0667	0.180561	-0.313988		301.97	206.348	270.281	259.533	0.00374951	2.94257	0.00567879	3.25656		687.928	636.18	577.371	633.826	0.00114855	4.23041	0.000980516	4.5444	keep
ENSG00000178860	MSC	musculin [Source:HGNC Symbol;Acc:HGNC:7321]	4.72765	0	1.11606	1.9479		10.7899	1.1284	6.09923	6.00584	0.0567361	1.57604		0	0	0	0	0.152723	-4.35608		3.8224	0.897167	4.2067	2.97542	0.233824	0.586638	0.0521973	4.94271		45.6013	66.0966	33.7249	48.4743	0.0219025	4.56797	0.0180003	8.92405	keep
ENSG00000267317	AC027307.2	novel transcript, antisense to APC2	0	0	1.11606	0		1.19888	28.21	9.75876	13.0559	0.128003	7.03956		22.1967	30.9669	3.81087	18.9915	0.0778328	7.57678		7.6448	29.6065	34.7053	23.9855	0.049787	7.91202	0.373454	0.335238		20.8463	20.065	33.7249	24.8788	0.0131662	7.96456	0.340007	0.387774	keep
ENSG00000284543	LINC01226	long intergenic non-protein coding RNA 1226 [Source:HGNC Symbol;Acc:HGNC:49678]	1.57588	0	1.11606	0.897314		0	0	0	0	0.0975803	-3.31805		8.17772	9.95364	0.952717	6.36136	0.103855	2.69572		3.8224	1.79433	4.2067	3.27448	0.0122988	1.75854	0.227342	-0.937173		23.4521	18.8847	59.3559	33.8976	0.0604303	5.09124	0.109222	2.39552	keep
ENSG00000197992	CLEC9A	C-type lectin domain containing 9A [Source:HGNC Symbol;Acc:HGNC:26705]	0	0	2.23212	0		0	1.1284	0	0	0.372611	0		5.84123	4.42384	0.952717	3.73926	0.151269	5.26276		3.8224	0	0	0	0.396287	0	0.0691642	-5.26276		37.7839	28.3271	29.678	31.9297	0.00553582	8.32326	0.00339875	3.06051	keep
ENSG00000162551	ALPL	alkaline phosphatase, biomineralization associated [Source:HGNC Symbol;Acc:HGNC:438]	0	0	0	0		0	0	0	0	#DIV/0!	0		0	0	0	0	#DIV/0!	0		0	4.48583	1.05168	1.84584	0.153054	4.28232	0.153054	4.28232		11.726	11.803	29.678	17.7357	0.0485598	7.47862	0.0485598	7.47862	keep
ENSG00000132763	MMACHC	metabolism of cobalamin associated C [Source:HGNC Symbol;Acc:HGNC:24525]	0	0	2.23212	0		9.59102	7.89879	8.53892	8.67624	0.00699537	6.45553		8.17772	4.42384	4.76358	5.78838	0.0466483	5.8798		0	2.6915	3.15503	1.94884	0.133298	4.35674	0.109384	-1.52306		50.8129	28.3271	18.886	32.6753	0.0430127	8.35647	0.0423405	2.47667	keep
ENSG00000126353	CCR7	C-C motif chemokine receptor 7 [Source:HGNC Symbol;Acc:HGNC:1608]	26.79	0	5.5803	10.7901		3.59663	2.2568	9.75876	5.20406	0.29566	-1.03785		6.42535	11.0596	3.81087	7.09861	0.362447	-0.597228		70.0774	80.745	57.8421	69.5548	0.0174967	2.67721	0.00264228	3.27443		221.492	143.996	219.887	195.125	0.00633485	4.16405	0.010398	4.76128	keep
ENSG00000166482	MFAP4	microfibril associated protein 4 [Source:HGNC Symbol;Acc:HGNC:7035]	7.87941	4.67049	6.69636	6.41542		2.39775	14.6692	15.858	10.975	0.230047	0.765373		0.584123	5.5298	11.4326	5.84884	0.443861	-0.13125		6.37067	7.17733	10.5168	8.02158	0.210939	0.317903	0.190814	0.449153		106.837	126.292	99.8258	110.985	0.00341787	4.09166	0.00391702	4.22291	keep
ENSG00000168528	SERINC2	serine incorporator 2 [Source:HGNC Symbol;Acc:HGNC:23231]	9.4553	0	0	0		0	2.2568	0	0	0.286231	0		23.3649	6.63576	7.62173	12.5408	0.0270685	6.98194		11.4672	17.9433	9.46508	12.9585	0.0833996	7.02885	0.478097	0.0469051		139.41	61.3754	257.659	152.815	0.0606835	10.5785	0.06774	3.59657	keep
ENSG00000140836	ZFHX3	zinc finger homeobox 3 [Source:HGNC Symbol;Acc:HGNC:777]	0	4.67049	2.23212	2.30087		2.39775	5.64199	8.53892	5.52622	0.0902421	1.22861		15.7713	7.74172	14.2908	12.6013	0.0559612	2.40334		3.8224	1.79433	2.10335	2.57336	0.450686	0.155098	0.019516	-2.24825		40.3897	36.5892	55.3089	44.0959	0.0104804	4.20229	0.011753	1.79894	keep
ENSG00000007312	CD79B	CD79b molecule [Source:HGNC Symbol;Acc:HGNC:1699]	31.5177	23.3524	13.3927	22.7543		4.79551	10.1556	21.9572	12.3028	0.208112	-0.881801		22.1967	28.755	45.7304	32.2273	0.25931	0.500291		17.8379	17.9433	13.6718	16.4843	0.130944	-0.462643	0.100324	-0.962934		381.748	332.844	283.29	332.627	0.00277725	3.8638	0.00675115	3.36351	keep
ENSG00000122025	FLT3	fms related receptor tyrosine kinase 3 [Source:HGNC Symbol;Acc:HGNC:3765]	0	0	8.92848	0		11.9888	5.64199	9.75876	9.12984	0.0985804	6.52823		73.5995	55.298	45.7304	58.2093	0.0175274	9.18758		123.591	105.866	102.012	110.49	0.00335014	10.111	0.000735779	0.923419		71.6592	83.801	37.7719	64.4107	0.0331842	9.3334	0.318909	0.145813	keep
ENSG00000170476	MZB1	marginal zone B and B1 cell specific protein [Source:HGNC Symbol;Acc:HGNC:30125]	9.4553	14.0115	5.5803	9.68235		10.7899	13.5408	18.2977	14.2095	0.193606	0.548715		1.16825	2.21192	0	1.12672	0.0207704	-2.99537		0	8.0745	7.36173	5.14541	0.152473	-0.899126	0.133002	2.09625		143.318	147.537	117.363	136.073	0.00166174	3.79911	0.00213155	6.79449	keep
ENSG00000149948	HMGA2	high mobility group AT-hook 2 [Source:HGNC Symbol;Acc:HGNC:5009]	0	0	2.23212	0		9.59102	10.1556	0	6.5822	0.142582	6.06225		20.4443	13.2715	1.90543	11.8738	0.104593	6.90373		2.54827	2.6915	4.2067	3.14882	0.00409731	5.02185	0.138754	-1.88189		31.2695	24.7862	31.027	29.0275	0.00221535	8.18624	0.0516448	1.28251	keep
ENSG00000174500	GCSAM	germinal center associated signaling and motility [Source:HGNC Symbol;Acc:HGNC:20253]	0	0	0	0		0	0	0	0	#DIV/0!	0		0	1.10596	0.952717	0.686225	0.0928781	2.97494		5.09653	0	1.05168	2.0494	0.158942	4.42586	0.273672	1.45092		20.8463	9.44237	18.886	16.3915	0.0215804	7.36558	0.0266577	4.39064	keep
ENSG00000237356	AL365295.1	novel transcript	0	0	0	0		0	0	0	0	#DIV/0!	0		0.584123	0	0.952717	0.51228	0.10301	2.61419		0	0	0	0	#DIV/0!	0	0.10301	-2.61419		7.81737	10.6227	33.7249	17.3883	0.0841532	7.45025	0.0848222	4.83606	keep
ENSG00000124813	RUNX2	RUNX family transcription factor 2 [Source:HGNC Symbol;Acc:HGNC:10472]	11.0312	0	2.23212	4.4211		25.1764	29.3384	0	18.1716	0.135238	2.01486		125.002	68.5695	68.5956	87.3891	0.0166169	4.27436		166.912	155.21	126.201	149.441	0.00261411	5.04772	0.0209057	0.773363		61.236	88.5222	76.8929	75.5504	0.0119567	4.0646	0.347721	-0.209757	keep
ENSG00000083454	P2RX5	purinergic receptor P2X 5 [Source:HGNC Symbol;Acc:HGNC:8536]	14.1829	0	12.2767	8.81987		2.39775	10.1556	13.4183	8.65721	0.49097	-0.0265508		0	4.42384	0	0	0.169941	-6.47895		0	0	0	0	0.0928071	-6.47895	0.211325	0		142.015	179.405	98.4768	139.966	0.0198741	3.97294	0.0123248	10.4519	keep
ENSG00000136630	HLX	H2.0 like homeobox [Source:HGNC Symbol;Acc:HGNC:4978]	3.15177	0	7.81242	3.65473		4.79551	10.1556	7.31907	7.42339	0.183117	1.00267		31.5426	21.0132	20.0071	24.1876	0.0241273	2.69344		28.0309	26.0178	36.8086	30.2858	0.00105873	3.01662	0.204622	0.323175		48.2071	62.5557	84.9869	65.2499	0.0109872	4.1214	0.0493144	1.42796	keep
ENSG00000243364	EFNA4	ephrin A4 [Source:HGNC Symbol;Acc:HGNC:3224]	0	0	0	0		0	11.284	4.87938	5.38779	0.120461	5.77815		10.5142	26.543	20.0071	19.0214	0.0274794	7.57905		8.91894	6.28017	8.4134	7.87083	0.00519515	6.31666	0.0873134	-1.26239		3.90868	24.7862	22.933	17.2093	0.0615721	7.4354	0.288925	-0.143644	keep
ENSG00000118507	AKAP7	A-kinase anchoring protein 7 [Source:HGNC Symbol;Acc:HGNC:377]	0	0	0	0		16.7843	11.284	6.09923	11.3892	0.0330851	6.84413		8.17772	5.5298	12.3853	8.69761	0.0244198	6.45904		0	8.97167	3.15503	4.04223	0.131905	5.37234	0.185102	-1.0867		2.60579	22.4256	28.329	17.7868	0.0747704	7.48275	0.170507	1.02371	keep
ENSG00000167889	MGAT5B	alpha-1,6-mannosylglycoprotein 6-beta-N-acetylglucosaminyltransferase B [Source:HGNC Symbol;Acc:HGNC:24140]	0	0	0	0		0	0	0	0	#DIV/0!	0		0.584123	0	1.90543	0.829852	0.139394	3.217		3.8224	0	4.2067	2.67637	0.0922185	4.79513	0.0974696	1.57813		3.90868	11.803	37.7719	17.8279	0.111741	7.48606	0.111639	4.26906	keep
ENSG00000106460	TMEM106B	transmembrane protein 106B [Source:HGNC Symbol;Acc:HGNC:22407]	0	2.33524	3.34818	1.89447		10.7899	6.77039	24.3969	13.9857	0.0648793	2.82015		21.6126	0	13.338	11.6502	0.146851	2.5586		25.4827	11.6632	9.46508	15.537	0.0752709	2.97088	0.23875	0.412276		37.7839	18.8847	60.7049	39.1245	0.0436299	4.29768	0.0552248	1.73907	keep
ENSG00000164330	EBF1	EBF transcription factor 1 [Source:HGNC Symbol;Acc:HGNC:3126]	4.72765	0	3.34818	2.69194		0	0	0	0	0.0975803	-4.8032		0	0	0	0	0.0975803	-4.8032		12.7413	1.79433	9.46508	8.00025	0.0510567	1.5367	0.0662523	6.33989		58.6302	31.868	52.6109	47.7031	0.010744	4.09776	0.0138407	8.90096	keep
ENSG00000143390	RFX5	regulatory factor X5 [Source:HGNC Symbol;Acc:HGNC:9986]	0	0	2.23212	0		29.9719	16.926	17.0778	21.3252	0.0245199	7.74317		37.968	11.0596	14.2908	21.1061	0.0734752	7.72834		6.37067	3.58867	21.0335	10.3309	0.0884379	6.70473	0.2186	-1.02361		10.4232	30.6877	45.8659	28.9923	0.0499141	8.18449	0.352399	0.456155	keep
ENSG00000277568	AC011375.1		0	0	0	0		0	0	0	0	#DIV/0!	0		1.75237	0	0	0	0.211325	0		0	0	3.15503	0	0.211325	0	0.387805	0		9.12026	14.1636	22.933	15.4056	0.0311377	7.27664	0.040645	7.27664	keep
ENSG00000198851	CD3E	CD3e molecule [Source:HGNC Symbol;Acc:HGNC:1674]	0	0	0	0		3.59663	0	0	0	0.211325	0		0	0	0	0	#DIV/0!	0		0	0	0	0	#DIV/0!	0	#DIV/0!	0		7.81737	49.5724	1.349	19.5796	0.162244	7.62056	0.162244	7.62056	keep
ENSG00000125089	SH3TC1	SH3 domain and tetratricopeptide repeats 1 [Source:HGNC Symbol;Acc:HGNC:26009]	0	7.00573	1.11606	2.70726		7.19326	13.5408	14.6381	11.7907	0.0276	2.0826		19.2761	13.2715	14.2908	15.6128	0.037671	2.4847		19.112	20.6348	30.4986	23.4151	0.0231441	3.06635	0.12045	0.581652		22.1492	76.7192	32.3759	43.7481	0.0531901	3.96528	0.131029	1.48058	keep
ENSG00000070476	ZXDC	ZXD family zinc finger C [Source:HGNC Symbol;Acc:HGNC:28160]	0	0	5.5803	0		1.19888	6.77039	13.4183	7.12919	0.0623449	6.17576		18.1078	36.4967	24.7706	26.4584	0.026976	8.05302		26.7568	14.3547	23.1369	21.4161	0.0171411	7.74927	0.316735	-0.30375		20.8463	59.0148	44.5169	41.4593	0.034754	8.69903	0.0680334	0.646006	keep
ENSG00000170322	NFRKB	nuclear factor related to kappaB binding protein [Source:HGNC Symbol;Acc:HGNC:7802]	1.57588	0	0	0		3.59663	16.926	4.87938	8.46733	0.112087	6.42077		9.34597	12.1656	0	7.17051	0.101327	6.18398		6.37067	0	8.4134	4.92802	0.106261	5.65192	0.371283	-0.532065		49.51	15.3438	5.39599	23.4166	0.108355	7.87754	0.15388	1.69355	keep
ENSG00000250548	LINC01303	long intergenic non-protein coding RNA 1303 [Source:HGNC Symbol;Acc:HGNC:50470]	0	0	0	0		0	0	0	0	#DIV/0!	0		0	0	0	0	#DIV/0!	0		0	0	0	0	#DIV/0!	0	#DIV/0!	0		13.0289	15.3438	14.839	14.4039	0.001186	7.1803	0.001186	7.1803	keep
ENSG00000138795	LEF1	lymphoid enhancer binding factor 1 [Source:HGNC Symbol;Acc:HGNC:6551]	0	0	0	0		0	0	0	0	#DIV/0!	0		0.584123	0	0	0	0.211325	0		1.27413	7.17733	5.25838	4.56995	0.0596801	5.54533	0.0754148	5.54533		7.81737	18.8847	17.537	14.7464	0.0258021	7.21397	0.0292013	7.21397	keep
ENSG00000147905	ZCCHC7	zinc finger CCHC-type containing 7 [Source:HGNC Symbol;Acc:HGNC:26209]	0	0	11.1606	0		1.19888	11.284	6.09923	6.19403	0.327575	5.97591		9.93009	17.6954	2.85815	10.1612	0.245573	6.68106		2.54827	9.86883	11.5684	7.99518	0.13706	6.33899	0.364487	-0.342065		91.2026	33.0483	67.4499	63.9003	0.0353057	9.32193	0.0565268	2.64088	keep
ENSG00000113141	IK	IK cytokine [Source:HGNC Symbol;Acc:HGNC:5958]	0	0	8.92848	0		32.3697	33.8519	13.4183	26.5466	0.0661704	8.05781		47.314	28.755	37.156	37.7416	0.0155393	8.56383		31.8533	47.5498	36.8086	38.7373	0.0135286	8.6013	0.464574	0.0374678		28.6637	35.4089	103.873	55.9818	0.0640965	9.13139	0.273018	0.567559	keep
ENSG00000233016	SNHG7	small nucleolar RNA host gene 7 [Source:HGNC Symbol;Acc:HGNC:28254]	72.4906	109.756	116.07	99.4391		118.689	78.9879	89.0487	95.5751	0.445795	-0.0571192		178.742	106.172	166.725	150.546	0.124158	0.597831		415.368	460.247	503.752	459.789	0.000736114	2.20795	0.00687478	1.61012		1000.62	943.057	949.695	964.458	0.000664108	3.27653	0.000194706	2.6787	keep
ENSG00000210184	MT-TS2	mitochondrially encoded tRNA-Ser (AGU/C) 2 [Source:HGNC Symbol;Acc:HGNC:7498]	56.7318	2.33524	62.4994	40.5221		95.9102	153.462	54.893	101.422	0.162585	1.32145		53.7393	7.74172	20.9598	27.4803	0.23106	-0.558629		103.205	116.632	125.149	114.995	0.0339165	1.50249	0.0221807	2.06112		660.567	527.592	527.458	571.873	0.00283842	3.81561	0.00166094	4.37424	keep
ENSG00000152193	OBI1	ORC ubiquitin ligase 1 [Source:HGNC Symbol;Acc:HGNC:20308]	0	0	0	0		7.19326	2.2568	13.4183	7.62279	0.0710824	6.27105		16.9396	7.74172	19.0543	14.5785	0.0261613	7.19756		17.8379	9.86883	17.8785	15.1951	0.0146854	7.25692	0.293946	0.0593573		20.8463	3.54089	22.933	15.7734	0.0620817	7.31047	0.350572	0.112901	keep
ENSG00000165449	SLC16A9	solute carrier family 16 member 9 [Source:HGNC Symbol;Acc:HGNC:23520]	7.87941	2.33524	5.5803	5.26499		2.39775	2.2568	3.65954	2.77136	0.12824	-0.901839		1.75237	0	2.85815	1.53684	0.0452314	-1.71266		1.27413	8.0745	4.2067	4.51844	0.427009	-0.216167	0.185116	1.49649		72.9621	47.2118	64.7519	61.6419	0.00556525	3.5246	0.00661909	5.23727	keep
ENSG00000014164	ZC3H3	zinc finger CCCH-type containing 3 [Source:HGNC Symbol;Acc:HGNC:28972]	4.72765	0	1.11606	1.9479		14.3865	3.38519	6.09923	7.95698	0.0428481	1.97609		22.1967	58.6159	57.163	45.9918	0.0402182	4.49229		5.09653	16.149	18.9302	13.3919	0.0878611	2.71987	0.0266646	-1.77242		3.90868	140.455	6.74499	50.3696	0.201684	4.6232	0.461253	0.130904	keep
ENSG00000153283	CD96	CD96 molecule [Source:HGNC Symbol;Acc:HGNC:16892]	39.3971	0	24.5533	21.3168		41.9607	47.3927	35.3755	41.5763	0.139581	0.960485		5.25711	1.10596	3.81087	3.39131	0.111539	-2.6169		15.2896	14.3547	18.9302	16.1915	0.344886	-0.394626	0.00660074	2.22228		238.43	195.929	217.189	217.182	4.44558e-05	3.34276	0.00133577	5.95966	keep
ENSG00000144711	IQSEC1	IQ motif and Sec7 domain ArfGEF 1 [Source:HGNC Symbol;Acc:HGNC:29112]	0	16.3467	11.1606	9.1691		1.19888	2.2568	17.0778	6.8445	0.368669	-0.416558		28.0379	34.2848	30.4869	30.9365	0.0102202	1.74347		73.8998	51.1385	47.3254	57.4545	0.031879	2.63443	0.0556312	0.890963		97.7171	106.227	75.5439	93.1625	0.00702553	3.3308	0.00930485	1.58733	keep
ENSG00000082438	COBLL1	cordon-bleu WH2 repeat protein like 1 [Source:HGNC Symbol;Acc:HGNC:23571]	0	0	0	0		0	0	1.21985	0	0.211325	0		1.16825	1.10596	0	0.758069	0.0919047	3.10109		0	1.79433	2.10335	1.29923	0.0930287	3.80656	0.312728	0.705466		11.726	8.26207	22.933	14.307	0.041944	7.17063	0.0528495	4.06954	keep
ENSG00000141682	PMAIP1	phorbol-12-myristate-13-acetate-induced protein 1 [Source:HGNC Symbol;Acc:HGNC:9108]	15.7588	2.33524	7.81242	8.6355		4.79551	19.1828	8.53892	10.8391	0.405122	0.324528		14.019	15.4834	16.1962	15.2329	0.135862	0.811665		21.6603	54.7272	26.2919	34.2264	0.103308	1.97436	0.1011	1.16269		78.1737	93.2434	97.1278	89.515	0.00640592	3.35878	0.0023823	2.54711	keep
ENSG00000127124	HIVEP3	HIVEP zinc finger 3 [Source:HGNC Symbol;Acc:HGNC:13561]	0	0	0	0		0	0	0	0	#DIV/0!	0		2.92062	0	13.338	5.41955	0.156258	5.78648		0	0	0	0	#DIV/0!	0	0.156258	-5.78648		13.0289	22.4256	6.74499	14.0665	0.0454229	7.14634	0.20595	1.35986	keep
ENSG00000165457	FOLR2	folate receptor beta [Source:HGNC Symbol;Acc:HGNC:3793]	0	0	0	0		0	1.1284	0	0	0.211325	0		1.16825	1.10596	0	0.758069	0.0919047	3.10109		0	8.97167	7.36173	5.44446	0.0937206	5.79298	0.125474	2.69188		15.6347	12.9833	12.141	13.5863	0.00297482	7.09659	0.00204357	3.9955	keep
ENSG00000110777	POU2AF1	POU class 2 homeobox associating factor 1 [Source:HGNC Symbol;Acc:HGNC:9211]	0	0	0	0		0	0	0	0	#DIV/0!	0		0	0	0	0	#DIV/0!	0		7.6448	0	0	0	0.211325	0	0.211325	0		26.0579	2.36059	18.886	15.7681	0.0768147	7.30999	0.0768147	7.30999	keep
ENSG00000226091	LINC00937	long intergenic non-protein coding RNA 937 [Source:HGNC Symbol;Acc:HGNC:48629]	0	0	0	0		0	0	0	0	#DIV/0!	0		2.33649	4.42384	0	2.25344	0.109923	4.5567		0	2.6915	0	0	0.211325	0	0.096179	-4.5567		18.2405	10.6227	12.141	13.6681	0.0139015	7.10518	0.028073	2.54848	keep
ENSG00000134193	REG4	regenerating family member 4 [Source:HGNC Symbol;Acc:HGNC:22977]	0	0	0	0		0	2.2568	0	0	0.211325	0		2.92062	23.2252	9.52717	11.891	0.0925276	6.90581		0	6.28017	4.2067	3.49562	0.099505	5.16817	0.0960595	-1.73764		37.7839	0	24.282	20.6886	0.101082	7.69965	0.328453	0.793845	keep
ENSG00000210194	MT-TE	mitochondrially encoded tRNA-Glu (GAA/G) [Source:HGNC Symbol;Acc:HGNC:7479]	14.1829	11.6762	22.3212	16.0601		47.9551	77.8595	37.8152	54.5433	0.0609056	1.75761		60.7488	9.95364	12.3853	27.6959	0.288501	0.782435		28.0309	67.2875	65.2039	53.5074	0.0469186	1.73	0.235595	0.94756		183.708	107.407	147.041	146.052	0.0131	3.17696	0.00425091	2.39452	keep
ENSG00000101255	TRIB3	tribbles pseudokinase 3 [Source:HGNC Symbol;Acc:HGNC:16228]	23.6382	0	1.11606	8.25143		7.19326	2.2568	17.0778	8.84263	0.477767	0.0986755		11.0983	0	37.156	16.0848	0.322222	0.95454		117.22	133.678	88.3407	113.08	0.00935169	3.76045	0.0285918	2.80591		134.198	63.736	110.618	102.851	0.0128013	3.62379	0.021037	2.66924	keep
ENSG00000165071	TMEM71	transmembrane protein 71 [Source:HGNC Symbol;Acc:HGNC:26572]	0	0	1.11606	0		7.19326	10.1556	0	5.78295	0.124969	5.87847		6.42535	0	9.52717	5.31751	0.09536	5.75956		50.9653	4.48583	9.46508	21.6388	0.144718	7.76413	0.184251	2.00457		11.726	14.1636	31.027	18.9722	0.0412176	7.57533	0.0501264	1.81577	keep
ENSG00000113721	PDGFRB	platelet derived growth factor receptor beta [Source:HGNC Symbol;Acc:HGNC:8804]	3.15177	0	0	0		0	0	0	0	0.211325	0		0.584123	0	0.952717	0.51228	0.329777	2.61419		2.54827	0	0	0	0.211325	0	0.366252	-2.61419		13.0289	29.5074	35.0739	25.8701	0.0415755	8.02071	0.0307131	5.40652	keep
ENSG00000180592	SKIDA1	SKI/DACH domain containing 1 [Source:HGNC Symbol;Acc:HGNC:32697]	0	0	1.11606	0		2.39775	3.38519	3.65954	3.14749	0.00603624	5.02126		5.84123	9.95364	3.81087	6.53525	0.0496324	6.05208		0	7.17733	0	0	0.259108	0	0.0220576	-6.05208		13.0289	27.1468	14.839	18.3382	0.029807	7.52656	0.0279494	1.47448	keep
ENSG00000136807	CDK9	cyclin dependent kinase 9 [Source:HGNC Symbol;Acc:HGNC:1780]	0	0	3.34818	0		4.79551	16.926	8.53892	10.0868	0.0764428	6.67056		20.4443	4.42384	14.2908	13.053	0.0620892	7.03924		14.0155	16.149	9.46508	13.2098	0.0290787	7.05635	0.490443	0.0171061		40.3897	12.9833	32.3759	28.583	0.0372648	8.16405	0.023944	1.12481	keep
ENSG00000110841	PPFIBP1	PPFIA binding protein 1 [Source:HGNC Symbol;Acc:HGNC:9249]	0	0	0	0		1.19888	0	0	0	0.211325	0		0	1.10596	0	0	0.211325	0		5.09653	0	5.25838	3.45164	0.0918016	5.15041	0.139488	5.15041		9.12026	5.90148	28.329	14.4502	0.087537	7.1849	0.0954518	7.1849	keep
ENSG00000154016	GRAP	GRB2 related adaptor protein [Source:HGNC Symbol;Acc:HGNC:4562]	0	0	5.5803	0		2.39775	13.5408	17.0778	11.0055	0.0581457	6.79512		27.4538	4.42384	38.1087	23.3288	0.0655428	7.87214		16.5637	34.0923	8.4134	19.6898	0.0937525	7.62862	0.42733	-0.243522		54.7216	24.7862	26.98	35.4959	0.0432182	8.47557	0.205711	0.603431	keep
ENSG00000108691	CCL2	C-C motif chemokine ligand 2 [Source:HGNC Symbol;Acc:HGNC:10618]	0	0	1.11606	0		0	2.2568	0	0	0.369204	0		1.75237	0	2.85815	1.53684	0.0917535	4.03284		15.2896	9.86883	8.4134	11.1906	0.0221407	6.81898	0.0263138	2.78614		29.9666	11.803	13.49	18.4198	0.0469925	7.53293	0.0484359	3.50009	keep
ENSG00000135362	PRR5L	proline rich 5 like [Source:HGNC Symbol;Acc:HGNC:25878]	0	0	4.46424	0		0	4.51359	1.21985	1.91115	0.434087	4.32995		3.50474	9.95364	3.81087	5.75641	0.150379	5.87195		0	8.97167	10.5168	6.49614	0.0992462	6.04355	0.416039	0.171604		33.8753	30.6877	25.631	30.0646	0.00869088	8.23671	0.00767724	2.36477	keep
ENSG00000069493	CLEC2D	C-type lectin domain family 2 member D [Source:HGNC Symbol;Acc:HGNC:14351]	1.57588	4.67049	10.0445	5.4303		16.7843	24.8248	12.1985	17.9358	0.0726129	1.70544		35.6315	45.3444	11.4326	30.8028	0.0859317	2.48231		21.6603	28.7093	32.6019	27.6572	0.00134111	2.32743	0.410189	-0.154878		42.9955	49.5724	78.2419	56.9366	0.0128077	3.36646	0.16394	0.88415	keep
ENSG00000175197	DDIT3	DNA damage inducible transcript 3 [Source:HGNC Symbol;Acc:HGNC:2726]	39.3971	58.3811	60.2673	52.6818		17.9832	30.4668	46.3541	31.6013	0.0174535	-0.735496		47.314	97.3245	55.2576	66.632	0.19838	0.338338		308.34	287.991	237.679	278.003	0.0067807	2.39751	0.0068197	2.05917		401.291	381.236	381.766	388.098	0.000777837	2.87868	0.00199814	2.54034	keep
ENSG00000279785	AC008267.7	TEC	0	0	0	0		0	0	0	0	#DIV/0!	0		0.584123	0	0	0	0.211325	0		0	0	3.15503	0	0.211325	0	0.268701	0		3.90868	20.065	17.537	13.8369	0.0550902	7.12277	0.0600678	7.12277	keep
ENSG00000160678	S100A1	S100 calcium binding protein A1 [Source:HGNC Symbol;Acc:HGNC:10486]	0	0	0	0		0	3.38519	0	0	0.211325	0		0.584123	0	0.952717	0.51228	0.10301	2.61419		0	0	2.10335	0	0.211325	0	0.373267	-2.61419		22.1492	12.9833	5.39599	13.5095	0.0540457	7.08847	0.0596437	4.47428	keep
ENSG00000183340	JRKL	JRK like [Source:HGNC Symbol;Acc:HGNC:6200]	0	0	1.11606	0		1.19888	4.51359	7.31907	4.34385	0.0569952	5.47374		11.0983	1.10596	6.66902	6.2911	0.0885708	5.99799		2.54827	0	5.25838	2.60221	0.102868	4.75607	0.134307	-1.24192		2.60579	56.6542	6.74499	22.0017	0.17133	7.78801	0.257878	1.79002	keep
ENSG00000179097	HTR1F	5-hydroxytryptamine receptor 1F [Source:HGNC Symbol;Acc:HGNC:5292]	0	0	0	0		7.19326	0	0	0	0.211325	0		0	0	0	0	#DIV/0!	0		0	0	0	0	#DIV/0!	0	#DIV/0!	0		9.12026	20.065	9.44299	12.8761	0.0349518	7.01971	0.0349518	7.01971	keep
ENSG00000055163	CYFIP2	cytoplasmic FMR1 interacting protein 2 [Source:HGNC Symbol;Acc:HGNC:13760]	56.7318	58.3811	60.2673	58.46		35.9663	54.1631	14.6381	34.9225	0.0948236	-0.741633		8.76185	3.31788	11.4326	7.83744	0.000971164	-2.88317		6.37067	17.0462	8.4134	10.6101	0.0023413	-2.45095	0.331595	0.432223		386.96	407.202	423.585	405.916	0.00037941	2.79355	0.000329416	5.67672	keep
ENSG00000188051	TMEM221	transmembrane protein 221 [Source:HGNC Symbol;Acc:HGNC:21943]	4.72765	0	0	0		0	0	0	0	0.211325	0		9.93009	2.21192	2.85815	5.00005	0.0318688	5.67244		6.37067	7.17733	2.10335	5.21712	0.0881958	5.73257	0.469463	0.0601319		22.1492	23.6059	41.8189	29.1914	0.0318357	8.19433	0.0455196	2.52189	keep
ENSG00000167550	RHEBL1	RHEB like 1 [Source:HGNC Symbol;Acc:HGNC:21166]	3.15177	16.3467	2.23212	7.24353		7.19326	0	9.75876	5.65067	0.425211	-0.352742		11.0983	32.0728	19.0543	20.7418	0.0201348	1.50494		19.112	17.0462	12.6201	16.2594	0.0902591	1.15558	0.286767	-0.34936		27.3608	83.801	90.3829	67.1816	0.0430957	3.19567	0.0511351	1.69073	keep
ENSG00000166349	RAG1	recombination activating 1 [Source:HGNC Symbol;Acc:HGNC:9831]	0	0	0	0		0	3.38519	0	0	0.211325	0		0	0	3.81087	0	0.211325	0		0	0	0	0	#DIV/0!	0	0.211325	0		19.5434	8.26207	10.792	12.8658	0.0319399	7.01857	0.0504314	7.01857	keep
ENSG00000140455	USP3	ubiquitin specific peptidase 3 [Source:HGNC Symbol;Acc:HGNC:12626]	0	0	7.81242	0		35.9663	18.0544	7.31907	20.4466	0.116066	7.68275		50.8187	18.8013	48.5886	39.4029	0.0300575	8.62581		28.0309	30.5037	57.8421	38.7922	0.0175165	8.60334	0.480585	-0.0224744		28.6637	53.1133	36.4229	39.4	0.0229061	8.62571	0.499942	-0.000105074	keep
ENSG00000105287	PRKD2	protein kinase D2 [Source:HGNC Symbol;Acc:HGNC:17293]	15.7588	9.34097	31.2497	18.7832		69.5349	60.9335	71.9709	67.4797	0.00340161	1.83949		40.8886	47.5563	53.3521	47.2657	0.014418	1.32674		35.6757	32.298	45.222	37.7319	0.0094209	1.0025	0.0427778	-0.324238		164.165	146.357	105.222	138.581	0.017683	2.8766	0.0244074	1.54986	keep
ENSG00000170871	KIAA0232	KIAA0232 [Source:HGNC Symbol;Acc:HGNC:28992]	0	0	1.11606	0		1.19888	2.2568	0	1.15189	0.2578	3.64604		12.2666	15.4834	10.4799	12.7433	0.0099023	7.00487		21.6603	7.17733	5.25838	11.3653	0.0894819	6.84113	0.412143	-0.163739		19.5434	14.1636	16.188	16.6316	0.00514789	7.38644	0.139549	0.381563	keep
ENSG00000116752	BCAS2	BCAS2 pre-mRNA processing factor [Source:HGNC Symbol;Acc:HGNC:975]	0	7.00573	2.23212	3.07928		34.7674	29.3384	8.53892	24.2149	0.0621127	2.93507		30.3744	13.2715	1.90543	15.1838	0.162016	2.26523		29.3051	13.4575	14.7235	19.162	0.0714844	2.59898	0.232177	0.333756		23.4521	31.868	49.9129	35.0777	0.0276335	3.46789	0.168341	1.20266	keep
ENSG00000188917	TRMT2B	tRNA methyltransferase 2 homolog B [Source:HGNC Symbol;Acc:HGNC:25748]	0	0	2.23212	0		22.7787	7.89879	32.9358	21.2044	0.046105	7.73501		25.1173	17.6954	16.1962	19.6696	0.0143561	7.62714		5.09653	18.8405	8.4134	10.7835	0.075325	6.766	0.142244	-0.861145		16.9376	12.9833	36.4229	22.1146	0.0408103	7.79536	0.405138	0.168224	keep
ENSG00000163516	ANKZF1	ankyrin repeat and zinc finger peptidyl tRNA hydrolase 1 [Source:HGNC Symbol;Acc:HGNC:25527]	0	0	0	0		22.7787	5.64199	0	9.47355	0.150388	6.58098		8.76185	1.10596	7.62173	5.82985	0.0672029	5.88992		0	5.383	8.4134	4.5988	0.101257	5.55422	0.391014	-0.335702		27.3608	11.803	2.698	13.9539	0.0961071	7.13483	0.180392	1.24491	keep
ENSG00000136158	SPRY2	sprouty RTK signaling antagonist 2 [Source:HGNC Symbol;Acc:HGNC:11270]	12.6071	16.3467	26.7854	18.5797		11.9888	4.51359	8.53892	8.34709	0.0926839	-1.14495		19.2761	28.755	16.1962	21.4091	0.360962	0.203471		16.5637	29.6065	37.8603	28.0102	0.0392047	0.589619	0.238363	0.386148		134.198	121.571	136.249	130.672	0.000954393	2.80751	0.00289902	2.60404	keep
ENSG00000177283	FZD8	frizzled class receptor 8 [Source:HGNC Symbol;Acc:HGNC:4046]	1.57588	0	0	0		0	0	0	0	0.211325	0		2.33649	3.31788	7.62173	4.42537	0.0953713	5.49996		0	0	1.05168	0	0.420127	0	0.0430234	-5.49996		26.0579	17.7044	8.09399	17.2854	0.0359486	7.44174	0.0986192	1.94177	keep
ENSG00000245694	CRNDE	colorectal neoplasia differentially expressed [Source:HGNC Symbol;Acc:HGNC:37078]	14.1829	4.67049	2.23212	7.02852		20.3809	7.89879	0	9.42656	0.216913	0.418354		22.7808	16.5894	22.8652	20.7451	0.0310689	1.54804		30.5792	41.2697	36.8086	36.2192	0.0225859	2.34906	0.0441842	0.801021		71.6592	38.9498	80.9399	63.8496	0.0236931	3.16526	0.0282574	1.61723	keep
ENSG00000271856	LINC01215	long intergenic non-protein coding RNA 1215 [Source:HGNC Symbol;Acc:HGNC:49651]	0	0	0	0		0	0	0	0	#DIV/0!	0		1.16825	0	0	0	0.211325	0		0	0.897167	0	0	0.211325	0	0.446874	0		10.4232	15.3438	10.792	12.1863	0.00822262	6.94091	0.0115915	6.94091	keep
ENSG00000168209	DDIT4	DNA damage inducible transcript 4 [Source:HGNC Symbol;Acc:HGNC:24944]	11.0312	32.6934	20.0891	21.2712		25.1764	30.4668	10.9786	22.2073	0.452237	0.0618439		36.7998	29.8609	36.2032	34.288	0.130688	0.686235		44.5947	148.033	119.891	104.173	0.040287	2.28662	0.082646	1.60039		131.592	159.34	128.155	139.696	0.00106303	2.70958	0.00642311	2.02334	keep
ENSG00000197872	CYRIA	CYFIP related Rac1 interactor A [Source:HGNC Symbol;Acc:HGNC:25373]	7.87941	11.6762	5.5803	8.37864		5.99438	11.284	23.1771	13.4851	0.250174	0.680125		26.2855	18.8013	26.6761	23.921	0.0340795	1.50239		36.9499	55.6243	44.1704	45.5815	0.0067002	2.42971	0.0548425	0.927316		56.0245	61.3754	70.1479	62.5159	0.00460974	2.88462	0.00647605	1.38223	keep
ENSG00000130522	JUND	JunD proto-oncogene, AP-1 transcription factor subunit [Source:HGNC Symbol;Acc:HGNC:6206]	9.4553	14.0115	50.2227	24.5632		103.103	135.408	87.8289	108.78	0.0379971	2.14231		135.517	173.636	159.104	156.085	0.00629675	2.66283		251.004	174.05	186.146	203.734	0.0151851	3.04696	0.152104	0.384134		250.156	94.4237	199.652	181.41	0.0387693	2.87962	0.348873	0.216793	keep
ENSG00000168566	SNRNP48	small nuclear ribonucleoprotein U11/U12 subunit 48 [Source:HGNC Symbol;Acc:HGNC:21368]	0	0	0	0		10.7899	15.7976	7.31907	11.3022	0.0221419	6.83317		13.4348	6.63576	5.7163	8.59563	0.0358382	6.44222		2.54827	10.766	8.4134	7.24256	0.0487316	6.19821	0.401958	-0.244008		16.9376	5.90148	14.839	12.5594	0.0327641	6.98406	0.149711	0.541842	keep
ENSG00000167912	AC090152.1	novel transcript	0	0	11.1606	0		10.7899	11.284	4.87938	8.98442	0.229096	6.50532		2.33649	0	9.52717	3.95455	0.428809	5.34147		6.37067	2.6915	9.46508	6.17575	0.201354	5.97172	0.10338	0.630245		36.481	66.0966	43.1679	48.5819	0.0262066	8.92724	0.0266433	3.58577	keep
ENSG00000108175	ZMIZ1	zinc finger MIZ-type containing 1 [Source:HGNC Symbol;Acc:HGNC:16493]	0	0	1.11606	0		15.5854	7.89879	4.87938	9.45452	0.0599225	6.57811		29.7903	8.84768	17.1489	18.5956	0.0486763	7.54656		19.112	8.0745	5.25838	10.815	0.0725393	6.77016	0.078866	-0.776393		29.9666	3.54089	21.584	18.3638	0.0726675	7.52856	0.470982	-0.0180001	keep
ENSG00000224032	EPB41L4A-AS1	EPB41L4A antisense RNA 1 [Source:HGNC Symbol;Acc:HGNC:30749]	14.1829	32.6934	63.6154	36.8306		37.1652	41.7507	47.574	42.1633	0.343205	0.194589		74.1836	51.9801	36.2032	54.1223	0.28211	0.554071		119.769	157.004	147.235	141.336	0.00621282	1.93726	0.026424	1.38319		295.757	198.29	230.679	241.575	0.0167251	2.71018	0.00675313	2.15611	keep
ENSG00000291120	ENSG00000291120		0	0	1.11606	0		5.99438	0	1.21985	2.40474	0.206371	4.64659		2.92062	1.10596	3.81087	2.61248	0.0296183	4.76154		8.91894	6.28017	10.5168	8.57195	0.00685185	6.43828	0.00273508	1.67674		20.8463	10.6227	17.537	16.3353	0.0163544	7.36066	0.0149474	2.59911	keep
ENSG00000075213	SEMA3A	semaphorin 3A [Source:HGNC Symbol;Acc:HGNC:10723]	0	0	0	0		1.19888	0	0	0	0.211325	0		0	0	0	0	#DIV/0!	0		0	0	0	0	#DIV/0!	0	#DIV/0!	0		7.81737	17.7044	10.792	12.1046	0.0269261	6.93128	0.0269261	6.93128	keep
ENSG00000128165	ADM2	adrenomedullin 2 [Source:HGNC Symbol;Acc:HGNC:28898]	3.15177	0	0	0		0	0	0	0	0.211325	0		2.33649	4.42384	4.76358	3.8413	0.131122	5.3006		7.6448	7.17733	21.0335	11.9519	0.0836288	6.91311	0.0947887	1.61251		19.5434	24.7862	21.584	21.9712	0.00669735	7.78602	0.0019034	2.48542	keep
ENSG00000116514	RNF19B	ring finger protein 19B [Source:HGNC Symbol;Acc:HGNC:26886]	0	0	2.23212	0		3.59663	11.284	6.09923	6.99328	0.0656038	6.14838		1.16825	5.5298	0	2.23268	0.287844	4.54392		0	3.58867	4.2067	2.59846	0.107921	4.75406	0.433702	0.210145		18.2405	0	79.5909	32.6105	0.15278	8.35361	0.177555	3.80969	keep
ENSG00000289740	ENSG00000289740		248.989	205.501	193.078	215.856		503.528	662.37	659.936	608.611	0.0148214	1.49502		165.307	91.7947	137.191	131.431	0.0184757	-0.715338		383.514	533.814	627.85	515.059	0.0382556	1.25428	0.0223225	1.96962		1248.17	1286.52	1185.77	1240.15	0.000384562	2.52182	0.000790118	3.23716	keep
ENSG00000122592	HOXA7	homeobox A7 [Source:HGNC Symbol;Acc:HGNC:5108]	0	11.6762	12.2767	7.98429		8.39214	7.89879	24.3969	13.5626	0.182556	0.75704		51.987	61.9337	39.0614	50.994	0.0169532	2.65996		66.255	40.3725	25.2402	43.9559	0.0753328	2.44614	0.292093	-0.21382		79.4765	64.9163	53.9599	66.1176	0.0175291	3.03402	0.0830084	0.37406	keep
ENSG00000211592	IGKC	immunoglobulin kappa constant [Source:HGNC Symbol;Acc:HGNC:5716]	17.3347	14.0115	12.2767	14.5409		8.39214	10.1556	45.1343	21.2273	0.331032	0.542695		24.5332	45.3444	28.5815	32.8197	0.0608604	1.16894		109.575	94.2025	72.5656	92.1145	0.00705889	2.65499	0.0222694	1.48604		91.2026	90.8828	102.524	94.8697	0.00195243	2.69746	0.00916537	1.52852	keep
ENSG00000126705	AHDC1	AT-hook DNA binding motif containing 1 [Source:HGNC Symbol;Acc:HGNC:25230]	28.3659	0	31.2497	19.8719		13.1876	10.1556	39.0351	20.7928	0.459828	0.0650346		16.3554	17.6954	24.7706	19.6071	0.489741	-0.0192498		17.8379	19.7377	44.1704	27.2486	0.252704	0.4535	0.161726	0.47275		139.41	181.766	118.712	146.629	0.023254	2.87711	0.0123496	2.89636	keep
ENSG00000187735	TCEA1	transcription elongation factor A1 [Source:HGNC Symbol;Acc:HGNC:11612]	17.3347	0	24.5533	13.9627		22.7787	56.4199	30.4961	36.5649	0.15655	1.38253		63.0853	11.0596	33.3451	35.83	0.104497	1.35332		105.753	104.969	89.3924	100.038	0.00890538	2.83205	0.0263214	1.47873		152.439	96.7843	78.2419	109.155	0.0279773	2.95776	0.0178837	1.60444	keep
ENSG00000276210	LINC00226	long intergenic non-protein coding RNA 226 [Source:HGNC Symbol;Acc:HGNC:20168]	0	0	0	0		0	0	0	0	#DIV/0!	0		0	0	0	0	#DIV/0!	0		0	1.79433	0	0	0.211325	0	0.211325	0		7.81737	9.44237	18.886	12.0486	0.0365704	6.92464	0.0365704	6.92464	keep
ENSG00000100271	TTLL1	tubulin tyrosine ligase like 1 [Source:HGNC Symbol;Acc:HGNC:1312]	0	0	0	0		1.19888	5.64199	14.6381	7.15967	0.105909	6.18183		5.25711	15.4834	15.2435	11.9947	0.0353263	6.91823		12.7413	18.8405	30.4986	20.6935	0.0289584	7.69999	0.0650614	0.781759		10.4232	15.3438	9.44299	11.7367	0.011676	6.88712	0.471238	-0.0311091	keep
ENSG00000152611	CAPSL	calcyphosine like [Source:HGNC Symbol;Acc:HGNC:28375]	0	0	0	0		0	0	0	0	#DIV/0!	0		0	0	0	0	#DIV/0!	0		0	0	0	0	#DIV/0!	0	#DIV/0!	0		11.726	5.90148	18.886	12.1712	0.041719	6.93913	0.041719	6.93913	keep
ENSG00000132635	PCED1A	PC-esterase domain containing 1A [Source:HGNC Symbol;Acc:HGNC:16212]	3.15177	7.00573	5.5803	5.24593		19.182	16.926	18.2977	18.1352	0.00912901	1.77021		11.6825	26.543	11.4326	16.5527	0.0570699	1.63924		2.54827	52.9328	45.222	33.5677	0.0957402	2.65485	0.16385	1.01561		23.4521	67.2769	44.5169	45.082	0.0373644	3.07923	0.0405943	1.43999	keep
ENSG00000182568	SATB1	SATB homeobox 1 [Source:HGNC Symbol;Acc:HGNC:10541]	4.72765	0	3.34818	2.69194		10.7899	15.7976	15.858	14.1485	0.0285065	2.35147		100.469	28.755	43.825	57.683	0.0584274	4.3713		22.9344	16.149	17.8785	18.9873	0.00211746	2.77327	0.0949151	-1.59803		62.5389	28.3271	13.49	34.7853	0.073535	3.64328	0.0917282	-0.728025	keep
ENSG00000113389	NPR3	natriuretic peptide receptor 3 [Source:HGNC Symbol;Acc:HGNC:7945]	0	0	2.23212	0		15.5854	5.64199	7.31907	9.51549	0.0618756	6.58729		10.5142	1.10596	4.76358	5.46125	0.124211	5.79734		0	0.897167	0	0	0.339809	0	0.112764	-5.79734		40.3897	1.1803	35.0739	25.548	0.0874639	8.0027	0.0912588	2.20536	keep
ENSG00000133321	PLAAT4	phospholipase A and acyltransferase 4 [Source:HGNC Symbol;Acc:HGNC:9869]	6.30353	0	0	0		13.1876	3.38519	10.9786	9.18382	0.0420287	6.53665		5.25711	5.5298	2.85815	4.54835	0.164246	5.53865		0	1.79433	0	0	0.301388	0	0.0150305	-5.53865		48.2071	28.3271	18.886	31.8067	0.0235165	8.31772	0.0389252	2.77907	keep
ENSG00000182022	CHST15	carbohydrate sulfotransferase 15 [Source:HGNC Symbol;Acc:HGNC:18137]	0	0	0	0		7.19326	0	0	0	0.211325	0		0	3.31788	0	0	0.211325	0		0	3.58867	2.10335	1.89734	0.104979	4.32001	0.176828	4.32001		39.0868	0	13.49	17.5256	0.132941	7.46153	0.157206	7.46153	keep
ENSG00000247774	PCED1B-AS1	PCED1B antisense RNA 1 [Source:HGNC Symbol;Acc:HGNC:44166]	427.064	499.742	277.899	401.568		190.621	250.504	262.267	234.464	0.0791933	-0.776022		279.795	1074.99	781.228	712.005	0.154627	0.826085		1404.1	965.351	1105.31	1158.25	0.0189866	1.528	0.171153	0.701912		1801.9	2427.87	2108.48	2112.75	0.00489197	2.39511	0.000949545	1.56903	keep
ENSG00000076641	PAG1	phosphoprotein membrane anchor with glycosphingolipid microdomains 1 [Source:HGNC Symbol;Acc:HGNC:30043]	18.9106	14.0115	29.0176	20.6465		61.1427	25.9532	14.6381	33.9113	0.251261	0.713145		139.021	123.867	90.5081	117.799	0.0164572	2.50661		135.058	185.714	208.232	176.334	0.00796525	3.08819	0.118961	0.581581		93.8084	107.407	178.068	126.428	0.020813	2.60851	0.425205	0.101902	keep
ENSG00000114631	PODXL2	podocalyxin like 2 [Source:HGNC Symbol;Acc:HGNC:17936]	0	0	0	0		20.3809	2.2568	0	7.5459	0.181307	6.25661		2.92062	18.8013	0.952717	7.55822	0.15641	6.25894		31.8533	5.383	11.5684	16.2683	0.0894159	7.35476	0.275591	1.09582		1.30289	14.1636	24.282	13.2495	0.0922545	7.06064	0.293262	0.801702	keep
ENSG00000227775	AL031282.1	ribosomal protein S7 (RPS7) pseudogene	53.58	30.3582	65.8476	49.9286		68.336	91.4003	114.665	91.4672	0.0477465	0.872079		69.5106	136.033	187.685	131.076	0.0663742	1.39068		220.425	191.097	211.387	207.636	0.000804697	2.05393	0.0916944	0.663245		289.243	212.453	304.874	268.856	0.00351066	2.42655	0.0419367	1.03587	keep
ENSG00000215086	NPM1P24	nucleophosmin 1 pseudogene 24 [Source:HGNC Symbol;Acc:HGNC:45097]	0	0	0	0		1.19888	0	2.43969	1.21286	0.113602	3.71464		3.50474	8.84768	0.952717	4.43504	0.0984091	5.50304		3.8224	7.17733	11.5684	7.52272	0.0392756	6.25223	0.251279	0.749189		18.2405	5.90148	10.792	11.6447	0.0416155	6.87586	0.152394	1.37282	keep
ENSG00000105877	DNAH11	dynein axonemal heavy chain 11 [Source:HGNC Symbol;Acc:HGNC:2942]	0	0	5.5803	0		20.3809	7.89879	28.0564	18.7787	0.0326634	7.56062		10.5142	2.21192	10.4799	7.73534	0.069125	6.29192		12.7413	2.6915	14.7235	10.0521	0.0541353	6.66563	0.0834315	0.37371		31.2695	25.9665	28.329	28.5216	0.00428501	8.16096	0.0033299	1.86904	keep
ENSG00000100889	PCK2	phosphoenolpyruvate carboxykinase 2, mitochondrial [Source:HGNC Symbol;Acc:HGNC:8725]	4.72765	14.0115	12.2767	10.3386		2.39775	6.77039	7.31907	5.49574	0.038082	-0.899526		33.295	16.5894	35.2505	28.3783	0.0748844	1.44794		38.224	44.8583	44.1704	42.4176	0.000288151	2.02613	0.0953934	0.578196		61.236	71.9981	64.7519	65.9953	0.000437269	2.66262	0.025877	1.21468	keep
ENSG00000182621	PLCB1	phospholipase C beta 1 [Source:HGNC Symbol;Acc:HGNC:15917]	0	0	1.11606	0		1.19888	0	2.43969	1.21286	0.0922501	3.71464		0	0	0	0	0.211325	0		0	3.58867	0	0	0.310074	0	0.211325	0		24.755	7.08178	14.839	15.5586	0.0492311	7.29081	0.0465997	7.29081	keep
ENSG00000100644	HIF1A	hypoxia inducible factor 1 subunit alpha [Source:HGNC Symbol;Acc:HGNC:4910]	6.30353	0	12.2767	6.1934		35.9663	16.926	20.7374	24.5432	0.0483412	1.96928		24.5332	7.74172	16.1962	16.157	0.0726122	1.36915		12.7413	27.8122	21.0335	20.529	0.0842322	1.71276	0.34075	0.343611		53.4187	53.1133	49.9129	52.1483	0.00473758	3.05347	0.00899306	1.68432	keep
ENSG00000210100	MT-TI	mitochondrially encoded tRNA-Ile (AUU/C) [Source:HGNC Symbol;Acc:HGNC:7488]	7.87941	0	33.4818	13.7871		49.154	42.8791	23.1771	38.4034	0.147059	1.47124		50.8187	17.6954	13.338	27.284	0.269102	0.979592		145.251	210.834	209.283	188.456	0.00721628	3.76318	0.0201583	2.78359		115.958	103.866	91.7319	103.852	0.0149869	2.9041	0.00318418	1.92451	keep
ENSG00000031698	SARS1	seryl-tRNA synthetase 1 [Source:HGNC Symbol;Acc:HGNC:10537]	70.9147	156.461	100.445	109.274		79.1259	127.509	131.743	112.793	0.429812	0.0456853		192.761	215.662	288.673	232.365	0.0403313	1.08775		657.453	608.279	622.592	629.441	0.00277348	2.52503	0.00447441	1.43729		497.706	552.379	555.787	535.29	0.000809154	2.29132	0.00219079	1.20358	keep
ENSG00000130812	ANGPTL6	angiopoietin like 6 [Source:HGNC Symbol;Acc:HGNC:23140]	3.15177	0	23.4373	8.86301		22.7787	7.89879	0	10.2258	0.46262	0.204201		8.17772	13.2715	17.1489	12.866	0.276659	0.532683		7.6448	12.5603	0	6.73505	0.431664	-0.391032	0.190797	-0.923716		19.5434	194.749	52.6109	88.9677	0.148929	3.31285	0.144249	2.78016	keep
ENSG00000182919	C11orf54	chromosome 11 open reading frame 54 [Source:HGNC Symbol;Acc:HGNC:30204]	0	0	0	0		7.19326	4.51359	4.87938	5.52875	0.0111295	5.81474		11.6825	6.63576	4.76358	7.69393	0.0325749	6.28428		2.54827	7.17733	13.6718	7.79913	0.0684215	6.30362	0.492866	0.0193412		13.0289	15.3438	5.39599	11.2563	0.0322347	6.82734	0.150783	0.543064	keep
ENSG00000167703	SLC43A2	solute carrier family 43 member 2 [Source:HGNC Symbol;Acc:HGNC:23087]	11.0312	0	8.92848	6.65322		31.1708	9.02719	21.9572	20.7184	0.0247246	1.62421		18.1078	12.1656	20.0071	16.7601	0.0113221	1.31997		5.09653	3.58867	15.7751	8.15344	0.366684	0.28942	0.0384253	-1.03055		49.51	36.5892	78.2419	54.7803	0.0226502	3.02264	0.0331296	1.70267	keep
ENSG00000154059	IMPACT	impact RWD domain protein [Source:HGNC Symbol;Acc:HGNC:20387]	0	0	0	0		10.7899	6.77039	24.3969	13.9857	0.0599183	7.13809		17.5237	1.10596	5.7163	8.11532	0.119397	6.36024		0	8.97167	12.6201	7.19726	0.097458	6.18928	0.461047	-0.170962		1.30289	24.7862	12.141	12.7434	0.100587	7.00488	0.363735	0.644635	keep
ENSG00000234741	GAS5	growth arrest specific 5 [Source:HGNC Symbol;Acc:HGNC:16355]	100.856	123.768	151.784	125.47		209.803	172.645	178.097	186.849	0.0652707	0.574155		326.525	210.132	281.051	272.57	0.0351233	1.11867		424.287	422.566	474.305	440.386	0.000327499	1.81061	0.0209348	0.691942		681.414	553.559	555.787	596.92	0.00668311	2.24929	0.00295055	1.13063	keep
ENSG00000161010	MRNIP	MRN complex interacting protein [Source:HGNC Symbol;Acc:HGNC:30817]	0	0	1.11606	0		5.99438	4.51359	0	3.50266	0.142614	5.17099		1.75237	12.1656	0.952717	4.95688	0.176982	5.66018		19.112	9.86883	11.5684	13.5164	0.0240012	7.0892	0.138002	1.42903		22.1492	4.72118	20.235	15.7018	0.0520623	7.30394	0.179555	1.64377	keep
ENSG00000053254	FOXN3	forkhead box N3 [Source:HGNC Symbol;Acc:HGNC:1928]	25.2141	9.34097	24.5533	19.7028		28.773	33.8519	43.9144	35.5131	0.0644621	0.846705		83.5296	69.6755	26.6761	59.9604	0.0846409	1.60071		105.753	80.745	107.271	97.923	0.000978624	2.30742	0.110154	0.706707		152.439	80.2601	110.618	114.439	0.0150571	2.53206	0.0676258	0.931352	keep
ENSG00000134864	GGACT	gamma-glutamylamine cyclotransferase [Source:HGNC Symbol;Acc:HGNC:25100]	3.15177	0	0	0		10.7899	7.89879	9.75876	9.48248	0.00310604	6.58233		4.67298	0	3.81087	2.82795	0.124875	4.87182		11.4672	8.97167	12.6201	11.0197	0.00878314	6.79697	0.00361476	1.92515		19.5434	29.5074	12.141	20.3973	0.0329262	7.67929	0.0534906	2.80747	keep
ENSG00000070882	OSBPL3	oxysterol binding protein like 3 [Source:HGNC Symbol;Acc:HGNC:16370]	4.72765	0	0	0		5.99438	3.38519	6.09923	5.1596	0.0622432	5.71688		0.584123	8.84768	0	3.14393	0.361004	5.01967		0	7.17733	1.05168	2.743	0.383265	4.82934	0.331323	-0.190329		42.9955	12.9833	21.584	25.8542	0.0410577	8.01983	0.0882584	3.00015	keep
ENSG00000132570	PCBD2	pterin-4 alpha-carbinolamine dehydratase 2 [Source:HGNC Symbol;Acc:HGNC:24474]	0	0	0	0		4.79551	10.1556	2.43969	5.79693	0.0631806	5.88189		14.6031	0	1.90543	5.50284	0.176401	5.80809		11.4672	5.383	15.7751	10.8751	0.0344905	6.77809	0.194005	0.970006		6.51447	9.44237	17.537	11.1646	0.0386065	6.81565	0.254509	1.00757	keep
ENSG00000262902	MTCO1P40	MT-CO1 pseudogene 40 [Source:HGNC Symbol;Acc:HGNC:52105]	31.5177	23.3524	36.83	30.5667		79.1259	97.0422	123.204	99.7908	0.0130574	1.70368		29.2062	28.755	112.421	56.7939	0.200424	0.891601		126.139	55.6243	37.8603	73.208	0.130638	1.2573	0.38647	0.365696		145.924	152.258	169.974	156.052	0.00101875	2.34821	0.0208778	1.45661	keep
ENSG00000162894	FCMR	Fc fragment of IgM receptor [Source:HGNC Symbol;Acc:HGNC:14315]	3.15177	11.6762	8.92848	7.91882		7.19326	0	0	0	0.186347	-6.32532		15.7713	23.2252	9.52717	16.1745	0.0823045	1.02116		11.4672	26.0178	30.4986	22.6612	0.0306964	1.50512	0.239804	0.483959		62.5389	15.3438	107.92	61.9342	0.0949794	2.9516	0.137185	1.93045	keep
ENSG00000140105	WARS1	tryptophanyl-tRNA synthetase 1 [Source:HGNC Symbol;Acc:HGNC:12729]	53.58	135.444	98.2133	95.7458		43.1596	80.1163	79.29	67.5219	0.0884786	-0.503224		220.799	275.384	237.226	244.47	0.0019235	1.35146		341.468	455.761	451.169	416.132	0.00170977	2.1186	0.0121645	0.767144		383.051	541.756	427.632	450.813	0.0025835	2.23406	0.0109819	0.882604	keep
ENSG00000072682	P4HA2	prolyl 4-hydroxylase subunit alpha 2 [Source:HGNC Symbol;Acc:HGNC:8547]	0	0	0	0		0	5.64199	0	0	0.211325	0		0.584123	0	0	0	0.211325	0		0	0	1.05168	0	0.211325	0	0.387805	0		19.5434	10.6227	4.04699	11.4044	0.0631612	6.84604	0.0608498	6.84604	keep
ENSG00000178573	MAF	MAF bZIP transcription factor [Source:HGNC Symbol;Acc:HGNC:6776]	0	0	0	0		0	0	1.21985	0	0.211325	0		1.16825	0	0	0	0.211325	0		0	0	0	0	#DIV/0!	0	0.211325	0		3.90868	17.7044	12.141	11.2514	0.0534461	6.82672	0.0653413	6.82672	keep
ENSG00000245910	SNHG6	small nucleolar RNA host gene 6 [Source:HGNC Symbol;Acc:HGNC:32965]	376.636	231.189	386.157	331.327		598.24	602.565	494.037	564.947	0.0460808	0.769679		992.425	534.179	737.403	754.669	0.0244545	1.18734		686.758	899.858	1055.88	880.833	0.0221573	1.41034	0.309391	0.222997		1659.89	1345.54	1483.9	1496.44	0.00128861	2.17487	0.0015657	0.987525	keep
ENSG00000211895	IGHA1	immunoglobulin heavy constant alpha 1 [Source:HGNC Symbol;Acc:HGNC:5478]	0	0	0	0		0	0	0	0	#DIV/0!	0		0	0	0	0	#DIV/0!	0		0	0	0	0	#DIV/0!	0	#DIV/0!	0		5.21158	14.1636	13.49	10.955	0.0313087	6.78856	0.0313087	6.78856	keep
ENSG00000211892	IGHG4	immunoglobulin heavy constant gamma 4 (G4m marker) [Source:HGNC Symbol;Acc:HGNC:5528]	0	0	0	0		0	0	0	0	#DIV/0!	0		0	0	1.90543	0	0.211325	0		0	2.6915	1.05168	1.24773	0.126061	3.75245	0.31212	3.75245		23.4521	5.90148	5.39599	11.5832	0.0951501	6.86829	0.111961	6.86829	keep
ENSG00000136378	ADAMTS7	ADAM metallopeptidase with thrombospondin type 1 motif 7 [Source:HGNC Symbol;Acc:HGNC:223]	0	0	0	0		0	7.89879	0	0	0.211325	0		0	1.10596	0	0	0.211325	0		0	0	0	0	#DIV/0!	0	0.211325	0		7.81737	20.065	5.39599	11.0928	0.0672654	6.80643	0.0620302	6.80643	keep
ENSG00000177410	ZFAS1	ZNFX1 antisense RNA 1 [Source:HGNC Symbol;Acc:HGNC:33101]	94.553	95.745	167.409	119.236		190.621	221.166	134.183	181.99	0.163366	0.609628		277.458	161.47	195.307	211.412	0.0934415	0.825713		419.19	360.661	431.187	403.679	0.00247802	1.75854	0.0098538	0.932828		499.008	505.167	617.841	540.672	0.000596427	2.18	0.0150569	1.35428	keep
ENSG00000184226	PCDH9	protocadherin 9 [Source:HGNC Symbol;Acc:HGNC:8661]	0	0	0	0		0	0	0	0	#DIV/0!	0		0	0	0	0	#DIV/0!	0		0	5.383	0	0	0.211325	0	0.211325	0		6.51447	5.90148	21.584	11.3333	0.0788527	6.8371	0.0788527	6.8371	keep
ENSG00000158517	NCF1	neutrophil cytosolic factor 1 [Source:HGNC Symbol;Acc:HGNC:7660]	1.57588	0	4.46424	2.01337		5.99438	1.1284	1.21985	2.78088	0.381237	0.446959		47.8981	37.6026	60.0212	48.5073	0.00610161	4.52355		71.3515	76.2592	87.289	78.2999	0.00121473	5.21323	0.0113494	0.689679		29.9666	22.4256	24.282	25.5581	0.00570729	3.60179	0.0353009	-0.921761	keep
ENSG00000170684	ZNF296	zinc finger protein 296 [Source:HGNC Symbol;Acc:HGNC:15981]	0	0	0	0		16.7843	5.64199	15.858	12.7614	0.0350591	7.00691		16.3554	9.95364	11.4326	12.5806	0.0114262	6.98647		12.7413	34.9895	12.6201	20.117	0.0568953	7.65942	0.242263	0.672949		11.726	15.3438	5.39599	10.822	0.0325918	6.77109	0.336649	-0.215386	keep
ENSG00000080822	CLDND1	claudin domain containing 1 [Source:HGNC Symbol;Acc:HGNC:1322]	14.1829	30.3582	14.5088	19.6833		11.9888	16.926	20.7374	16.5507	0.31875	-0.248699		24.5332	27.649	5.7163	19.2995	0.475998	-0.0282641		12.7413	17.0462	22.0852	17.2909	0.365329	-0.185951	0.423675	-0.157686		109.443	95.604	94.4299	99.8257	0.00574458	2.33657	0.00311011	2.36484	keep
ENSG00000290036	ENSG00000290036		0	0	0	0		0	0	0	0	#DIV/0!	0		0	0	0	0	#DIV/0!	0		0	0	0	0	#DIV/0!	0	#DIV/0!	0		10.4232	5.90148	16.188	10.8375	0.0339259	6.77314	0.0339259	6.77314	keep
ENSG00000232021	LEF1-AS1	LEF1 antisense RNA 1 [Source:HGNC Symbol;Acc:HGNC:40339]	0	0	0	0		0	0	0	0	#DIV/0!	0		0	0	0	0	#DIV/0!	0		0	0	0	0	#DIV/0!	0	#DIV/0!	0		15.6347	8.26207	8.09399	10.6636	0.0251434	6.75002	0.0251434	6.75002	keep
ENSG00000174130	TLR6	toll like receptor 6 [Source:HGNC Symbol;Acc:HGNC:16711]	6.30353	2.33524	8.92848	5.85575		3.59663	12.4124	35.3755	17.1282	0.156635	1.53241		16.3554	11.0596	19.0543	15.4898	0.00111321	1.38825		21.6603	24.2235	31.5503	25.8113	0.0065634	2.12123	0.0272947	0.732982		16.9376	69.6375	53.9599	46.845	0.0653684	2.97862	0.101793	1.59037	keep
ENSG00000042445	RETSAT	retinol saturase [Source:HGNC Symbol;Acc:HGNC:25991]	1.57588	0	0	0		8.39214	3.38519	0	3.92578	0.113051	5.3312		8.76185	7.74172	23.8179	13.4405	0.0707207	7.08114		7.6448	2.6915	6.31005	5.54878	0.0250213	5.81987	0.125632	-1.26127		15.6347	33.0483	1.349	16.6773	0.11079	7.39037	0.418825	0.309234	keep
ENSG00000284669	AC092053.3	novel transcript, antisense CSRNP1	9.4553	2.33524	8.92848	6.90634		13.1876	12.4124	35.3755	20.3252	0.0929134	1.54362		2.92062	11.0596	1.90543	5.29522	0.392397	-0.37698		5.09653	4.48583	13.6718	7.75138	0.392242	0.164286	0.344199	0.541266		37.7839	82.6207	31.027	50.4772	0.0710059	2.85175	0.0383664	3.22873	keep
ENSG00000105810	CDK6	cyclin dependent kinase 6 [Source:HGNC Symbol;Acc:HGNC:1777]	39.3971	18.6819	42.4103	33.4964		110.297	83.5015	76.8503	90.2161	0.0186659	1.42668		160.05	39.8146	77.1701	92.3448	0.0997346	1.46028		56.0619	61.0073	51.5321	56.2004	0.076186	0.744838	0.213296	-0.715446		139.41	127.472	230.679	165.853	0.0210772	2.3044	0.142305	0.844115	keep
ENSG00000158402	CDC25C	cell division cycle 25C [Source:HGNC Symbol;Acc:HGNC:1727]	6.30353	0	0	0		21.5798	5.64199	41.4747	22.8988	0.0957718	7.84542		16.3554	11.0596	27.6288	18.3479	0.0520766	7.52732		14.0155	25.1207	10.5168	16.551	0.057878	7.37946	0.430124	-0.147854		7.81737	51.933	32.3759	30.7088	0.0952943	8.2672	0.245273	0.739882	keep
ENSG00000118308	IRAG2	inositol 1,4,5-triphosphate receptor associated 2 [Source:HGNC Symbol;Acc:HGNC:6690]	4.72765	0	11.1606	5.29608		22.7787	3.38519	21.9572	16.0404	0.0632387	1.58069		24.5332	1.10596	29.5342	18.3911	0.0805722	1.77685		5.09653	7.17733	26.2919	12.8552	0.109198	1.26355	0.26749	-0.513296		45.6013	44.8513	40.4699	43.6408	0.00722905	3.019	0.0606458	1.24215	keep
ENSG00000119720	NRDE2	NRDE-2, necessary for RNA interference, domain containing [Source:HGNC Symbol;Acc:HGNC:20186]	0	0	3.34818	0		3.59663	10.1556	10.9786	8.24361	0.0324498	6.3826		15.7713	7.74172	20.0071	14.5067	0.0210239	7.19049		2.54827	10.766	13.6718	8.99535	0.049057	6.50706	0.181186	-0.683429		10.4232	48.3921	9.44299	22.7528	0.124308	7.83622	0.331334	0.645738	keep
ENSG00000180900	SCRIB	scribble planar cell polarity protein [Source:HGNC Symbol;Acc:HGNC:30377]	0	0	0	0		8.39214	0	0	0	0.211325	0		4.08886	0	0.952717	1.68053	0.153348	4.15423		0	3.58867	3.15503	2.2479	0.0925931	4.5533	0.416282	0.399066		3.90868	17.7044	10.792	10.8017	0.0566475	6.76841	0.110026	2.61418	keep
ENSG00000269898	AC018695.2	novel transcript, antisense to C16orf74	1.57588	0	0	0		0	0	3.65954	0	0.349037	0		3.50474	2.21192	0	1.90555	0.0927023	4.32593		0	3.58867	2.10335	1.89734	0.232872	4.32001	0.498351	-0.00592059		20.8463	11.803	9.44299	14.0308	0.022442	7.14269	0.0216493	2.81677	keep
ENSG00000238121	LINC00426	long intergenic non-protein coding RNA 426 [Source:HGNC Symbol;Acc:HGNC:42761]	0	0	0	0		0	0	0	0	#DIV/0!	0		0	0	0	0	#DIV/0!	0		0	0.897167	0	0	0.211325	0	0.211325	0		9.12026	4.72118	18.886	10.9091	0.060529	6.78256	0.060529	6.78256	keep
ENSG00000130449	ZSWIM6	zinc finger SWIM-type containing 6 [Source:HGNC Symbol;Acc:HGNC:29316]	0	0	0	0		0	1.1284	1.21985	0.782748	0.0920609	3.142		18.1078	5.5298	10.4799	11.3725	0.0448813	6.84204		5.09653	3.58867	6.31005	4.99842	0.0119562	5.67198	0.100001	-1.17006		6.51447	15.3438	9.44299	10.4338	0.0283564	6.71888	0.446603	-0.123158	keep
ENSG00000185650	ZFP36L1	ZFP36 ring finger protein like 1 [Source:HGNC Symbol;Acc:HGNC:1107]	4.72765	0	39.0621	14.5966		57.5461	45.1359	19.5175	40.7332	0.186382	1.47426		18.6919	25.4371	9.52717	17.8854	0.431211	0.291345		77.7222	45.7555	58.8938	60.7905	0.0474682	2.05074	0.0331425	1.75939		212.372	249.042	121.41	194.275	0.0348713	3.72529	0.017008	3.43394	keep
ENSG00000183337	BCOR	BCL6 corepressor [Source:HGNC Symbol;Acc:HGNC:20893]	0	0	0	0		4.79551	2.2568	3.65954	3.57061	0.0198882	5.19795		8.76185	5.5298	0	4.76388	0.101807	5.60404		3.8224	5.383	2.10335	3.76958	0.0288586	5.27411	0.339668	-0.32993		14.3318	11.803	5.39599	10.5103	0.0292306	6.72932	0.00108512	1.12528	keep
ENSG00000151287	TEX30	testis expressed 30 [Source:HGNC Symbol;Acc:HGNC:25188]	4.72765	0	10.0445	4.92406		14.3865	30.4668	14.6381	19.8305	0.100202	1.98805		11.0983	5.5298	6.66902	7.76572	0.229155	0.646724		8.91894	25.1207	13.6718	15.9038	0.130369	1.67149	0.163087	1.02476		44.2984	35.4089	43.1679	40.9584	0.00136593	3.03075	0.0016491	2.38403	keep
ENSG00000117090	SLAMF1	signaling lymphocytic activation molecule family member 1 [Source:HGNC Symbol;Acc:HGNC:10903]	0	0	2.23212	0		2.39775	0	0	0	0.485404	0		1.75237	1.10596	1.90543	1.58792	0.151621	4.07718		0	2.6915	0	0	0.462075	0	0.302941	-4.07718		33.8753	11.803	9.44299	18.3737	0.0827358	7.52933	0.0808992	3.45216	keep
ENSG00000157191	NECAP2	NECAP endocytosis associated 2 [Source:HGNC Symbol;Acc:HGNC:25528]	9.4553	7.00573	17.857	11.4393		29.9719	29.3384	23.1771	27.4958	0.0483727	1.25789		33.295	27.649	24.7706	28.5715	0.0404286	1.31306		30.5792	28.7093	42.067	33.7852	0.000895581	1.5541	0.242586	0.241035		83.3852	66.0966	49.9129	66.4649	0.0231055	2.5282	0.0171615	1.21514	keep
ENSG00000136877	FPGS	folylpolyglutamate synthase [Source:HGNC Symbol;Acc:HGNC:3824]	61.4594	58.3811	61.3833	60.4079		82.7225	76.7311	60.9923	73.482	0.0969094	0.282228		87.0343	66.3576	94.319	82.5703	0.0479213	0.450245		80.2704	86.128	98.8575	88.4186	0.0175404	0.548857	0.263135	0.0986121		271.002	245.502	240.122	252.208	0.00114523	2.05999	0.00248287	1.60975	keep
ENSG00000103485	QPRT	quinolinate phosphoribosyltransferase [Source:HGNC Symbol;Acc:HGNC:9755]	11.0312	18.6819	15.6248	15.1127		40.7618	45.1359	9.75876	31.8855	0.138898	1.07215		49.0663	33.1788	21.9125	34.7192	0.0877393	1.19461		3.8224	32.298	22.0852	19.4019	0.277655	0.35834	0.206865	-0.836272		82.0823	53.1133	98.4768	77.8908	0.0249571	2.35803	0.0638871	1.16342	keep
ENSG00000100055	CYTH4	cytohesin 4 [Source:HGNC Symbol;Acc:HGNC:9505]	44.1247	18.6819	21.2051	28.0039		51.5517	25.9532	59.7724	45.7591	0.115044	0.706436		106.31	123.867	80.0282	103.402	0.0185116	1.88082		166.912	167.77	141.976	158.886	0.00241108	2.50006	0.00538247	0.61924		95.1113	205.372	117.363	139.282	0.0540499	2.3102	0.156064	0.429384	keep
ENSG00000198771	RCSD1	RCSD domain containing 1 [Source:HGNC Symbol;Acc:HGNC:28310]	53.58	53.7106	109.374	72.2215		98.3079	91.4003	62.2121	83.9734	0.364545	0.217225		186.335	120.55	181.016	162.634	0.0254506	1.17002		180.927	208.143	135.666	174.912	0.0594906	1.27496	0.392359	0.10494		363.507	259.665	304.874	309.349	0.0114567	2.0972	0.00573729	0.927187	keep
ENSG00000172007	RAB33B	RAB33B, member RAS oncogene family [Source:HGNC Symbol;Acc:HGNC:16075]	0	0	0	0		5.99438	14.6692	2.43969	7.70108	0.0840346	6.2856		9.34597	12.1656	8.57445	10.0287	0.00581877	6.6623		3.8224	0	1.05168	1.62469	0.145089	4.10827	0.0253362	-2.55403		9.12026	16.5241	5.39599	10.3468	0.0435295	6.70692	0.44897	0.0446178	keep
ENSG00000168234	TTC39C	tetratricopeptide repeat domain 39C [Source:HGNC Symbol;Acc:HGNC:26595]	37.8212	32.6934	53.5709	41.3618		27.5742	31.5951	45.1343	34.7679	0.0712346	-0.249886		38.5521	71.8874	46.6831	52.3742	0.260385	0.339825		66.255	60.1102	45.222	57.1957	0.160341	0.466644	0.361451	0.126819		161.559	203.011	176.719	180.43	0.00619547	2.12238	0.000197179	1.78255	keep
ENSG00000151881	TMEM267	transmembrane protein 267 [Source:HGNC Symbol;Acc:HGNC:26139]	0	0	2.23212	0		0	5.64199	7.31907	4.32035	0.0922969	5.46609		5.25711	2.21192	7.62173	5.03025	0.0269656	5.68096		8.91894	6.28017	17.8785	11.0259	0.0331564	6.79777	0.0533791	1.11681		11.726	10.6227	31.027	17.7919	0.0506423	7.48316	0.0699331	1.8022	keep
ENSG00000172260	NEGR1	neuronal growth regulator 1 [Source:HGNC Symbol;Acc:HGNC:17302]	0	0	0	0		1.19888	0	0	0	0.211325	0		3.50474	0	1.90543	1.80339	0.108499	4.2505		0	5.383	0	0	0.211325	0	0.498829	-4.2505		6.51447	11.803	12.141	10.1528	0.0153607	6.67987	0.0455243	2.42938	keep
ENSG00000125726	CD70	CD70 molecule [Source:HGNC Symbol;Acc:HGNC:11937]	0	0	0	0		0	0	0	0	#DIV/0!	0		7.5936	9.95364	12.3853	9.97752	0.00934226	6.655		8.91894	5.383	9.46508	7.92234	0.0125514	6.32595	0.18123	-0.329046		15.6347	0	28.329	14.6546	0.107775	7.20502	0.301871	0.550021	keep
ENSG00000150401	DCUN1D2	defective in cullin neddylation 1 domain containing 2 [Source:HGNC Symbol;Acc:HGNC:20328]	0	0	0	0		0	0	0	0	#DIV/0!	0		2.92062	5.5298	1.90543	3.45195	0.0427212	5.15054		7.6448	8.0745	7.36173	7.69368	0.000362273	6.28423	0.0199839	1.13369		9.12026	12.9833	8.09399	10.0658	0.0105876	6.66758	0.00200228	1.51705	keep
ENSG00000071564	TCF3	transcription factor 3 [Source:HGNC Symbol;Acc:HGNC:11633]	15.7588	74.7278	59.1512	49.8793		44.3584	77.8595	43.9144	55.3775	0.353743	0.150572		136.685	163.682	139.097	146.488	0.00808185	1.55236		151.622	191.994	110.426	151.347	0.029212	1.59941	0.402071	0.0470492		211.069	203.011	257.659	223.913	0.00843416	2.16418	0.0387959	0.611816	keep
ENSG00000253293	HOXA10	homeobox A10 [Source:HGNC Symbol;Acc:HGNC:5100]	12.6071	4.67049	2.23212	6.50322		17.9832	20.3112	34.1557	24.15	0.0749343	1.87674		83.5296	34.2848	39.0614	52.2919	0.0347154	2.9881		35.6757	43.9612	51.5321	43.723	0.0198365	2.73045	0.35273	-0.257656		35.1781	47.2118	52.6109	45.0003	0.0216305	2.77189	0.378215	-0.216207	keep
ENSG00000078399	HOXA9	homeobox A9 [Source:HGNC Symbol;Acc:HGNC:5109]	14.1829	0	3.34818	5.84371		19.182	13.5408	10.9786	14.5671	0.0372837	1.30315		45.5616	30.9669	30.4869	35.6718	0.00102094	2.58939		36.9499	44.8583	30.4986	37.4356	0.0213898	2.65882	0.406543	0.0694366		36.481	61.3754	41.8189	46.5585	0.0347678	2.9727	0.220216	0.383316	keep
ENSG00000035115	SH3YL1	SH3 and SYLF domain containing 1 [Source:HGNC Symbol;Acc:HGNC:29546]	0	0	1.11606	0		1.19888	13.5408	9.75876	8.16614	0.0809745	6.36914		7.5936	4.42384	4.76358	5.59367	0.0247475	5.83129		15.2896	3.58867	9.46508	9.44778	0.0580987	6.57709	0.131474	0.745806		18.2405	3.54089	21.584	14.4551	0.0588071	7.18538	0.114871	1.3541	keep
ENSG00000140396	NCOA2	nuclear receptor coactivator 2 [Source:HGNC Symbol;Acc:HGNC:7669]	0	0	1.11606	0		7.19326	0	9.75876	5.65067	0.0934511	5.84566		10.5142	2.21192	6.66902	6.46505	0.0637088	6.03673		7.6448	0	5.25838	4.30106	0.108663	5.45978	0.0179775	-0.576955		15.6347	20.065	5.39599	13.6986	0.0525775	7.10838	0.163501	1.07164	keep
ENSG00000121039	RDH10	retinol dehydrogenase 10 [Source:HGNC Symbol;Acc:HGNC:19975]	1.57588	4.67049	7.81242	4.68626		1.19888	0	0	0	0.0924923	-5.58083		1.75237	3.31788	0.952717	2.00766	0.168325	-1.18326		1.27413	0	4.2067	1.82694	0.0808737	-1.31258	0.466501	-0.129324		32.5724	28.3271	45.8659	35.5885	0.00880662	2.89849	0.0147991	4.08175	keep
ENSG00000169249	ZRSR2	zinc finger CCCH-type, RNA binding motif and serine/arginine rich 2 [Source:HGNC Symbol;Acc:HGNC:23019]	0	0	0	0		13.1876	9.02719	0	7.40494	0.0987283	6.22977		9.34597	5.5298	5.7163	6.86402	0.0156112	6.12185		3.8224	3.58867	12.6201	6.67706	0.0768658	6.08259	0.482113	-0.0392621		20.8463	3.54089	8.09399	10.8271	0.0858632	6.77176	0.21185	0.649913	keep
ENSG00000272398	CD24	CD24 molecule [Source:HGNC Symbol;Acc:HGNC:1645]	6.30353	0	7.81242	4.70532		7.19326	11.284	12.1985	10.2252	0.106198	1.10347		1.16825	0	2.85815	1.34213	0.0918174	-1.73643		0	0.897167	0	0	0.121373	-5.58656	0.21906	-3.85013		39.0868	27.1468	48.5639	38.2659	0.00677398	2.99712	0.0102906	4.73355	keep
ENSG00000176641	RNF152	ring finger protein 152 [Source:HGNC Symbol;Acc:HGNC:26811]	0	0	0	0		0	0	0	0	#DIV/0!	0		0	0	0	0	#DIV/0!	0		0	2.6915	0	0	0.211325	0	0.211325	0		35.1781	0	9.44299	14.8737	0.146354	7.22629	0.146354	7.22629	keep
ENSG00000230076	RPL10P6	ribosomal protein L10 pseudogene 6 [Source:HGNC Symbol;Acc:HGNC:52343]	248.989	235.86	316.961	267.27		457.971	490.853	395.23	448.018	0.0380517	0.745041		672.326	322.94	431.581	475.616	0.0964743	0.831261		578.457	809.244	737.224	708.308	0.0125343	1.40574	0.153748	0.574482		969.353	1013.87	1019.84	1001.02	0.000477812	1.90471	0.0234494	1.07345	keep
ENSG00000249471	ZNF324B	zinc finger protein 324B [Source:HGNC Symbol;Acc:HGNC:33107]	0	0	0	0		0	2.2568	0	0	0.211325	0		0	1.10596	9.52717	3.54438	0.179963	5.1876		0	4.48583	0	0	0.211325	0	0.324455	-5.1876		16.9376	4.72118	9.44299	10.3673	0.0501514	6.70974	0.158833	1.52214	keep
ENSG00000110852	CLEC2B	C-type lectin domain family 2 member B [Source:HGNC Symbol;Acc:HGNC:2053]	66.1871	16.3467	121.651	68.0614		68.336	81.2447	91.4884	80.3564	0.351283	0.23925		106.895	152.622	92.4135	117.31	0.206262	0.784529		165.637	214.423	180.888	186.983	0.0510905	1.45665	0.00893792	0.672119		362.205	256.124	319.713	312.68	0.00659744	2.19812	0.0262702	1.41359	keep
ENSG00000105483	CARD8	caspase recruitment domain family member 8 [Source:HGNC Symbol;Acc:HGNC:17057]	26.79	16.3467	8.92848	17.3551		45.5573	23.6964	31.716	33.6566	0.0359446	0.951522		43.8092	60.8278	54.3049	52.9806	0.0309847	1.60454		48.4171	61.0073	52.5838	54.0027	0.0197899	1.63206	0.320164	0.0275159		99.02	77.8995	83.6379	86.8525	0.00167802	2.31658	0.0473737	0.712042	keep
ENSG00000182866	LCK	LCK proto-oncogene, Src family tyrosine kinase [Source:HGNC Symbol;Acc:HGNC:6524]	0	0	2.23212	0		0	0	0	0	0.211325	0		0	0	0	0	0.211325	0		0	0	0	0	0.211325	0	#DIV/0!	0		14.3318	16.5241	18.886	16.5807	0.00112754	7.38203	0.00311547	7.38203	keep
ENSG00000113407	TARS1	threonyl-tRNA synthetase 1 [Source:HGNC Symbol;Acc:HGNC:11572]	70.9147	46.7049	47.9906	55.2034		83.9214	65.4471	64.6518	71.3401	0.00531022	0.369366		171.148	143.775	136.238	150.387	0.000708229	1.4442		189.846	230.572	242.937	221.118	0.00990718	2.00003	0.0587101	0.55583		250.156	217.174	206.397	224.576	0.00063454	2.0224	0.000605881	0.578204	keep
ENSG00000008710	PKD1	polycystin 1, transient receptor potential channel interacting [Source:HGNC Symbol;Acc:HGNC:9008]	0	0	5.5803	0		17.9832	2.2568	9.75876	9.99957	0.121015	6.65815		13.4348	12.1656	42.8723	22.8242	0.0621294	7.84073		19.112	47.5498	38.912	35.1913	0.0278231	8.46317	0.202948	0.622439		6.51447	36.5892	40.4699	27.8579	0.058322	8.12711	0.329039	0.286382	keep
ENSG00000153048	CARHSP1	calcium regulated heat stable protein 1 [Source:HGNC Symbol;Acc:HGNC:17150]	53.58	18.6819	61.3833	44.5484		51.5517	75.6027	67.0915	64.7486	0.194388	0.538467		119.745	124.973	89.5554	111.425	0.0487015	1.32068		108.301	107.66	98.8575	104.94	0.0287273	1.23425	0.253057	-0.0864296		121.169	251.403	230.679	201.084	0.0414191	2.17183	0.0902081	0.85115	keep
ENSG00000134453	RBM17	RNA binding motif protein 17 [Source:HGNC Symbol;Acc:HGNC:16944]	0	0	4.46424	0		28.773	22.568	10.9786	20.7732	0.0503542	7.70551		30.3744	18.8013	19.0543	22.7433	0.0229597	7.83563		16.5637	31.4008	26.2919	24.7522	0.0165635	7.95723	0.413218	0.121596		13.0289	17.7044	39.1209	23.2848	0.0400473	7.86943	0.482337	0.0337953	keep
ENSG00000117450	PRDX1	peroxiredoxin 1 [Source:HGNC Symbol;Acc:HGNC:9352]	170.195	121.433	253.346	181.658		306.912	289.998	353.755	316.889	0.0102735	0.802413		495.92	301.927	362.032	386.627	0.0424195	1.0893		170.734	200.965	152.493	174.731	0.453293	-0.0560592	0.0410115	-1.14536		763.496	544.117	785.117	697.576	0.00461036	1.94054	0.0157562	0.851244	keep
ENSG00000198624	CCDC69	coiled-coil domain containing 69 [Source:HGNC Symbol;Acc:HGNC:24487]	108.736	186.819	128.347	141.301		64.7394	73.3459	96.3678	78.151	0.0653911	-0.853609		97.5486	123.867	136.238	119.218	0.20315	-0.244976		183.475	157.004	144.079	161.52	0.286438	0.192813	0.103646	0.437789		518.552	598.41	465.404	527.455	0.00200941	1.89953	0.00532	2.14451	keep
ENSG00000136710	CCDC115	coiled-coil domain containing 115 [Source:HGNC Symbol;Acc:HGNC:28178]	0	0	1.11606	0		7.19326	27.0816	26.8366	20.3705	0.0446579	7.6774		9.93009	5.5298	4.76358	6.74116	0.0379177	6.09617		15.2896	19.7377	11.5684	15.5319	0.0149427	7.28835	0.0424911	1.19218		20.8463	14.1636	5.39599	13.4686	0.0563211	7.08413	0.0818204	0.987961	keep
ENSG00000139687	RB1	RB transcriptional corepressor 1 [Source:HGNC Symbol;Acc:HGNC:9884]	0	0	10.0445	0		27.5742	12.4124	21.9572	20.6479	0.0390288	7.69682		33.8791	0	17.1489	17.0093	0.158224	7.41864		10.1931	28.7093	24.1885	21.0303	0.0440926	7.72317	0.408069	0.304529		69.0534	21.2453	24.282	38.1936	0.0901938	8.58096	0.06012	1.16232	keep
ENSG00000175463	TBC1D10C	TBC1 domain family member 10C [Source:HGNC Symbol;Acc:HGNC:24702]	36.2453	46.7049	34.5979	39.1827		27.5742	47.3927	46.3541	40.4403	0.425524	0.045465		39.7204	43.1324	35.2505	39.3678	0.468108	0.00678193		62.4326	61.0073	59.9455	61.1285	0.0145617	0.640309	0.00427629	0.633527		155.044	188.847	129.504	157.799	0.00647997	2.00703	0.00776848	2.00025	keep
ENSG00000027697	IFNGR1	interferon gamma receptor 1 [Source:HGNC Symbol;Acc:HGNC:5439]	22.0624	2.33524	6.69636	10.3647		33.5686	19.1828	34.1557	28.969	0.0290156	1.47396		40.8886	11.0596	46.6831	32.8771	0.0672264	1.65594		5.09653	3.58867	16.8268	8.504	0.418617	-0.282445	0.0528472	-1.93839		82.0823	30.6877	89.0339	67.268	0.0340534	2.68654	0.0215962	1.0306	keep
ENSG00000227507	LTB	lymphotoxin beta [Source:HGNC Symbol;Acc:HGNC:6711]	26.79	35.0286	27.9015	29.9067		28.773	19.1828	35.3755	27.7771	0.3954	-0.106204		5.25711	11.0596	16.1962	10.8376	0.018268	-1.45599		16.5637	27.8122	21.0335	21.8031	0.00843552	-0.454148	0.0430447	1.00184		127.684	126.292	111.967	121.981	0.00139569	2.02448	0.00254629	3.48046	keep
ENSG00000106100	NOD1	nucleotide binding oligomerization domain containing 1 [Source:HGNC Symbol;Acc:HGNC:16390]	0	0	3.34818	0		7.19326	10.1556	7.31907	8.22264	0.0288686	6.37897		2.92062	12.1656	2.85815	5.98144	0.163477	5.92634		11.4672	4.48583	5.25838	7.07047	0.0861642	6.164	0.419653	0.237655		15.6347	27.1468	14.839	19.2068	0.030478	7.59297	0.00231519	1.66663	keep
ENSG00000115165	CYTIP	cytohesin 1 interacting protein [Source:HGNC Symbol;Acc:HGNC:9506]	11.0312	7.00573	7.81242	8.61644		11.9888	14.6692	4.87938	10.5124	0.301243	0.283945		21.0284	8.84768	8.57445	12.8169	0.143158	0.567443		25.4827	19.7377	12.6201	19.2801	0.0347819	1.15277	0.0501167	0.585325		37.7839	46.0315	60.7049	48.1735	0.0172784	2.46942	0.0373889	1.90198	keep
ENSG00000199509	RNA5SP477	RNA, 5S ribosomal pseudogene 477 [Source:HGNC Symbol;Acc:HGNC:43377]	0	0	1.11606	0		2.39775	0	0	0	0.360104	0		0.584123	0	0	0	0.378098	0		2.54827	3.58867	5.25838	3.79844	0.00904672	5.28482	0.0315586	5.28482		6.51447	24.7862	8.09399	13.1316	0.0839732	7.04784	0.0810188	7.04784	keep
ENSG00000183624	HMCES	5-hydroxymethylcytosine binding, ES cell specific [Source:HGNC Symbol;Acc:HGNC:24446]	14.1829	0	20.0891	11.424		16.7843	19.1828	29.2763	21.7478	0.0827547	0.922844		15.7713	6.63576	3.81087	8.73932	0.368274	-0.382636		14.0155	15.2518	14.7235	14.6636	0.326486	0.3574	0.133908	0.740036		62.5389	87.3419	56.6579	68.8462	0.0322745	2.58083	0.0144555	2.96347	keep
ENSG00000178878	APOLD1	apolipoprotein L domain containing 1 [Source:HGNC Symbol;Acc:HGNC:25268]	1.57588	0	0	0		1.19888	0	0	0	0.211325	0		8.76185	4.42384	0	4.39523	0.102837	5.49032		1.27413	9.86883	8.4134	6.51879	0.0998645	6.0485	0.352993	0.558173		15.6347	20.065	4.04699	13.2489	0.0562612	7.06058	0.0632879	1.57026	keep
ENSG00000185262	UBALD2	UBA like domain containing 2 [Source:HGNC Symbol;Acc:HGNC:28438]	176.499	273.223	232.141	227.288		399.226	341.905	276.905	339.345	0.0911082	0.578025		427.578	401.463	448.73	425.924	0.0161394	0.90578		709.692	730.294	832.927	757.638	0.00303538	1.73654	0.0039092	0.830765		858.607	658.605	825.587	780.933	0.0121563	1.78023	0.0101521	0.87445	keep
ENSG00000007062	PROM1	prominin 1 [Source:HGNC Symbol;Acc:HGNC:9454]	0	0	12.2767	0		3.59663	5.64199	7.31907	5.51923	0.351595	5.8123		28.622	35.3907	13.338	25.7836	0.0873957	8.01589		5.09653	5.383	7.36173	5.94709	0.319394	5.91817	0.0549007	-2.09773		78.1737	15.3438	37.7719	43.7631	0.089266	8.77687	0.235069	0.760972	keep
ENSG00000100628	ASB2	ankyrin repeat and SOCS box containing 2 [Source:HGNC Symbol;Acc:HGNC:16012]	0	2.33524	0	0		7.19326	0	0	0	0.314568	0		14.6031	8.84768	19.0543	14.1684	0.033814	7.15668		12.7413	13.4575	27.3436	17.8475	0.0402314	7.48764	0.170364	0.33096		7.81737	15.3438	14.839	12.6667	0.0149472	6.99625	0.373698	-0.160431	keep
ENSG00000038274	MAT2B	methionine adenosyltransferase 2B [Source:HGNC Symbol;Acc:HGNC:6905]	14.1829	18.6819	23.4373	18.7674		75.5292	32.7235	34.1557	47.4695	0.110634	1.33414		52.5711	30.9669	41.9195	41.8192	0.0497794	1.15172		25.4827	52.9328	38.912	39.1092	0.0511301	1.0553	0.432954	-0.096419		85.991	70.8178	91.7319	82.8469	0.00440883	2.13629	0.00662047	0.984578	keep
ENSG00000065491	TBC1D22B	TBC1 domain family member 22B [Source:HGNC Symbol;Acc:HGNC:21602]	0	0	0	0		15.5854	5.64199	3.65954	8.29564	0.0767595	6.39157		9.34597	3.31788	1.90543	4.85643	0.0835365	5.63123		5.09653	0.897167	1.05168	2.34846	0.114856	4.6138	0.0625025	-1.01743		15.6347	3.54089	10.792	9.9892	0.052343	6.65667	0.0917773	1.02544	keep
ENSG00000026508	CD44	CD44 molecule (Indian blood group) [Source:HGNC Symbol;Acc:HGNC:1681]	34.6694	18.6819	78.1242	43.8252		105.501	91.4003	89.0487	95.3167	0.0632428	1.11919		274.538	136.033	143.86	184.81	0.0560246	2.07371		136.332	144.444	182.991	154.589	0.00231054	1.81625	0.318102	-0.257454		205.857	146.357	206.397	186.204	0.00504137	2.08453	0.48709	0.0108291	keep
ENSG00000172086	KRCC1	lysine rich coiled-coil 1 [Source:HGNC Symbol;Acc:HGNC:28039]	6.30353	0	7.81242	4.70532		17.9832	18.0544	9.75876	15.2654	0.0764247	1.67698		18.1078	5.5298	10.4799	11.3725	0.0660465	1.25548		25.4827	17.9433	14.7235	19.3832	0.0319498	2.01952	0.0390308	0.764047		19.5434	50.7527	40.4699	36.922	0.0484416	2.94568	0.0923809	1.6902	keep
ENSG00000128965	CHAC1	ChaC glutathione specific gamma-glutamylcyclotransferase 1 [Source:HGNC Symbol;Acc:HGNC:28680]	6.30353	0	3.34818	3.21724		0	0	0	0	0.109641	-5.05191		8.76185	5.5298	16.1962	10.1626	0.0764735	1.62934		49.6912	65.4932	51.5321	55.5722	0.00802404	4.0689	0.0129512	2.43956		27.3608	17.7044	41.8189	28.9614	0.0285992	3.13105	0.0200619	1.50171	keep
ENSG00000107242	PIP5K1B	phosphatidylinositol-4-phosphate 5-kinase type 1 beta [Source:HGNC Symbol;Acc:HGNC:8995]	0	0	0	0		0	3.38519	20.7374	8.04086	0.168588	6.34711		2.33649	0	0	0	0.211325	0		0	0	0	0	#DIV/0!	0	0.211325	0		16.9376	3.54089	9.44299	9.97383	0.0618263	6.65447	0.0512593	6.65447	keep
ENSG00000152520	PAN3	poly(A) specific ribonuclease subunit PAN3 [Source:HGNC Symbol;Acc:HGNC:29991]	7.87941	9.34097	2.23212	6.48417		41.9607	22.568	10.9786	25.1691	0.0695203	1.9403		18.6919	15.4834	9.52717	14.5675	0.0144453	1.15555		21.6603	5.383	17.8785	14.9739	0.153556	1.19498	0.473809	0.03943		45.6013	34.2286	37.7719	39.2006	0.00718511	2.57748	0.00710956	1.42193	keep
ENSG00000134684	YARS1	tyrosyl-tRNA synthetase 1 [Source:HGNC Symbol;Acc:HGNC:12840]	59.8835	44.3696	68.0797	57.4443		37.1652	72.2175	56.1129	55.1652	0.447894	-0.0583015		195.097	151.516	188.638	178.417	0.00222929	1.63332		230.618	222.497	249.247	234.121	0.000153648	2.02513	0.0169513	0.391807		220.189	238.42	179.417	212.675	0.0115506	1.88659	0.173695	0.253267	keep
ENSG00000117394	SLC2A1	solute carrier family 2 member 1 [Source:HGNC Symbol;Acc:HGNC:11005]	1.57588	4.67049	8.92848	5.05828		16.7843	3.38519	24.3969	14.8555	0.109555	1.53571		14.6031	13.2715	19.0543	15.643	0.00735531	1.60975		11.4672	24.2235	2.10335	12.598	0.215496	1.29964	0.370883	-0.310105		23.4521	48.3921	35.0739	35.6394	0.0223052	2.79255	0.062724	1.18281	keep
ENSG00000117528	ABCD3	ATP binding cassette subfamily D member 3 [Source:HGNC Symbol;Acc:HGNC:67]	0	0	3.34818	0		10.7899	3.38519	14.6381	9.60441	0.0399653	6.60057		16.3554	9.95364	2.85815	9.72241	0.110842	6.61801		8.91894	8.97167	2.10335	6.66465	0.121985	6.07994	0.148744	-0.538062		16.9376	35.4089	6.74499	19.6972	0.0915613	7.62915	0.164618	1.01114	keep
ENSG00000078304	PPP2R5C	protein phosphatase 2 regulatory subunit B'gamma [Source:HGNC Symbol;Acc:HGNC:9311]	765.879	768.295	640.619	724.931		445.982	503.266	631.88	527.043	0.0875548	-0.459849		441.013	832.788	873.641	715.814	0.480503	-0.0182561		1121.24	1067.63	1291.46	1160.11	0.0287124	0.678269	0.0376039	0.696525		2106.78	2582.49	2425.5	2371.59	0.00426772	1.7098	0.000598355	1.72806	keep
ENSG00000188177	ZC3H6	zinc finger CCCH-type containing 6 [Source:HGNC Symbol;Acc:HGNC:24762]	0	0	2.23212	0		11.9888	4.51359	2.43969	6.31402	0.123497	6.00316		6.42535	3.31788	0.952717	3.56532	0.167295	5.19587		5.09653	2.6915	1.05168	2.94657	0.175782	4.92911	0.136065	-0.266752		15.6347	18.8847	12.141	15.5535	0.014992	7.29034	0.0118403	2.09447	keep
ENSG00000091542	ALKBH5	alkB homolog 5, RNA demethylase [Source:HGNC Symbol;Acc:HGNC:25996]	9.4553	0	12.2767	7.24399		37.1652	44.0075	14.6381	31.937	0.0892164	2.1251		58.9964	27.649	15.2435	33.963	0.0927031	2.21357		33.1275	32.298	31.5503	32.3252	0.0112397	2.14248	0.454146	-0.0710865		37.7839	40.1301	66.1009	48.005	0.0155726	2.71155	0.284765	0.497982	keep
ENSG00000107438	PDLIM1	PDZ and LIM domain 1 [Source:HGNC Symbol;Acc:HGNC:2067]	48.8524	65.3868	81.4724	65.2372		93.5124	103.813	101.247	99.5241	0.0221995	0.60859		76.5201	86.2649	61.9266	74.9039	0.289619	0.19906		271.39	303.242	362.828	312.487	0.0025192	2.25828	0.00899076	2.05922		306.18	233.699	175.37	238.416	0.0335094	1.86811	0.0208735	1.66905	keep
ENSG00000071575	TRIB2	tribbles pseudokinase 2 [Source:HGNC Symbol;Acc:HGNC:30809]	15.7588	0	17.857	11.2053		31.1708	23.6964	15.858	23.5751	0.121972	1.06637		6.42535	4.42384	8.57445	6.47455	0.204982	-0.782031		17.8379	26.0178	2.10335	15.3197	0.383122	0.447779	0.196833	1.22981		78.1737	77.8995	43.1679	66.4137	0.0357102	2.55666	0.0209863	3.33869	keep
ENSG00000236213	AC006369.1	novel transcript	3.15177	0	6.69636	3.28271		15.5854	0	9.75876	8.44805	0.150664	1.33742		9.34597	42.0265	17.1489	22.8404	0.112836	2.76164		21.6603	37.681	14.7235	24.6882	0.066285	2.87341	0.379517	0.111762		20.8463	47.2118	20.235	29.431	0.066226	3.12598	0.0605225	0.364339	keep
ENSG00000135925	WNT10A	Wnt family member 10A [Source:HGNC Symbol;Acc:HGNC:13829]	0	11.6762	2.23212	4.63611		1.19888	0	0	0	0.192926	-5.56563		0	0	0	0	0.162255	-5.56563		0	0	0	0	0.162255	-5.56563	#DIV/0!	0		37.7839	50.7527	17.537	35.3579	0.0288485	2.90433	0.0336336	8.46996	keep
ENSG00000141298	SSH2	slingshot protein phosphatase 2 [Source:HGNC Symbol;Acc:HGNC:30580]	12.6071	7.00573	16.7409	12.1179		37.1652	34.9803	10.9786	27.708	0.141568	1.18651		56.0758	71.8874	75.2646	67.7426	0.00638947	2.4732		54.7877	57.4187	34.7053	48.9706	0.0316378	2.00586	0.122649	-0.467334		67.7505	42.4907	71.4969	60.5794	0.00873111	2.31221	0.305249	-0.160986	keep
ENSG00000128272	ATF4	activating transcription factor 4 [Source:HGNC Symbol;Acc:HGNC:786]	327.784	263.882	290.176	293.947		169.042	194.084	180.537	181.221	0.0241624	-0.697501		627.932	786.337	660.233	691.501	0.0130938	1.23389		1086.84	1152.86	1225.2	1154.97	0.00186178	1.97385	0.00747998	0.739963		882.059	1006.79	948.346	945.733	0.00346559	1.68554	0.00292511	0.451645	keep
ENSG00000182199	SHMT2	serine hydroxymethyltransferase 2 [Source:HGNC Symbol;Acc:HGNC:10852]	211.168	189.155	116.07	172.131		195.417	108.326	95.1479	132.964	0.100778	-0.372228		312.506	259.901	317.255	296.554	0.0436378	0.784434		531.314	647.754	631.005	603.358	0.0087692	1.80891	0.0122484	1.02447		664.476	474.479	616.492	585.149	0.0120412	1.76471	0.00934478	0.980271	keep
ENSG00000234883	MIR155HG	MIR155 host gene [Source:HGNC Symbol;Acc:HGNC:35460]	0	14.0115	14.5088	9.50675		3.59663	0	0	0	0.148829	-6.58598		9.34597	14.3775	16.1962	13.3065	0.153759	0.480817		14.0155	26.0178	35.757	25.2634	0.0151437	1.40063	0.0543629	0.919812		29.9666	74.3587	72.8459	59.057	0.0185129	2.62243	0.0340997	2.14161	keep
ENSG00000105254	TBCB	tubulin folding cofactor B [Source:HGNC Symbol;Acc:HGNC:1989]	0	0	17.857	0		70.7337	56.4199	17.0778	48.0772	0.0968149	8.91221		47.314	58.6159	20.0071	41.979	0.0859847	8.71696		47.1429	51.1385	32.6019	43.6278	0.0410895	8.77241	0.402519	0.0554514		37.7839	57.8345	58.0069	51.2085	0.00949271	9.00305	0.296017	0.286097	keep
ENSG00000288856	ENSG00000288856		0	0	5.5803	0		2.39775	0	9.75876	4.05217	0.105943	5.37579		7.00948	1.10596	14.2908	7.46873	0.0676756	6.24198		11.4672	13.4575	10.5168	11.8138	0.0304081	6.89649	0.224586	0.654513		40.3897	18.8847	13.49	24.2548	0.0717045	7.92806	0.115705	1.68608	keep
ENSG00000071189	SNX13	sorting nexin 13 [Source:HGNC Symbol;Acc:HGNC:21335]	0	0	0	0		7.19326	11.284	1.21985	6.5657	0.076843	6.05868		7.5936	2.21192	4.76358	4.85637	0.0444852	5.63121		5.09653	6.28017	5.25838	5.54503	0.00221773	5.81891	0.375726	0.187697		5.21158	5.90148	17.537	9.55001	0.0697632	6.59246	0.199065	0.961247	keep
ENSG00000236088	COX10-AS1	COX10 antisense RNA 1 [Source:HGNC Symbol;Acc:HGNC:38873]	0	2.33524	0	0		9.59102	1.1284	3.65954	4.79298	0.163635	5.61264		1.75237	0	0	0	0.442369	0		19.112	1.79433	4.2067	8.37101	0.164127	6.40446	0.124351	6.40446		11.726	16.5241	8.09399	12.1147	0.0117635	6.93248	0.0228789	6.93248	keep
ENSG00000100106	TRIOBP	TRIO and F-actin binding protein [Source:HGNC Symbol;Acc:HGNC:17009]	0	2.33524	5.5803	2.63851		7.19326	22.568	23.1771	17.6461	0.0318511	2.69604		36.7998	50.8742	34.2978	40.6572	0.011075	3.89559		54.7877	15.2518	19.9818	30.0071	0.0920695	3.45864	0.282453	-0.436951		33.8753	30.6877	12.141	25.568	0.055354	3.2285	0.0660877	-0.667087	keep
ENSG00000162373	BEND5	BEN domain containing 5 [Source:HGNC Symbol;Acc:HGNC:25668]	0	0	2.23212	0		0	4.51359	3.65954	2.72438	0.137717	4.81986		4.08886	1.10596	10.4799	5.2249	0.0814716	5.73468		5.09653	1.79433	11.5684	6.1531	0.0657411	5.9665	0.00844226	0.231816		14.3318	25.9665	6.74499	15.6811	0.0688104	7.30206	0.166423	1.56737	keep
ENSG00000170545	SMAGP	small cell adhesion glycoprotein [Source:HGNC Symbol;Acc:HGNC:26918]	0	0	0	0		0	1.1284	0	0	0.211325	0		4.08886	0	0.952717	1.68053	0.153348	4.15423		3.8224	0	4.2067	2.67637	0.0922185	4.79513	0.235848	0.640895		9.12026	7.08178	10.792	8.99801	0.00695926	6.50748	0.0171884	2.35325	keep
ENSG00000197705	KLHL14	kelch like family member 14 [Source:HGNC Symbol;Acc:HGNC:29266]	0	0	0	0		0	0	0	0	#DIV/0!	0		0	0	0	0	#DIV/0!	0		0	0	0	0	#DIV/0!	0	#DIV/0!	0		13.0289	15.3438	1.349	9.90726	0.0747117	6.6449	0.0747117	6.6449	keep
ENSG00000130475	FCHO1	FCH and mu domain containing endocytic adaptor 1 [Source:HGNC Symbol;Acc:HGNC:29002]	0	0	1.11606	0		7.19326	5.64199	0	4.27842	0.13267	5.45234		4.67298	12.1656	6.66902	7.83585	0.0437024	6.31031		3.8224	5.383	7.36173	5.52238	0.00921767	5.81311	0.208395	-0.497205		10.4232	1.1803	31.027	14.2101	0.121914	7.16089	0.29803	0.85058	keep
ENSG00000066117	SMARCD1	SWI/SNF related, matrix associated, actin dependent regulator of chromatin, subfamily d, member 1 [Source:HGNC Symbol;Acc:HGNC:11106]	0	7.00573	10.0445	5.68342		23.9775	10.1556	13.4183	15.8505	0.139405	1.4636		22.1967	23.2252	19.0543	21.4921	0.0267636	1.9005		10.1931	19.7377	24.1885	18.0398	0.00431885	1.64916	0.278753	-0.251346		50.8129	20.065	48.5639	39.8139	0.0458666	2.7869	0.115128	0.886392	keep
ENSG00000233913	RPL10P9	ribosomal protein L10 pseudogene 9 [Source:HGNC Symbol;Acc:HGNC:35579]	420.761	373.639	643.967	479.455		745.701	756.027	648.958	716.895	0.0902406	0.580266		1115.68	523.119	719.301	786.032	0.128559	0.713073		950.504	1259.62	1207.32	1139.15	0.0141885	1.24831	0.159767	0.535241		1523.08	1359.7	1490.64	1457.81	0.00282855	1.60413	0.0186535	0.891058	keep
ENSG00000166295	ANAPC16	anaphase promoting complex subunit 16 [Source:HGNC Symbol;Acc:HGNC:26976]	31.5177	21.0172	55.803	36.1126		52.7506	72.2175	24.3969	49.7883	0.314096	0.46221		92.2914	84.0529	55.2576	77.2007	0.093626	1.09399		112.124	116.632	120.943	116.566	0.00587368	1.68782	0.0511654	0.593832		183.708	112.128	121.41	139.082	0.0284853	1.94241	0.0391277	0.84842	keep
ENSG00000163683	SMIM14	small integral membrane protein 14 [Source:HGNC Symbol;Acc:HGNC:27321]	18.9106	0	16.7409	11.8838		43.1596	23.6964	20.7374	29.1978	0.0607924	1.2897		37.968	29.8609	40.9668	36.2652	0.00799028	1.60147		47.1429	61.9045	42.067	50.3715	0.0408864	2.07438	0.133686	0.472908		71.6592	38.9498	93.0809	67.8966	0.0179733	2.50437	0.0632281	0.902902	keep
ENSG00000271605	MILR1	mast cell immunoglobulin like receptor 1 [Source:HGNC Symbol;Acc:HGNC:27570]	15.7588	14.0115	11.1606	13.6436		14.3865	11.284	18.2977	14.6561	0.387051	0.102545		25.1173	32.0728	49.5413	35.5771	0.0627119	1.37624		54.7877	58.3158	25.2402	46.1146	0.0367193	1.74959	0.303627	0.373349		69.0534	70.8178	41.8189	60.5634	0.0145842	2.14206	0.133778	0.765826	keep
ENSG00000188620	HMX3	H6 family homeobox 3 [Source:HGNC Symbol;Acc:HGNC:5019]	0	0	0	0		0	0	1.21985	0	0.211325	0		228.392	551.874	362.985	381.084	0.0278011	11.8963		238.263	153.416	128.304	173.328	0.0174598	10.7601	0.111011	-1.13615		13.0289	4.72118	9.44299	9.06437	0.031887	6.51796	0.030429	-5.37831	keep
ENSG00000129083	COPB1	COPI coat complex subunit beta 1 [Source:HGNC Symbol;Acc:HGNC:2231]	0	0	4.46424	0		21.5798	10.1556	8.53892	13.4248	0.0727538	7.07946		47.8981	13.2715	23.8179	28.3292	0.0641918	8.15123		19.112	32.298	48.3771	33.2624	0.023631	8.38208	0.399128	0.230849		18.2405	14.1636	28.329	20.2443	0.0108757	7.66848	0.266704	-0.482745	keep
ENSG00000171604	CXXC5	CXXC finger protein 5 [Source:HGNC Symbol;Acc:HGNC:26943]	11.0312	0	52.4548	21.162		53.9495	41.7507	111.006	68.902	0.00631363	1.69836		57.8282	38.7086	41.9195	46.1521	0.148887	1.12124		20.3861	40.3725	21.0335	27.264	0.398389	0.364004	0.118756	-0.757237		205.857	254.944	161.88	207.56	0.0238314	3.28788	0.0149816	2.16663	keep
ENSG00000106290	TAF6	TATA-box binding protein associated factor 6 [Source:HGNC Symbol;Acc:HGNC:11540]	0	0	4.46424	0		1.19888	11.284	3.65954	5.3808	0.203657	5.77631		21.0284	2.21192	16.1962	13.1455	0.0824992	7.04936		22.9344	22.4292	34.7053	26.6896	0.00494093	8.06553	0.073106	1.01617		48.2071	8.26207	10.792	22.4204	0.132425	7.81509	0.21681	0.765728	keep
ENSG00000156535	CD109	CD109 molecule [Source:HGNC Symbol;Acc:HGNC:21685]	0	0	8.92848	0		11.9888	20.3112	28.0564	20.1188	0.0111151	7.65955		32.7109	19.9073	11.4326	21.3503	0.0853342	7.74485		8.91894	14.3547	16.8268	13.3668	0.0176178	7.07326	0.223663	-0.671588		28.6637	37.7695	22.933	29.7887	0.0303282	8.22346	0.162082	0.478606	keep
ENSG00000104081	BMF	Bcl2 modifying factor [Source:HGNC Symbol;Acc:HGNC:24132]	7.87941	0	44.6424	17.5073		37.1652	29.3384	26.8366	31.1134	0.238823	0.825993		53.1552	42.0265	67.6429	54.2749	0.0169483	1.62677		76.448	75.362	88.3407	80.0502	0.0114353	2.18654	0.0108148	0.559767		84.6881	71.9981	148.39	101.692	0.00674692	2.53138	0.052288	0.904613	keep
ENSG00000068650	ATP11A	ATPase phospholipid transporting 11A [Source:HGNC Symbol;Acc:HGNC:13552]	0	0	2.23212	0		21.5798	0	0	0	0.242558	0		15.7713	7.74172	1.90543	8.47282	0.119092	6.4217		1.27413	4.48583	2.10335	2.62111	0.151539	4.76612	0.158959	-1.65558		7.81737	16.5241	20.235	14.8588	0.0235626	7.22485	0.246611	0.803154	keep
ENSG00000186710	CFAP73	cilia and flagella associated protein 73 [Source:HGNC Symbol;Acc:HGNC:37100]	0	0	0	0		0	0	13.4183	0	0.211325	0		0	0	0	0	#DIV/0!	0		0	1.79433	0	0	0.211325	0	0.211325	0		10.4232	3.54089	13.49	9.15134	0.0448236	6.53159	0.0448236	6.53159	keep
ENSG00000179361	ARID3B	AT-rich interaction domain 3B [Source:HGNC Symbol;Acc:HGNC:14350]	0	0	7.81242	0		5.99438	13.5408	1.21985	6.91834	0.269505	6.13306		9.34597	3.31788	6.66902	6.44429	0.166871	6.03216		0	5.383	4.2067	3.19657	0.420813	5.04289	0.215411	-0.989272		40.3897	22.4256	20.235	27.6834	0.0459904	8.11808	0.0271003	2.08592	keep
ENSG00000005483	KMT2E	lysine methyltransferase 2E (inactive) [Source:HGNC Symbol;Acc:HGNC:18541]	7.87941	9.34097	6.69636	7.97225		9.59102	9.02719	23.1771	13.9318	0.188572	0.797653		31.5426	7.74172	22.8652	20.7165	0.115498	1.36669		3.8224	25.1207	22.0852	17.0094	0.150785	1.08375	0.401902	-0.282939		28.6637	56.6542	37.7719	41.0299	0.0252356	2.34915	0.156505	0.98246	keep
ENSG00000243988	RPS24P17	ribosomal protein S24 pseudogene 17 [Source:HGNC Symbol;Acc:HGNC:36348]	165.468	67.722	118.302	117.164		164.246	138.793	196.395	166.478	0.0955699	0.506438		193.345	172.53	116.231	160.702	0.152398	0.455524		96.8342	191.994	191.405	160.078	0.267259	0.449912	0.495635	-0.00561289		338.753	395.399	411.444	381.865	0.0149225	1.70368	0.0180926	1.24816	keep
ENSG00000237973	MTCO1P12	MT-CO1 pseudogene 12 [Source:HGNC Symbol;Acc:HGNC:52014]	190.682	182.149	277.899	216.91		468.761	566.456	534.292	523.17	0.00812443	1.26979		311.338	278.702	562.103	384.047	0.0525643	0.823899		454.866	331.055	240.834	342.251	0.144703	0.657716	0.398252	-0.166183		633.207	560.641	760.835	651.561	0.00242909	1.58636	0.00894581	0.762461	keep
ENSG00000115761	NOL10	nucleolar protein 10 [Source:HGNC Symbol;Acc:HGNC:25862]	1.57588	7.00573	2.23212	3.60458		25.1764	25.9532	10.9786	20.7027	0.0299799	2.48939		8.17772	13.2715	4.76358	8.73761	0.029463	1.25435		8.91894	3.58867	6.31005	6.27255	0.245196	0.782562	0.282906	-0.471785		5.21158	71.9981	14.839	30.6829	0.146316	3.05475	0.181433	1.8004	keep
ENSG00000149016	TUT1	terminal uridylyl transferase 1, U6 snRNA-specific [Source:HGNC Symbol;Acc:HGNC:26184]	0	0	1.11606	0		14.3865	0	0	0	0.234517	0		4.67298	7.74172	0	4.13823	0.142025	5.40539		1.27413	9.86883	5.25838	5.46711	0.090622	5.79886	0.325964	0.393466		3.90868	25.9665	6.74499	12.2067	0.11836	6.9433	0.140706	1.53791	keep
ENSG00000274276	CBSL	cystathionine beta-synthase like [Source:HGNC Symbol;Acc:HGNC:51829]	4.72765	4.67049	4.46424	4.62079		0	1.1284	0	0	0.00354692	-5.56096		7.00948	11.0596	14.2908	10.7866	0.0528224	1.20545		76.448	47.5498	53.6354	59.2111	0.0123859	3.6512	0.0221243	2.44575		40.3897	18.8847	28.329	29.2011	0.0290802	2.63386	0.0695447	1.4284	keep
ENSG00000168264	IRF2BP2	interferon regulatory factor 2 binding protein 2 [Source:HGNC Symbol;Acc:HGNC:21729]	70.9147	30.3582	82.5885	61.2871		95.9102	83.5015	104.907	94.7728	0.0384155	0.628058		294.982	139.351	128.617	187.65	0.068115	1.6128		169.46	185.714	218.748	191.307	0.00803546	1.64064	0.480368	0.0278329		264.488	198.29	172.672	211.816	0.0200863	1.78749	0.23725	0.174682	keep
ENSG00000102796	DHRS12	dehydrogenase/reductase 12 [Source:HGNC Symbol;Acc:HGNC:25832]	0	2.33524	0	0		2.39775	3.38519	0	1.92765	0.119773	4.34174		9.34597	3.31788	5.7163	6.12672	0.0789109	5.9604		3.8224	2.6915	3.15503	3.22298	0.0739557	5.0544	0.0891424	-0.905996		9.12026	14.1636	10.792	11.3586	0.00275683	6.84029	0.121688	0.879887	keep
ENSG00000124766	SOX4	SRY-box transcription factor 4 [Source:HGNC Symbol;Acc:HGNC:11200]	122.919	114.427	98.2133	111.853		87.518	89.1435	70.751	82.4708	0.00538578	-0.439189		592.301	562.934	594.495	583.243	0.000429704	2.38145		480.348	608.279	579.473	556.033	0.00473345	2.31254	0.306402	-0.0689137		355.69	284.451	379.068	339.737	0.00962769	1.60195	0.00286926	-0.779503	keep
ENSG00000220205	VAMP2	vesicle associated membrane protein 2 [Source:HGNC Symbol;Acc:HGNC:12643]	23.6382	0	16.7409	13.4597		13.1876	10.1556	23.1771	15.5068	0.388716	0.202845		20.4443	7.74172	15.2435	14.4765	0.396496	0.104317		42.0464	34.9895	24.1885	33.7415	0.0634163	1.31947	0.0353191	1.21515		130.289	34.2286	68.7989	77.7723	0.0490745	2.52178	0.0616237	2.41747	keep
ENSG00000110651	CD81	CD81 molecule [Source:HGNC Symbol;Acc:HGNC:1701]	146.557	268.553	286.827	233.979		311.708	206.497	154.92	224.375	0.462243	-0.0604412		290.309	380.45	330.593	333.784	0.0386588	0.51235		179.653	333.746	265.022	259.474	0.210612	0.149148	0.029714	-0.363203		664.476	683.391	735.204	694.357	0.00215975	1.56889	0.00345427	1.05654	keep
ENSG00000196284	SUPT3H	SPT3 homolog, SAGA and STAGA complex component [Source:HGNC Symbol;Acc:HGNC:11466]	4.72765	0	0	0		7.19326	4.51359	8.53892	6.74859	0.050601	6.09774		10.5142	24.3311	5.7163	13.5205	0.0967842	7.08964		0	3.58867	4.2067	2.59846	0.378271	4.75406	0.0941125	-2.33558		20.8463	31.868	8.09399	20.2694	0.0578951	7.67026	0.0506863	0.580621	keep
ENSG00000103037	SETD6	SET domain containing 6, protein lysine methyltransferase [Source:HGNC Symbol;Acc:HGNC:26116]	7.87941	0	4.46424	4.11455		13.1876	1.1284	6.09923	6.80509	0.0888915	0.712281		3.50474	19.9073	4.76358	9.39187	0.275796	1.17131		7.6448	0	1.05168	2.89883	0.192205	-0.490981	0.227947	-1.66229		42.9955	23.6059	24.282	30.2945	0.0147564	2.85036	0.0905037	1.67904	keep
ENSG00000090238	YPEL3	yippee like 3 [Source:HGNC Symbol;Acc:HGNC:18327]	4.72765	11.6762	14.5088	10.3042		16.7843	25.9532	10.9786	17.9053	0.153852	0.791257		19.2761	27.649	21.9125	22.9458	0.0206369	1.14734		12.7413	19.7377	28.3952	20.2914	0.0180305	0.970794	0.310602	-0.176545		31.2695	30.6877	102.524	54.827	0.0892647	2.40035	0.161458	1.25301	keep
ENSG00000268001	CARD8-AS1	CARD8 antisense RNA 1 [Source:HGNC Symbol;Acc:HGNC:51408]	0	0	0	0		2.39775	5.64199	7.31907	5.11961	0.0356039	5.70587		9.93009	4.42384	0	4.78464	0.118834	5.61018		1.27413	2.6915	4.2067	2.72411	0.0422699	4.81973	0.317514	-0.790456		19.5434	15.3438	0	11.6291	0.0946777	6.87395	0.0925759	1.26377	keep
ENSG00000231663	COA6-AS1	COA6 antisense RNA 1 [Source:HGNC Symbol;Acc:HGNC:40825]	0	0	1.11606	0		1.19888	0	1.21985	0.806241	0.187503	3.17989		4.08886	2.21192	3.81087	3.37055	0.0167295	5.11709		5.09653	2.6915	8.4134	5.40048	0.0316908	5.78149	0.128799	0.664393		1.30289	29.5074	8.09399	12.9681	0.140567	7.02991	0.20069	1.91281	keep
ENSG00000148516	ZEB1	zinc finger E-box binding homeobox 1 [Source:HGNC Symbol;Acc:HGNC:11642]	0	0	0	0		0	0	0	0	#DIV/0!	0		0	0	0	0	#DIV/0!	0		0	0	0	0	#DIV/0!	0	#DIV/0!	0		9.12026	8.26207	8.09399	8.49211	0.000698784	6.42494	0.000698784	6.42494	keep
ENSG00000089351	GRAMD1A	GRAM domain containing 1A [Source:HGNC Symbol;Acc:HGNC:29305]	34.6694	25.6877	37.946	32.7677		28.773	71.0891	28.0564	42.6395	0.317475	0.3789		64.2535	47.5563	80.9809	64.2636	0.0182306	0.969573		93.0118	113.94	134.614	113.855	0.00997731	1.79373	0.0231083	0.824154		162.862	136.914	64.7519	121.509	0.0527233	1.88751	0.130191	0.917938	keep
ENSG00000135069	PSAT1	phosphoserine aminotransferase 1 [Source:HGNC Symbol;Acc:HGNC:19129]	0	0	10.0445	0		4.79551	0	2.43969	2.41173	0.409796	4.65061		33.295	3.31788	20.0071	18.8733	0.11488	7.56783		29.3051	43.064	43.1187	38.4959	0.00668367	8.5923	0.131773	1.02448		36.481	37.7695	20.235	31.4952	0.0442938	8.30356	0.184074	0.735732	keep
ENSG00000010295	IFFO1	intermediate filament family orphan 1 [Source:HGNC Symbol;Acc:HGNC:24970]	0	0	4.46424	0		13.1876	7.89879	17.0778	12.7214	0.0107654	7.00241		12.8507	25.4371	20.0071	19.4316	0.0212963	7.60967		21.6603	24.2235	18.9302	21.6046	0.0102173	7.76186	0.289913	0.152193		29.9666	11.803	17.537	19.7688	0.0445349	7.63436	0.486738	0.0246963	keep
ENSG00000137876	RSL24D1	ribosomal L24 domain containing 1 [Source:HGNC Symbol;Acc:HGNC:18479]	78.7941	42.0344	60.2673	60.3653		100.706	80.1163	106.127	95.6495	0.0188565	0.663159		203.275	86.2649	112.421	133.987	0.0510856	1.14899		143.977	183.919	225.058	184.318	0.0271415	1.6088	0.228314	0.459815		186.314	205.372	188.86	193.515	0.00730545	1.67901	0.13832	0.530024	keep
ENSG00000138430	OLA1	Obg like ATPase 1 [Source:HGNC Symbol;Acc:HGNC:28833]	17.3347	2.33524	15.6248	11.7649		44.3584	41.7507	23.1771	36.4287	0.0585317	1.62233		77.6884	29.8609	21.9125	43.1539	0.0920301	1.86613		48.4171	54.7272	67.3072	56.8172	0.0116117	2.26216	0.301006	0.396033		56.0245	57.8345	56.6579	56.839	0.00666396	2.26271	0.261005	0.396585	keep
ENSG00000149639	SOGA1	suppressor of glucose, autophagy associated 1 [Source:HGNC Symbol;Acc:HGNC:16111]	0	0	0	0		7.19326	0	0	0	0.211325	0		5.25711	5.5298	5.7163	5.50107	0.000293476	5.80763		2.54827	9.86883	9.46508	7.29406	0.0458626	6.20829	0.255152	0.400664		2.60579	10.6227	13.49	8.90614	0.0558834	6.49284	0.194866	0.685207	keep
ENSG00000242247	ARFGAP3	ADP ribosylation factor GTPase activating protein 3 [Source:HGNC Symbol;Acc:HGNC:661]	0	2.33524	1.11606	1.15043		9.59102	11.284	2.43969	7.77156	0.065076	2.65422		15.7713	3.31788	0	6.36307	0.215031	2.36979		7.6448	13.4575	13.6718	11.5914	0.00947403	3.22494	0.259948	0.855152		5.21158	21.2453	17.537	14.6646	0.042491	3.56164	0.235794	1.19185	keep
ENSG00000105997	HOXA3	homeobox A3 [Source:HGNC Symbol;Acc:HGNC:5104]	0	0	0	0		0	0	0	0	#DIV/0!	0		1.16825	3.31788	7.62173	4.03595	0.0836167	5.37015		0	11.6632	0	0	0.211325	0	0.488702	-5.37015		2.60579	11.803	12.141	8.84991	0.0526341	6.4838	0.0711085	1.11365	keep
ENSG00000163171	CDC42EP3	CDC42 effector protein 3 [Source:HGNC Symbol;Acc:HGNC:16943]	25.2141	16.3467	18.973	20.1779		80.3248	73.3459	40.2549	64.6418	0.0309272	1.67479		149.536	71.8874	74.3119	98.5783	0.0380534	2.28282		77.7222	67.2875	71.5139	72.1745	5.1543e-05	1.83358	0.182478	-0.449245		66.4476	100.325	66.1009	77.6246	0.0250804	1.93846	0.294264	-0.344362	keep
ENSG00000182580	EPHB3	EPH receptor B3 [Source:HGNC Symbol;Acc:HGNC:3394]	3.15177	0	3.34818	2.16665		0	0	2.43969	0	0.142664	-4.50249		19.2761	5.5298	16.1962	13.6673	0.0334023	2.60262		48.4171	11.6632	10.5168	23.5323	0.108731	3.38213	0.218193	0.779511		28.6637	5.90148	32.3759	22.3137	0.0536882	3.30575	0.0997803	0.70313	keep
ENSG00000164485	IL22RA2	interleukin 22 receptor subunit alpha 2 [Source:HGNC Symbol;Acc:HGNC:14901]	0	0	0	0		0	0	0	0	#DIV/0!	0		0.584123	0	0	0	0.211325	0		0	1.79433	0	0	0.211325	0	0.314862	0		6.51447	15.3438	4.04699	8.6351	0.0640468	6.44875	0.0685137	6.44875	keep
ENSG00000137171	KLC4	kinesin light chain 4 [Source:HGNC Symbol;Acc:HGNC:21624]	1.57588	0	3.34818	1.64135		13.1876	6.77039	3.65954	7.87252	0.0986353	2.19483		8.17772	2.21192	8.57445	6.32136	0.0344469	1.88267		2.54827	21.532	8.4134	10.8312	0.140548	2.65017	0.305922	0.767503		26.0579	16.5241	12.141	18.241	0.0335236	3.39679	0.05465	1.51412	keep
ENSG00000122299	ZC3H7A	zinc finger CCCH-type containing 7A [Source:HGNC Symbol;Acc:HGNC:30959]	0	0	6.69636	0		11.9888	2.2568	15.858	10.0345	0.0571003	6.66313		15.1872	3.31788	5.7163	8.07379	0.175209	6.35293		36.9499	3.58867	6.31005	15.6162	0.187792	7.29611	0.199992	0.943175		20.8463	17.7044	33.7249	24.0919	0.00766935	7.91838	0.0663878	1.56545	keep
ENSG00000239282	CASTOR1	cytosolic arginine sensor for mTORC1 subunit 1 [Source:HGNC Symbol;Acc:HGNC:34423]	9.4553	0	18.973	9.47611		15.5854	5.64199	34.1557	18.461	0.0506967	0.954765		11.6825	21.0132	24.7706	19.1554	0.117442	1.00776		49.6912	32.298	22.0852	34.6915	0.0775301	1.86122	0.16143	0.853467		56.0245	76.7192	31.027	54.5902	0.0685398	2.51377	0.0706485	1.50602	keep
ENSG00000205268	PDE7A	phosphodiesterase 7A [Source:HGNC Symbol;Acc:HGNC:8791]	4.72765	2.33524	0	2.3543		14.3865	16.926	13.4183	14.9103	0.0068737	2.61257		52.5711	23.2252	32.3924	36.0629	0.0248478	3.88113		8.91894	7.17733	18.9302	11.6755	0.0960596	2.2624	0.0637937	-1.61872		19.5434	10.6227	36.4229	22.1963	0.0723829	3.18343	0.16248	-0.697702	keep
ENSG00000135482	ZC3H10	zinc finger CCCH-type containing 10 [Source:HGNC Symbol;Acc:HGNC:25893]	3.15177	0	5.5803	2.91069		11.9888	6.77039	3.65954	7.4729	0.150259	1.33075		19.8602	27.649	26.6761	24.7284	0.0102877	3.04383		7.6448	5.383	19.9818	11.0032	0.0624646	1.88281	0.0474287	-1.16102		42.9955	16.5241	16.188	25.2359	0.0647369	3.07302	0.484152	0.0291896	keep
ENSG00000128641	MYO1B	myosin IB [Source:HGNC Symbol;Acc:HGNC:7596]	0	0	0	0		0	1.1284	8.53892	3.22244	0.175994	5.05417		15.1872	18.8013	8.57445	14.1877	0.0208848	7.15863		10.1931	6.28017	9.46508	8.6461	0.00938441	6.45057	0.144766	-0.708057		7.81737	0	28.329	12.0488	0.144936	6.92467	0.43443	-0.233958	keep
ENSG00000129353	SLC44A2	solute carrier family 44 member 2 [Source:HGNC Symbol;Acc:HGNC:17292]	121.343	144.785	97.0972	121.075		129.479	23.6964	103.687	85.6206	0.247373	-0.499379		51.4028	45.3444	68.5956	55.1143	0.0425328	-1.13398		136.332	98.6883	92.5474	109.189	0.288575	-0.14894	0.0458341	0.98504		324.421	337.565	379.068	347.018	0.00759636	1.51833	0.000684745	2.65231	keep
ENSG00000148120	AOPEP	aminopeptidase O (putative) [Source:HGNC Symbol;Acc:HGNC:1361]	1.57588	0	0	0		4.79551	4.51359	0	3.10303	0.0973495	5.00137		2.92062	0	0.952717	1.29111	0.0975681	3.79817		0	2.6915	5.25838	2.64996	0.199037	4.78134	0.299103	0.983173		6.51447	9.44237	17.537	11.1646	0.0509912	6.81565	0.0596819	3.01749	keep
ENSG00000164970	FAM219A	family with sequence similarity 219 member A [Source:HGNC Symbol;Acc:HGNC:19920]	0	0	0	0		0	6.77039	0	0	0.211325	0		4.08886	0	0	0	0.211325	0		0	0	0	0	#DIV/0!	0	0.211325	0		26.0579	0	9.44299	11.8336	0.130243	6.89889	0.12079	6.89889	keep
ENSG00000105373	NOP53	NOP53 ribosome biogenesis factor [Source:HGNC Symbol;Acc:HGNC:4333]	323.056	205.501	327.006	285.188		454.374	429.92	406.209	430.168	0.0380751	0.592817		770.458	604.96	501.129	625.516	0.0280831	1.13286		513.476	721.322	733.018	655.938	0.030244	1.20136	0.427851	0.0685036		792.16	780.176	798.607	790.314	0.00235391	1.47019	0.0874272	0.337332	keep
ENSG00000164985	PSIP1	PC4 and SFRS1 interacting protein 1 [Source:HGNC Symbol;Acc:HGNC:9527]	0	0	8.92848	0		27.5742	28.21	19.5175	25.1005	0.0308956	7.97731		23.3649	6.63576	17.1489	15.7165	0.0697158	7.30529		6.37067	18.8405	34.7053	19.9721	0.0479093	7.64905	0.365064	0.343762		15.6347	29.5074	41.8189	28.987	0.0194054	8.18423	0.167053	0.878943	keep
ENSG00000010803	SCMH1	Scm polycomb group protein homolog 1 [Source:HGNC Symbol;Acc:HGNC:19003]	0	0	1.11606	0		8.39214	5.64199	14.6381	9.55742	0.028887	6.59357		10.5142	7.74172	1.90543	6.72046	0.0796949	6.0918		1.27413	0.897167	4.2067	2.126	0.0611461	4.47638	0.160705	-1.61541		2.60579	7.08178	26.98	12.2225	0.11908	6.94515	0.318827	0.853356	keep
ENSG00000173812	EIF1	eukaryotic translation initiation factor 1 [Source:HGNC Symbol;Acc:HGNC:3249]	255.293	315.258	359.371	309.974		431.596	367.858	341.557	380.337	0.170336	0.295044		544.403	316.305	355.363	405.357	0.214311	0.386936		671.468	782.329	824.513	759.437	0.000684981	1.29251	0.0446149	0.905572		806.492	943.057	766.231	838.593	0.00734177	1.43553	0.0274209	1.04859	keep
ENSG00000050426	LETMD1	LETM1 domain containing 1 [Source:HGNC Symbol;Acc:HGNC:24241]	115.039	86.404	83.7045	95.0493		104.302	69.9607	74.4106	82.8912	0.0153755	-0.197235		99.885	150.411	97.1771	115.824	0.232035	0.284917		200.039	178.536	150.39	176.322	0.00429193	0.890762	0.0516202	0.605845		274.911	283.271	264.404	274.195	0.00177686	1.52746	0.0033112	1.24255	keep
ENSG00000154102	C16orf74	chromosome 16 open reading frame 74 [Source:HGNC Symbol;Acc:HGNC:23362]	11.0312	18.6819	24.5533	18.0888		16.7843	12.4124	18.2977	15.8314	0.314894	-0.191174		50.2346	34.2848	50.494	45.0044	0.0293889	1.31022		38.224	41.2697	34.7053	38.0663	0.029599	1.06925	0.214306	-0.240969		32.5724	80.2601	117.363	76.7318	0.0523221	2.07865	0.169151	0.768434	keep
ENSG00000169093	ASMTL	acetylserotonin O-methyltransferase like [Source:HGNC Symbol;Acc:HGNC:751]	17.3347	0	6.69636	8.01036		14.3865	14.6692	2.43969	10.4985	0.361485	0.386018		13.4348	11.0596	26.6761	17.0568	0.161827	1.08095		14.0155	25.1207	35.757	24.9644	0.11919	1.6278	0.091121	0.546854		49.51	53.1133	36.4229	46.3488	0.0177436	2.5178	0.0490835	1.43686	keep
ENSG00000131378	RFTN1	raftlin, lipid raft linker 1 [Source:HGNC Symbol;Acc:HGNC:30278]	0	25.6877	10.0445	11.9107		32.3697	18.0544	20.7374	23.7205	0.207235	0.987877		16.3554	3.31788	24.7706	14.8147	0.41986	0.312406		5.09653	7.17733	13.6718	8.64855	0.355409	-0.457209	0.171869	-0.769615		71.6592	49.5724	64.7519	61.9945	0.0349415	2.37014	0.00438447	2.05774	keep
ENSG00000018189	RUFY3	RUN and FYVE domain containing 3 [Source:HGNC Symbol;Acc:HGNC:30285]	12.6071	2.33524	18.973	11.3051		19.182	25.9532	12.1985	19.1112	0.234212	0.752268		29.7903	22.1192	58.1157	36.6751	0.0335668	1.68905		29.3051	22.4292	41.0153	30.9165	0.00314006	1.44336	0.208532	-0.245691		78.1737	43.671	44.5169	55.4538	0.0315015	2.28421	0.202603	0.595159	keep
ENSG00000112561	TFEB	transcription factor EB [Source:HGNC Symbol;Acc:HGNC:11753]	4.72765	0	5.5803	3.43598		22.7787	2.2568	12.1985	12.4113	0.098468	1.82305		18.1078	16.5894	7.62173	14.1063	0.0683973	2.00635		10.1931	26.0178	13.6718	16.6276	0.0889046	2.24204	0.340815	0.235695		32.5724	33.0483	13.49	26.3702	0.0479078	2.90419	0.0317871	0.897837	keep
ENSG00000273335	AP005432.2	novel transcript	0	0	0	0		0	0	0	0	#DIV/0!	0		0.584123	0	0	0	0.211325	0		0	0	4.2067	0	0.211325	0	0.253771	0		13.0289	20.065	0	11.0313	0.100677	6.79848	0.102525	6.79848	keep
ENSG00000240137	ERICH6-AS1	ERICH6 antisense RNA 1 [Source:HGNC Symbol;Acc:HGNC:41205]	0	0	0	0		8.39214	9.02719	0	5.80644	0.0920227	5.88422		2.33649	4.42384	1.90543	2.88859	0.0327208	4.90139		0	7.17733	2.10335	3.09356	0.141792	4.99709	0.450918	0.095702		9.12026	11.803	4.04699	8.3234	0.0336055	6.39633	0.0407993	1.49494	keep
ENSG00000247828	TMEM161B-AS1	TMEM161B antisense RNA 1 [Source:HGNC Symbol;Acc:HGNC:43839]	0	0	2.23212	0		0	0	3.65954	0	0.211325	0		11.6825	5.5298	0	5.73742	0.170307	5.86726		0	8.97167	3.15503	4.04223	0.1833	5.37234	0.38331	-0.494923		16.9376	12.9833	10.792	13.571	0.0168964	7.09497	0.0198608	1.22771	keep
ENSG00000126249	PDCD2L	programmed cell death 2 like [Source:HGNC Symbol;Acc:HGNC:28194]	0	0	0	0		3.59663	9.02719	0	4.20794	0.12498	5.42893		7.00948	2.21192	0	3.0738	0.137834	4.98814		14.0155	8.0745	3.15503	8.415	0.0577868	6.41193	0.0213947	1.4238		9.12026	1.1803	17.537	9.27918	0.0941815	6.55139	0.196274	1.56325	keep
ENSG00000171552	BCL2L1	BCL2 like 1 [Source:HGNC Symbol;Acc:HGNC:992]	25.2141	11.6762	6.69636	14.5289		59.9438	29.3384	10.9786	33.4203	0.0826159	1.19621		15.1872	0	37.156	17.4477	0.425931	0.262462		0	5.383	4.2067	3.19657	0.124076	-2.14978	0.163509	-2.41225		52.1158	102.686	41.8189	65.5402	0.0634379	2.16576	0.118679	1.9033	keep
ENSG00000240033	AC069439.2	novel transcript	0	0	0	0		0	0	0	0	#DIV/0!	0		0	0	0	0	#DIV/0!	0		0	0	0	0	#DIV/0!	0	#DIV/0!	0		2.60579	9.44237	13.49	8.51271	0.0577861	6.4284	0.0577861	6.4284	keep
ENSG00000172081	MOB3A	MOB kinase activator 3A [Source:HGNC Symbol;Acc:HGNC:29802]	423.912	434.355	255.578	371.282		328.492	197.47	258.607	261.523	0.127823	-0.505413		322.436	996.47	676.429	665.112	0.141346	0.84091		923.747	879.223	718.294	840.421	0.000594346	1.17838	0.252757	0.337472		846.881	1096.5	1088.64	1010.67	0.0164498	1.44448	0.0563245	0.603573	keep
ENSG00000086730	LAT2	linker for activation of T cells family member 2 [Source:HGNC Symbol;Acc:HGNC:12749]	233.231	308.252	267.854	269.779		205.008	341.905	224.452	257.121	0.322475	-0.0693024		348.721	496.576	406.81	417.369	0.0102506	0.629357		391.159	420.771	476.409	429.446	0.0144381	0.670501	0.406041	0.0411443		656.659	755.39	704.177	705.408	0.000123694	1.38635	0.0013376	0.756994	keep
ENSG00000120733	KDM3B	lysine demethylase 3B [Source:HGNC Symbol;Acc:HGNC:1337]	11.0312	0	3.34818	4.79312		33.5686	41.7507	20.7374	32.0189	0.0333967	2.7146		27.4538	16.5894	7.62173	17.2216	0.046446	1.82375		8.91894	17.0462	21.0335	15.6662	0.118054	1.68801	0.441133	-0.13574		28.6637	20.065	51.2619	33.3302	0.049482	2.77233	0.181461	0.948577	keep
ENSG00000167393	PPP2R3B	protein phosphatase 2 regulatory subunit B''beta [Source:HGNC Symbol;Acc:HGNC:13417]	3.15177	0	0	0		5.99438	0	1.21985	2.40474	0.12088	4.64659		4.67298	3.31788	3.81087	3.93391	0.0267953	5.33411		5.09653	4.48583	0	3.19412	0.12032	5.04182	0.340162	-0.292285		11.726	17.7044	14.839	14.7565	0.0182893	7.21495	0.0181395	1.88084	keep
ENSG00000157181	ODR4	odr-4 GPCR localization factor homolog [Source:HGNC Symbol;Acc:HGNC:24299]	0	0	2.23212	0		3.59663	0	0	0	0.406945	0		2.92062	23.2252	1.90543	9.3504	0.181623	6.5623		0	4.48583	9.46508	4.6503	0.102527	5.56995	0.300633	-0.992356		6.51447	34.2286	4.04699	14.93	0.147884	7.2317	0.0895234	0.669399	keep
ENSG00000168421	RHOH	ras homolog family member H [Source:HGNC Symbol;Acc:HGNC:686]	4.72765	0	3.34818	2.69194		14.3865	16.926	10.9786	14.097	0.0280571	2.34625		7.00948	2.21192	4.76358	4.66166	0.00966441	0.770195		19.112	0	4.2067	7.7729	0.194639	1.49563	0.281219	0.725431		26.0579	17.7044	21.584	21.7821	0.00174426	2.97041	0.00182579	2.20021	keep
ENSG00000229271	AC091493.1	novel transcript	0	0	0	0		0	0	0	0	#DIV/0!	0		1.16825	0	1.90543	1.02456	0.10301	3.49129		0	8.0745	0	0	0.211325	0	0.327693	-3.49129		6.51447	5.90148	12.141	8.18564	0.0270538	6.37254	0.0217804	2.88125	keep
ENSG00000124243	BCAS4	breast carcinoma amplified sequence 4 [Source:HGNC Symbol;Acc:HGNC:14367]	0	4.67049	0	0		2.39775	6.77039	1.21985	3.46266	0.0163717	5.15488		1.16825	0	0	0	0.290002	0		0	0	0	0	0.211325	0	0.211325	0		26.0579	4.72118	22.933	17.904	0.0921585	7.49217	0.0561213	7.49217	keep
ENSG00000140332	TLE3	TLE family member 3, transcriptional corepressor [Source:HGNC Symbol;Acc:HGNC:11839]	44.1247	37.3639	45.7585	42.4157		28.773	71.0891	26.8366	42.2329	0.496195	-0.00621568		102.806	88.4768	54.3049	81.8624	0.0636388	0.946967		70.0774	87.9223	98.8575	85.6191	0.01894	1.01162	0.441153	0.0646531		122.472	114.489	155.135	130.699	0.00699441	1.62128	0.100901	0.674311	keep
ENSG00000182534	MXRA7	matrix remodeling associated 7 [Source:HGNC Symbol;Acc:HGNC:7541]	1.57588	0	4.46424	2.01337		9.59102	3.38519	12.1985	8.39155	0.0255114	2.00648		7.5936	11.0596	1.90543	6.85288	0.173795	1.71806		7.6448	9.86883	7.36173	8.29179	0.0447095	1.98943	0.276877	0.271368		10.4232	27.1468	21.584	19.718	0.0394397	3.22919	0.0643492	1.51113	keep
ENSG00000105122	RASAL3	RAS protein activator like 3 [Source:HGNC Symbol;Acc:HGNC:26129]	52.0041	79.3983	78.1242	69.8422		97.109	126.381	84.1693	102.553	0.066904	0.553541		96.9644	111.702	117.184	108.617	0.00438777	0.63634		149.074	101.38	102.012	117.489	0.0968593	0.749514	0.360927	0.113173		199.343	174.684	225.283	199.77	0.00865613	1.51483	0.0116808	0.878485	keep
ENSG00000137802	MAPKBP1	mitogen-activated protein kinase binding protein 1 [Source:HGNC Symbol;Acc:HGNC:29536]	4.72765	0	10.0445	4.92406		1.19888	5.64199	2.43969	3.09352	0.343123	-0.653707		7.00948	3.31788	9.52717	6.61817	0.138625	0.419215		1.27413	2.6915	3.15503	2.37355	0.229416	-1.02227	0.0723636	-1.44148		18.2405	31.868	49.9129	33.3405	0.0338986	2.73467	0.0437031	2.31545	keep
ENSG00000138796	HADH	hydroxyacyl-CoA dehydrogenase [Source:HGNC Symbol;Acc:HGNC:4799]	50.4282	11.6762	42.4103	34.8382		31.1708	41.7507	78.0701	50.3305	0.23415	0.529491		41.4727	44.2384	43.825	43.1787	0.286306	0.30885		63.7067	46.6527	52.5838	54.3144	0.06496	0.63918	0.0984874	0.330331		125.078	120.39	121.41	122.293	0.00732571	1.80864	0.000415985	1.49979	keep
ENSG00000147121	KRBOX4	KRAB box domain containing 4 [Source:HGNC Symbol;Acc:HGNC:26007]	0	0	1.11606	0		1.19888	0	4.87938	2.02609	0.137321	4.41013		4.67298	3.31788	2.85815	3.61634	0.0309405	5.21581		1.27413	6.28017	11.5684	6.37424	0.076025	6.01664	0.256482	0.80083		5.21158	10.6227	16.188	10.6741	0.0343879	6.75142	0.0981389	1.53561	keep
ENSG00000047410	TPR	translocated promoter region, nuclear basket protein [Source:HGNC Symbol;Acc:HGNC:12017]	0	0	0	0		2.39775	0	0	0	0.211325	0		8.76185	6.63576	5.7163	7.03797	0.00801372	6.15744		0	2.6915	8.4134	3.70163	0.137094	5.24855	0.210487	-0.908894		26.0579	0	8.09399	11.384	0.138687	6.84348	0.298485	0.686034	keep
ENSG00000106733	NMRK1	nicotinamide riboside kinase 1 [Source:HGNC Symbol;Acc:HGNC:26057]	0	9.34097	5.5803	4.97376		0	11.284	3.65954	4.98117	0.49765	0.00210695		1.75237	0	0	0	0.155067	-5.66498		3.8224	7.17733	2.10335	4.3677	0.406306	-0.183524	0.0777685	5.48146		54.7216	18.8847	22.933	32.1798	0.095135	2.6695	0.0494477	8.33449	keep
ENSG00000104691	UBXN8	UBX domain protein 8 [Source:HGNC Symbol;Acc:HGNC:30307]	0	0	1.11606	0		0	10.1556	7.31907	5.82489	0.103171	5.88872		8.17772	8.84768	5.7163	7.58057	0.0159305	6.26314		5.09653	0	1.05168	2.0494	0.214994	4.42586	0.0423084	-1.83728		5.21158	9.44237	17.537	10.7303	0.043391	6.75893	0.276444	0.495789	keep
ENSG00000229671	LINC01150	long intergenic non-protein coding RNA 1150 [Source:HGNC Symbol;Acc:HGNC:49469]	1.57588	0	0	0		2.39775	7.89879	0	3.43218	0.183	5.14249		2.92062	3.31788	3.81087	3.34979	0.0321818	5.10844		6.37067	9.86883	11.5684	9.26931	0.0250551	6.54987	0.0219505	1.44144		6.51447	14.1636	10.792	10.49	0.0329929	6.72656	0.0381771	1.61812	keep
ENSG00000135736	CCDC102A	coiled-coil domain containing 102A [Source:HGNC Symbol;Acc:HGNC:28097]	1.57588	0	11.1606	4.24549		0	7.89879	0	0	0.398534	-5.44145		4.08886	0	3.81087	2.63324	0.320244	-0.668907		10.1931	4.48583	7.36173	7.34688	0.242515	0.777115	0.012067	1.44602		16.9376	42.4907	36.4229	31.9504	0.0364993	2.88275	0.0390667	3.55166	keep
ENSG00000186716	BCR	BCR activator of RhoGEF and GTPase [Source:HGNC Symbol;Acc:HGNC:1014]	12.6071	7.00573	5.5803	8.3977		31.1708	15.7976	9.75876	18.909	0.0657152	1.16154		7.00948	6.63576	20.0071	11.2174	0.342241	0.413402		15.2896	3.58867	14.7235	11.2006	0.260207	0.411252	0.498581	-0.00215012		31.2695	40.1301	47.2149	39.5382	0.0216852	2.22175	0.00455973	1.80834	keep
ENSG00000111670	GNPTAB	N-acetylglucosamine-1-phosphate transferase subunits alpha and beta [Source:HGNC Symbol;Acc:HGNC:29670]	0	0	12.2767	0		13.1876	11.284	26.8366	17.1027	0.0026437	7.42649		13.4348	7.74172	5.7163	8.96428	0.249394	6.50212		3.8224	2.6915	15.7751	7.42968	0.00499911	6.23452	0.410211	-0.267605		53.4187	21.2453	29.678	34.7806	0.057525	8.44628	0.0393082	1.94416	keep
ENSG00000262454	MIR193BHG	MIR193B host gene [Source:HGNC Symbol;Acc:HGNC:51945]	0	2.33524	3.34818	1.89447		0	0	0	0	0.0980852	-4.31794		0	0	0	0	0.0980852	-4.31794		0	1.79433	0	0	0.16898	-4.31794	0.211325	0		10.4232	43.671	5.39599	19.83	0.136057	3.32086	0.120233	7.6388	keep
ENSG00000064545	TMEM161A	transmembrane protein 161A [Source:HGNC Symbol;Acc:HGNC:26020]	1.57588	4.67049	0	2.08212		9.59102	3.38519	21.9572	11.6445	0.146247	2.42818		12.8507	19.9073	5.7163	12.8248	0.030082	2.56633		1.27413	17.0462	6.31005	8.21012	0.118058	1.92914	0.165284	-0.637197		33.8753	8.26207	14.839	18.9921	0.0900888	3.12917	0.292235	0.562838	keep
ENSG00000137504	CREBZF	CREB/ATF bZIP transcription factor [Source:HGNC Symbol;Acc:HGNC:24905]	33.0935	4.67049	36.83	24.8647		59.9438	27.0816	31.716	39.5805	0.139444	0.668541		46.7298	45.3444	61.9266	51.3336	0.0387832	1.04282		76.448	55.6243	53.6354	61.9026	0.0350031	1.31244	0.218547	0.269618		61.236	143.996	95.7789	100.337	0.0752432	2.00833	0.0969871	0.965508	keep
ENSG00000132965	ALOX5AP	arachidonate 5-lipoxygenase activating protein [Source:HGNC Symbol;Acc:HGNC:436]	53.58	93.4097	52.4548	66.4815		74.3304	67.7039	85.3892	75.8078	0.326856	0.189127		391.947	307.457	221.983	307.129	0.0206799	2.20612		439.576	524.843	450.117	471.512	0.000564767	2.82441	0.0533118	0.618287		194.131	127.472	280.592	200.732	0.0695735	1.59279	0.163454	-0.613327	keep
ENSG00000256167	ATF4P4	activating transcription factor 4 pseudogene 4 [Source:HGNC Symbol;Acc:HGNC:787]	11.0312	2.33524	5.5803	6.31557		14.3865	5.64199	1.21985	7.08279	0.396495	0.162965		28.0379	15.4834	13.338	18.9531	0.0211061	1.57038		14.0155	74.4648	44.1704	44.2169	0.0990204	2.78821	0.178321	1.21783		53.4187	31.868	20.235	35.1739	0.0345953	2.45895	0.0466645	0.888572	keep
ENSG00000167604	NFKBID	NFKB inhibitor delta [Source:HGNC Symbol;Acc:HGNC:15671]	0	0	0	0		0	3.38519	0	0	0.211325	0		2.92062	0	0	0	0.211325	0		2.54827	5.383	5.25838	4.39655	0.0207568	5.49075	0.106545	5.49075		7.81737	0	25.631	11.1494	0.139667	6.81371	0.162282	6.81371	keep
ENSG00000163322	ABRAXAS1	abraxas 1, BRCA1 A complex subunit [Source:HGNC Symbol;Acc:HGNC:25829]	7.87941	7.00573	16.7409	10.542		26.3753	5.64199	20.7374	17.5849	0.178507	0.732745		25.1173	11.0596	16.1962	17.4577	0.161945	0.722332		11.4672	9.86883	22.0852	14.4737	0.0166768	0.4536	0.326726	-0.268732		46.9042	47.2118	43.1679	45.7613	0.00765755	2.10751	0.0106594	1.38517	keep
ENSG00000108654	DDX5	DEAD-box helicase 5 [Source:HGNC Symbol;Acc:HGNC:2746]	47.2765	32.6934	111.606	63.8586		158.252	143.307	91.4884	131.016	0.131838	1.03563		333.534	162.576	183.874	226.662	0.0628791	1.82597		169.46	185.714	199.818	184.997	0.0115239	1.53307	0.283241	-0.292893		160.256	154.619	310.27	208.381	0.0168141	1.70471	0.426239	-0.121257	keep
ENSG00000017797	RALBP1	ralA binding protein 1 [Source:HGNC Symbol;Acc:HGNC:9841]	40.9729	14.0115	42.4103	32.4649		43.1596	59.8051	60.9923	54.6523	0.111573	0.749602		58.4123	22.1192	41.9195	40.817	0.124021	0.329383		25.4827	34.9895	58.8938	39.7887	0.294408	0.292661	0.477292	-0.0367221		131.592	69.6375	140.296	113.842	0.012374	1.80691	0.0190622	1.47753	keep
ENSG00000269834	ZNF528-AS1	ZNF528 antisense RNA 1 [Source:HGNC Symbol;Acc:HGNC:51305]	0	0	0	0		0	0	0	0	#DIV/0!	0		2.92062	0	0	0	0.211325	0		3.8224	0	14.7235	6.18195	0.148048	5.97314	0.194217	5.97314		13.0289	7.08178	4.04699	8.05257	0.0463208	6.34918	0.0280058	6.34918	keep
ENSG00000165175	MID1IP1	MID1 interacting protein 1 [Source:HGNC Symbol;Acc:HGNC:20715]	11.0312	0	65.8476	25.6262		38.3641	44.0075	24.3969	35.5895	0.36995	0.472259		54.3234	13.2715	38.1087	35.2345	0.3433	0.457838		21.6603	26.0178	39.9637	29.2139	0.418682	0.188345	0.3515	-0.269493		138.107	129.833	103.873	123.937	0.0412935	2.26946	0.0134831	1.81162	keep
ENSG00000164758	MED30	mediator complex subunit 30 [Source:HGNC Symbol;Acc:HGNC:23032]	0	0	5.5803	0		13.1876	20.3112	14.6381	16.0457	0.0248557	7.335		10.5142	0	7.62173	6.04532	0.161595	5.94142		12.7413	11.6632	15.7751	13.3932	0.00203477	7.07609	0.0582072	1.13467		35.1781	4.72118	26.98	22.2931	0.0730428	7.80691	0.0562195	1.86549	keep
ENSG00000137955	RABGGTB	Rab geranylgeranyltransferase subunit beta [Source:HGNC Symbol;Acc:HGNC:9796]	0	0	4.46424	0		8.39214	5.64199	0	4.67804	0.250081	5.57835		12.2666	3.31788	14.2908	9.9584	0.0433441	6.65226		5.09653	13.4575	15.7751	11.4431	0.0289809	6.85088	0.397198	0.198624		23.4521	9.44237	21.584	18.1595	0.0271343	7.5125	0.0165413	0.860244	keep
ENSG00000060982	BCAT1	branched chain amino acid transaminase 1 [Source:HGNC Symbol;Acc:HGNC:976]	64.6112	165.802	136.159	122.191		109.098	130.894	102.467	114.153	0.394248	-0.0980853		210.284	101.748	152.435	154.822	0.323337	0.341229		248.456	304.14	329.174	293.923	0.00477632	1.26561	0.0561299	0.924385		321.815	361.171	318.364	333.783	0.00586492	1.44903	0.0267986	1.1078	keep
ENSG00000047662	FAM184B	family with sequence similarity 184 member B [Source:HGNC Symbol;Acc:HGNC:29235]	18.9106	14.0115	14.5088	15.8103		23.9775	10.1556	30.4961	21.5431	0.211496	0.443947		25.7014	5.5298	11.4326	14.2213	0.378137	-0.151799		28.0309	17.0462	27.3436	24.1402	0.050113	0.607444	0.0656995	0.759243		63.8418	43.671	68.7989	58.7706	0.0134008	1.88759	0.0100362	2.03939	keep
ENSG00000213190	MLLT11	MLLT11 transcription factor 7 cofactor [Source:HGNC Symbol;Acc:HGNC:16997]	1.57588	7.00573	6.69636	5.09266		9.59102	10.1556	10.9786	10.2417	0.036355	0.993933		4.67298	5.5298	0	3.40093	0.305281	-0.568736		5.09653	4.48583	3.15503	4.2458	0.36888	-0.256852	0.281598	0.311884		31.2695	20.065	33.7249	28.3531	0.0229121	2.45404	0.0234303	3.02278	keep
ENSG00000137497	NUMA1	nuclear mitotic apparatus protein 1 [Source:HGNC Symbol;Acc:HGNC:8059]	28.3659	74.7278	49.1066	50.7334		39.5629	57.5483	29.2763	42.1292	0.238785	-0.267538		137.853	164.788	150.529	151.057	0.00156998	1.5722		107.027	104.071	100.961	104.02	0.032348	1.03439	0.0163499	-0.537801		125.078	194.749	137.598	152.475	0.00425225	1.58567	0.464956	0.0134715	keep
ENSG00000157557	ETS2	ETS proto-oncogene 2, transcription factor [Source:HGNC Symbol;Acc:HGNC:3489]	45.7006	58.3811	23.4373	42.5063		64.7394	53.0347	87.8289	68.5343	0.165365	0.687863		88.7867	45.3444	105.752	79.9609	0.154264	0.91003		87.9152	95.9968	59.9455	81.2858	0.00101171	0.933711	0.483199	0.0236807		155.044	86.1616	165.927	135.711	0.0558735	1.67246	0.0092036	0.76243	keep
ENSG00000223496	EXOSC6	exosome component 6 [Source:HGNC Symbol;Acc:HGNC:19055]	28.3659	18.6819	27.9015	24.9831		38.3641	72.2175	58.5526	56.378	0.0649377	1.17097		56.0758	55.298	48.5886	53.3208	0.0127241	1.09068		57.336	69.979	66.2555	64.5235	0.0128821	1.36534	0.0782771	0.274658		84.6881	103.866	62.0539	83.536	0.0290819	1.73741	0.0484953	0.646723	keep
ENSG00000155304	HSPA13	heat shock protein family A (Hsp70) member 13 [Source:HGNC Symbol;Acc:HGNC:11375]	0	0	1.11606	0		8.39214	22.568	15.858	15.606	0.0326977	7.29517		10.5142	2.21192	3.81087	5.51233	0.0981239	5.81053		8.91894	30.5037	16.8268	18.7498	0.0510663	7.55841	0.132365	1.74788		18.2405	0	22.933	13.7245	0.0933692	7.11108	0.157129	1.30055	keep
ENSG00000292339	ENSG00000292339		17.3347	2.33524	13.3927	11.0209		15.5854	11.284	0	8.95646	0.389653	-0.296253		11.6825	11.0596	30.4869	17.743	0.209024	0.682086		8.91894	17.0462	21.0335	15.6662	0.283605	0.503563	0.343953	-0.178523		75.5679	56.6542	25.631	52.6177	0.0528838	2.24501	0.115927	1.56293	keep
ENSG00000132475	H3-3B	H3.3 histone B [Source:HGNC Symbol;Acc:HGNC:4765]	572.045	572.134	679.681	607.954		561.074	560.814	605.043	575.644	0.1332	-0.0787712		747.678	765.324	843.154	785.385	0.00117741	0.369386		1097.03	1014.7	1027.49	1046.4	0.00667878	0.783307	0.0160913	0.413921		1358.92	1678.38	1362.49	1466.6	0.0106559	1.2703	0.0145748	0.900914	keep
ENSG00000132155	RAF1	Raf-1 proto-oncogene, serine/threonine kinase [Source:HGNC Symbol;Acc:HGNC:9829]	17.3347	16.3467	16.7409	16.8074		14.3865	40.6223	4.87938	19.9627	0.39946	0.246861		37.968	14.3775	20.0071	24.1175	0.198291	0.518392		6.37067	12.5603	19.9818	12.9709	0.224129	-0.371295	0.194997	-0.889687		62.5389	74.3587	44.5169	60.4715	0.0189951	1.84098	0.0456795	1.32259	keep
ENSG00000148690	FRA10AC1	FRA10A associated CGG repeat 1 [Source:HGNC Symbol;Acc:HGNC:1162]	0	0	2.23212	0		1.19888	20.3112	8.53892	10.0163	0.123031	6.66054		4.67298	7.74172	1.90543	4.77338	0.11436	5.60685		0	6.28017	4.2067	3.49562	0.138031	5.16817	0.295461	-0.438681		14.3318	12.9833	10.792	12.7024	0.0102984	7.00027	0.0141327	1.39342	keep
ENSG00000163166	IWS1	interacts with SUPT6H, CTD assembly factor 1 [Source:HGNC Symbol;Acc:HGNC:25467]	1.57588	0	6.69636	2.75741		5.99438	29.3384	3.65954	12.9974	0.202654	2.1965		17.5237	11.0596	22.8652	17.1495	0.00657955	2.59377		1.27413	36.7838	17.8785	18.6455	0.14212	2.71376	0.457981	0.119989		16.9376	25.9665	24.282	22.3954	0.0129915	2.97685	0.196838	0.383074	keep
ENSG00000133112	TPT1	tumor protein, translationally-controlled 1 [Source:HGNC Symbol;Acc:HGNC:12022]	2480.44	2090.04	3103.76	2558.08		4012.64	4067.88	3203.31	3761.28	0.0838456	0.556142		6618.11	3552.34	4073.82	4748.09	0.0780078	0.892259		4877.38	5039.39	5172.14	5029.64	0.00532155	0.975364	0.403977	0.0831046		6582.22	5559.19	6094.77	6078.73	0.00412276	1.24867	0.0954243	0.356416	keep
ENSG00000104312	RIPK2	receptor interacting serine/threonine kinase 2 [Source:HGNC Symbol;Acc:HGNC:10020]	0	0	5.5803	0		19.182	11.284	15.858	15.4413	0.0201944	7.27997		7.5936	1.10596	5.7163	4.80529	0.16767	5.61627		14.0155	8.97167	17.8785	13.6219	0.00773884	7.10033	0.0180859	1.48407		19.5434	16.5241	22.933	19.6668	0.0012743	7.62694	0.00532229	2.01067	keep
ENSG00000258501	EIF3LP1	eukaryotic translation initiation factor 3 subunit L pseudogene 1 [Source:HGNC Symbol;Acc:HGNC:20010]	0	0	0	0		2.39775	5.64199	7.31907	5.11961	0.0356039	5.70587		4.67298	0	0.952717	1.87523	0.159476	4.30395		0	5.383	1.05168	2.14489	0.161329	4.48857	0.467242	0.184623		13.0289	17.7044	0	10.2445	0.0963955	6.69271	0.130214	2.38876	keep
ENSG00000163029	SMC6	structural maintenance of chromosomes 6 [Source:HGNC Symbol;Acc:HGNC:20466]	0	0	1.11606	0		1.19888	7.89879	15.858	8.31855	0.0895718	6.3955		8.76185	3.31788	1.90543	4.66172	0.104881	5.57341		1.27413	1.79433	4.2067	2.42506	0.0313812	4.65824	0.257272	-0.915167		9.12026	17.7044	4.04699	10.2906	0.073288	6.69913	0.164956	1.12572	keep
ENSG00000197324	LRP10	LDL receptor related protein 10 [Source:HGNC Symbol;Acc:HGNC:14553]	53.58	46.7049	44.6424	48.3091		109.098	72.2175	75.6304	85.6486	0.0279846	0.824835		66.0059	49.7682	59.0684	58.2808	0.0521932	0.270217		40.7723	65.4932	52.5838	52.9497	0.333139	0.132068	0.348285	-0.13815		115.958	168.782	130.853	138.531	0.0175245	1.5179	0.0294314	1.24768	keep
ENSG00000119866	BCL11A	BAF chromatin remodeling complex subunit BCL11A [Source:HGNC Symbol;Acc:HGNC:13221]	12.6071	18.6819	13.3927	14.8939		10.7899	24.8248	24.3969	20.0039	0.15245	0.423096		33.295	14.3775	10.4799	19.3841	0.317699	0.377923		11.4672	18.8405	31.5503	20.6193	0.227473	0.4666	0.465116	0.0886775		78.1737	51.933	37.7719	55.9595	0.0408324	1.90258	0.0094483	1.52466	keep
ENSG00000175309	PHYKPL	5-phosphohydroxy-L-lysine phospho-lyase [Source:HGNC Symbol;Acc:HGNC:28249]	11.0312	0	10.0445	7.02524		14.3865	10.1556	6.09923	10.2138	0.257776	0.533562		15.1872	12.1656	9.52717	12.2933	0.145408	0.798551		10.1931	20.6348	28.3952	19.741	0.101396	1.47748	0.196847	0.678927		18.2405	31.868	75.5439	41.8841	0.0875658	2.55883	0.128397	1.76028	keep
ENSG00000196455	PIK3R4	phosphoinositide-3-kinase regulatory subunit 4 [Source:HGNC Symbol;Acc:HGNC:8982]	0	0	2.23212	0		1.19888	4.51359	0	1.90416	0.305899	4.32492		2.92062	4.42384	5.7163	4.35358	0.00721798	5.4769		0	4.48583	2.10335	2.19639	0.219727	4.5213	0.0979126	-0.955596		3.90868	9.44237	28.329	13.8933	0.0936827	7.1286	0.143647	1.6517	keep
ENSG00000155961	RAB39B	RAB39B, member RAS oncogene family [Source:HGNC Symbol;Acc:HGNC:16499]	0	0	0	0		0	0	0	0	#DIV/0!	0		0	0	2.85815	0	0.211325	0		0	0	2.10335	0	0.211325	0	0.211325	0		1.30289	14.1636	9.44299	8.30314	0.0788144	6.39286	0.0938629	6.39286	keep
ENSG00000264247	LINC00909	long intergenic non-protein coding RNA 909 [Source:HGNC Symbol;Acc:HGNC:44331]	1.57588	0	6.69636	2.75741		4.79551	1.1284	18.2977	8.07386	0.119255	1.51631		9.93009	7.74172	0.952717	6.20818	0.265723	1.14251		24.2085	20.6348	8.4134	17.7523	0.0766672	2.64332	0.0154893	1.50081		20.8463	20.065	25.631	22.1808	0.000148816	2.96302	0.0337123	1.8205	keep
ENSG00000133316	WDR74	WD repeat domain 74 [Source:HGNC Symbol;Acc:HGNC:25529]	4.72765	0	11.1606	5.29608		38.3641	29.3384	37.8152	35.1725	0.00230003	2.70856		27.4538	27.649	17.1489	24.0839	0.05162	2.16406		20.3861	30.5037	32.6019	27.8306	0.0174221	2.37186	0.311689	0.207799		20.8463	55.4739	24.282	33.5341	0.0871886	2.63994	0.222336	0.475877	keep
ENSG00000035720	STAP1	signal transducing adaptor family member 1 [Source:HGNC Symbol;Acc:HGNC:24133]	29.9418	44.3696	23.4373	32.5829		20.3809	25.9532	42.6946	29.6762	0.411081	-0.134375		12.2666	13.2715	4.76358	10.1006	0.0174786	-1.67989		47.1429	34.0923	47.3254	42.8536	0.214725	0.394242	0.0178775	2.07413		123.775	67.2769	117.363	102.805	0.0486135	1.6547	0.0204602	3.33459	keep
ENSG00000288924	ENSG00000288924		4.72765	18.6819	10.0445	11.1514		17.9832	12.4124	7.31907	12.5715	0.417537	0.17149		26.2855	34.2848	40.0141	33.5281	0.0164898	1.57957		22.9344	17.9433	27.3436	22.7404	0.100548	1.02149	0.0540165	-0.558079		49.51	51.933	35.0739	45.5057	0.0133495	2.01911	0.149382	0.439544	keep
ENSG00000099875	MKNK2	MAPK interacting serine/threonine kinase 2 [Source:HGNC Symbol;Acc:HGNC:7111]	31.5177	60.7163	49.1066	47.1135		89.9158	67.7039	43.9144	67.178	0.205702	0.510935		160.05	147.093	109.562	138.902	0.0218357	1.55783		85.367	115.735	158.803	119.968	0.0292025	1.34658	0.327022	-0.211248		115.958	122.751	165.927	134.878	0.0156489	1.51546	0.453905	-0.0423732	keep
ENSG00000259955	AC008741.1	novel transcript, antisense to ZKSCAN2	0	0	3.34818	0		16.7843	14.6692	0	10.4845	0.140069	6.72581		4.67298	0	0	0	0.433474	0		6.37067	5.383	19.9818	10.5785	0.0596025	6.73857	0.123754	6.73857		13.0289	11.803	20.235	15.0223	0.00595794	7.24053	0.0311596	7.24053	keep
ENSG00000178464	RPL10P16	ribosomal protein L10 pseudogene 16 [Source:HGNC Symbol;Acc:HGNC:36882]	132.374	151.791	270.087	184.75		317.702	338.519	250.068	302.097	0.114833	0.709129		420.569	173.636	225.794	273.333	0.237635	0.564827		210.232	405.519	401.74	339.164	0.0486269	0.876048	0.341248	0.311222		469.042	455.594	480.243	468.293	0.00870062	1.34136	0.0590211	0.776534	keep
ENSG00000258476	LINC02207	long intergenic non-protein coding RNA 2207 [Source:HGNC Symbol;Acc:HGNC:53073]	3.15177	0	10.0445	4.39877		0	2.2568	9.75876	4.00519	0.412309	-0.132083		37.968	57.5099	44.7777	46.7519	0.0152788	3.3805		48.4171	27.8122	23.1369	33.122	0.0453809	2.88454	0.191024	-0.495966		41.6926	33.0483	14.839	29.86	0.0676108	2.73543	0.12336	-0.645071	keep
ENSG00000152256	PDK1	pyruvate dehydrogenase kinase 1 [Source:HGNC Symbol;Acc:HGNC:8809]	0	0	10.0445	0		0	5.64199	0	0	0.389684	0		12.8507	4.42384	1.90543	6.39333	0.333529	6.02089		3.8224	8.97167	16.8268	9.87362	0.0242529	6.64005	0.332771	0.61916		39.0868	21.2453	24.282	28.2047	0.0391509	8.1449	0.00766689	2.12401	keep
ENSG00000137074	APTX	aprataxin [Source:HGNC Symbol;Acc:HGNC:15984]	1.57588	11.6762	5.5803	6.27747		44.3584	14.6692	10.9786	23.3354	0.158243	1.87763		16.3554	4.42384	20.9598	13.913	0.206487	1.13571		0	43.064	39.9637	27.6759	0.102174	2.12278	0.24124	0.987065		28.6637	29.5074	35.0739	31.0817	0.00996471	2.28964	0.0250162	1.15393	keep
ENSG00000225405	RPS15AP17	ribosomal protein S15a pseudogene 17 [Source:HGNC Symbol;Acc:HGNC:36888]	397.122	212.507	505.575	371.735		589.847	690.58	533.072	604.5	0.109484	0.701318		778.636	502.106	633.557	638.099	0.0347175	0.779345		736.449	831.674	969.644	845.922	0.013961	1.18603	0.11917	0.406689		934.175	886.402	955.091	925.223	0.00681591	1.31529	0.0260559	0.535949	keep
ENSG00000168944	CEP120	centrosomal protein 120 [Source:HGNC Symbol;Acc:HGNC:26690]	0	0	4.46424	0		7.19326	1.1284	0	2.77389	0.369621	4.84493		13.4348	21.0132	6.66902	13.7057	0.0774153	7.10912		17.8379	14.3547	8.4134	13.5353	0.0509604	7.0912	0.481942	-0.0179156		20.8463	12.9833	17.537	17.1222	0.0133411	7.42812	0.308019	0.319004	keep
ENSG00000164983	TMEM65	transmembrane protein 65 [Source:HGNC Symbol;Acc:HGNC:25203]	20.4865	0	16.7409	12.4091		17.9832	20.3112	6.09923	14.7978	0.410315	0.252123		26.2855	12.1656	21.9125	20.1212	0.0373224	0.692887		15.2896	30.5037	15.7751	20.5228	0.273028	0.721259	0.484365	0.0283721		62.5389	101.505	24.282	62.7755	0.103936	2.32952	0.116985	1.63663	keep
ENSG00000116679	IVNS1ABP	influenza virus NS1A binding protein [Source:HGNC Symbol;Acc:HGNC:16951]	29.9418	9.34097	49.1066	29.4631		44.3584	44.0075	31.716	40.0273	0.27889	0.440786		70.0948	42.0265	40.0141	50.7118	0.149934	0.781364		47.1429	20.6348	50.4804	39.4194	0.0819101	0.418762	0.204321	-0.362602		125.078	77.8995	102.524	101.834	0.0136159	1.78576	0.0116078	1.0044	keep
ENSG00000234268	AP000936.3	ribosomal protein S27 (metallopanstimulin 1) (RPS27) pseudogene	99.2806	123.768	213.168	145.405		201.411	236.964	234.21	224.195	0.0566491	0.624326		322.436	161.47	239.132	241.013	0.136534	0.728635		281.584	331.055	343.898	318.845	0.00823642	1.13224	0.168737	0.403602		399.989	371.793	339.947	370.576	0.0242605	1.34909	0.0434952	0.620453	keep
ENSG00000239881	RPS27P25	ribosomal protein S27 pseudogene 25 [Source:HGNC Symbol;Acc:HGNC:36020]	299.418	105.086	233.257	212.587		322.498	428.791	331.798	361.029	0.120959	0.763784		287.389	274.278	272.477	278.048	0.174367	0.387122		428.109	456.658	460.634	448.467	0.0336366	1.07659	0.00380029	0.689471		590.211	535.854	539.599	555.222	0.00815248	1.38459	0.00108354	0.997471	keep
ENSG00000229999	SGSM3-AS1	SGSM3 antisense RNA 1 [Source:HGNC Symbol;Acc:HGNC:41088]	0	0	1.11606	0		5.99438	3.38519	3.65954	4.34637	0.0310162	5.47456		2.92062	0	5.7163	2.87897	0.101567	4.89674		10.1931	3.58867	11.5684	8.45005	0.0346775	6.41786	0.0175651	1.52112		23.4521	2.36059	6.74499	10.8526	0.125459	6.77512	0.166285	1.87838	keep
ENSG00000145431	PDGFC	platelet derived growth factor C [Source:HGNC Symbol;Acc:HGNC:8801]	6.30353	0	6.69636	4.3333		1.19888	10.1556	8.53892	6.63113	0.327179	0.602468		12.2666	5.5298	8.57445	8.79028	0.0375471	1.00385		3.8224	6.28017	4.2067	4.76976	0.447479	0.135469	0.134889	-0.868379		48.2071	11.803	26.98	28.9967	0.0552736	2.7144	0.0717646	1.71055	keep
ENSG00000116711	PLA2G4A	phospholipase A2 group IVA [Source:HGNC Symbol;Acc:HGNC:9035]	0	0	0	0		3.59663	4.51359	0	2.70341	0.0943363	4.80911		0.584123	0	2.85815	1.14742	0.159369	3.64088		7.6448	0	0	0	0.211325	0	0.340734	-3.64088		13.0289	5.90148	4.04699	7.65914	0.0537741	6.27782	0.0920759	2.63694	keep
ENSG00000172456	FGGY	FGGY carbohydrate kinase domain containing [Source:HGNC Symbol;Acc:HGNC:25610]	0	0	2.23212	0		3.59663	0	0	0	0.406945	0		4.08886	0	8.57445	4.2211	0.100957	5.43333		2.54827	7.17733	2.10335	3.94298	0.136309	5.33735	0.475387	-0.0959795		23.4521	5.90148	9.44299	12.9322	0.0817285	7.02594	0.127662	1.59261	keep
ENSG00000238251	NSA2P7	NSA2 pseudogene 7 [Source:HGNC Symbol;Acc:HGNC:54588]	0	0	0	0		4.79551	9.02719	4.87938	6.23402	0.0233564	5.98505		4.67298	2.21192	3.81087	3.56526	0.019273	5.19584		7.6448	5.383	12.6201	8.5493	0.0286012	6.43451	0.0605887	1.23867		1.30289	9.44237	13.49	8.07841	0.0764483	6.35375	0.188387	1.15791	keep
ENSG00000100024	UPB1	beta-ureidopropionase 1 [Source:HGNC Symbol;Acc:HGNC:16297]	0	2.33524	0	0		0	0	1.21985	0	0.377787	0		1.16825	0	0	0	0.370983	0		0	0	1.05168	0	0.355324	0	0.478592	0		14.3318	8.26207	6.74499	9.77963	0.0390743	6.62639	0.0200042	6.62639	keep
ENSG00000101336	HCK	HCK proto-oncogene, Src family tyrosine kinase [Source:HGNC Symbol;Acc:HGNC:4840]	77.2183	46.7049	87.0527	70.3253		55.1483	51.9063	84.1693	63.7413	0.250544	-0.141602		240.659	189.119	216.267	215.348	0.00234466	1.61318		324.904	283.505	281.849	296.753	0.00251657	2.07558	0.00528378	0.462406		200.646	159.34	202.35	187.445	0.000383639	1.41307	0.0333495	-0.200103	keep
ENSG00000141425	RPRD1A	regulation of nuclear pre-mRNA domain containing 1A [Source:HGNC Symbol;Acc:HGNC:25560]	3.15177	0	6.69636	3.28271		5.99438	16.926	4.87938	9.26658	0.199739	1.46934		19.2761	5.5298	9.52717	11.4443	0.0909526	1.77094		8.91894	3.58867	13.6718	8.72646	0.0157878	1.38366	0.292131	-0.387279		11.726	24.7862	35.0739	23.8621	0.038779	2.8245	0.172832	1.05357	keep
ENSG00000137404	NRM	nurim [Source:HGNC Symbol;Acc:HGNC:8003]	26.79	18.6819	22.3212	22.5977		20.3809	46.2643	31.716	32.7871	0.204232	0.534973		27.4538	40.9205	59.0684	42.4809	0.0991545	0.90766		30.5792	35.8867	23.1369	29.8676	0.143008	0.400855	0.200044	-0.506804		78.1737	80.2601	58.0069	72.1469	0.0111639	1.67039	0.0998013	0.762729	keep
ENSG00000100219	XBP1	X-box binding protein 1 [Source:HGNC Symbol;Acc:HGNC:12801]	92.9771	53.7106	60.2673	68.985		83.9214	106.069	78.0701	89.3536	0.185224	0.372768		79.4407	36.4967	46.6831	54.2068	0.00336206	-0.347238		78.9963	125.603	97.8058	100.802	0.165195	0.546508	0.107204	0.893746		174.588	192.388	183.464	183.48	0.0107183	1.40996	0.00935245	1.7572	keep
ENSG00000266094	RASSF5	Ras association domain family member 5 [Source:HGNC Symbol;Acc:HGNC:17609]	11.0312	2.33524	4.46424	5.94355		14.3865	9.02719	26.8366	16.7501	0.103302	1.47929		37.3839	14.3775	17.1489	22.9701	0.033798	1.93255		22.9344	25.1207	26.2919	24.7823	0.0162244	2.04165	0.422282	0.109098		63.8418	9.44237	32.3759	35.22	0.0785141	2.54702	0.156931	0.614464	keep
ENSG00000038002	AGA	aspartylglucosaminidase [Source:HGNC Symbol;Acc:HGNC:318]	1.57588	0	6.69636	2.75741		17.9832	10.1556	21.9572	16.6987	0.00923636	2.55556		32.1268	6.63576	15.2435	18.002	0.0926573	2.66337		8.91894	9.86883	30.4986	16.4288	0.0581012	2.5322	0.451272	-0.131168		36.481	14.1636	16.188	22.2775	0.0648304	2.96927	0.0767138	0.305901	keep
ENSG00000198815	FOXJ3	forkhead box J3 [Source:HGNC Symbol;Acc:HGNC:29178]	0	2.33524	2.23212	1.52245		10.7899	14.6692	0	8.48636	0.135346	2.40387		14.6031	11.0596	3.81087	9.82451	0.0791458	2.61282		2.54827	10.766	17.8785	10.3976	0.0719236	2.69381	0.473215	0.0809887		24.755	5.90148	14.839	15.1651	0.0781624	3.23399	0.208231	0.621173	keep
ENSG00000137103	TMEM8B	transmembrane protein 8B [Source:HGNC Symbol;Acc:HGNC:21427]	4.72765	0	0	0		0	0	13.4183	0	0.323658	0		9.34597	7.74172	8.57445	8.55405	0.014255	6.4353		0	8.0745	1.05168	3.04206	0.365145	4.97364	0.102276	-1.46166		18.2405	27.1468	6.74499	17.3774	0.0594883	7.44935	0.143342	1.01405	keep
ENSG00000130741	EIF2S3	eukaryotic translation initiation factor 2 subunit gamma [Source:HGNC Symbol;Acc:HGNC:3267]	382.939	546.447	595.976	508.454		546.688	409.609	501.356	485.884	0.416267	-0.0654917		730.738	621.549	625.935	659.407	0.133887	0.374987		823.09	1108.9	1028.54	986.842	0.00382589	0.956564	0.056128	0.581577		1090.52	1144.89	1242.43	1159.28	0.00117329	1.18888	0.0108974	0.813891	keep
ENSG00000102317	RBM3	RNA binding motif protein 3 [Source:HGNC Symbol;Acc:HGNC:9900]	176.499	156.461	299.104	210.688		310.509	291.127	157.36	252.999	0.345414	0.263906		313.674	144.881	224.841	227.799	0.405265	0.112599		350.387	515.871	568.956	478.405	0.01889	1.18274	0.0722199	1.07014		478.162	500.446	547.693	508.767	0.00423132	1.2715	0.0206892	1.1589	keep
ENSG00000283125	AC022726.2	novel transcript, antisense to BCL2	0	0	0	0		0	0	0	0	#DIV/0!	0		2.33649	0	0	0	0.211325	0		8.91894	0	0	0	0.211325	0	0.211325	0		2.60579	10.6227	9.44299	7.55715	0.0470794	6.25873	0.08706	6.25873	keep
ENSG00000167685	ZNF444	zinc finger protein 444 [Source:HGNC Symbol;Acc:HGNC:16052]	7.87941	2.33524	1.11606	3.77691		23.9775	13.5408	14.6381	17.3855	0.00530509	2.17318		28.0379	11.0596	14.2908	17.7961	0.0259936	2.20667		35.6757	12.5603	8.4134	18.8832	0.0711126	2.29174	0.403478	0.0850761		31.2695	9.44237	35.0739	25.2619	0.0553123	2.70969	0.193501	0.50302	keep
ENSG00000175356	SCUBE2	signal peptide, CUB domain and EGF like domain containing 2 [Source:HGNC Symbol;Acc:HGNC:30425]	0	0	0	0		0	0	0	0	#DIV/0!	0		0	0	0	0	#DIV/0!	0		0	0	0	0	#DIV/0!	0	#DIV/0!	0		20.8463	0	9.44299	10.0964	0.117931	6.67192	0.117931	6.67192	keep
ENSG00000051825	MPHOSPH9	M-phase phosphoprotein 9 [Source:HGNC Symbol;Acc:HGNC:7215]	0	0	0	0		7.19326	6.77039	4.87938	6.28101	0.00629272	5.99571		4.67298	8.84768	0.952717	4.82446	0.0843163	5.62189		6.37067	7.17733	7.36173	6.96991	0.000950417	6.14362	0.22825	0.521726		6.51447	0	24.282	10.2655	0.146383	6.69564	0.311657	1.07375	keep
ENSG00000166035	LIPC	lipase C, hepatic type [Source:HGNC Symbol;Acc:HGNC:6619]	0	7.00573	3.34818	3.4513		2.39775	12.4124	0	4.93671	0.310724	0.504134		1.16825	0	0	0	0.162297	-5.15028		0	0	0	0	0.115063	-5.15028	0.211325	0		27.3608	29.5074	10.792	22.5534	0.042998	2.67331	0.0307503	7.82358	keep
ENSG00000238103	RPL9P7	ribosomal protein L9 pseudogene 7 [Source:HGNC Symbol;Acc:HGNC:30335]	159.164	81.7335	203.123	148.007		276.941	243.734	239.09	253.255	0.0520842	0.77452		414.143	222.298	248.659	295.033	0.0679332	0.994729		342.742	341.821	387.016	357.193	0.0072408	1.27047	0.225743	0.27574		384.354	315.139	422.236	373.91	0.000167941	1.33644	0.156891	0.341709	keep
ENSG00000128335	APOL2	apolipoprotein L2 [Source:HGNC Symbol;Acc:HGNC:619]	28.3659	37.3639	17.857	27.8622		29.9719	14.6692	40.2549	28.2987	0.488162	0.0223429		11.6825	18.8013	43.825	24.7696	0.425638	-0.169098		11.4672	21.532	19.9818	17.6603	0.120054	-0.654821	0.243467	-0.485723		70.3563	105.046	79.5909	84.9978	0.0089865	1.60564	0.0269972	1.77474	keep
ENSG00000171791	BCL2	BCL2 apoptosis regulator [Source:HGNC Symbol;Acc:HGNC:990]	0	0	20.0891	0		7.19326	21.4396	0	9.54428	0.418463	6.5916		55.4917	32.0728	29.5342	39.0329	0.0677408	8.61224		40.7723	48.447	75.7206	54.98	0.00390152	9.10538	0.230083	0.493145		72.9621	27.1468	39.1209	46.4099	0.0708458	8.8614	0.188777	0.249157	keep
ENSG00000168078	PBK	PDZ binding kinase [Source:HGNC Symbol;Acc:HGNC:18282]	0	0	0	0		16.7843	3.38519	6.09923	8.75623	0.0827981	6.46862		6.42535	6.63576	8.57445	7.21185	0.00443789	6.19217		7.6448	14.3547	3.15503	8.38483	0.0616808	6.40681	0.393182	0.214649		6.51447	7.08178	8.09399	7.23008	0.00202879	6.19576	0.476145	0.00359134	keep
ENSG00000197928	ZNF677	zinc finger protein 677 [Source:HGNC Symbol;Acc:HGNC:28730]	1.57588	2.33524	1.11606	1.67573		1.19888	2.2568	8.53892	3.9982	0.229401	1.20658		8.17772	1.10596	7.62173	5.63514	0.133261	1.69142		12.7413	8.97167	10.5168	10.7433	0.0102403	2.61031	0.0364606	0.918897		19.5434	11.803	10.792	14.0461	0.0237898	2.99392	0.042643	1.30251	keep
ENSG00000228218	ATF4P3	activating transcription factor 4 pseudogene 3 [Source:HGNC Symbol;Acc:HGNC:788]	0	7.00573	11.1606	6.05544		8.39214	3.38519	6.09923	5.95885	0.491993	-0.022818		24.5332	8.84768	33.3451	22.242	0.0768465	1.85982		21.6603	34.9895	32.6019	29.7506	0.00404865	2.27782	0.252843	0.418002		53.4187	30.6877	18.886	34.3308	0.0845497	2.48376	0.231508	0.623942	keep
ENSG00000185201	IFITM2	interferon induced transmembrane protein 2 [Source:HGNC Symbol;Acc:HGNC:5413]	143.405	88.7392	108.258	113.467		87.518	85.7583	78.0701	83.7821	0.095713	-0.437114		80.609	71.8874	81.9336	78.1433	0.063881	-0.53751		115.946	156.107	152.493	141.515	0.21471	0.318428	0.0244768	0.855938		212.372	296.254	346.692	285.106	0.0405536	1.32846	0.0171639	1.86597	keep
ENSG00000090861	AARS1	alanyl-tRNA synthetase 1 [Source:HGNC Symbol;Acc:HGNC:20]	387.667	312.923	187.498	296.029		165.445	169.26	213.473	182.726	0.130959	-0.695757		355.731	600.536	595.448	517.238	0.116981	0.804881		960.697	845.131	1031.69	945.84	0.0109776	1.67552	0.0271188	0.870641		734.832	681.031	723.063	712.975	0.00991906	1.26783	0.0845499	0.462946	keep
ENSG00000210196	MT-TP	mitochondrially encoded tRNA-Pro (CCN) [Source:HGNC Symbol;Acc:HGNC:7494]	3.15177	7.00573	6.69636	5.61795		4.79551	2.2568	17.0778	8.04338	0.317885	0.510129		16.9396	8.84768	0.952717	8.91332	0.310367	0.65656		6.37067	7.17733	7.36173	6.96991	0.144279	0.306193	0.365061	-0.350367		32.5724	36.5892	14.839	28.0002	0.0440175	2.29701	0.0241756	1.64045	keep
ENSG00000197111	PCBP2	poly(rC) binding protein 2 [Source:HGNC Symbol;Acc:HGNC:8648]	330.935	415.673	436.38	394.329		649.791	726.688	614.802	663.761	0.0137119	0.751113		961.467	612.702	659.28	744.483	0.0650518	0.916665		821.816	771.563	897.079	830.153	0.00434725	1.07378	0.266879	0.157119		1009.74	860.436	777.023	882.401	0.0197513	1.16183	0.0711408	0.245165	keep
ENSG00000071539	TRIP13	thyroid hormone receptor interactor 13 [Source:HGNC Symbol;Acc:HGNC:12307]	3.15177	0	0	0		15.5854	11.284	0	8.95646	0.0922305	6.50088		9.93009	14.3775	4.76358	9.69038	0.0490877	6.61329		1.27413	1.79433	0	1.02282	0.490741	3.48906	0.0308112	-3.12424		23.4521	3.54089	16.188	14.3937	0.0590338	7.17928	0.303756	0.565984	keep
ENSG00000107362	ABHD17B	abhydrolase domain containing 17B, depalmitoylase [Source:HGNC Symbol;Acc:HGNC:24278]	0	14.0115	18.973	10.9948		11.9888	20.3112	10.9786	14.4262	0.311044	0.388768		39.1362	13.2715	22.8652	25.091	0.18966	1.18302		8.91894	17.0462	13.6718	13.2123	0.322354	0.262872	0.1766	-0.920149		36.481	51.933	66.1009	51.505	0.00335441	2.21762	0.106015	1.0346	keep
ENSG00000159884	CCDC107	coiled-coil domain containing 107 [Source:HGNC Symbol;Acc:HGNC:28465]	58.3077	77.063	46.8745	60.7484		38.3641	65.4471	30.4961	44.7691	0.0110194	-0.439497		41.4727	70.7814	57.163	56.4724	0.321154	-0.105121		101.931	87.0252	96.7541	95.2367	0.0542722	0.647812	0.0467734	0.752933		181.102	197.109	107.92	162.044	0.018667	1.41398	0.0311803	1.5191	keep
ENSG00000162222	TTC9C	tetratricopeptide repeat domain 9C [Source:HGNC Symbol;Acc:HGNC:28432]	0	0	4.46424	0		9.59102	19.1828	1.21985	9.99788	0.160239	6.65791		11.0983	2.21192	12.3853	8.56519	0.0563024	6.43716		0	15.2518	16.8268	10.6929	0.0939681	6.75394	0.395838	0.316776		9.12026	14.1636	26.98	16.7546	0.0298323	7.397	0.126081	0.959838	keep
ENSG00000230155	CEP250-AS1	CEP250 antisense RNA 1 [Source:HGNC Symbol;Acc:HGNC:40143]	0	0	0	0		3.59663	0	0	0	0.211325	0		2.92062	0	4.76358	2.5614	0.10301	4.73411		0	0	0	0	#DIV/0!	0	0.10301	-4.73411		10.4232	5.90148	5.39599	7.24021	0.0227142	6.19775	0.0764364	1.46364	keep
ENSG00000170004	CHD3	chromodomain helicase DNA binding protein 3 [Source:HGNC Symbol;Acc:HGNC:1918]	6.30353	2.33524	22.3212	10.32		61.1427	31.5951	14.6381	35.792	0.147782	1.78431		58.9964	54.192	71.4538	61.5474	0.000219989	2.56469		15.2896	31.4008	18.9302	21.8735	0.173139	1.07641	0.0230023	-1.48827		6.51447	119.21	47.2149	57.6464	0.157012	2.47038	0.461169	-0.0943082	keep
ENSG00000211897	IGHG3	immunoglobulin heavy constant gamma 3 (G3m marker) [Source:HGNC Symbol;Acc:HGNC:5527]	0	0	0	0		0	0	0	0	#DIV/0!	0		0	0	0	0	#DIV/0!	0		0	0	0	0	#DIV/0!	0	#DIV/0!	0		11.726	1.1803	10.792	7.89944	0.0718948	6.32183	0.0718948	6.32183	keep
ENSG00000104321	TRPA1	transient receptor potential cation channel subfamily A member 1 [Source:HGNC Symbol;Acc:HGNC:497]	0	0	0	0		3.59663	0	0	0	0.211325	0		0	0	0	0	#DIV/0!	0		0	0	0	0	#DIV/0!	0	#DIV/0!	0		0	18.8847	9.44299	9.44257	0.112698	6.57631	0.112698	6.57631	keep
ENSG00000292348	ENSG00000292348		67.763	58.3811	94.8651	73.6697		95.9102	95.9138	108.566	100.13	0.0311368	0.442215		63.0853	96.2185	93.3662	84.2233	0.260458	0.192903		132.51	142.65	109.374	128.178	0.0598806	0.798172	0.0523805	0.605268		158.953	199.47	196.954	185.126	0.00898623	1.32818	0.000311353	1.13528	keep
ENSG00000139624	CERS5	ceramide synthase 5 [Source:HGNC Symbol;Acc:HGNC:23749]	0	21.0172	8.92848	9.98189		21.5798	27.0816	29.2763	25.9792	0.0423722	1.37113		19.8602	16.5894	43.825	26.7582	0.140339	1.4136		28.0309	27.8122	29.4469	28.43	0.0486406	1.50071	0.427557	0.0871183		67.7505	27.1468	49.9129	48.2701	0.0824876	2.26235	0.123005	0.848753	keep
ENSG00000137842	TMEM62	transmembrane protein 62 [Source:HGNC Symbol;Acc:HGNC:26269]	0	0	0	0		0	0	0	0	#DIV/0!	0		1.16825	6.63576	20.0071	9.27035	0.11971	6.55003		8.91894	0	0	0	0.211325	0	0.257167	-6.55003		14.3318	0	14.839	9.7236	0.0918134	6.61818	0.474872	0.0681493	keep
ENSG00000092621	PHGDH	phosphoglycerate dehydrogenase [Source:HGNC Symbol;Acc:HGNC:8923]	137.102	91.0745	74.776	100.984		67.1371	59.8051	47.574	58.1721	0.0440635	-0.79468		255.262	216.768	189.591	220.54	0.00036166	1.12614		239.537	375.913	332.329	315.926	0.0316402	1.64449	0.114628	0.51835		308.786	207.732	246.867	254.462	0.00704286	1.33246	0.127725	0.206319	keep
ENSG00000196323	ZBTB44	zinc finger and BTB domain containing 44 [Source:HGNC Symbol;Acc:HGNC:25001]	36.2453	39.6991	41.2942	39.0796		82.7225	78.9879	73.1907	78.3004	0.0056613	1.00076		65.4218	40.9205	55.2576	53.8666	0.104372	0.461966		19.112	31.4008	32.6019	27.7049	0.0292971	-0.494761	0.0678357	-0.956727		95.1113	116.849	102.524	104.828	0.00376975	1.42123	0.0316741	0.959262	keep
ENSG00000111371	SLC38A1	solute carrier family 38 member 1 [Source:HGNC Symbol;Acc:HGNC:13447]	0	18.6819	29.0176	15.8998		22.7787	24.8248	14.6381	20.7472	0.348061	0.381796		29.2062	4.42384	3.81087	12.4803	0.427998	-0.346892		50.9653	44.8583	43.1187	46.3141	0.0535999	1.53651	0.0152404	1.8834		29.9666	105.046	86.3359	73.7829	0.0354153	2.20718	0.0920505	2.55408	keep
ENSG00000147133	TAF1	TATA-box binding protein associated factor 1 [Source:HGNC Symbol;Acc:HGNC:11535]	6.30353	0	5.5803	3.96128		7.19326	4.51359	0	3.90228	0.492936	-0.0211097		23.949	13.2715	11.4326	16.2177	0.035308	2.00643		14.0155	12.5603	30.4986	19.0248	0.0493966	2.23544	0.386985	0.229005		10.4232	36.5892	29.678	25.5634	0.0748658	2.65971	0.251354	0.653274	keep
ENSG00000109670	FBXW7	F-box and WD repeat domain containing 7 [Source:HGNC Symbol;Acc:HGNC:16712]	0	9.34097	0	0		3.59663	6.77039	0	3.45567	0.433	5.15205		14.019	7.74172	9.52717	10.4293	0.127873	6.71826		0	7.17733	12.6201	6.59915	0.264256	6.06591	0.269127	-0.652358		19.5434	22.4256	26.98	22.983	0.019241	7.85069	0.0367333	1.13242	keep
ENSG00000154856	APCDD1	APC down-regulated 1 [Source:HGNC Symbol;Acc:HGNC:15718]	0	0	3.34818	0		0	0	0	0	0.211325	0		1.16825	0	1.90543	1.02456	0.457315	3.49129		6.37067	6.28017	5.25838	5.96974	0.0404802	5.92356	0.0143	2.43227		15.6347	22.4256	5.39599	14.4854	0.0776582	7.18839	0.0668647	3.6971	keep
ENSG00000100336	APOL4	apolipoprotein L4 [Source:HGNC Symbol;Acc:HGNC:14867]	0	0	4.46424	0		0	0	0	0	0.211325	0		0	0	0	0	0.211325	0		0	0	5.25838	0	0.211325	0	0.211325	0		26.0579	2.36059	26.98	18.4661	0.0740448	7.53653	0.0744878	7.53653	keep
ENSG00000261218	AC099524.1	novel transcript	23.6382	16.3467	11.1606	17.0485		7.19326	10.1556	14.6381	10.6623	0.191245	-0.672093		4.08886	3.31788	12.3853	6.59735	0.115263	-1.35642		17.8379	26.0178	14.7235	19.5264	0.318553	0.194711	0.0797268	1.55113		56.0245	44.8513	72.8459	57.9072	0.0299333	1.75815	0.00559302	3.11457	keep
ENSG00000027001	MIPEP	mitochondrial intermediate peptidase [Source:HGNC Symbol;Acc:HGNC:7104]	0	0	0	0		5.99438	2.2568	15.858	8.03639	0.0930627	6.34632		5.84123	0	2.85815	2.89979	0.113825	4.90679		0	8.97167	0	0	0.211325	0	0.492906	-4.90679		10.4232	7.08178	4.04699	7.18397	0.0299292	6.18665	0.0644349	1.27986	keep
ENSG00000099622	CIRBP	cold inducible RNA binding protein [Source:HGNC Symbol;Acc:HGNC:1982]	55.1559	25.6877	20.0891	33.6442		67.1371	71.0891	47.574	61.9334	0.0497164	0.878405		75.3519	36.4967	54.3049	55.3845	0.0427485	0.717444		187.298	85.2308	100.961	124.496	0.0259453	1.88455	0.0420759	1.16711		78.1737	99.1449	134.9	104.073	0.0587548	1.62627	0.0870966	0.908822	keep
ENSG00000229425	AJ009632.2	novel transcript	0	0	0	0		0	1.1284	0	0	0.211325	0		5.84123	4.42384	8.57445	6.27984	0.0178125	5.99545		2.54827	13.4575	8.4134	8.13972	0.0614612	6.36452	0.332506	0.369076		7.81737	0	21.584	9.80044	0.130274	6.62942	0.280375	0.633973	keep
ENSG00000188706	ZDHHC9	zinc finger DHHC-type palmitoyltransferase 9 [Source:HGNC Symbol;Acc:HGNC:18475]	85.0977	28.0229	52.4548	55.1918		69.5349	69.9607	74.4106	71.302	0.220011	0.3689		37.3839	72.9933	39.0614	49.8129	0.43039	-0.147654		36.9499	33.1952	48.3771	39.5074	0.22049	-0.481297	0.281662	-0.333643		166.77	149.898	142.994	153.221	0.0075623	1.47141	0.0104021	1.61907	keep
ENSG00000101846	STS	steroid sulfatase [Source:HGNC Symbol;Acc:HGNC:11425]	0	0	4.46424	0		0	0	0	0	0.211325	0		49.6505	29.8609	40.9668	40.1594	0.0109351	8.65318		3.8224	33.1952	21.0335	19.3504	0.0852438	7.60365	0.1402	-1.04953		22.1492	14.1636	12.141	16.1512	0.0363489	7.34441	0.0144538	-1.30878	keep
ENSG00000141068	KSR1	kinase suppressor of ras 1 [Source:HGNC Symbol;Acc:HGNC:6465]	14.1829	0	30.1336	14.7722		10.7899	18.0544	9.75876	12.8677	0.439878	-0.197697		1.16825	2.21192	2.85815	2.07944	0.137247	-2.77059		28.0309	10.766	1.05168	13.2829	0.462023	-0.152229	0.156545	2.61836		87.2939	27.1468	93.0809	69.1739	0.0299129	2.21969	0.0431914	4.99028	keep
ENSG00000266173	STRADA	STE20 related adaptor alpha [Source:HGNC Symbol;Acc:HGNC:30172]	0	7.00573	6.69636	4.56736		9.59102	16.926	7.31907	11.2787	0.0792105	1.28565		11.6825	7.74172	12.3853	10.6032	0.0983691	1.19736		39.4981	55.6243	45.222	46.7815	0.00287427	3.32834	0.0133325	2.13098		14.3318	35.4089	29.678	26.4729	0.0166269	2.50928	0.0801457	1.31192	keep
ENSG00000244165	P2RY11	purinergic receptor P2Y11 [Source:HGNC Symbol;Acc:HGNC:8540]	4.72765	0	3.34818	2.69194		2.39775	2.2568	10.9786	5.21105	0.236878	0.927728		17.5237	4.42384	20.9598	14.3024	0.0473655	2.36697		5.09653	6.28017	3.15503	4.84391	0.203897	0.824383	0.124112	-1.54259		23.4521	14.1636	20.235	19.2835	0.00315796	2.79549	0.122432	0.42852	keep
ENSG00000226721	EEF1DP2	eukaryotic translation elongation factor 1 delta pseudogene 2 [Source:HGNC Symbol;Acc:HGNC:33523]	42.5488	53.7106	95.9812	64.0802		104.302	93.657	73.1907	90.3834	0.204157	0.495524		149.536	129.397	140.049	139.661	0.0265928	1.12276		166.912	192.891	192.457	184.086	0.0053539	1.52097	0.0427527	0.398207		121.169	185.306	205.048	170.508	0.0100868	1.41048	0.204182	0.287725	keep
ENSG00000136295	TTYH3	tweety family member 3 [Source:HGNC Symbol;Acc:HGNC:22222]	138.678	112.092	181.918	144.229		116.291	145.563	111.006	124.287	0.288216	-0.214528		365.661	312.987	361.08	346.576	0.00231748	1.26423		230.618	227.88	250.299	236.266	0.0107017	0.711659	0.00832827	-0.552566		407.806	293.894	311.619	337.773	0.0207206	1.22712	0.387438	-0.0371071	keep
ENSG00000198612	COPS8	COP9 signalosome subunit 8 [Source:HGNC Symbol;Acc:HGNC:24335]	7.87941	0	8.92848	5.60263		22.7787	23.6964	40.2549	28.91	0.0195264	2.34685		14.6031	17.6954	11.4326	14.577	0.0929719	1.36386		5.09653	23.3263	27.3436	18.5888	0.123228	1.71247	0.320645	0.348616		16.9376	60.1951	20.235	32.4559	0.124388	2.51322	0.143765	1.14936	keep
ENSG00000067082	KLF6	Kruppel like factor 6 [Source:HGNC Symbol;Acc:HGNC:2235]	29.9418	25.6877	37.946	31.1918		47.9551	53.0347	86.609	62.5329	0.037258	1.00114		36.2156	27.649	17.1489	27.0045	0.33374	-0.207253		35.6757	34.9895	38.912	36.5257	0.0789056	0.227072	0.141089	0.434325		100.323	93.2434	71.4969	88.3544	0.0201433	1.49915	0.00164455	1.7064	keep
ENSG00000230487	PSMG3-AS1	PSMG3 antisense RNA 1 (head to head) [Source:HGNC Symbol;Acc:HGNC:22230]	0	0	5.5803	0		1.19888	9.02719	37.8152	16.0138	0.134069	7.33215		7.5936	3.31788	15.2435	8.71832	0.0334265	6.46243		5.09653	12.5603	11.5684	9.74177	0.039385	6.62085	0.41357	0.158414		27.3608	14.1636	13.49	18.3381	0.0513663	7.52655	0.131619	1.06412	keep
ENSG00000182899	RPL35A	ribosomal protein L35a [Source:HGNC Symbol;Acc:HGNC:10345]	1323.74	1006.49	1683.02	1337.75		1905.02	2136.06	1896.86	1979.31	0.0687036	0.565155		2361.61	1372.5	1686.31	1806.8	0.130889	0.433604		2145.64	2901.44	2685.98	2577.69	0.0323394	0.946216	0.137068	0.512612		3137.37	2582.49	2947.56	2889.14	0.00516965	1.11077	0.00982513	0.677169	keep
ENSG00000088970	KIZ	kizuna centrosomal protein [Source:HGNC Symbol;Acc:HGNC:15865]	0	0	2.23212	0		4.79551	0	10.9786	5.25804	0.108091	5.74363		5.25711	5.5298	0	3.59564	0.189354	5.20775		19.112	4.48583	9.46508	11.021	0.0745953	6.79714	0.117498	1.58939		7.81737	17.7044	9.44299	11.6549	0.0424871	6.87712	0.0531311	1.66937	keep
ENSG00000125534	PPDPF	pancreatic progenitor cell differentiation and proliferation factor [Source:HGNC Symbol;Acc:HGNC:16142]	137.102	149.456	122.767	136.441		122.285	144.435	135.403	134.041	0.396634	-0.0255864		274.538	296.397	251.517	274.151	0.000725984	1.00616		352.935	281.71	352.311	328.986	0.0120191	1.26912	0.130542	0.262967		336.147	291.533	302.176	309.952	0.00457243	1.18317	0.112005	0.177014	keep
ENSG00000116670	MAD2L2	mitotic arrest deficient 2 like 2 [Source:HGNC Symbol;Acc:HGNC:6764]	61.4594	70.0573	89.2848	73.6005		64.7394	51.9063	60.9923	59.2126	0.13107	-0.313335		64.8377	130.503	100.035	98.4587	0.149882	0.419309		62.4326	133.678	121.994	106.035	0.107384	0.526153	0.206006	0.106844		177.194	169.963	187.511	178.222	0.0014149	1.27474	0.0325017	0.855432	keep
ENSG00000063015	SEZ6	seizure related 6 homolog [Source:HGNC Symbol;Acc:HGNC:15955]	0	0	6.69636	0		5.99438	1.1284	4.87938	4.00072	0.259346	5.35781		7.00948	2.21192	10.4799	6.56709	0.045872	6.05899		12.7413	7.17733	7.36173	9.09347	0.0940895	6.52254	0.233168	0.463551		14.3318	35.4089	12.141	20.6272	0.0871333	7.69538	0.142243	1.6364	keep
ENSG00000235162	C12orf75	chromosome 12 open reading frame 75 [Source:HGNC Symbol;Acc:HGNC:35164]	29.9418	0	65.8476	31.9298		79.1259	117.353	64.6518	87.0437	0.124908	1.44398		469.051	270.96	337.262	359.091	0.0140232	3.48727		359.306	532.02	571.06	487.462	0.00945796	3.9281	0.197267	0.440834		238.43	213.634	218.538	223.534	0.00510668	2.80365	0.0580736	-0.683614	keep
ENSG00000226245	ZNF32-AS1	ZNF32 antisense RNA 1 [Source:HGNC Symbol;Acc:HGNC:23577]	0	0	0	0		0	0	0	0	#DIV/0!	0		0	0	4.76358	0	0.211325	0		0	4.48583	3.15503	2.54695	0.0978064	4.72626	0.325707	4.72626		0	21.2453	6.74499	9.33011	0.137506	6.5592	0.185766	6.5592	keep
ENSG00000224598	RPS5P2	RPS5 pseudogene 2 [Source:HGNC Symbol;Acc:HGNC:17222]	0	0	0	0		2.39775	5.64199	10.9786	6.33945	0.0633826	6.00887		1.75237	0	0	0	0.211325	0		0	0.897167	4.2067	1.70129	0.157462	4.17096	0.291694	4.17096		1.30289	11.803	9.44299	7.51628	0.0709556	6.25101	0.103007	6.25101	keep
ENSG00000169442	CD52	CD52 molecule [Source:HGNC Symbol;Acc:HGNC:1804]	362.453	296.576	274.551	311.193		263.753	279.843	296.422	280.006	0.236421	-0.152301		48.4822	49.7682	43.825	47.3585	0.00460426	-2.71354		16.5637	35.8867	29.4469	27.2991	0.00597756	-3.50607	0.0387073	-0.792537		723.106	787.258	570.626	693.663	0.0108315	1.15617	0.00460349	3.86971	keep
ENSG00000162236	STX5	syntaxin 5 [Source:HGNC Symbol;Acc:HGNC:11440]	11.0312	42.0344	29.0176	27.361		32.3697	34.9803	28.0564	31.8022	0.329022	0.216268		35.6315	24.3311	21.9125	27.2917	0.498071	-0.00364726		146.525	80.745	74.6689	100.646	0.0715328	1.87527	0.0299218	1.87892		78.1737	69.6375	103.873	83.8947	0.0304784	1.61291	0.0234298	1.61656	keep
ENSG00000137720	C11orf1	chromosome 11 open reading frame 1 [Source:HGNC Symbol;Acc:HGNC:1163]	0	7.00573	1.11606	2.70726		19.182	6.77039	15.858	13.9368	0.0980314	2.32198		16.3554	6.63576	9.52717	10.8395	0.117146	1.96231		3.8224	26.915	19.9818	16.9064	0.0559606	2.59884	0.29816	0.636537		32.5724	20.065	6.74499	19.7941	0.0836497	2.82511	0.134863	0.862801	keep
ENSG00000147168	IL2RG	interleukin 2 receptor subunit gamma [Source:HGNC Symbol;Acc:HGNC:6010]	44.1247	74.7278	85.9366	68.263		14.3865	64.3187	85.3892	54.6981	0.127204	-0.31909		66.0059	95.1125	113.373	91.4972	0.00420849	0.422088		152.896	76.2592	84.134	104.43	0.212113	0.612625	0.380339	0.190537		171.982	205.372	138.947	172.1	0.0275273	1.3328	0.0498099	0.91071	keep
ENSG00000256235	SMIM3	small integral membrane protein 3 [Source:HGNC Symbol;Acc:HGNC:30248]	953.409	1228.34	901.777	1027.84		422.005	296.769	768.503	495.759	0.0736236	-1.05176		266.36	854.907	774.559	631.942	0.0672379	-0.701666		1105.95	962.66	836.082	968.23	0.335232	-0.0861871	0.15685	0.615478		1915.25	2486.88	2244.73	2215.62	0.00466709	1.10802	0.000645637	1.80969	keep
ENSG00000111344	RASAL1	RAS protein activator like 1 [Source:HGNC Symbol;Acc:HGNC:9873]	0	0	0	0		0	0	0	0	#DIV/0!	0		0	0	0	0	#DIV/0!	0		0	0	0	0	#DIV/0!	0	#DIV/0!	0		13.0289	8.26207	1.349	7.54667	0.0779832	6.25676	0.0779832	6.25676	keep
ENSG00000203865	ATP1A1-AS1	ATP1A1 antisense RNA 1 [Source:HGNC Symbol;Acc:HGNC:28262]	0	2.33524	0	0		3.59663	7.89879	0	3.83181	0.10085	5.29712		1.75237	0	0	0	0.442369	0		11.4672	5.383	4.2067	7.01897	0.070697	6.1536	0.0307756	6.1536		18.2405	8.26207	2.698	9.73353	0.0995808	6.61964	0.0748829	6.61964	keep
ENSG00000267119	RPL10P15	ribosomal protein L10 pseudogene 15 [Source:HGNC Symbol;Acc:HGNC:52347]	3.15177	0	14.5088	5.88685		11.9888	9.02719	18.2977	13.1045	0.0260512	1.14117		22.7808	13.2715	14.2908	16.781	0.10184	1.49553		21.6603	18.8405	19.9818	20.1609	0.0416837	1.75883	0.135986	0.263294		33.8753	40.1301	25.631	33.2121	0.0427174	2.47618	0.0438321	0.980644	keep
ENSG00000237668	RPS15AP38	ribosomal protein S15a pseudogene 38 [Source:HGNC Symbol;Acc:HGNC:36523]	278.931	282.564	357.139	306.212		246.969	206.497	390.351	281.272	0.257167	-0.122521		265.776	342.848	404.905	337.843	0.148938	0.141779		387.337	603.793	580.525	523.885	0.035695	0.774525	0.0222082	0.632746		690.534	627.918	658.311	658.921	0.00408816	1.10532	0.0129206	0.963545	keep
ENSG00000236810	ELOA-AS1	ELOA antisense RNA 1 [Source:HGNC Symbol;Acc:HGNC:50582]	1.57588	0	1.11606	0.897314		10.7899	0	13.4183	8.0694	0.095893	3.03411		5.25711	3.31788	4.76358	4.44619	0.000532495	2.18854		3.8224	4.48583	13.6718	7.32667	0.0881951	2.8966	0.225819	0.708058		5.21158	21.2453	8.09399	11.517	0.0940558	3.54204	0.164177	1.3535	keep
ENSG00000154839	SKA1	spindle and kinetochore associated complex subunit 1 [Source:HGNC Symbol;Acc:HGNC:28109]	0	0	1.11606	0		2.39775	0	4.87938	2.42571	0.101425	4.65862		5.25711	1.10596	9.52717	5.29674	0.0726659	5.75402		0	3.58867	12.6201	5.40292	0.138456	5.78213	0.486037	0.0281086		13.0289	1.1803	16.188	10.1324	0.0764668	6.677	0.0908703	0.922984	keep
ENSG00000104964	TLE5	TLE family member 5, transcriptional modulator [Source:HGNC Symbol;Acc:HGNC:307]	304.145	301.246	285.711	297.034		203.809	262.917	289.103	251.943	0.136613	-0.237445		334.118	329.576	322.971	328.888	0.0036696	0.146921		377.144	324.774	350.208	350.709	0.0361429	0.239569	0.130543	0.0926471		560.245	699.916	666.405	642.188	0.00822688	1.11211	0.00969528	0.965184	keep
ENSG00000125977	EIF2S2	eukaryotic translation initiation factor 2 subunit beta [Source:HGNC Symbol;Acc:HGNC:3266]	28.3659	58.3811	79.2403	55.3291		69.5349	80.1163	41.4747	63.7086	0.378943	0.203108		148.367	71.8874	97.1771	105.811	0.1419	0.934132		136.332	182.125	160.906	159.788	0.00676215	1.52835	0.134516	0.594213		122.472	156.979	159.182	146.211	0.00190235	1.40032	0.177306	0.466192	keep
ENSG00000183943	PRKX	protein kinase X-linked [Source:HGNC Symbol;Acc:HGNC:9441]	15.7588	0	7.81242	7.85708		21.5798	28.21	2.43969	17.4098	0.217658	1.13785		38.5521	19.9073	20.9598	26.4731	0.0113871	1.73965		22.9344	23.3263	23.1369	23.1325	0.0409403	1.54583	0.320703	-0.193818		36.481	23.6059	59.3559	39.8143	0.0414917	2.32659	0.200906	0.586941	keep
ENSG00000170759	KIF5B	kinesin family member 5B [Source:HGNC Symbol;Acc:HGNC:6324]	7.87941	23.3524	23.4373	18.223		53.9495	23.6964	31.716	36.4539	0.162707	0.996368		94.6279	75.2053	30.4869	66.7734	0.0849786	1.86777		44.5947	33.1952	60.9972	46.2623	0.0455916	1.33929	0.253648	-0.528479		46.9042	71.9981	60.7049	59.8691	0.00356676	1.71056	0.394316	-0.157214	keep
ENSG00000141510	TP53	tumor protein p53 [Source:HGNC Symbol;Acc:HGNC:11998]	70.9147	21.0172	79.2403	57.0574		160.65	53.0347	107.346	107.01	0.0644991	0.906084		153.624	110.596	108.61	124.277	0.0358157	1.1217		186.024	102.277	107.271	131.857	0.0490926	1.20706	0.303899	0.0853533		135.501	148.717	192.907	159.042	0.0167202	1.4773	0.180641	0.355596	keep
ENSG00000272333	KMT2B	lysine methyltransferase 2B [Source:HGNC Symbol;Acc:HGNC:15840]	7.87941	0	5.5803	4.48657		29.9719	14.6692	24.3969	23.0127	0.00658809	2.3332		21.6126	13.2715	10.4799	15.1213	0.0328793	1.73061		7.6448	3.58867	15.7751	9.00287	0.138203	0.988905	0.202344	-0.741701		37.7839	35.4089	9.44299	27.5453	0.0706236	2.59154	0.107813	0.860939	keep
ENSG00000159208	CIART	circadian associated repressor of transcription [Source:HGNC Symbol;Acc:HGNC:25200]	0	0	0	0		0	2.2568	0	0	0.211325	0		0.584123	0	0	0	0.211325	0		0	0	0	0	#DIV/0!	0	0.211325	0		2.60579	10.6227	8.09399	7.10748	0.0476321	6.17142	0.0567773	6.17142	keep
ENSG00000232810	TNF	tumor necrosis factor [Source:HGNC Symbol;Acc:HGNC:11892]	0	0	1.11606	0		0	1.1284	0	0	0.497756	0		4.67298	8.84768	6.66902	6.72989	0.0188462	6.09379		25.4827	23.3263	32.6019	27.137	0.00410817	8.08942	0.0126766	1.99563		6.51447	7.08178	13.49	9.02874	0.0217244	6.51234	0.226624	0.418553	keep
ENSG00000260293	AC106820.4	novel transcript, intronic to TBC1D24	0	0	0	0		0	0	0	0	#DIV/0!	0		0.584123	0	2.85815	1.14742	0.159369	3.64088		1.27413	0	3.15503	1.47639	0.124231	3.97855	0.120737	0.337669		9.12026	9.44237	2.698	7.08687	0.0420563	6.16729	0.0959334	2.52641	keep
ENSG00000165178	NCF1C	neutrophil cytosolic factor 1C pseudogene [Source:HGNC Symbol;Acc:HGNC:32523]	1.57588	11.6762	2.23212	5.16141		1.19888	1.1284	0	0.775758	0.147935	-2.58684		71.8471	46.4503	61.9266	60.0747	0.0174055	3.51564		84.0928	110.352	138.821	111.088	0.0110647	4.40142	0.0613996	0.885779		20.8463	23.6059	33.7249	26.0591	0.0335632	2.31379	0.0293901	-1.20185	keep
ENSG00000210176	MT-TH	mitochondrially encoded tRNA-His (CAU/C) [Source:HGNC Symbol;Acc:HGNC:7487]	0	14.0115	14.5088	9.50675		40.7618	19.1828	15.858	25.2675	0.167988	1.40086		12.8507	16.5894	15.2435	14.8945	0.144561	0.642316		30.5792	43.064	34.7053	36.1162	0.00723718	1.91451	0.00775266	1.2722		29.9666	51.933	48.5639	43.4878	0.00226853	2.18181	0.0191856	1.53949	keep
ENSG00000182010	RTKN2	rhotekin 2 [Source:HGNC Symbol;Acc:HGNC:19364]	0	0	2.23212	0		8.39214	0	2.43969	3.61061	0.204275	5.21358		2.33649	0	0	0	0.490676	0		0	3.58867	17.8785	7.15571	0.154096	6.18105	0.199603	6.18105		9.12026	28.3271	1.349	12.9321	0.145468	7.02593	0.13905	7.02593	keep
ENSG00000040531	CTNS	cystinosin, lysosomal cystine transporter [Source:HGNC Symbol;Acc:HGNC:2518]	59.8835	32.6934	58.0351	50.204		63.5405	45.1359	63.432	57.3695	0.0582339	0.192122		22.7808	28.755	32.3924	27.976	0.0748051	-0.841334		112.124	55.6243	26.2919	64.68	0.30798	0.364875	0.160019	1.20621		106.837	138.095	147.041	130.658	0.0218781	1.37815	0.00417121	2.21948	keep
ENSG00000106443	PHF14	PHD finger protein 14 [Source:HGNC Symbol;Acc:HGNC:22203]	17.3347	23.3524	14.5088	18.3986		25.1764	32.7235	34.1557	30.6852	0.0401052	0.734818		38.5521	22.1192	18.1016	26.2576	0.184242	0.510802		21.6603	20.6348	19.9818	20.759	0.226966	0.173249	0.220883	-0.337553		72.9621	42.4907	58.0069	57.8199	0.0333708	1.64664	0.0161589	1.13584	keep
ENSG00000116830	TTF2	transcription termination factor 2 [Source:HGNC Symbol;Acc:HGNC:12398]	0	4.67049	0	0		2.39775	1.1284	0	1.17538	0.42277	3.67286		10.5142	3.31788	2.85815	5.56341	0.183971	5.8236		0	1.79433	2.10335	1.29923	0.437391	3.80656	0.153276	-2.01704		14.3318	15.3438	12.141	13.9389	0.00364464	7.13328	0.0369477	1.30968	keep
ENSG00000022267	FHL1	four and a half LIM domains 1 [Source:HGNC Symbol;Acc:HGNC:3702]	0	0	6.69636	0		8.39214	14.6692	2.43969	8.50034	0.188521	6.42632		1.16825	0	1.90543	1.02456	0.287931	3.49129		17.8379	16.149	18.9302	17.639	0.00570366	7.47078	0.000117094	3.97949		20.8463	7.08178	35.0739	21.0007	0.0474512	7.72115	0.0588054	4.22986	keep
ENSG00000124459	ZNF45	zinc finger protein 45 [Source:HGNC Symbol;Acc:HGNC:13111]	0	0	2.23212	0		0	3.38519	0	0	0.41791	0		12.8507	2.21192	5.7163	6.92631	0.103323	6.1347		10.1931	0	2.10335	4.09881	0.214994	5.39191	0.0103507	-0.742788		14.3318	12.9833	6.74499	11.3534	0.0373134	6.83963	0.148947	0.704932	keep
ENSG00000184675	AMER1	APC membrane recruitment protein 1 [Source:HGNC Symbol;Acc:HGNC:26837]	11.0312	0	5.5803	5.53716		2.39775	0	0	0	0.100856	-5.8169		6.42535	0	40.0141	15.4798	0.252145	1.46664		0	14.3547	3.15503	5.83656	0.485804	0.0746598	0.291603	-1.39198		18.2405	36.5892	35.0739	29.9679	0.0550068	2.41518	0.176336	0.948545	keep
ENSG00000243927	MRPS6	mitochondrial ribosomal protein S6 [Source:HGNC Symbol;Acc:HGNC:14051]	80.37	156.461	98.2133	111.682		86.3191	93.657	95.1479	91.708	0.22613	-0.283989		156.545	134.927	153.387	148.286	0.171464	0.408678		217.877	275.43	221.903	238.403	0.000960452	1.09333	0.0352337	0.684651		259.276	231.338	284.639	258.418	0.0276181	1.20958	0.00466812	0.800902	keep
ENSG00000139044	B4GALNT3	beta-1,4-N-acetyl-galactosaminyltransferase 3 [Source:HGNC Symbol;Acc:HGNC:24137]	0	0	0	0		0	0	0	0	#DIV/0!	0		0.584123	2.21192	0	0.932014	0.147187	3.36739		0	0.897167	3.15503	1.35073	0.143375	3.85871	0.395425	0.491317		0	18.8847	8.09399	8.99291	0.120947	6.50667	0.123524	3.13928	keep
ENSG00000270986	HMGB1P51	high mobility group box 1 pseudogene 51 [Source:HGNC Symbol;Acc:HGNC:52369]	0	0	3.34818	0		0	0	2.43969	0	0.211325	0		1.75237	2.21192	0.952717	1.639	0.377652	4.12019		0	5.383	0	0	0.40734	0	0.464092	-4.12019		15.6347	0	40.4699	18.7016	0.121908	7.55471	0.147699	3.43452	keep
ENSG00000237550	AC243919.1	ribosomal protein L9 pseudogene 9	233.231	200.831	407.362	280.474		507.125	533.732	386.691	475.849	0.107961	0.762424		632.605	326.258	373.465	444.109	0.162572	0.662856		499.46	590.336	596.3	562.032	0.0202179	1.00252	0.224211	0.339669		644.933	607.853	607.049	619.945	0.0199422	1.14399	0.0840225	0.481132	keep
ENSG00000213024	NUP62	nucleoporin 62 [Source:HGNC Symbol;Acc:HGNC:8066]	14.1829	14.0115	8.92848	12.3743		16.7843	60.9335	25.6168	34.4448	0.116725	1.46951		54.9076	32.0728	22.8652	36.6152	0.0502649	1.55742		39.4981	35.8867	29.4469	34.9439	0.00198849	1.49021	0.415775	-0.0672139		45.6013	27.1468	60.7049	44.4843	0.0512747	1.83758	0.326494	0.28016	keep
ENSG00000206190	ATP10A	ATPase phospholipid transporting 10A (putative) [Source:HGNC Symbol;Acc:HGNC:13542]	0	0	3.34818	0		14.3865	10.1556	9.75876	11.4336	0.0232087	6.8497		7.5936	2.21192	3.81087	4.5388	0.125864	5.53568		0	8.0745	4.2067	4.09373	0.182422	5.39016	0.459857	-0.145515		11.726	7.08178	22.933	13.9136	0.0362787	7.13068	0.0972917	1.59501	keep
ENSG00000105568	PPP2R1A	protein phosphatase 2 scaffold subunit Aalpha [Source:HGNC Symbol;Acc:HGNC:9302]	168.619	60.7163	186.382	138.573		134.274	150.077	231.771	172.041	0.226431	0.311905		184.583	211.238	202.929	199.583	0.153001	0.526031		104.479	191.994	177.733	158.069	0.384644	0.18978	0.0826719	-0.336251		450.801	326.942	260.357	346.033	0.0450758	1.31965	0.0713792	0.793614	keep
ENSG00000099250	NRP1	neuropilin 1 [Source:HGNC Symbol;Acc:HGNC:8004]	0	0	0	0		3.59663	4.51359	0	2.70341	0.0943363	4.80911		16.9396	13.2715	15.2435	15.1515	0.0024288	7.25281		19.112	2.6915	16.8268	12.8768	0.064488	7.01979	0.319535	-0.233022		7.81737	5.90148	6.74499	6.82128	0.00327024	6.11297	0.00188371	-1.13984	keep
ENSG00000240759	RPS27P21	ribosomal protein S27 pseudogene 21 [Source:HGNC Symbol;Acc:HGNC:35826]	58.3077	86.404	97.0972	80.603		99.5068	129.766	102.467	110.58	0.0677077	0.455699		183.999	91.7947	170.536	148.777	0.094708	0.883423		164.363	147.135	163.01	158.169	0.0162232	0.971689	0.362597	0.0882657		228.006	158.16	186.162	190.776	0.0337623	1.24194	0.0517805	0.358519	keep
ENSG00000147889	CDKN2A	cyclin dependent kinase inhibitor 2A [Source:HGNC Symbol;Acc:HGNC:1787]	0	0	0	0		16.7843	5.64199	6.09923	9.5085	0.0603095	6.58624		13.4348	0	11.4326	8.28914	0.0930686	6.39045		3.8224	25.1207	12.6201	13.8544	0.0770976	7.12458	0.320985	0.734124		10.4232	1.1803	10.792	7.46514	0.0704312	6.2413	0.283594	-0.149156	keep
ENSG00000100575	TIMM9	translocase of inner mitochondrial membrane 9 [Source:HGNC Symbol;Acc:HGNC:11819]	15.7588	4.67049	15.6248	12.0181		25.1764	20.3112	42.6946	29.3941	0.0391251	1.28327		53.1552	5.5298	18.1016	25.5955	0.186342	1.08436		3.8224	38.5782	42.067	28.1559	0.186818	1.22139	0.465373	0.137032		40.3897	30.6877	67.4499	46.1758	0.0304775	1.9331	0.186452	0.848739	keep
ENSG00000165209	STRBP	spermatid perinuclear RNA binding protein [Source:HGNC Symbol;Acc:HGNC:16462]	12.6071	11.6762	25.6694	16.6509		29.9719	23.6964	10.9786	21.549	0.335116	0.370061		8.17772	8.84768	16.1962	11.0739	0.0541683	-0.58411		28.0309	16.149	6.31005	16.83	0.493833	0.0153443	0.286506	0.599454		58.6302	37.7695	71.4969	55.9655	0.0135652	1.74288	0.0155485	2.32699	keep
ENSG00000215068	AC025171.2	novel transcript, antisense to ANXA2R	4.72765	0	8.92848	4.55204		7.19326	7.89879	3.65954	6.25053	0.350055	0.449012		4.08886	2.21192	12.3853	6.2287	0.150397	0.444044		8.91894	6.28017	27.3436	14.1809	0.0810231	1.61815	0.075849	1.1741		24.755	17.7044	36.4229	26.2941	0.00897778	2.50428	0.0074966	2.06024	keep
ENSG00000071242	RPS6KA2	ribosomal protein S6 kinase A2 [Source:HGNC Symbol;Acc:HGNC:10431]	0	0	0	0		0	7.89879	2.43969	3.44616	0.13899	5.14819		18.6919	7.74172	19.0543	15.1627	0.0275154	7.25386		16.5637	17.9433	24.1885	19.5652	0.00703575	7.6195	0.171808	0.365638		0	9.44237	17.537	8.99311	0.108972	6.5067	0.216257	-0.74716	keep
ENSG00000100365	NCF4	neutrophil cytosolic factor 4 [Source:HGNC Symbol;Acc:HGNC:7662]	237.958	123.768	194.194	185.307		182.229	199.726	193.955	191.97	0.438745	0.0509404		405.381	299.715	358.221	354.439	0.000219592	0.935251		489.267	422.566	465.892	459.242	0.00125579	1.30887	0.00575232	0.373622		429.955	459.135	360.182	416.424	0.0240992	1.16771	0.167231	0.232455	keep
ENSG00000171530	TBCA	tubulin folding cofactor A [Source:HGNC Symbol;Acc:HGNC:11579]	132.374	23.3524	100.445	85.3907		152.257	133.151	151.261	145.556	0.0750351	0.76873		203.275	100.642	146.718	150.212	0.0103117	0.81412		164.363	192.891	166.165	174.473	0.0821346	1.02999	0.293993	0.215871		201.949	251.403	246.867	233.406	0.0418653	1.44962	0.101938	0.635502	keep
ENSG00000198804	MT-CO1	mitochondrially encoded cytochrome c oxidase I [Source:HGNC Symbol;Acc:HGNC:7419]	497.979	539.441	588.164	541.861		782.867	959.138	1013.69	918.566	0.00727405	0.76135		655.386	554.086	987.967	732.48	0.116024	0.434796		660.001	724.911	607.868	664.26	0.0709519	0.293776	0.358235	-0.14102		1086.61	987.908	1266.71	1113.74	0.00671374	1.03929	0.00880234	0.604489	keep
ENSG00000114737	CISH	cytokine inducible SH2 containing protein [Source:HGNC Symbol;Acc:HGNC:1984]	18.9106	0	1.11606	6.67555		8.39214	9.02719	19.5175	12.3123	0.288107	0.873358		3.50474	0	0	0	0.191221	-6.08227		0	11.6632	6.31005	5.99107	0.474021	-0.153642	0.195488	5.92862		26.0579	31.868	62.0539	39.9933	0.0826615	2.56495	0.0413757	8.64722	keep
ENSG00000166261	ZNF202	zinc finger protein 202 [Source:HGNC Symbol;Acc:HGNC:12994]	0	0	0	0		8.39214	0	2.43969	3.61061	0.142216	5.21358		4.67298	11.0596	20.9598	12.2308	0.0614914	6.94612		2.54827	8.97167	1.05168	4.19054	0.113334	5.42309	0.154091	-1.52303		1.30289	5.90148	14.839	7.34778	0.102848	6.21874	0.0130866	-0.727381	keep
ENSG00000198521	ZNF43	zinc finger protein 43 [Source:HGNC Symbol;Acc:HGNC:13109]	1.57588	0	3.34818	1.64135		2.39775	4.51359	4.87938	3.93024	0.0901582	1.21066		12.2666	0	18.1016	10.1227	0.0968585	2.5535		5.09653	7.17733	7.36173	6.5452	0.0252398	1.9321	0.29029	-0.621397		1.30289	33.0483	16.188	16.8464	0.128611	3.2827	0.333022	0.729197	keep
ENSG00000145687	SSBP2	single stranded DNA binding protein 2 [Source:HGNC Symbol;Acc:HGNC:15831]	1.57588	4.67049	33.4818	13.2427		28.773	29.3384	50.0137	36.0417	0.00967013	1.43761		10.5142	18.8013	10.4799	13.2651	0.499317	0.00242144		26.7568	12.5603	17.8785	19.0652	0.335516	0.522436	0.234344	0.520015		70.3563	67.2769	39.1209	58.918	0.0754786	2.1451	0.0188213	2.14268	keep
ENSG00000163682	RPL9	ribosomal protein L9 [Source:HGNC Symbol;Acc:HGNC:10369]	118.191	74.7278	195.311	129.41		261.355	288.87	211.033	253.753	0.0827324	0.97093		386.105	152.622	215.314	251.347	0.122482	0.957194		222.973	301.448	346.001	290.141	0.0228076	1.16419	0.369068	0.206995		362.205	246.682	307.572	305.486	0.021874	1.23852	0.149853	0.281323	keep
ENSG00000100242	SUN2	Sad1 and UNC84 domain containing 2 [Source:HGNC Symbol;Acc:HGNC:14210]	28.3659	53.7106	54.687	45.5878		38.3641	64.3187	87.8289	63.5039	0.0714599	0.477305		223.135	173.636	217.219	204.663	0.00903179	2.16408		107.027	214.423	169.32	163.59	0.019095	1.84108	0.230641	-0.322992		171.982	121.571	72.8459	122.133	0.0853665	1.41975	0.0581913	-0.744326	keep
ENSG00000182923	CEP63	centrosomal protein 63 [Source:HGNC Symbol;Acc:HGNC:25815]	0	0	2.23212	0		15.5854	0	10.9786	8.85467	0.106981	6.48457		14.6031	2.21192	8.57445	8.46315	0.0841097	6.42007		0	5.383	13.6718	6.35159	0.115888	6.01158	0.38418	-0.408486		3.90868	12.9833	17.537	11.4763	0.0454396	6.85503	0.351964	0.434961	keep
ENSG00000163923	RPL39L	ribosomal protein L39 like [Source:HGNC Symbol;Acc:HGNC:17094]	17.3347	7.00573	44.6424	22.9943		38.3641	25.9532	23.1771	29.1648	0.349575	0.341629		22.1967	27.649	14.2908	21.3788	0.462216	-0.104622		56.0619	40.3725	41.0153	45.8166	0.114328	0.991479	0.0294559	1.0961		91.2026	42.4907	106.571	80.088	0.0186322	1.79585	0.0623701	1.90047	keep
ENSG00000198270	TMEM116	transmembrane protein 116 [Source:HGNC Symbol;Acc:HGNC:25084]	1.57588	18.6819	5.5803	8.61271		3.59663	9.02719	7.31907	6.64763	0.330092	-0.368741		6.42535	13.2715	10.4799	10.0589	0.35708	0.221554		15.2896	13.4575	4.2067	10.9846	0.360637	0.347364	0.426189	0.12581		32.5724	48.3921	28.329	36.4312	0.00418756	2.06793	0.0169751	1.84638	keep
ENSG00000075407	ZNF37A	zinc finger protein 37A [Source:HGNC Symbol;Acc:HGNC:13102]	0	0	1.11606	0		10.7899	2.2568	0	4.3489	0.189155	5.47538		2.92062	2.21192	0	1.71084	0.197262	4.17859		3.8224	6.28017	2.10335	4.06864	0.0684298	5.3815	0.0625499	1.20291		11.726	0	22.933	11.553	0.109059	6.86456	0.154423	2.68597	keep
ENSG00000170145	SIK2	salt inducible kinase 2 [Source:HGNC Symbol;Acc:HGNC:21680]	1.57588	4.67049	11.1606	5.80232		3.59663	5.64199	0	3.07954	0.29286	-0.892465		9.93009	19.9073	10.4799	13.4391	0.11969	1.19778		5.09653	14.3547	5.25838	8.23653	0.322477	0.498163	0.000795684	-0.699612		46.9042	30.6877	12.141	29.911	0.100587	2.34613	0.129954	1.14836	keep
ENSG00000197008	ZNF138	zinc finger protein 138 [Source:HGNC Symbol;Acc:HGNC:12922]	0	0	0	0		3.59663	14.6692	0	6.0886	0.150887	5.95154		2.33649	0	3.81087	2.04912	0.10301	4.42567		3.8224	3.58867	3.15503	3.52203	0.0015337	5.17873	0.176176	0.753053		3.90868	9.44237	6.74499	6.69868	0.0262228	6.08718	0.0978169	1.66151	keep
ENSG00000188747	NOXA1	NADPH oxidase activator 1 [Source:HGNC Symbol;Acc:HGNC:10668]	7.87941	0	7.81242	5.23061		10.7899	7.89879	3.65954	7.44941	0.29529	0.502062		6.42535	47.5563	30.4869	28.1562	0.123299	2.40619		31.8533	29.6065	55.7388	39.0662	0.0213794	2.87724	0.264264	0.471043		31.2695	21.2453	29.678	27.3976	0.00041265	2.36693	0.48185	-0.039262	keep
ENSG00000176148	TCP11L1	t-complex 11 like 1 [Source:HGNC Symbol;Acc:HGNC:25655]	0	0	2.23212	0		0	14.6692	3.65954	6.10957	0.184724	5.95642		1.75237	0	1.90543	1.21927	0.269119	3.72167		0	0.897167	7.36173	2.75296	0.165907	4.83439	0.27102	1.11272		15.6347	16.5241	2.698	11.619	0.0860826	6.8727	0.0829637	3.15104	keep
ENSG00000095932	SMIM24	small integral membrane protein 24 [Source:HGNC Symbol;Acc:HGNC:37244]	6.30353	4.67049	54.687	21.887		50.3528	49.6495	79.29	59.7641	0.0147023	1.44504		21.6126	19.9073	21.9125	21.1441	0.483609	-0.0495875		1.27413	10.766	5.25838	5.76617	0.221093	-1.90616	0.0214831	-1.85657		85.991	114.489	55.3089	85.2629	0.0954971	1.95696	0.0341064	2.00655	keep
ENSG00000106105	GARS1	glycyl-tRNA synthetase 1 [Source:HGNC Symbol;Acc:HGNC:4162]	107.16	107.421	61.3833	91.9882		86.3191	101.556	50.0137	79.2962	0.0505269	-0.213946		149.536	152.622	156.246	152.801	0.0351811	0.731512		271.39	321.186	410.153	334.243	0.0240529	1.86024	0.0212626	1.12873		222.795	211.273	203.699	212.589	0.00439164	1.20766	0.0076297	0.476145	keep
ENSG00000228236	TXNP5	thioredoxin pseudogene 5 [Source:HGNC Symbol;Acc:HGNC:49485]	0	0	0	0		5.99438	9.02719	2.43969	5.82042	0.0461924	5.88763		7.5936	7.74172	0.952717	5.42935	0.0680729	5.78904		0	1.79433	4.2067	2.00034	0.121212	4.39255	0.208277	-1.39648		11.726	8.26207	1.349	7.11237	0.0724859	6.1724	0.151629	0.383365	keep
ENSG00000188493	C19orf54	chromosome 19 open reading frame 54 [Source:HGNC Symbol;Acc:HGNC:24758]	7.87941	2.33524	2.23212	4.14893		17.9832	7.89879	0	8.62731	0.169874	1.03844		7.5936	3.31788	18.1016	9.67103	0.199274	1.20141		0	27.8122	11.5684	13.1269	0.22482	1.6383	0.386907	0.436888		41.6926	11.803	17.537	23.6775	0.0584747	2.48443	0.154844	1.28302	keep
ENSG00000168778	TCTN2	tectonic family member 2 [Source:HGNC Symbol;Acc:HGNC:25774]	0	0	0	0		0	10.1556	3.65954	4.60504	0.130556	5.55614		8.76185	0	0	0	0.211325	0		0	4.48583	0	0	0.211325	0	0.374598	0		13.0289	12.9833	0	8.67073	0.0917523	6.45463	0.135624	6.45463	keep
ENSG00000165637	VDAC2	voltage dependent anion channel 2 [Source:HGNC Symbol;Acc:HGNC:12672]	66.1871	65.3868	58.0351	63.203		95.9102	64.3187	145.162	101.797	0.136953	0.686763		160.634	89.5827	120.042	123.42	0.0486662	0.964395		61.1584	156.107	119.891	112.385	0.112494	0.829393	0.420148	-0.135002		143.318	151.078	144.343	146.246	0.000634631	1.20904	0.210784	0.244646	keep
ENSG00000147140	NONO	non-POU domain containing octamer binding [Source:HGNC Symbol;Acc:HGNC:7871]	294.69	114.427	273.435	227.517		338.083	457.001	359.854	384.98	0.116907	0.758547		554.333	369.391	343.931	422.551	0.0443169	0.892858		321.082	447.686	519.528	429.432	0.0787591	0.916155	0.480287	0.0232968		676.202	380.055	527.458	527.905	0.00893376	1.21394	0.086336	0.321084	keep
ENSG00000197302	ZNF720	zinc finger protein 720 [Source:HGNC Symbol;Acc:HGNC:26987]	0	0	0	0		7.19326	0	0	0	0.211325	0		9.93009	3.31788	3.81087	5.68628	0.0580157	5.85456		3.8224	0	2.10335	1.97525	0.107917	4.37521	0.0509735	-1.47935		0	16.5241	9.44299	8.65571	0.106134	6.45215	0.352686	0.597588	keep
ENSG00000106245	BUD31	BUD31 homolog [Source:HGNC Symbol;Acc:HGNC:29629]	92.9771	49.0401	75.8921	72.6364		154.655	126.381	92.7083	124.581	0.0516772	0.777495		147.783	105.066	118.137	123.662	0.00368445	0.766819		191.12	184.816	210.335	195.424	0.00496542	1.42659	0.0196442	0.659775		187.617	167.602	160.531	171.917	0.00505997	1.2418	0.010712	0.474978	keep
ENSG00000105193	RPS16	ribosomal protein S16 [Source:HGNC Symbol;Acc:HGNC:10396]	682.357	663.209	1052.44	799.337		1524.97	1560.57	846.573	1310.71	0.145162	0.713398		1775.15	1047.34	1148.98	1323.82	0.109226	0.727763		1486.91	1726.15	1755.25	1656.1	0.00764723	1.05082	0.198578	0.32306		1821.45	1540.29	1510.88	1624.2	0.0265898	1.02276	0.0758248	0.295001	keep
ENSG00000070770	CSNK2A2	casein kinase 2 alpha 2 [Source:HGNC Symbol;Acc:HGNC:2459]	81.9459	105.086	95.9812	94.3377		106.7	90.2719	74.4106	90.4608	0.406792	-0.0604754		102.222	85.1589	105.752	97.7107	0.402827	0.0506293		141.429	116.632	144.079	134.047	0.0554828	0.506377	0.00224831	0.455748		213.675	175.864	236.075	208.538	0.0173485	1.14357	0.00524479	1.09294	keep
ENSG00000136144	RCBTB1	RCC1 and BTB domain containing protein 1 [Source:HGNC Symbol;Acc:HGNC:18243]	0	2.33524	4.46424	2.26649		13.1876	14.6692	10.9786	12.9451	0.0182277	2.46269		21.0284	9.95364	2.85815	11.2801	0.151884	2.26569		1.27413	16.149	5.25838	7.5605	0.170046	1.69469	0.345442	-0.570999		28.6637	11.803	10.792	17.0862	0.0838832	2.86043	0.0496507	0.594741	keep
ENSG00000232388	SMIM26	small integral membrane protein 26 [Source:HGNC Symbol;Acc:HGNC:43430]	20.4865	9.34097	41.2942	23.7072		59.9438	49.6495	68.3113	59.3016	0.00712692	1.3191		105.142	33.1788	39.0614	59.1274	0.151328	1.31487		20.3861	89.7167	66.2555	58.7861	0.139041	1.30653	0.497197	-0.00833831		75.5679	81.4404	63.4029	73.4704	0.0385194	1.62773	0.298402	0.31286	keep
ENSG00000168286	THAP11	THAP domain containing 11 [Source:HGNC Symbol;Acc:HGNC:23194]	23.6382	30.3582	32.3657	28.7874		44.3584	45.1359	50.0137	46.5027	0.00462519	0.689973		65.4218	37.6026	40.9668	47.9971	0.115532	0.73551		52.2395	64.596	63.1005	59.9787	0.00138172	1.05641	0.221916	0.320903		57.3273	83.801	91.7319	77.6201	0.0121746	1.42785	0.128818	0.692338	keep
ENSG00000114861	FOXP1	forkhead box P1 [Source:HGNC Symbol;Acc:HGNC:3823]	14.1829	18.6819	35.7139	22.8596		68.336	44.0075	25.6168	45.9868	0.169652	1.00525		95.2121	72.9933	91.4608	86.5554	0.00902727	1.91619		63.7067	74.4648	64.1522	67.4412	0.016371	1.55667	0.103222	-0.359521		87.2939	47.2118	72.8459	69.1172	0.0385898	1.59203	0.0391597	-0.324159	keep
ENSG00000163602	RYBP	RING1 and YY1 binding protein [Source:HGNC Symbol;Acc:HGNC:10480]	9.4553	7.00573	18.973	11.8113		28.773	15.7976	12.1985	18.923	0.22356	0.67541		30.3744	15.4834	29.5342	25.1307	0.0371283	1.08284		24.2085	43.064	26.2919	31.1881	0.0766828	1.39328	0.315588	0.310437		33.8753	33.0483	63.4029	43.4421	0.0193874	1.87008	0.0860859	0.787233	keep
ENSG00000152413	HOMER1	homer scaffold protein 1 [Source:HGNC Symbol;Acc:HGNC:17512]	0	0	0	0		2.39775	0	0	0	0.211325	0		2.33649	0	0	0	0.211325	0		0	11.6632	1.05168	4.23828	0.186566	5.43905	0.249108	5.43905		11.726	0	14.839	8.85501	0.0945261	6.48462	0.101702	6.48462	keep
ENSG00000163600	ICOS	inducible T cell costimulator [Source:HGNC Symbol;Acc:HGNC:5351]	0	0	0	0		3.59663	0	0	0	0.211325	0		4.08886	5.5298	0	3.20622	0.096257	5.04711		0	0	1.05168	0	0.211325	0	0.144533	-5.04711		10.4232	0	16.188	8.87038	0.101007	6.4871	0.231091	1.43999	keep
ENSG00000168159	RNF187	ring finger protein 187 [Source:HGNC Symbol;Acc:HGNC:27146]	81.9459	193.825	110.49	128.754		67.1371	62.0619	153.701	94.2998	0.286041	-0.448877		108.063	185.801	173.394	155.753	0.159064	0.274451		276.487	376.81	282.901	312.066	0.00060657	1.27658	0.0116574	1.00213		229.309	295.074	362.88	295.755	0.0324096	1.19915	0.0151988	0.924704	keep
ENSG00000063177	RPL18	ribosomal protein L18 [Source:HGNC Symbol;Acc:HGNC:10310]	2333.88	2547.75	2187.48	2356.37		2000.93	1899.09	2306.73	2068.92	0.163047	-0.187683		1887.89	2261.69	2334.16	2161.24	0.192632	-0.124699		4171.51	4150.29	3401.12	3907.64	0.00673953	0.729708	0.0198092	0.854407		4947.09	4758.95	4238.55	4648.2	0.00264034	0.980075	0.00875099	1.10477	keep
ENSG00000266075	RN7SL574P	RNA, 7SL, cytoplasmic 574, pseudogene [Source:HGNC Symbol;Acc:HGNC:46590]	0	0	1.11606	0		8.39214	5.64199	0	4.67804	0.133457	5.57835		1.16825	0	3.81087	1.6597	0.120322	4.13726		0	9.86883	3.15503	4.34129	0.158887	5.47291	0.26682	1.33564		13.0289	5.90148	6.74499	8.55847	0.038761	6.43604	0.0596883	2.29878	keep
ENSG00000153879	CEBPG	CCAAT enhancer binding protein gamma [Source:HGNC Symbol;Acc:HGNC:1837]	91.4012	95.745	44.6424	77.2629		77.927	91.4003	97.5876	88.9716	0.31498	0.203325		132.012	162.576	147.671	147.42	0.0302729	0.931194		182.201	299.654	226.11	235.988	0.0221596	1.60961	0.0371447	0.678419		186.314	244.321	137.598	189.411	0.0127005	1.29257	0.13138	0.361374	keep
ENSG00000255320	AP000759.1	novel transcript	0	0	0	0		0	1.1284	0	0	0.211325	0		0	0	0	0	#DIV/0!	0		0	0	0	0	#DIV/0!	0	#DIV/0!	0		9.12026	0	17.537	8.88574	0.110696	6.48957	0.110696	6.48957	keep
ENSG00000184009	ACTG1	actin gamma 1 [Source:HGNC Symbol;Acc:HGNC:144]	282.083	238.195	381.693	300.657		701.343	677.039	402.549	593.644	0.0821846	0.981243		1106.91	405.887	478.264	663.688	0.128913	1.14213		638.341	703.379	801.376	714.365	0.00288927	1.24827	0.431664	0.106141		631.904	554.739	677.197	621.28	0.00121162	1.04688	0.431489	-0.095247	keep
ENSG00000213722	DDAH2	dimethylarginine dimethylaminohydrolase 2 [Source:HGNC Symbol;Acc:HGNC:2716]	22.0624	4.67049	21.2051	15.9793		26.3753	22.568	17.0778	22.007	0.223316	0.459298		26.2855	25.4371	21.9125	24.545	0.150146	0.61609		15.2896	16.149	23.1369	18.1918	0.35772	0.185991	0.119122	-0.430098		46.9042	62.5557	52.6109	54.0236	0.0319029	1.75105	0.0127622	1.13496	keep
ENSG00000054277	OPN3	opsin 3 [Source:HGNC Symbol;Acc:HGNC:14007]	25.2141	11.6762	24.5533	20.4812		20.3809	42.8791	32.9358	32.0653	0.192915	0.644176		85.282	61.9337	75.2646	74.1601	0.00176437	1.85126		196.217	141.752	219.8	185.923	0.00647859	3.17608	0.0134178	1.32482		50.8129	99.1449	43.1679	64.3752	0.0913388	1.64742	0.358826	-0.203843	keep
ENSG00000002586	CD99	CD99 molecule (Xg blood group) [Source:HGNC Symbol;Acc:HGNC:7082]	66.1871	74.7278	104.91	81.9415		79.1259	90.2719	120.765	96.7208	0.00194558	0.238963		74.1836	91.7947	85.7445	83.9076	0.436656	0.0341659		142.703	145.341	100.961	129.668	0.103313	0.661512	0.0510969	0.627346		142.015	208.912	211.793	187.574	0.0122675	1.1938	0.0145815	1.15963	keep
ENSG00000181192	DHTKD1	dehydrogenase E1 and transketolase domain containing 1 [Source:HGNC Symbol;Acc:HGNC:23537]	0	0	2.23212	0		44.3584	19.1828	7.31907	23.6201	0.0923239	7.88997		23.3649	18.8013	16.1962	19.4541	0.010201	7.61133		5.09653	18.8405	15.7751	13.2374	0.0445567	7.05933	0.205369	-0.551998		9.12026	16.5241	6.74499	10.7965	0.0513934	6.76772	0.0652434	-0.843614	keep
ENSG00000084207	GSTP1	glutathione S-transferase pi 1 [Source:HGNC Symbol;Acc:HGNC:4638]	1783.9	1564.61	1957.57	1768.69		1996.13	2341.43	2037.14	2124.9	0.118783	0.264697		2220.84	1948.7	2109.31	2092.95	0.0329246	0.242841		1551.89	1500.96	1727.9	1593.59	0.0440568	-0.150399	0.0144942	-0.39324		3644.2	3494.86	3229.5	3456.18	0.00748071	0.966456	0.00425641	0.723615	keep
ENSG00000087008	ACOX3	acyl-CoA oxidase 3, pristanoyl [Source:HGNC Symbol;Acc:HGNC:121]	1.57588	0	4.46424	2.01337		10.7899	15.7976	13.4183	13.3353	0.0184788	2.6684		11.0983	9.95364	23.8179	14.9566	0.0281405	2.83278		2.54827	15.2518	11.5684	9.78951	0.100415	2.22635	0.217676	-0.606428		18.2405	25.9665	5.39599	16.5343	0.0926041	2.97654	0.446275	0.143766	keep
ENSG00000131469	RPL27	ribosomal protein L27 [Source:HGNC Symbol;Acc:HGNC:10328]	587.804	373.639	891.732	617.725		1194.08	1317.97	935.621	1149.22	0.0901442	0.895515		1547.93	616.02	893.648	1019.2	0.148889	0.722306		1075.37	1239.88	1279.89	1198.38	0.0287711	0.955936	0.322199	0.233631		1426.67	1004.43	1486.6	1305.9	0.00599753	1.07988	0.154737	0.357578	keep
ENSG00000170638	TRABD	TraB domain containing [Source:HGNC Symbol;Acc:HGNC:28805]	553.135	527.765	401.782	494.227		383.641	362.216	407.428	384.428	0.0987739	-0.362376		418.232	1113.7	949.859	827.264	0.145494	0.743056		1383.71	959.071	926.526	1089.77	0.0193149	1.14062	0.267565	0.39756		941.993	1084.69	979.372	1002.02	0.0067856	1.01952	0.211945	0.27646	keep
ENSG00000187531	SIRT7	sirtuin 7 [Source:HGNC Symbol;Acc:HGNC:14935]	7.87941	0	1.11606	2.99849		14.3865	15.7976	6.09923	12.0944	0.0573823	1.97659		18.1078	11.0596	24.7706	17.9793	0.0373792	2.5447		6.37067	10.766	10.5168	9.21781	0.125239	1.58842	0.0891141	-0.95628		24.755	3.54089	41.8189	23.3716	0.100864	2.92128	0.263945	0.376574	keep
ENSG00000079482	OPHN1	oligophrenin 1 [Source:HGNC Symbol;Acc:HGNC:8148]	3.15177	0	0	0		5.99438	4.51359	0	3.50266	0.101893	5.17099		2.33649	1.10596	0.952717	1.46506	0.285319	3.96814		0	1.79433	2.10335	1.29923	0.44864	3.80656	0.44669	-0.161584		22.1492	5.90148	9.44299	12.4979	0.0497978	6.97704	0.0673122	3.0089	keep
ENSG00000233189	RPL12P29	ribosomal protein L12 pseudogene 29 [Source:HGNC Symbol;Acc:HGNC:35791]	0	0	0	0		0	2.2568	4.87938	2.37873	0.116809	4.63153		0	0	0	0	#DIV/0!	0		0	0.897167	0	0	0.211325	0	0.211325	0		6.51447	10.6227	2.698	6.61171	0.0509036	6.06861	0.0509036	6.06861	keep
ENSG00000198727	MT-CYB	mitochondrially encoded cytochrome b [Source:HGNC Symbol;Acc:HGNC:7427]	162.316	98.0802	187.498	149.298		324.896	346.418	280.564	317.293	0.032301	1.08711		508.187	205.709	266.761	326.885	0.0852352	1.13006		143.977	171.359	204.025	173.12	0.233197	0.213447	0.141227	-0.916618		340.055	302.156	325.108	322.44	0.00611421	1.11032	0.480981	-0.0197487	keep
ENSG00000170222	ADPRM	ADP-ribose/CDP-alcohol diphosphatase, manganese dependent [Source:HGNC Symbol;Acc:HGNC:30925]	0	0	3.34818	0		1.19888	0	1.21985	0.806241	0.390161	3.17989		5.84123	0	4.76358	3.53494	0.151462	5.18386		7.6448	0	3.15503	3.59994	0.218708	5.20943	0.476705	0.0255721		23.4521	15.3438	2.698	13.8313	0.107189	7.12219	0.119727	1.93833	keep
ENSG00000117586	TNFSF4	TNF superfamily member 4 [Source:HGNC Symbol;Acc:HGNC:11934]	0	4.67049	3.34818	2.67289		0	9.02719	15.858	8.29506	0.132442	1.59815		1.75237	2.21192	0	1.32143	0.240396	-0.964047		0	0	0	0	0.0971918	-4.79332	0.0944674	-3.82927		7.81737	37.7695	9.44299	18.3433	0.107225	2.73363	0.104648	3.69768	keep
ENSG00000117543	DPH5	diphthamide biosynthesis 5 [Source:HGNC Symbol;Acc:HGNC:24270]	14.1829	21.0172	6.69636	13.9655		9.59102	38.3655	13.4183	20.4583	0.20658	0.547559		19.8602	4.42384	16.1962	13.4934	0.479502	-0.0492539		54.7877	43.9612	49.4287	49.3925	0.0149698	1.81505	0.00137107	1.8643		42.9955	77.8995	25.631	48.842	0.0459099	1.79891	0.105544	1.84817	keep
ENSG00000181666	ZNF875	zinc finger protein 875 [Source:HGNC Symbol;Acc:HGNC:4928]	6.30353	16.3467	4.46424	9.03816		9.59102	13.5408	6.09923	9.74367	0.367779	0.107294		9.34597	5.5298	26.6761	13.8506	0.33257	0.610353		26.7568	19.7377	26.2919	24.2621	0.0620476	1.41466	0.0988242	0.804311		26.0579	34.2286	41.8189	34.0351	0.0282043	1.90128	0.0210811	1.29093	keep
ENSG00000163840	DTX3L	deltex E3 ubiquitin ligase 3L [Source:HGNC Symbol;Acc:HGNC:30323]	0	7.00573	24.5533	10.5197		33.5686	39.4939	12.1985	28.4203	0.179183	1.42525		37.968	16.5894	31.4397	28.6657	0.104754	1.43761		8.91894	18.8405	17.8785	15.2126	0.249942	0.527982	0.137474	-0.909626		54.7216	35.4089	53.9599	48.0301	0.0244312	2.1802	0.00375152	0.742591	keep
ENSG00000108551	RASD1	ras related dexamethasone induced 1 [Source:HGNC Symbol;Acc:HGNC:15828]	0	0	0	0		2.39775	0	0	0	0.211325	0		0	0	0	0	#DIV/0!	0		0	0	0	0	#DIV/0!	0	#DIV/0!	0		0	11.803	13.49	8.43098	0.0926568	6.41464	0.0926568	6.41464	keep
ENSG00000078018	MAP2	microtubule associated protein 2 [Source:HGNC Symbol;Acc:HGNC:6839]	0	0	0	0		0	0	0	0	#DIV/0!	0		0	0	0	0	#DIV/0!	0		0	2.6915	3.15503	1.94884	0.0930287	4.35674	0.0930287	4.35674		9.12026	1.1803	10.792	7.03085	0.0705645	6.156	0.0705645	6.156	keep
ENSG00000112305	SMAP1	small ArfGAP 1 [Source:HGNC Symbol;Acc:HGNC:19651]	34.6694	23.3524	40.1782	32.7333		55.1483	49.6495	28.0564	44.2848	0.217934	0.434903		61.917	65.2516	41.9195	56.3627	0.0908094	0.782138		28.0309	55.6243	36.8086	40.1546	0.305944	0.293994	0.105668	-0.488144		99.02	100.325	60.7049	86.6833	0.0437598	1.40226	0.0173338	0.620119	keep
ENSG00000198799	LRIG2	leucine rich repeats and immunoglobulin like domains 2 [Source:HGNC Symbol;Acc:HGNC:20889]	0	0	0	0		5.99438	3.38519	0	3.12653	0.106686	5.01191		2.92062	1.10596	3.81087	2.61248	0.0408057	4.76154		0	0.897167	2.10335	1.00017	0.121212	3.45966	0.0880602	-1.30188		10.4232	1.1803	9.44299	7.01548	0.0695353	6.15289	0.0935545	1.39135	keep
ENSG00000136003	ISCU	iron-sulfur cluster assembly enzyme [Source:HGNC Symbol;Acc:HGNC:29882]	80.37	53.7106	70.3118	68.1308		61.1427	156.847	84.1693	100.72	0.233306	0.563284		99.3009	113.914	95.2717	102.829	0.0572258	0.593152		119.769	112.146	75.7206	102.545	0.0783527	0.589168	0.491333	-0.0039835		84.6881	220.715	202.35	169.251	0.0887438	1.31152	0.121408	0.71837	keep
ENSG00000078177	N4BP2	NEDD4 binding protein 2 [Source:HGNC Symbol;Acc:HGNC:29851]	7.87941	0	1.11606	2.99849		11.9888	1.1284	7.31907	6.81208	0.0611535	1.15755		5.84123	0	10.4799	5.44037	0.279327	0.838417		0	3.58867	6.31005	3.29957	0.474175	0.133787	0.268947	-0.704629		10.4232	14.1636	39.1209	21.2359	0.111348	2.78364	0.0762115	1.94523	keep
ENSG00000118162	KPTN	kaptin, actin binding protein [Source:HGNC Symbol;Acc:HGNC:6404]	7.87941	0	0	0		19.182	14.6692	19.5175	17.7896	0.011922	7.48298		19.2761	0	17.1489	12.1417	0.0997964	6.93565		0	31.4008	7.36173	12.9209	0.231476	7.02468	0.482299	0.0890256		7.81737	33.0483	22.933	21.2662	0.0987031	7.73919	0.277113	0.803532	keep
ENSG00000169764	UGP2	UDP-glucose pyrophosphorylase 2 [Source:HGNC Symbol;Acc:HGNC:12527]	304.145	189.155	149.552	214.284		129.479	135.408	173.218	146.035	0.179254	-0.552897		128.507	167	172.442	155.983	0.217147	-0.457885		244.634	193.788	219.8	219.407	0.45187	0.0340712	0.0716891	0.491956		439.075	491.003	460.008	463.362	0.0243938	1.11225	0.000597867	1.57014	keep
ENSG00000129315	CCNT1	cyclin T1 [Source:HGNC Symbol;Acc:HGNC:1599]	0	2.33524	5.5803	2.63851		10.7899	10.1556	0	6.98183	0.239642	1.37073		12.8507	2.21192	23.8179	12.9602	0.0993477	2.25371		8.91894	3.58867	15.7751	9.42758	0.0677924	1.79872	0.162238	-0.454994		33.8753	3.54089	22.933	20.1164	0.102516	2.88406	0.206075	0.630349	keep
ENSG00000290838	ENSG00000290838		3.15177	4.67049	4.46424	4.0955		5.99438	2.2568	3.65954	3.97024	0.471565	-0.0437283		40.8886	44.2384	49.5413	44.8894	0.00145552	3.42267		76.448	69.0818	69.4106	71.6468	0.00090425	4.096	0.0143264	0.673329		22.1492	24.7862	13.49	20.1418	0.022513	2.27042	0.0242305	-1.15225	keep
ENSG00000139508	SLC46A3	solute carrier family 46 member 3 [Source:HGNC Symbol;Acc:HGNC:27501]	17.3347	16.3467	21.2051	18.2955		5.99438	11.284	14.6381	10.6388	0.0279999	-0.776517		22.1967	29.8609	40.9668	31.0081	0.0493364	0.757938		43.3205	48.447	48.3771	46.7149	0.00215557	1.34761	0.0324969	0.589675		61.236	30.6877	76.8929	56.2722	0.0454035	1.61563	0.0876547	0.857692	keep
ENSG00000178057	NDUFAF3	NADH:ubiquinone oxidoreductase complex assembly factor 3 [Source:HGNC Symbol;Acc:HGNC:29918]	36.2453	35.0286	42.4103	37.8947		111.496	62.0619	85.3892	86.3155	0.0380621	1.18549		64.8377	56.4039	64.7847	62.0088	0.00432596	0.708997		33.1275	57.4187	60.9972	50.5144	0.126566	0.413749	0.188455	-0.295248		136.804	59.0148	98.4768	98.0985	0.0566668	1.3699	0.106887	0.660904	keep
ENSG00000146576	C7orf26	chromosome 7 open reading frame 26 [Source:HGNC Symbol;Acc:HGNC:21702]	0	0	7.81242	0		17.9832	18.0544	9.75876	15.2654	0.0709532	7.26354		16.9396	21.0132	13.338	17.0969	0.0444338	7.42601		0	6.28017	23.1369	9.80567	0.123418	6.63018	0.242221	-0.795825		27.3608	3.54089	37.7719	22.8912	0.0686172	7.84494	0.342176	0.41893	keep
ENSG00000125652	ALKBH7	alkB homolog 7 [Source:HGNC Symbol;Acc:HGNC:21306]	67.763	112.092	128.347	102.734		133.075	104.941	168.339	135.452	0.131621	0.398528		132.596	184.695	180.063	165.785	0.00460792	0.689867		179.653	195.582	204.025	193.087	0.00725288	0.909681	0.0614721	0.219813		207.16	344.646	157.833	236.546	0.0750952	1.20242	0.155475	0.512551	keep
ENSG00000164088	PPM1M	protein phosphatase, Mg2+/Mn2+ dependent 1M [Source:HGNC Symbol;Acc:HGNC:26506]	0	4.67049	2.23212	2.30087		5.99438	5.64199	0	3.87879	0.288786	0.728774		14.6031	2.21192	6.66902	7.828	0.190365	1.7234		19.112	7.17733	32.6019	19.6304	0.0827741	3.03879	0.118416	1.31539		29.9666	18.8847	2.698	17.1831	0.111446	2.84773	0.148012	1.12433	keep
ENSG00000137221	TJAP1	tight junction associated protein 1 [Source:HGNC Symbol;Acc:HGNC:17949]	3.15177	0	1.11606	1.42261		14.3865	1.1284	1.21985	5.57826	0.181281	1.8989		16.3554	8.84768	0	8.40104	0.120696	2.48109		0	17.9433	6.31005	8.08446	0.195453	2.42634	0.486118	-0.054752		16.9376	3.54089	20.235	13.5712	0.0585974	3.16652	0.286048	0.685424	keep
ENSG00000141562	NARF	nuclear prelamin A recognition factor [Source:HGNC Symbol;Acc:HGNC:29916]	17.3347	7.00573	18.973	14.4378		37.1652	16.926	18.2977	24.1296	0.121643	0.73696		49.0663	51.9801	60.0212	53.6892	0.00493082	1.88751		67.5291	44.8583	47.3254	53.2376	0.0127722	1.87534	0.483366	-0.0121636		63.8418	34.2286	45.8659	47.9788	0.0176981	1.72559	0.317438	-0.161916	keep
ENSG00000215246	AC116351.1	novel transcript	0	0	0	0		0	0	0	0	#DIV/0!	0		2.33649	0	0.952717	1.0964	0.123697	3.58063		1.27413	3.58867	4.2067	3.02317	0.0386012	4.96494	0.163542	1.38431		7.81737	5.90148	5.39599	6.37161	0.00656635	6.01605	0.00334004	2.43542	keep
ENSG00000151729	SLC25A4	solute carrier family 25 member 4 [Source:HGNC Symbol;Acc:HGNC:10990]	0	0	0	0		0	3.38519	0	0	0.211325	0		7.5936	4.42384	0	4.00581	0.105252	5.3596		0	6.28017	8.4134	4.89786	0.0959873	5.64324	0.432733	0.283641		13.0289	1.1803	6.74499	6.98474	0.0890297	6.14664	0.221093	0.787048	keep
ENSG00000166169	POLL	DNA polymerase lambda [Source:HGNC Symbol;Acc:HGNC:9184]	40.9729	49.0401	27.9015	39.3049		55.1483	42.8791	68.3113	55.4463	0.1769	0.495317		37.3839	23.2252	70.501	43.7034	0.423724	0.152668		82.8187	82.5393	69.4106	78.2562	0.00243424	0.991674	0.0995448	0.839006		92.5055	123.931	78.2419	98.2262	0.00895315	1.3192	0.0896402	1.16653	keep
ENSG00000166435	XRRA1	X-ray radiation resistance associated 1 [Source:HGNC Symbol;Acc:HGNC:18868]	14.1829	2.33524	25.6694	14.0625		17.9832	29.3384	28.0564	25.126	0.149981	0.832832		21.6126	26.543	32.3924	26.8493	0.0773324	0.92817		14.0155	47.5498	18.9302	26.8318	0.258095	0.927233	0.499419	-0.00093706		45.6013	57.8345	48.5639	50.6666	0.032173	1.8418	0.0159967	0.91363	keep
ENSG00000176476	SGF29	SAGA complex associated factor 29 [Source:HGNC Symbol;Acc:HGNC:25156]	29.9418	21.0172	44.6424	31.8671		52.7506	45.1359	57.3327	51.7397	0.0157337	0.69747		54.3234	79.6291	75.2646	69.7391	0.0346526	1.12745		63.7067	66.3903	76.7723	68.9564	0.00619931	1.11119	0.458411	-0.0162582		78.1737	74.3587	98.4768	83.6697	0.000596609	1.38984	0.141966	0.262395	keep
ENSG00000183647	ZNF530	zinc finger protein 530 [Source:HGNC Symbol;Acc:HGNC:29297]	0	0	0	0		0	0	3.65954	0	0.211325	0		3.50474	0	0	0	0.211325	0		0	0	1.05168	0	0.211325	0	0.306473	0		0	15.3438	9.44299	8.26228	0.102851	6.38582	0.16528	6.38582	keep
ENSG00000167658	EEF2	eukaryotic translation elongation factor 2 [Source:HGNC Symbol;Acc:HGNC:3214]	1968.28	2276.86	2780.11	2341.75		3221.38	2995.9	2749.53	2988.94	0.112141	0.352033		4132.09	3061.3	3441.21	3544.87	0.0648973	0.598124		4608.54	5476.31	4923.94	5002.93	0.00643732	1.09515	0.0605837	0.497031		4746.44	4162.9	4466.53	4458.63	0.0121139	0.928984	0.0131713	0.33086	keep
ENSG00000185049	NELFA	negative elongation factor complex member A [Source:HGNC Symbol;Acc:HGNC:12768]	6.30353	16.3467	45.7585	22.8029		46.7562	37.2371	31.716	38.5698	0.21341	0.755676		53.7393	43.1324	39.0614	45.311	0.144853	0.987513		40.7723	53.83	60.9972	51.8665	0.0264709	1.18205	0.294575	0.194538		84.6881	67.2769	67.4499	73.1383	0.0457357	1.67707	0.0025229	0.689555	keep
ENSG00000100353	EIF3D	eukaryotic translation initiation factor 3 subunit D [Source:HGNC Symbol;Acc:HGNC:3278]	230.079	259.212	290.176	259.822		362.061	320.465	297.642	326.723	0.102335	0.330429		501.178	361.649	415.384	426.07	0.0439464	0.71335		667.646	552.655	579.473	599.925	0.00996575	1.20694	0.00121993	0.493592		522.461	554.739	465.404	514.201	0.0116855	0.984534	0.119516	0.271184	keep
ENSG00000163565	IFI16	interferon gamma inducible protein 16 [Source:HGNC Symbol;Acc:HGNC:5395]	4.72765	63.0516	36.83	34.8697		49.154	78.9879	32.9358	53.6926	0.155795	0.6213		63.6694	46.4503	54.3049	54.8082	0.228843	0.650915		42.0464	46.6527	96.7541	61.8177	0.177987	0.824246	0.372576	0.173331		96.4142	94.4237	130.853	107.23	0.0358826	1.61788	0.0275378	0.966963	keep
ENSG00000223891	OSER1-DT	OSER1 divergent transcript [Source:HGNC Symbol;Acc:HGNC:48585]	0	4.67049	5.5803	3.41693		3.59663	0	9.75876	4.4518	0.375965	0.37212		2.33649	3.31788	1.90543	2.51994	0.329644	-0.424785		1.27413	7.17733	8.4134	5.62162	0.0216846	0.702108	0.148435	1.12689		22.1492	27.1468	10.792	20.0293	0.0501795	2.51691	0.0296462	2.9417	keep
ENSG00000007129	CEACAM21	CEA cell adhesion molecule 21 [Source:HGNC Symbol;Acc:HGNC:28834]	3.15177	2.33524	1.11606	2.20102		2.39775	4.51359	0	2.30378	0.465253	0.0630309		1.75237	14.3775	0	5.37662	0.274107	1.25101		7.6448	9.86883	6.31005	7.94123	0.0123494	1.80514	0.271966	0.554131		16.9376	16.5241	9.44299	14.3016	0.0117737	2.64588	0.0708423	1.39487	keep
ENSG00000235888	AF064858.1	novel transcript	0	0	1.11606	0		0	0	3.65954	0	0.211325	0		1.75237	0	0	0	0.411587	0		31.8533	13.4575	26.2919	23.8676	0.0242894	7.90494	0.0218558	7.90494		0	17.7044	13.49	10.3981	0.0980155	6.71399	0.119332	6.71399	keep
ENSG00000176974	SHMT1	serine hydroxymethyltransferase 1 [Source:HGNC Symbol;Acc:HGNC:10850]	1.57588	2.33524	5.5803	3.16381		13.1876	11.284	3.65954	9.37705	0.136067	1.53788		9.93009	13.2715	8.57445	10.592	0.0432401	1.71191		12.7413	0.897167	8.4134	7.35063	0.187657	1.19081	0.278805	-0.521099		29.9666	15.3438	10.792	18.7008	0.0750151	2.52617	0.153472	0.81426	keep
ENSG00000124788	ATXN1	ataxin 1 [Source:HGNC Symbol;Acc:HGNC:10548]	0	0	1.11606	0		10.7899	3.38519	0	4.72503	0.168249	5.59247		6.42535	9.95364	2.85815	6.41238	0.0631558	6.02511		21.6603	2.6915	1.05168	8.46782	0.178784	6.42086	0.395128	0.395742		18.2405	1.1803	8.09399	9.1716	0.110501	6.53475	0.347019	0.509633	keep
ENSG00000245479	LINC01585	long intergenic non-protein coding RNA 1585 [Source:HGNC Symbol;Acc:HGNC:51432]	0	0	1.11606	0		1.19888	0	0	0	0.485404	0		4.08886	1.10596	3.81087	3.0019	0.0463386	4.95508		0	6.28017	3.15503	3.14506	0.13629	5.02018	0.481291	0.0650967		9.12026	7.08178	8.09399	8.09867	0.00402477	6.35732	0.00455334	1.40224	keep
ENSG00000134419	RPS15A	ribosomal protein S15a [Source:HGNC Symbol;Acc:HGNC:10389]	914.012	695.902	1222.09	944		1450.64	1646.33	1163.73	1420.24	0.122668	0.58922		1918.26	1067.25	1298.55	1428.02	0.109501	0.597107		1475.45	1719.87	1891.96	1695.76	0.0164111	0.845005	0.265073	0.247898		1972.58	1644.15	1919.62	1845.45	0.00687575	0.967041	0.0744026	0.369934	keep
ENSG00000184640	SEPTIN9	septin 9 [Source:HGNC Symbol;Acc:HGNC:7323]	45.7006	86.404	95.9812	76.0286		106.7	66.5755	29.2763	67.5173	0.420348	-0.171046		194.513	137.139	120.995	150.882	0.092808	0.98787		115.946	154.313	135.666	135.308	0.0131823	0.830806	0.335013	-0.157063		145.924	249.042	137.598	177.521	0.0504526	1.2223	0.312623	0.234426	keep
ENSG00000236935	AP003774.2	novel transcript	4.72765	9.34097	1.11606	5.06156		3.59663	1.1284	2.43969	2.38824	0.224224	-1.05268		7.5936	13.2715	9.52717	10.1308	0.0481834	0.987035		12.7413	17.9433	14.7235	15.136	0.0148276	1.56161	0.000557798	0.574575		20.8463	24.7862	24.282	23.3048	0.00891383	2.18093	0.00250586	1.19389	keep
ENSG00000230021	AL669831.3	septin 14 (SEPT14) pseudogene	0	0	0	0		2.39775	2.2568	0	1.55152	0.0919388	4.04572		1.16825	0	0	0	0.211325	0		0	0	0	0	#DIV/0!	0	0.211325	0		0	16.5241	8.09399	8.20604	0.113769	6.37609	0.132837	6.37609	keep
ENSG00000196950	SLC39A10	solute carrier family 39 member 10 [Source:HGNC Symbol;Acc:HGNC:20861]	6.30353	0	5.5803	3.96128		20.3809	6.77039	8.53892	11.8967	0.06774	1.56264		15.1872	3.31788	5.7163	8.07379	0.124469	1.00907		0	14.3547	7.36173	7.2388	0.32011	0.85361	0.46163	-0.155462		11.726	63.736	4.04699	26.503	0.1949	2.71158	0.236371	1.70251	keep
ENSG00000185862	EVI2B	ecotropic viral integration site 2B [Source:HGNC Symbol;Acc:HGNC:3500]	52.0041	56.0458	29.0176	45.6892		62.3416	54.1631	59.7724	58.759	0.151731	0.362258		96.3803	75.2053	101.941	91.1754	0.04974	0.99522		136.332	69.979	102.012	102.775	0.060163	1.16781	0.250693	0.172589		134.198	89.7025	110.618	111.506	0.0274166	1.28534	0.0749213	0.290118	keep
ENSG00000244313	AC024293.1	ribosomal protein S10 (RPS10) pseudogene	1019.6	980.802	1560.25	1186.88		1830.69	1659.87	1628.49	1706.35	0.0756039	0.523699		1766.39	1124.76	1276.64	1389.26	0.284076	0.227124		1488.19	2276.11	2130.69	1965	0.0480161	0.727301	0.158557	0.500177		2501.56	2023.03	2354	2292.86	0.0157705	0.949913	0.00587472	0.722789	keep
ENSG00000189077	TMEM120A	transmembrane protein 120A [Source:HGNC Symbol;Acc:HGNC:21697]	7.87941	14.0115	24.5533	15.4814		25.1764	18.0544	1.21985	14.8169	0.480376	-0.0628792		38.5521	15.4834	29.5342	27.8566	0.155498	0.843364		31.8533	34.9895	22.0852	29.6427	0.116171	0.93271	0.429461	0.0893459		29.9666	83.801	41.8189	51.8622	0.0810833	1.73764	0.202763	0.894273	keep
ENSG00000114790	ARHGEF26	Rho guanine nucleotide exchange factor 26 [Source:HGNC Symbol;Acc:HGNC:24490]	0	0	0	0		2.39775	0	0	0	0.211325	0		0	0	2.85815	0	0.211325	0		0	0	1.05168	0	0.211325	0	0.211325	0		7.81737	2.36059	9.44299	6.54031	0.0462978	6.05318	0.0387108	6.05318	keep
ENSG00000234851	RPL23AP42	ribosomal protein L23a pseudogene 42 [Source:HGNC Symbol;Acc:HGNC:35942]	780.062	581.475	972.088	777.875		1146.13	1378.9	1000.27	1175.1	0.108142	0.595111		1620.36	873.708	1146.12	1213.39	0.0839366	0.641371		1195.14	1300.89	1376.64	1290.89	0.0190983	0.730682	0.396	0.0893108		1568.68	1340.82	1630.94	1513.48	0.00142085	0.960169	0.115111	0.318797	keep
ENSG00000144648	ACKR2	atypical chemokine receptor 2 [Source:HGNC Symbol;Acc:HGNC:1565]	0	0	0	0		0	0	0	0	#DIV/0!	0		0	0	0	0	#DIV/0!	0		0	5.383	5.25838	3.54713	0.0917797	5.18869	0.0917797	5.18869		10.4232	0	14.839	8.42071	0.0978494	6.4129	0.0978494	6.4129	keep
ENSG00000106479	ZNF862	zinc finger protein 862 [Source:HGNC Symbol;Acc:HGNC:34519]	0	0	0	0		3.59663	0	0	0	0.211325	0		0.584123	6.63576	0	2.40663	0.187124	4.64768		0	2.6915	3.15503	1.94884	0.0930287	4.35674	0.422028	-0.290939		10.4232	0	14.839	8.42071	0.0978494	6.4129	0.22589	1.76523	keep
ENSG00000066557	LRRC40	leucine rich repeat containing 40 [Source:HGNC Symbol;Acc:HGNC:26004]	0	0	5.5803	0		14.3865	11.284	0	8.55683	0.196621	6.43577		7.00948	6.63576	2.85815	5.50113	0.185582	5.80765		8.91894	9.86883	8.4134	9.06706	0.0410826	6.51839	0.0394339	0.710741		20.8463	12.9833	14.839	16.2228	0.0260814	7.35075	0.0206947	1.5431	keep
ENSG00000137449	CPEB2	cytoplasmic polyadenylation element binding protein 2 [Source:HGNC Symbol;Acc:HGNC:21745]	0	0	0	0		1.19888	0	0	0	0.211325	0		9.93009	2.21192	7.62173	6.58792	0.051181	6.06348		5.09653	11.6632	8.4134	8.39103	0.0237177	6.40787	0.353307	0.344384		11.726	0	13.49	8.40534	0.0927469	6.4103	0.258723	0.346813	keep
ENSG00000170469	SPATA24	spermatogenesis associated 24 [Source:HGNC Symbol;Acc:HGNC:27322]	6.30353	11.6762	0	5.99325		5.99438	6.77039	12.1985	8.32108	0.346714	0.466793		9.34597	9.95364	17.1489	12.1495	0.195374	1.00744		25.4827	10.766	18.9302	18.3929	0.101738	1.60169	0.167366	0.594252		27.3608	23.6059	36.4229	29.1299	0.0418092	2.26216	0.00495629	1.25472	keep
ENSG00000115274	INO80B	INO80 complex subunit B [Source:HGNC Symbol;Acc:HGNC:13324]	0	0	2.23212	0		13.1876	0	0	0	0.263549	0		2.33649	17.6954	13.338	11.1233	0.0724155	6.81035		5.09653	2.6915	8.4134	5.40048	0.022852	5.78149	0.190838	-1.02887		10.4232	8.26207	12.141	10.2754	0.00232181	6.69702	0.441174	-0.113329	keep
ENSG00000231160	KLF3-AS1	KLF3 antisense RNA 1 [Source:HGNC Symbol;Acc:HGNC:25796]	0	9.34097	1.11606	3.48568		2.39775	1.1284	0	1.17538	0.268105	-1.49131		0.584123	0	0.952717	0.51228	0.224908	-2.54998		0	1.79433	0	0	0.172198	-5.16417	0.464836	-2.61419		23.4521	12.9833	24.282	20.2391	0.0625257	2.50394	0.0140179	5.05392	keep
ENSG00000136770	DNAJC1	DnaJ heat shock protein family (Hsp40) member C1 [Source:HGNC Symbol;Acc:HGNC:20090]	9.4553	7.00573	16.7409	11.0673		5.99438	32.7235	6.09923	14.9391	0.380449	0.429432		12.8507	8.84768	13.338	11.6788	0.397129	0.0769117		3.8224	3.58867	10.5168	5.97594	0.0135118	-0.878102	0.0436531	-0.955014		49.51	33.0483	32.3759	38.3114	0.0306505	1.78225	0.0182347	1.70534	keep
ENSG00000143641	GALNT2	polypeptide N-acetylgalactosaminyltransferase 2 [Source:HGNC Symbol;Acc:HGNC:4124]	0	2.33524	22.3212	8.21882		23.9775	29.3384	34.1557	29.1572	0.0228355	1.81434		39.1362	13.2715	4.76358	19.0571	0.28796	1.20343		10.1931	12.5603	8.4134	10.3889	0.406251	0.334418	0.242749	-0.869012		26.0579	44.8513	53.9599	41.623	0.0101463	2.32639	0.173772	1.12296	keep
ENSG00000126970	ZC4H2	zinc finger C4H2-type containing [Source:HGNC Symbol;Acc:HGNC:24931]	4.72765	16.3467	11.1606	10.745		9.59102	6.77039	7.31907	7.89349	0.28351	-0.44013		5.84123	0	7.62173	4.48765	0.176717	-1.2412		10.1931	2.6915	6.31005	6.39821	0.256939	-0.738914	0.186771	0.502285		26.0579	28.3271	60.7049	38.3633	0.0671335	1.82645	0.0378088	3.06765	keep
ENSG00000227755	AP000344.1	MAD1 mitotic arrest deficient-like 1 (yeast)(MAD1L1) pseudogene	11.0312	4.67049	3.34818	6.34995		8.39214	6.77039	4.87938	6.68064	0.42268	0.0721331		9.34597	18.8013	11.4326	13.1933	0.137898	1.04334		39.4981	23.3263	18.9302	27.2515	0.0164304	2.08426	0.112244	1.04092		29.9666	27.1468	22.933	26.6821	0.00142651	2.05391	0.0335221	1.01057	keep
ENSG00000110619	CARS1	cysteinyl-tRNA synthetase 1 [Source:HGNC Symbol;Acc:HGNC:1493]	17.3347	7.00573	13.3927	12.5777		9.59102	7.89879	13.4183	10.3027	0.247247	-0.285337		33.295	19.9073	40.9668	31.3897	0.0260351	1.31258		68.8032	60.1102	54.6871	61.2002	0.00286173	2.2736	0.0337067	0.961011		26.0579	69.6375	35.0739	43.5898	0.0982457	1.785	0.291188	0.472415	keep
ENSG00000164743	C8orf48	chromosome 8 open reading frame 48 [Source:HGNC Symbol;Acc:HGNC:26345]	0	0	2.23212	0		0	3.38519	1.21985	1.53501	0.30613	4.03123		0	0	0	0	0.211325	0		0	1.79433	0	0	0.455872	0	0.211325	0		1.30289	17.7044	14.839	11.2821	0.0808526	6.83062	0.0777148	6.83062	keep
ENSG00000180172	RPS12P23	ribosomal protein S12 pseudogene 23 [Source:HGNC Symbol;Acc:HGNC:35573]	250.565	156.461	321.425	242.817		435.192	505.522	403.769	448.161	0.0591371	0.883874		242.995	243.311	296.295	260.867	0.327712	0.103402		449.769	342.718	383.861	392.116	0.0378489	0.691183	0.0371397	0.587781		531.581	468.578	480.243	493.467	0.0165598	1.02278	0.00834292	0.919379	keep
ENSG00000177383	MAGEF1	MAGE family member F1 [Source:HGNC Symbol;Acc:HGNC:29639]	52.0041	7.00573	79.2403	46.0834		38.3641	25.9532	45.1343	36.4838	0.298858	-0.336167		122.082	133.821	133.38	129.761	0.0314867	1.49152		81.5446	113.043	110.426	101.671	0.0792198	1.13988	0.0230907	-0.35164		126.381	105.046	168.625	133.351	0.00310817	1.53086	0.43198	0.039337	keep
ENSG00000115457	IGFBP2	insulin like growth factor binding protein 2 [Source:HGNC Symbol;Acc:HGNC:5471]	61.4594	81.7335	55.803	66.332		46.7562	48.5211	40.2549	45.1774	0.0363025	-0.553087		12.8507	9.95364	0	7.60145	0.00666077	-3.10868		25.4827	33.1952	15.7751	24.8177	0.00392835	-1.41471	0.0159069	1.69397		136.804	181.766	122.759	147.109	0.0073848	1.14792	0.00657341	4.2566	keep
ENSG00000122417	ODF2L	outer dense fiber of sperm tails 2 like [Source:HGNC Symbol;Acc:HGNC:29225]	0	0	0	0		0	3.38519	0	0	0.211325	0		7.00948	2.21192	6.66902	5.2968	0.0378064	5.75403		0	0	6.31005	0	0.211325	0	0.124184	-5.75403		0	9.44237	14.839	8.09378	0.101476	6.35646	0.313208	0.602424	keep
ENSG00000196437	ZNF569	zinc finger protein 569 [Source:HGNC Symbol;Acc:HGNC:24737]	0	0	1.11606	0		1.19888	2.2568	20.7374	8.06435	0.163327	6.35127		4.08886	9.95364	0	4.68083	0.155077	5.57919		3.8224	11.6632	6.31005	7.26521	0.0520728	6.20265	0.157932	0.623464		13.0289	3.54089	8.09399	8.22127	0.0527306	6.37873	0.27552	0.799542	keep
ENSG00000198625	MDM4	MDM4 regulator of p53 [Source:HGNC Symbol;Acc:HGNC:6974]	6.30353	0	2.23212	2.84522		4.79551	11.284	1.21985	5.76644	0.27865	0.994113		13.4348	8.84768	20.0071	14.0965	0.0381383	2.26909		11.4672	14.3547	36.8086	20.8768	0.086798	2.83235	0.169935	0.56326		10.4232	29.5074	14.839	18.2565	0.0874456	2.63985	0.332499	0.370755	keep
ENSG00000238003	RPL10P4	ribosomal protein L10 pseudogene 4 [Source:HGNC Symbol;Acc:HGNC:52342]	17.3347	7.00573	34.5979	19.6461		34.7674	32.7235	42.6946	36.7285	0.0392349	0.899256		39.7204	21.0132	32.3924	31.042	0.127565	0.657293		29.3051	60.1102	59.9455	49.7869	0.0653094	1.33709	0.168372	0.6798		57.3273	63.736	59.3559	60.1397	0.0241283	1.60915	0.028985	0.951855	keep
ENSG00000184517	ZFP1	ZFP1 zinc finger protein [Source:HGNC Symbol;Acc:HGNC:23328]	0	2.33524	0	0		4.79551	4.51359	7.31907	5.54272	0.0424314	5.81832		6.42535	2.21192	8.57445	5.73724	0.0992276	5.86721		6.37067	4.48583	6.31005	5.72218	0.0356879	5.86349	0.495937	-0.00372616		18.2405	7.08178	1.349	8.89043	0.128221	6.49032	0.31399	0.623104	keep
ENSG00000188243	COMMD6	COMM domain containing 6 [Source:HGNC Symbol;Acc:HGNC:24015]	22.0624	30.3582	98.2133	50.2113		134.274	134.279	92.7083	120.421	0.1027	1.26033		189.84	75.2053	85.7445	116.93	0.16815	1.21792		143.977	84.3337	159.855	129.388	0.0331868	1.36387	0.376876	0.145946		145.924	125.111	125.457	132.164	0.0516825	1.39447	0.329624	0.176544	keep
ENSG00000073536	NLE1	notchless homolog 1 [Source:HGNC Symbol;Acc:HGNC:19889]	1.57588	0	8.92848	3.50145		15.5854	12.4124	14.6381	14.212	0.025999	1.99057		11.6825	22.1192	20.9598	18.2538	0.0291227	2.34943		1.27413	8.97167	13.6718	7.97253	0.118624	1.16444	0.0130256	-1.18499		31.2695	11.803	22.933	22.0018	0.0407604	2.61751	0.353958	0.268084	keep
ENSG00000104884	ERCC2	ERCC excision repair 2, TFIIH core complex helicase subunit [Source:HGNC Symbol;Acc:HGNC:3434]	6.30353	11.6762	16.7409	11.5735		34.7674	21.4396	26.8366	27.6812	0.0605057	1.25087		30.9585	38.7086	43.825	37.8307	0.000464909	1.70012		53.5136	44.8583	32.6019	43.658	0.0357016	1.9063	0.305398	0.20618		32.5724	31.868	52.6109	39.0171	0.0132795	1.74456	0.408682	0.0444333	keep
ENSG00000124160	NCOA5	nuclear receptor coactivator 5 [Source:HGNC Symbol;Acc:HGNC:15909]	0	0	6.69636	0		3.59663	10.1556	4.87938	6.21053	0.184654	5.97969		11.0983	17.6954	5.7163	11.5033	0.11603	6.8584		15.2896	17.0462	8.4134	13.5831	0.0719084	7.09625	0.141657	0.237852		13.0289	21.2453	18.886	17.7201	0.0165373	7.47736	0.109177	0.618965	keep
ENSG00000240509	RPL34P18	ribosomal protein L34 pseudogene 18 [Source:HGNC Symbol;Acc:HGNC:35968]	56.7318	116.762	92.633	88.709		97.109	76.7311	76.8503	83.5635	0.424482	-0.0861078		144.863	101.748	98.1298	114.914	0.246634	0.373026		119.769	148.93	136.718	135.139	0.0177456	0.60673	0.234273	0.233704		207.16	168.782	194.256	190.066	0.0351829	1.09848	0.00961629	0.725456	keep
ENSG00000185905	C16orf54	chromosome 16 open reading frame 54 [Source:HGNC Symbol;Acc:HGNC:26649]	7.87941	2.33524	21.2051	10.4733		15.5854	36.1087	30.4961	27.3968	0.0913605	1.37884		32.1268	24.3311	15.2435	23.9005	0.150551	1.18264		15.2896	20.6348	21.0335	18.986	0.126604	0.852092	0.265952	-0.330548		71.6592	23.6059	32.3759	42.547	0.0924476	2.01202	0.125251	0.829383	keep
ENSG00000205189	ZBTB10	zinc finger and BTB domain containing 10 [Source:HGNC Symbol;Acc:HGNC:30953]	7.87941	0	4.46424	4.11455		0	11.284	2.43969	4.57456	0.471362	0.149451		18.1078	17.6954	7.62173	14.475	0.0661593	1.79004		6.37067	9.86883	18.9302	11.7232	0.125107	1.48817	0.368194	-0.30187		15.6347	20.065	31.027	22.2422	0.0407062	2.40632	0.215629	0.616281	keep
ENSG00000156482	RPL30	ribosomal protein L30 [Source:HGNC Symbol;Acc:HGNC:10333]	624.05	380.645	931.91	645.535		1447.04	1442.09	1007.59	1298.91	0.0793824	1.00862		1966.16	705.602	1062.28	1244.68	0.125909	0.9471		1192.59	1461.48	1437.64	1363.9	0.0293419	1.07906	0.409811	0.131958		1407.13	1164.95	1272.11	1281.39	0.0250156	0.989037	0.457795	0.0419365	keep
ENSG00000104408	EIF3E	eukaryotic translation initiation factor 3 subunit E [Source:HGNC Symbol;Acc:HGNC:3277]	231.655	277.894	308.033	272.527		299.719	313.695	307.401	306.938	0.112512	0.17149		482.486	263.218	282.004	342.569	0.259868	0.329888		498.186	538.3	434.342	490.276	0.0207137	0.84696	0.0937035	0.517071		552.427	488.643	524.76	521.943	0.00994999	0.937241	0.0411984	0.607352	keep
ENSG00000106991	ENG	endoglin [Source:HGNC Symbol;Acc:HGNC:3349]	63.0353	39.6991	42.4103	48.3816		43.1596	59.8051	76.8503	59.9383	0.275384	0.308447		80.609	129.397	110.515	106.84	0.0558509	1.1413		87.9152	80.745	48.3771	72.3458	0.0709151	0.579465	0.12308	-0.561835		105.534	123.931	106.571	112.012	0.0170214	1.20943	0.326544	0.0681343	keep
ENSG00000011454	RABGAP1	RAB GTPase activating protein 1 [Source:HGNC Symbol;Acc:HGNC:17155]	0	0	4.46424	0		16.7843	14.6692	2.43969	11.2977	0.120452	6.8326		5.84123	4.42384	0	3.42169	0.304835	5.1382		0	1.79433	5.25838	2.3509	0.119192	4.61524	0.388107	-0.522955		7.81737	3.54089	36.4229	15.9271	0.122116	7.32437	0.203184	2.18617	keep
ENSG00000119929	CUTC	cutC copper transporter [Source:HGNC Symbol;Acc:HGNC:24271]	3.15177	0	8.92848	4.02675		14.3865	19.1828	4.87938	12.8162	0.163135	1.64611		20.4443	15.4834	12.3853	16.1044	0.0542959	1.9733		0	26.0178	10.5168	12.1782	0.231135	1.57302	0.352645	-0.400283		22.1492	43.671	6.74499	24.1884	0.133753	2.55719	0.256884	0.583885	keep
ENSG00000283361	CFAP97D2	CFAP97 domain containing 2 [Source:HGNC Symbol;Acc:HGNC:53789]	0	0	0	0		0	0	0	0	#DIV/0!	0		0	0	0	0	#DIV/0!	0		0	0	0	0	#DIV/0!	0	#DIV/0!	0		6.51447	9.44237	2.698	6.21828	0.0430303	5.98146	0.0430303	5.98146	keep
ENSG00000087263	OGFOD1	2-oxoglutarate and iron dependent oxygenase domain containing 1 [Source:HGNC Symbol;Acc:HGNC:25585]	7.87941	9.34097	13.3927	10.2044		33.5686	22.568	15.858	23.9982	0.0880674	1.22567		21.6126	25.4371	17.1489	21.3995	0.0488336	1.06105		28.0309	28.7093	33.6536	30.1313	9.9438e-05	1.55279	0.0800918	0.491739		31.2695	15.3438	68.7989	38.4707	0.0949791	1.90425	0.22369	0.843203	keep
ENSG00000124614	RPS10	ribosomal protein S10 [Source:HGNC Symbol;Acc:HGNC:10383]	277.355	296.576	443.076	339.002		737.309	945.598	522.094	735	0.0709947	1.11622		970.813	317.41	426.817	571.68	0.209631	0.753739		532.588	587.644	646.78	589.004	0.00506496	0.796802	0.473202	0.0430624		819.52	597.23	573.324	663.358	0.0565778	0.968285	0.273297	0.214545	keep
ENSG00000198408	OGA	O-GlcNAcase [Source:HGNC Symbol;Acc:HGNC:7056]	4.72765	9.34097	7.81242	7.29368		13.1876	5.64199	14.6381	11.1559	0.208701	0.60632		26.8697	14.3775	10.4799	17.2423	0.123168	1.22993		35.6757	10.766	15.7751	20.739	0.135988	1.49492	0.221976	0.264984		23.4521	29.5074	28.329	27.0962	0.000383031	1.87904	0.139124	0.649104	keep
ENSG00000151012	SLC7A11	solute carrier family 7 member 11 [Source:HGNC Symbol;Acc:HGNC:11059]	12.6071	9.34097	12.2767	11.4082		0	10.1556	1.21985	3.79181	0.107112	-1.56415		50.8187	54.192	40.9668	48.6592	0.00774188	2.08301		126.139	125.603	132.511	128.085	0.000139002	3.47748	0.00298417	1.39448		36.481	16.5241	70.1479	41.051	0.0926016	1.83826	0.367585	-0.244746	keep
ENSG00000168564	CDKN2AIP	CDKN2A interacting protein [Source:HGNC Symbol;Acc:HGNC:24325]	0	0	5.5803	0		13.1876	5.64199	3.65954	7.49639	0.162713	6.24724		16.9396	5.5298	1.90543	8.12493	0.201802	6.36193		16.5637	8.0745	2.10335	8.91386	0.174238	6.49407	0.235172	0.132141		14.3318	7.08178	28.329	16.5809	0.0414827	7.38205	0.224669	1.02012	keep
ENSG00000213939	AC091153.1	ribosomal protein S12 (RPS12) pseudogene	392.395	149.456	464.281	335.377		689.354	605.95	559.909	618.404	0.0566984	0.882569		538.561	372.708	476.358	462.543	0.0877165	0.463684		555.522	806.553	619.437	660.504	0.0946292	0.977571	0.124977	0.513887		681.414	655.064	768.929	701.802	0.0171827	1.06506	0.019205	0.601372	keep
ENSG00000244538	AC098583.1	ribosomal protein S27 (RPS27) pseudogene	52.0041	56.0458	56.9191	54.9897		68.336	63.1903	90.2686	73.9316	0.0661967	0.42636		75.936	54.192	75.2646	68.4642	0.113746	0.315674		66.255	135.472	102.012	101.247	0.0666393	0.879443	0.170317	0.563769		136.804	99.1449	128.155	121.368	0.0162827	1.14072	0.00372868	0.825047	keep
ENSG00000147677	EIF3H	eukaryotic translation initiation factor 3 subunit H [Source:HGNC Symbol;Acc:HGNC:3273]	683.933	665.544	679.681	676.386		573.063	510.036	677.014	586.704	0.0933751	-0.20518		780.388	857.119	1021.31	886.273	0.0493902	0.389854		1348.03	1300.89	1093.74	1247.56	0.00929723	0.883088	0.0679383	0.493234		1327.65	1316.03	1133.16	1258.95	0.00603179	0.896199	0.0535508	0.506345	keep
ENSG00000106052	TAX1BP1	Tax1 binding protein 1 [Source:HGNC Symbol;Acc:HGNC:11575]	70.9147	37.3639	71.4279	59.9022		37.1652	55.2915	78.0701	56.8423	0.431682	-0.0755143		74.1836	201.285	121.948	132.472	0.133672	1.14369		122.317	189.302	143.028	151.549	0.0481521	1.33765	0.193462	0.193959		125.078	146.357	134.9	135.445	0.0233914	1.17568	0.466122	0.0319933	keep
ENSG00000180917	CMTR2	cap methyltransferase 2 [Source:HGNC Symbol;Acc:HGNC:25635]	0	0	4.46424	0		4.79551	1.1284	17.0778	7.66725	0.104822	6.27933		2.92062	6.63576	2.85815	4.13817	0.190937	5.40537		5.09653	5.383	9.46508	6.6482	0.000247343	6.07643	0.192449	0.67106		20.8463	8.26207	13.49	14.1995	0.0445851	7.15982	0.0831906	1.75445	keep
ENSG00000033122	LRRC7	leucine rich repeat containing 7 [Source:HGNC Symbol;Acc:HGNC:18531]	0	2.33524	0	0		0	0	0	0	0.211325	0		4.67298	1.10596	0	1.92631	0.294264	4.34079		0	0	0	0	0.211325	0	0.152601	-4.34079		11.726	8.26207	4.04699	8.0117	0.0443524	6.34193	0.0134724	2.00115	keep
ENSG00000189319	FAM53B	family with sequence similarity 53 member B [Source:HGNC Symbol;Acc:HGNC:28968]	80.37	72.3925	88.1688	80.3104		80.3248	57.5483	84.1693	74.0141	0.145317	-0.117634		160.05	247.735	191.496	199.76	0.0266996	1.31354		187.298	144.444	157.751	163.164	0.010265	1.02175	0.217096	-0.291783		174.588	168.782	159.182	167.517	0.00428057	1.05972	0.177336	-0.25382	keep
ENSG00000172171	TEFM	transcription elongation factor, mitochondrial [Source:HGNC Symbol;Acc:HGNC:26223]	0	0	3.34818	0		14.3865	9.02719	0	7.80457	0.165392	6.30461		5.25711	3.31788	4.76358	4.44619	0.0476573	5.50659		8.91894	4.48583	0	4.46826	0.224303	5.51357	0.496878	0.00698564		11.726	11.803	12.141	11.89	0.00417581	6.90569	0.00303864	1.3991	keep
ENSG00000143158	MPC2	mitochondrial pyruvate carrier 2 [Source:HGNC Symbol;Acc:HGNC:24515]	7.87941	9.34097	12.2767	9.83235		52.7506	48.5211	31.716	44.3292	0.0232249	2.1613		39.1362	30.9669	12.3853	27.4961	0.0975345	1.47426		36.9499	22.4292	7.36173	22.2469	0.166703	1.16987	0.0518755	-0.304391		27.3608	36.5892	35.0739	33.008	0.00464737	1.73697	0.317625	0.262712	keep
ENSG00000141506	PIK3R5	phosphoinositide-3-kinase regulatory subunit 5 [Source:HGNC Symbol;Acc:HGNC:30035]	14.1829	4.67049	2.23212	7.02852		13.1876	33.8519	15.858	20.9659	0.1254	1.56323		62.5012	35.3907	30.4869	42.7929	0.0149053	2.58907		6.37067	24.2235	14.7235	15.1059	0.214276	1.09295	0.0960754	-1.49611		23.4521	35.4089	29.678	29.513	0.0389895	2.05456	0.205542	-0.534511	keep
ENSG00000104957	CCDC130	coiled-coil domain containing 130 [Source:HGNC Symbol;Acc:HGNC:28118]	0	11.6762	8.92848	6.86823		20.3809	9.02719	15.858	15.0887	0.171765	1.12413		16.9396	11.0596	15.2435	14.4142	0.138728	1.0586		20.3861	15.2518	13.6718	16.4366	0.109754	1.2468	0.19002	0.188195		20.8463	25.9665	44.5169	30.4433	0.0322661	2.13199	0.0803886	1.07339	keep
ENSG00000167513	CDT1	chromatin licensing and DNA replication factor 1 [Source:HGNC Symbol;Acc:HGNC:24576]	200.137	305.917	205.355	237.136		176.235	144.435	168.339	163.003	0.116445	-0.540543		158.881	236.675	231.51	209.022	0.212673	-0.181978		256.101	288.888	258.712	267.9	0.163507	0.175909	0.0513678	0.357887		370.022	533.494	499.129	467.548	0.0116452	0.979099	0.00466488	1.16108	keep
ENSG00000144746	ARL6IP5	ADP ribosylation factor like GTPase 6 interacting protein 5 [Source:HGNC Symbol;Acc:HGNC:16937]	102.432	140.115	106.026	116.191		195.417	143.307	92.7083	143.811	0.245505	0.307435		122.666	82.947	144.813	116.809	0.492569	0.00764286		89.1894	79.8478	79.9273	82.9882	0.0708099	-0.485023	0.0992055	-0.492666		250.156	210.093	237.424	232.557	0.0194833	1.00047	0.00492169	0.992826	keep
ENSG00000143575	HAX1	HCLS1 associated protein X-1 [Source:HGNC Symbol;Acc:HGNC:16915]	244.262	219.513	171.873	211.883		194.218	207.625	196.395	199.413	0.310483	-0.0874647		244.163	284.232	350.6	292.998	0.130435	0.467438		616.681	558.935	584.731	586.782	0.00159653	1.46913	0.00949497	1.00169		380.445	495.724	377.719	417.963	0.018194	0.979774	0.0723374	0.512336	keep
ENSG00000185669	SNAI3	snail family transcriptional repressor 3 [Source:HGNC Symbol;Acc:HGNC:18411]	11.0312	0	3.34818	4.79312		7.19326	12.4124	30.4961	16.7006	0.157365	1.77969		24.5332	18.8013	13.338	18.8908	0.0157263	1.95648		26.7568	39.4753	32.6019	32.9447	0.0274151	2.75559	0.0706173	0.799115		20.8463	29.5074	22.933	24.4289	0.0372811	2.32566	0.17685	0.369178	keep
ENSG00000101997	CCDC22	coiled-coil domain containing 22 [Source:HGNC Symbol;Acc:HGNC:28909]	47.2765	30.3582	37.946	38.5269		49.154	50.7779	40.2549	46.7289	0.155779	0.277794		87.0343	126.079	106.704	106.606	0.0259915	1.46596		152.896	120.22	146.183	139.766	0.00159881	1.85637	0.127094	0.390408		88.5968	101.505	82.2889	90.797	0.0156736	1.23463	0.105176	-0.231336	keep
ENSG00000163947	ARHGEF3	Rho guanine nucleotide exchange factor 3 [Source:HGNC Symbol;Acc:HGNC:683]	52.0041	56.0458	41.2942	49.7814		41.9607	37.2371	41.4747	40.2242	0.111838	-0.306856		50.2346	43.1324	42.8723	45.4131	0.21186	-0.13222		100.657	79.8478	78.8756	86.46	0.0181622	0.795199	0.00640795	0.927419		127.684	96.7843	107.92	110.796	0.0141018	1.15263	0.0054331	1.28485	keep
ENSG00000174307	PHLDA3	pleckstrin homology like domain family A member 3 [Source:HGNC Symbol;Acc:HGNC:8934]	14.1829	0	2.23212	5.47169		8.39214	13.5408	1.21985	7.71759	0.368241	0.488609		18.6919	37.6026	30.4869	28.9272	0.0701002	2.38122		42.0464	43.064	49.4287	44.8464	0.0107835	3.01202	0.0489058	0.630801		31.2695	20.065	33.7249	28.3531	0.0174524	2.3524	0.477221	-0.0288156	keep
ENSG00000196531	NACA	nascent polypeptide associated complex subunit alpha [Source:HGNC Symbol;Acc:HGNC:7629]	253.717	126.103	291.292	223.704		377.646	390.426	297.642	355.238	0.109894	0.666957		745.925	331.788	404.905	494.206	0.0704933	1.14317		556.796	614.559	587.886	586.414	0.0143911	1.38993	0.293272	0.246761		553.73	411.923	406.048	457.234	0.0296297	1.03101	0.346238	-0.112156	keep
ENSG00000128040	SPINK2	serine peptidase inhibitor Kazal type 2 [Source:HGNC Symbol;Acc:HGNC:11245]	11.0312	0	10.0445	7.02524		10.7899	18.0544	21.9572	16.9338	0.10331	1.25739		12.8507	11.0596	9.52717	11.1458	0.181955	0.658379		1.27413	1.79433	1.05168	1.37338	0.134454	-2.27381	0.00447172	-2.93219		62.5389	9.44237	32.3759	34.7857	0.0776958	2.29163	0.125821	1.63325	keep
ENSG00000232858	RPL34P27	ribosomal protein L34 pseudogene 27 [Source:HGNC Symbol;Acc:HGNC:36369]	181.227	93.4097	228.792	167.81		260.156	168.131	191.516	206.601	0.207628	0.299862		224.887	144.881	145.766	171.845	0.467341	0.0342597		175.83	314.008	237.679	242.506	0.207083	0.53093	0.191937	0.49667		330.935	397.76	311.619	346.771	0.0560997	1.04672	0.0272856	1.01246	keep
ENSG00000174807	CD248	CD248 molecule [Source:HGNC Symbol;Acc:HGNC:18219]	0	0	0	0		0	0	0	0	#DIV/0!	0		0	1.10596	0	0	0.211325	0		0	0	0	0	#DIV/0!	0	0.211325	0		1.30289	8.26207	9.44299	6.33598	0.0650197	6.00809	0.066441	6.00809	keep
ENSG00000029364	SLC39A9	solute carrier family 39 member 9 [Source:HGNC Symbol;Acc:HGNC:20182]	23.6382	0	23.4373	15.6918		38.3641	47.3927	41.4747	42.4105	0.0617942	1.42864		39.1362	18.8013	28.5815	28.8397	0.0427641	0.873871		86.6411	78.9507	74.6689	80.0869	0.00760186	2.34419	0.0037609	1.47032		54.7216	63.736	49.9129	56.1235	0.037409	1.83199	0.0466995	0.958124	keep
ENSG00000137054	POLR1E	RNA polymerase I subunit E [Source:HGNC Symbol;Acc:HGNC:17631]	0	0	32.3657	0		26.3753	15.7976	40.2549	27.4759	0.0446931	8.10727		17.5237	40.9205	12.3853	23.6098	0.272437	7.88934		16.5637	34.0923	19.9818	23.546	0.222928	7.88545	0.494608	-0.0038918		44.2984	55.4739	66.1009	55.2911	0.0096578	9.11351	0.0557377	1.22417	keep
ENSG00000139514	SLC7A1	solute carrier family 7 member 1 [Source:HGNC Symbol;Acc:HGNC:11057]	9.4553	4.67049	18.973	11.0329		19.182	27.0816	19.5175	21.927	0.113921	0.984441		50.2346	29.8609	42.8723	40.9892	0.0156293	1.88393		73.8998	75.362	79.9273	76.3964	0.000946691	2.78056	0.0153782	0.89663		28.6637	62.5557	26.98	39.3998	0.100627	1.82701	0.467436	-0.0569165	keep
ENSG00000134294	SLC38A2	solute carrier family 38 member 2 [Source:HGNC Symbol;Acc:HGNC:13448]	89.8253	53.7106	79.2403	74.2587		139.07	110.583	87.8289	112.494	0.0626864	0.598554		157.129	136.033	99.0825	130.748	0.0477317	0.81532		118.494	174.948	130.408	141.283	0.0690127	0.927037	0.355531	0.111716		153.742	145.176	175.37	158.096	0.00703522	1.08914	0.19205	0.273818	keep
ENSG00000143578	CREB3L4	cAMP responsive element binding protein 3 like 4 [Source:HGNC Symbol;Acc:HGNC:18854]	17.3347	7.00573	24.5533	16.2979		32.3697	21.4396	17.0778	23.629	0.213264	0.53314		16.9396	13.2715	22.8652	17.6921	0.314283	0.117724		53.5136	19.7377	26.2919	33.1811	0.119172	1.02119	0.14037	0.903465		66.4476	31.868	53.9599	50.7585	0.0218084	1.63298	0.0332257	1.51525	keep
ENSG00000006757	PNPLA4	patatin like phospholipase domain containing 4 [Source:HGNC Symbol;Acc:HGNC:24887]	12.6071	11.6762	8.92848	11.0706		14.3865	41.7507	32.9358	29.691	0.0813951	1.41517		22.1967	2.21192	15.2435	13.2174	0.375056	0.253603		6.37067	32.298	23.1369	20.6018	0.180159	0.890054	0.316753	0.636452		37.7839	33.0483	33.7249	34.8524	0.00128904	1.64569	0.0218368	1.39208	keep
ENSG00000175567	UCP2	uncoupling protein 2 [Source:HGNC Symbol;Acc:HGNC:12518]	171.771	91.0745	82.5885	115.145		170.241	83.5015	123.204	125.649	0.279974	0.125844		223.719	236.675	194.354	218.25	0.0319201	0.921939		64.9808	176.742	156.7	132.807	0.401743	0.205721	0.0742608	-0.716218		235.824	290.353	215.84	247.339	0.0386226	1.10237	0.0735324	0.180432	keep
ENSG00000124067	SLC12A4	solute carrier family 12 member 4 [Source:HGNC Symbol;Acc:HGNC:10913]	0	0	0	0		4.79551	2.2568	0	2.35077	0.115882	4.61516		4.67298	0	0	0	0.211325	0		0	7.17733	7.36173	4.84635	0.0917845	5.62829	0.247814	5.62829		1.30289	9.44237	8.09399	6.27975	0.065091	5.99543	0.182624	5.99543	keep
ENSG00000166199	ALKBH3	alkB homolog 3, alpha-ketoglutarate dependent dioxygenase [Source:HGNC Symbol;Acc:HGNC:30141]	0	0	5.5803	0		3.59663	14.6692	6.09923	8.12168	0.14118	6.36136		18.1078	15.4834	5.7163	13.1025	0.0913508	7.04467		33.1275	13.4575	24.1885	23.5912	0.0331131	7.88821	0.119843	0.843536		7.81737	25.9665	13.49	15.758	0.0739164	7.30906	0.361631	0.264394	keep
ENSG00000183092	BEGAIN	brain enriched guanylate kinase associated [Source:HGNC Symbol;Acc:HGNC:24163]	0	0	2.23212	0		0	0	0	0	0.211325	0		0	0	0	0	0.211325	0		0	1.79433	2.10335	1.29923	0.232729	3.80656	0.0930287	3.80656		7.81737	16.5241	5.39599	9.9125	0.0720023	6.64566	0.0496025	6.64566	keep
ENSG00000166478	ZNF143	zinc finger protein 143 [Source:HGNC Symbol;Acc:HGNC:12928]	0	0	6.69636	0		21.5798	3.38519	4.87938	9.94812	0.195141	6.65078		7.5936	6.63576	0	4.74312	0.32036	5.59786		0	8.0745	11.5684	6.54764	0.103696	6.05477	0.387673	0.456906		42.9955	1.1803	18.886	21.0206	0.136035	7.72251	0.151879	2.12464	keep
ENSG00000117751	PPP1R8	protein phosphatase 1 regulatory subunit 8 [Source:HGNC Symbol;Acc:HGNC:9296]	0	0	7.81242	0		15.5854	13.5408	20.7374	16.6212	0.00163725	7.38553		21.6126	6.63576	8.57445	12.2743	0.129791	6.9512		15.2896	0.897167	13.6718	9.95285	0.111904	6.65146	0.297839	-0.299737		19.5434	23.6059	13.49	18.8798	0.047764	7.56832	0.178413	0.617121	keep
ENSG00000156171	DRAM2	DNA damage regulated autophagy modulator 2 [Source:HGNC Symbol;Acc:HGNC:28769]	28.3659	39.6991	32.3657	33.4769		20.3809	48.5211	30.4961	33.1327	0.475252	-0.0148655		70.0948	28.755	35.2505	44.7001	0.275201	0.416031		48.4171	103.174	121.994	91.1952	0.0522784	1.44307	0.153864	1.02704		83.3852	61.3754	93.0809	79.2805	0.0319766	1.24131	0.05773	0.825283	keep
ENSG00000113719	ERGIC1	endoplasmic reticulum-golgi intermediate compartment 1 [Source:HGNC Symbol;Acc:HGNC:29205]	63.0353	102.751	75.8921	80.5594		76.7281	83.5015	79.29	79.8398	0.473891	-0.0129272		93.4597	58.6159	98.1298	83.4018	0.457584	0.0499652		56.0619	59.213	57.8421	57.7057	0.0845891	-0.480631	0.0951936	-0.530596		228.006	141.636	142.994	170.879	0.0709137	1.0839	0.039024	1.03394	keep
ENSG00000144485	HES6	hes family bHLH transcription factor 6 [Source:HGNC Symbol;Acc:HGNC:18254]	0	39.6991	7.81242	15.8372		0	12.4124	13.4183	8.61023	0.275324	-0.871615		35.6315	21.0132	35.2505	30.6318	0.236906	0.947333		12.7413	17.9433	26.2919	18.9922	0.412592	0.260585	0.0930789	-0.686748		74.265	43.671	70.1479	62.6946	0.0818251	1.97824	0.0109508	1.03091	keep
ENSG00000165698	SPACA9	sperm acrosome associated 9 [Source:HGNC Symbol;Acc:HGNC:1367]	78.7941	74.7278	54.687	69.403		19.182	47.3927	29.2763	31.9503	0.0388277	-1.11673		14.019	37.6026	46.6831	32.7682	0.0774727	-1.08038		17.8379	27.8122	38.912	28.1873	0.0454255	-1.29692	0.19647	-0.216537		119.866	203.011	129.504	150.794	0.0425375	1.11839	0.0204111	2.19877	keep
ENSG00000083799	CYLD	CYLD lysine 63 deubiquitinase [Source:HGNC Symbol;Acc:HGNC:2584]	9.4553	9.34097	4.46424	7.7535		10.7899	21.4396	12.1985	14.8093	0.0762876	0.924805		21.6126	17.6954	6.66902	15.3256	0.0603294	0.973922		12.7413	11.6632	16.8268	13.7438	0.100972	0.817829	0.407272	-0.156094		27.3608	23.6059	32.3759	27.7809	0.0195412	1.82787	0.10045	0.853946	keep
ENSG00000229659	RPL26P6	ribosomal protein L26 pseudogene 6 [Source:HGNC Symbol;Acc:HGNC:34023]	356.149	282.564	462.049	366.921		637.803	693.965	457.442	596.403	0.101408	0.700667		894.877	423.583	568.772	629.077	0.0995962	0.777604		633.244	595.719	692.002	640.322	0.00383695	0.80316	0.471065	0.0255565		811.703	579.525	687.989	693.072	0.0203404	0.917352	0.240032	0.139748	keep
ENSG00000214226	C17orf67	chromosome 17 open reading frame 67 [Source:HGNC Symbol;Acc:HGNC:27900]	0	0	4.46424	0		0	0	0	0	0.211325	0		0.584123	0	0	0	0.251217	0		0	0	0	0	0.211325	0	0.211325	0		24.755	4.72118	13.49	14.3221	0.0847932	7.17213	0.0642972	7.17213	keep
ENSG00000279696	AP001273.1	novel transcript	0	0	0	0		0	0	0	0	#DIV/0!	0		0	0	0	0	#DIV/0!	0		2.54827	0	2.10335	1.55054	0.0936064	4.04487	0.0936064	4.04487		0	8.26207	14.839	7.70035	0.107355	6.28547	0.107355	6.28547	keep
ENSG00000234093	RPS15AP11	ribosomal protein S15a pseudogene 11 [Source:HGNC Symbol;Acc:HGNC:36707]	45.7006	67.722	72.5439	61.9889		83.9214	74.4743	119.545	92.6468	0.0644228	0.578964		78.2725	50.8742	67.6429	65.5965	0.415553	0.0814825		101.931	152.518	109.374	121.274	0.0255121	0.967058	0.0709929	0.885576		114.655	169.963	116.014	133.544	0.0260808	1.10599	0.0595079	1.0245	keep
ENSG00000123453	SARDH	sarcosine dehydrogenase [Source:HGNC Symbol;Acc:HGNC:10536]	0	0	2.23212	0		3.59663	2.2568	0	1.95114	0.282076	4.35836		5.25711	15.4834	4.76358	8.50138	0.0939864	6.4265		3.8224	5.383	1.05168	3.41903	0.154588	5.1371	0.0945658	-1.28939		15.6347	5.90148	8.09399	9.87673	0.0534007	6.6405	0.417924	0.214	keep
ENSG00000072756	TRNT1	tRNA nucleotidyl transferase 1 [Source:HGNC Symbol;Acc:HGNC:17341]	0	0	2.23212	0		1.19888	9.02719	17.0778	9.1013	0.084432	6.52377		11.6825	14.3775	6.66902	10.9097	0.037849	6.78263		19.112	6.28017	10.5168	11.9696	0.0531604	6.91524	0.421159	0.132614		6.51447	5.90148	17.537	9.98431	0.0465983	6.65597	0.445557	-0.126657	keep
ENSG00000239382	ALKBH6	alkB homolog 6 [Source:HGNC Symbol;Acc:HGNC:28243]	0	21.0172	7.81242	9.60987		13.1876	12.4124	18.2977	14.6326	0.270074	0.601485		16.3554	36.4967	16.1962	23.0161	0.0168322	1.25137		38.224	29.6065	51.5321	39.7875	0.0548133	2.03841	0.155187	0.78704		48.2071	28.3271	39.1209	38.5517	0.0674428	1.99301	0.164358	0.741634	keep
ENSG00000196465	MYL6B	myosin light chain 6B [Source:HGNC Symbol;Acc:HGNC:29823]	81.9459	53.7106	33.4818	56.3794		77.927	66.5755	79.29	74.5975	0.169584	0.403334		72.4313	58.6159	41.9195	57.6556	0.418919	0.0322342		85.367	102.277	124.098	103.914	0.0998133	0.880979	0.0736001	0.848744		105.534	127.472	157.833	130.28	0.0631235	1.20692	0.0469577	1.17469	keep
ENSG00000175390	EIF3F	eukaryotic translation initiation factor 3 subunit F [Source:HGNC Symbol;Acc:HGNC:3275]	198.561	88.7392	193.078	160.126		187.025	168.131	195.175	183.444	0.248377	0.196013		284.468	191.331	201.023	225.607	0.076947	0.494343		210.232	275.43	270.281	251.981	0.106898	0.653776	0.326751	0.159433		384.354	355.269	250.914	330.179	0.0537318	1.04357	0.043421	0.549231	keep
ENSG00000146540	C7orf50	chromosome 7 open reading frame 50 [Source:HGNC Symbol;Acc:HGNC:22421]	100.856	42.0344	45.7585	62.8831		79.1259	90.2719	80.5098	83.3025	0.220631	0.405126		139.605	143.775	122.9	135.427	0.0291546	1.10554		200.039	163.284	182.991	182.105	0.0042262	1.53253	0.0376301	0.426983		207.16	101.505	140.296	149.654	0.012643	1.24956	0.348945	0.144014	keep
ENSG00000164346	NSA2	NSA2 ribosome biogenesis factor [Source:HGNC Symbol;Acc:HGNC:30728]	9.4553	42.0344	35.7139	29.0679		63.5405	73.3459	73.1907	70.0257	0.0132398	1.26556		117.409	64.1457	88.6027	90.0524	0.0679105	1.62799		62.4326	49.3442	66.2555	59.3441	0.074253	1.02715	0.0651893	-0.600832		100.323	56.6542	75.5439	77.507	0.081697	1.41181	0.0229039	-0.216179	keep
ENSG00000153147	SMARCA5	SWI/SNF related, matrix associated, actin dependent regulator of chromatin, subfamily a, member 5 [Source:HGNC Symbol;Acc:HGNC:11101]	15.7588	16.3467	18.973	17.0262		29.9719	50.7779	23.1771	34.6423	0.0930205	1.02049		66.59	18.8013	21.9125	35.7679	0.181594	1.06649		16.5637	21.532	25.2402	21.112	0.0671098	0.308676	0.247219	-0.757816		39.0868	51.933	48.5639	46.5279	0.00704324	1.44499	0.315988	0.378499	keep
ENSG00000103264	FBXO31	F-box protein 31 [Source:HGNC Symbol;Acc:HGNC:16510]	0	0	4.46424	0		10.7899	0	0	0	0.343619	0		3.50474	18.8013	16.1962	12.8341	0.0620627	7.01503		0	17.0462	1.05168	6.03261	0.273608	5.93843	0.123471	-1.0766		49.51	7.08178	0	18.8639	0.200317	7.56711	0.395896	0.55208	keep
ENSG00000139546	TARBP2	TARBP2 subunit of RISC loading complex [Source:HGNC Symbol;Acc:HGNC:11569]	7.87941	0	18.973	8.95081		28.773	30.4668	18.2977	25.8458	0.104007	1.51938		20.4443	32.0728	42.8723	31.7965	0.0280893	1.81728		14.0155	14.3547	44.1704	24.1802	0.055048	1.42366	0.150882	-0.393618		33.8753	37.7695	37.7719	36.4722	0.0190364	2.01463	0.237991	0.197352	keep
ENSG00000065268	WDR18	WD repeat domain 18 [Source:HGNC Symbol;Acc:HGNC:17956]	17.3347	14.0115	10.0445	13.7969		31.1708	54.1631	34.1557	39.8299	0.0383472	1.5227		30.9585	37.6026	64.7847	44.4486	0.0658611	1.68062		91.7376	50.2413	37.8603	59.9464	0.0422166	2.11131	0.301653	0.430697		44.2984	34.2286	43.1679	40.565	0.00941987	1.54902	0.368746	-0.131594	keep
ENSG00000234608	MAPKAPK5-AS1	MAPKAPK5 antisense RNA 1 [Source:HGNC Symbol;Acc:HGNC:24091]	0	0	7.81242	0		14.3865	20.3112	9.75876	14.8188	0.0762958	7.22099		14.019	3.31788	19.0543	12.1304	0.0485275	6.93433		7.6448	18.8405	15.7751	14.0868	0.0445929	7.14841	0.400905	0.21408		32.5724	11.803	13.49	19.2884	0.0884293	7.59905	0.206857	0.664726	keep
ENSG00000170430	MGMT	O-6-methylguanine-DNA methyltransferase [Source:HGNC Symbol;Acc:HGNC:7059]	9.4553	0	31.2497	13.5683		20.3809	39.4939	9.75876	23.2112	0.31952	0.770187		14.6031	12.1656	14.2908	13.6865	0.495241	0.0124155		22.9344	12.5603	16.8268	17.4405	0.35668	0.359854	0.127069	0.347439		72.9621	59.0148	28.329	53.4353	0.101977	1.96965	0.0479077	1.95724	keep
ENSG00000146278	PNRC1	proline rich nuclear receptor coactivator 1 [Source:HGNC Symbol;Acc:HGNC:17278]	22.0624	0	7.81242	9.95826		22.7787	20.3112	18.2977	20.4625	0.102217	1.03164		49.6505	44.2384	23.8179	39.2356	0.0350903	1.96745		11.4672	25.1207	28.3952	21.661	0.203317	1.11337	0.145605	-0.854088		31.2695	49.5724	40.4699	40.4373	0.0606045	2.01087	0.458978	0.043414	keep
ENSG00000105281	SLC1A5	solute carrier family 1 member 5 [Source:HGNC Symbol;Acc:HGNC:10943]	173.347	282.564	295.756	250.556		248.168	258.403	218.352	241.641	0.430025	-0.0522454		289.725	332.894	306.775	309.798	0.0968875	0.306085		572.086	471.91	480.616	508.204	0.0337455	1.01998	0.0221078	0.713898		491.191	480.381	445.169	472.247	0.0237022	0.914139	0.00718349	0.608054	keep
ENSG00000106665	CLIP2	CAP-Gly domain containing linker protein 2 [Source:HGNC Symbol;Acc:HGNC:2586]	34.6694	16.3467	6.69636	19.2375		10.7899	18.0544	12.1985	13.6809	0.304103	-0.48873		19.8602	22.1192	62.8793	34.9529	0.266905	0.858133		49.6912	21.532	25.2402	32.1545	0.0419456	0.738098	0.449542	-0.120034		53.4187	86.1616	40.4699	60.0167	0.0573852	1.63637	0.213246	0.778233	keep
ENSG00000186468	RPS23	ribosomal protein S23 [Source:HGNC Symbol;Acc:HGNC:10410]	1854.81	1447.85	2226.54	1843.07		3046.35	3259.94	2494.58	2933.62	0.0678053	0.670545		3562.57	2308.14	2528.51	2799.74	0.0720329	0.603156		2642.55	3054.85	3212.87	2970.09	0.0223696	0.688368	0.392183	0.0852123		3620.74	2884.64	3466.92	3324.1	0.00527352	0.850821	0.0882507	0.247665	keep
ENSG00000175061	SNHG29	small nucleolar RNA host gene 29 [Source:HGNC Symbol;Acc:HGNC:28619]	778.486	749.613	1020.08	849.393		1281.6	1399.21	1021.01	1233.94	0.0946818	0.538717		1333.55	736.569	914.608	994.91	0.277012	0.22811		1257.57	1449.82	1592.24	1433.21	0.00592039	0.754676	0.115326	0.526567		1665.1	1444.68	1471.76	1527.18	0.0163955	0.846291	0.0198768	0.618181	keep
ENSG00000162711	NLRP3	NLR family pyrin domain containing 3 [Source:HGNC Symbol;Acc:HGNC:16400]	0	0	3.34818	0		28.773	9.02719	3.65954	13.8199	0.135186	7.12101		27.4538	37.6026	24.7706	29.9424	0.0128942	8.23085		56.0619	34.9895	33.6536	41.5683	0.0181347	8.70281	0.16516	0.471954		3.90868	21.2453	10.792	11.982	0.0881482	6.91672	0.0123443	-1.31414	keep
ENSG00000219023	AL033519.3	ribosomal protein S15A (RPS15A) pseudogene	417.609	317.593	506.691	413.964		479.551	620.619	440.364	513.511	0.227462	0.310822		685.76	404.781	503.034	531.192	0.139984	0.35965		601.391	601.999	750.896	651.429	0.00741406	0.653973	0.182336	0.294324		865.122	662.146	779.721	768.996	0.00987242	0.893309	0.00764582	0.533659	keep
ENSG00000183401	CCDC159	coiled-coil domain containing 159 [Source:HGNC Symbol;Acc:HGNC:26996]	6.30353	0	5.5803	3.96128		3.59663	7.89879	7.31907	6.2715	0.265419	0.649699		7.5936	5.5298	4.76358	5.96233	0.197918	0.577938		48.4171	19.7377	12.6201	26.9249	0.0772222	2.73429	0.08678	2.15635		14.3318	28.3271	18.886	20.515	0.0562973	2.34369	0.0442088	1.76575	keep
ENSG00000244485	RPL18P13	ribosomal protein L18 pseudogene 13 [Source:HGNC Symbol;Acc:HGNC:35599]	264.748	324.599	143.972	244.44		136.672	168.131	142.722	149.175	0.0919923	-0.712095		123.834	249.947	243.895	205.892	0.322607	-0.247479		258.649	339.129	293.417	297.065	0.19672	0.281197	0.0329552	0.528676		470.345	441.431	550.391	487.389	0.0525387	0.995301	0.0130906	1.24278	keep
ENSG00000156639	ZFAND3	zinc finger AN1-type containing 3 [Source:HGNC Symbol;Acc:HGNC:18019]	48.8524	28.0229	53.5709	43.4821		113.893	60.9335	29.2763	68.0344	0.223266	0.644648		46.7298	46.4503	46.6831	46.6211	0.362611	0.10034		104.479	71.7733	87.289	87.8471	0.00988385	1.0129	0.0239653	0.912562		102.929	90.8828	102.524	98.7784	0.00267471	1.18192	0.00272153	1.08158	keep
ENSG00000279602	AC109326.1	TEC	0	0	1.11606	0		1.19888	0	0	0	0.485404	0		1.16825	0	0	0	0.490676	0		3.8224	0	0	0	0.303804	0	0.211325	0		10.4232	2.36059	10.792	7.85858	0.0502717	6.31444	0.0511596	6.31444	keep
ENSG00000101017	CD40	CD40 molecule [Source:HGNC Symbol;Acc:HGNC:11919]	6.30353	0	0	0		4.79551	4.51359	1.21985	3.50965	0.251711	5.17379		0.584123	0	0	0	0.211325	0		3.8224	0	5.25838	3.02693	0.362113	4.96667	0.102823	4.96667		5.21158	22.4256	22.933	16.8567	0.101835	7.40571	0.0547404	7.40571	keep
ENSG00000166012	TAF1D	TATA-box binding protein associated factor, RNA polymerase I subunit D [Source:HGNC Symbol;Acc:HGNC:28759]	31.5177	0	31.2497	20.9224		39.5629	41.7507	32.9358	38.0832	0.150744	0.861006		52.5711	17.6954	23.8179	31.3614	0.182665	0.581655		61.1584	47.5498	67.3072	58.6718	0.00935967	1.48319	0.0574601	0.901539		109.443	53.1133	55.3089	72.6218	0.0399669	1.79046	0.0173286	1.2088	keep
ENSG00000218175	AC016739.1	ribosomal protein, large, P1 (RPLP1) pseudogene	228.503	189.155	399.55	272.402		363.26	485.211	376.932	408.468	0.138615	0.584306		588.796	293.079	310.586	397.487	0.218918	0.545002		457.414	511.385	470.099	479.633	0.0530202	0.815962	0.263343	0.27096		657.962	421.366	515.317	531.548	0.052717	0.964203	0.0380177	0.419201	keep
ENSG00000253506	NACA2	nascent polypeptide associated complex subunit alpha 2 [Source:HGNC Symbol;Acc:HGNC:23290]	102.432	98.0802	197.543	132.685		164.246	185.057	147.601	165.635	0.257792	0.319785		447.438	176.954	209.598	277.997	0.144623	1.06649		313.437	327.466	369.138	336.68	0.00345538	1.34271	0.302272	0.276222		302.271	205.372	303.525	270.389	0.0236616	1.02648	0.462401	-0.0400147	keep
ENSG00000139192	TAPBPL	TAP binding protein like [Source:HGNC Symbol;Acc:HGNC:30683]	0	0	5.5803	0		9.59102	0	15.858	8.483	0.0919953	6.42341		3.50474	6.63576	0	3.38017	0.359234	5.12108		30.5792	2.6915	3.15503	12.1419	0.210834	6.93569	0.224493	1.8146		1.30289	21.2453	29.678	17.4087	0.0811938	7.45193	0.133536	2.33085	keep
ENSG00000219491	TPT1P8	tumor protein, translationally-controlled 1 pseudogene 8 [Source:HGNC Symbol;Acc:HGNC:24088]	11.0312	9.34097	1.11606	7.16274		31.1708	37.2371	35.3755	34.5945	0.0107202	2.25612		29.2062	11.0596	24.7706	21.6788	0.0792764	1.58434		20.3861	26.0178	25.2402	23.8814	0.0296536	1.72333	0.390192	0.138991		48.2071	22.4256	18.886	29.8396	0.0457393	2.04347	0.191508	0.459129	keep
ENSG00000089041	P2RX7	purinergic receptor P2X 7 [Source:HGNC Symbol;Acc:HGNC:8537]	0	0	1.11606	0		8.39214	6.77039	12.1985	9.12033	0.0100205	6.52675		12.2666	1.10596	8.57445	7.31566	0.0823642	6.2125		30.5792	11.6632	38.912	27.0515	0.0378662	8.08489	0.0377537	1.87238		1.30289	11.803	10.792	7.96595	0.070657	6.33377	0.463614	0.121268	keep
ENSG00000135899	SP110	SP110 nuclear body protein [Source:HGNC Symbol;Acc:HGNC:5401]	31.5177	16.3467	36.83	28.2314		27.5742	10.1556	50.0137	29.2478	0.441668	0.0508483		36.2156	47.5563	35.2505	39.6741	0.18641	0.489426		54.7877	32.298	66.2555	51.1138	0.0138832	0.854127	0.247468	0.364701		59.9331	81.4404	70.1479	70.5072	0.0333218	1.31741	0.00657035	0.827984	keep
ENSG00000168488	ATXN2L	ataxin 2 like [Source:HGNC Symbol;Acc:HGNC:31326]	85.0977	30.3582	36.83	50.7619		74.3304	31.5951	25.6168	43.8474	0.11602	-0.210808		64.2535	123.867	88.6027	92.2412	0.170132	0.860389		147.8	93.3053	125.149	122.085	0.00695143	1.26441	0.231269	0.404017		136.804	71.9981	172.672	127.158	0.0624183	1.3231	0.253279	0.462708	keep
ENSG00000108312	UBTF	upstream binding transcription factor [Source:HGNC Symbol;Acc:HGNC:12511]	104.008	84.0687	79.2403	89.1058		83.9214	73.3459	86.609	81.2921	0.217253	-0.132248		128.507	194.649	260.092	194.416	0.0726082	1.12468		122.317	97.7912	108.323	109.477	0.0232424	0.296734	0.0916745	-0.827945		209.766	232.518	118.712	186.999	0.0454126	1.06859	0.46163	-0.0560884	keep
ENSG00000236200	KDM4A-AS1	KDM4A antisense RNA 1 [Source:HGNC Symbol;Acc:HGNC:40528]	0	0	0	0		3.59663	0	4.87938	2.82534	0.0963481	4.87053		0	0	3.81087	0	0.211325	0		0	0	0	0	#DIV/0!	0	0.211325	0		11.726	10.6227	0	7.44957	0.0922484	6.23832	0.171181	6.23832	keep
ENSG00000071082	RPL31	ribosomal protein L31 [Source:HGNC Symbol;Acc:HGNC:10334]	1391.5	1277.38	2102.66	1590.51		2083.65	2216.17	1680.95	1993.59	0.218547	0.325858		3164.19	1521.8	1741.57	2142.52	0.23813	0.429793		2146.92	2467.21	2474.59	2362.91	0.041096	0.57104	0.378461	0.141246		3081.34	2492.79	2997.47	2857.2	0.0158336	0.84507	0.110648	0.415277	keep
ENSG00000168003	SLC3A2	solute carrier family 3 member 2 [Source:HGNC Symbol;Acc:HGNC:11026]	15.7588	32.6934	35.7139	28.0554		20.3809	41.7507	15.858	25.9965	0.420074	-0.109552		106.31	30.9669	71.4538	69.577	0.13068	1.30727		135.058	162.387	145.131	147.526	0.00119616	2.39046	0.0598877	1.08319		117.26	51.933	51.2619	73.4851	0.12341	1.386	0.391171	0.0787319	keep
ENSG00000224291	RPL38P6	RPL38 pseudogene 6 [Source:HGNC Symbol;Acc:HGNC:54608]	56.7318	51.3753	68.0797	58.7289		50.3528	59.8051	65.8717	58.6765	0.495798	-0.00128566		87.0343	71.8874	80.9809	79.9675	0.0259476	0.444692		109.575	104.071	90.4441	101.364	0.0260662	0.786365	0.0415305	0.341673		97.7171	135.734	138.947	124.133	0.0181575	1.07845	0.0598303	0.633755	keep
ENSG00000213977	TAX1BP3	Tax1 binding protein 3 [Source:HGNC Symbol;Acc:HGNC:30684]	6.30353	7.00573	6.69636	6.66854		17.9832	11.284	12.1985	13.8219	0.0445253	1.04044		18.1078	7.74172	19.0543	14.968	0.0798162	1.15457		2.54827	8.0745	9.46508	6.69595	0.495041	0.00583012	0.108112	-1.14874		23.4521	21.2453	28.329	24.3421	0.00724081	1.85245	0.0288726	0.697886	keep
ENSG00000138614	INTS14	integrator complex subunit 14 [Source:HGNC Symbol;Acc:HGNC:25372]	3.15177	0	12.2767	5.14281		19.182	28.21	3.65954	17.0172	0.193681	1.70703		20.4443	9.95364	7.62173	12.6732	0.181697	1.28471		8.91894	15.2518	17.8785	14.0164	0.0542788	1.42896	0.428692	0.144251		31.2695	27.1468	17.537	25.3177	0.0569566	2.27742	0.0156273	0.992713	keep
ENSG00000134109	EDEM1	ER degradation enhancing alpha-mannosidase like protein 1 [Source:HGNC Symbol;Acc:HGNC:18967]	15.7588	16.3467	26.7854	19.6303		34.7674	21.4396	42.6946	32.9672	0.0435736	0.744986		54.9076	29.8609	24.7706	36.513	0.14739	0.891943		29.3051	49.3442	53.6354	44.0949	0.0254449	1.16346	0.34809	0.271522		32.5724	84.9813	47.2149	54.9229	0.0844875	1.47962	0.249191	0.587674	keep
ENSG00000159314	ARHGAP27	Rho GTPase activating protein 27 [Source:HGNC Symbol;Acc:HGNC:31813]	18.9106	9.34097	15.6248	14.6255		20.3809	4.51359	4.87938	9.92463	0.157071	-0.554765		33.295	38.7086	43.825	38.6095	0.018985	1.39438		26.7568	52.9328	26.2919	35.3272	0.106482	1.26654	0.379064	-0.127832		41.6926	47.2118	37.7719	42.2255	0.0164803	1.52321	0.266244	0.128837	keep
ENSG00000119048	UBE2B	ubiquitin conjugating enzyme E2 B [Source:HGNC Symbol;Acc:HGNC:12473]	42.5488	49.0401	30.1336	40.5742		79.1259	54.1631	68.3113	67.2001	0.0659071	0.726495		58.9964	33.1788	67.6429	53.2727	0.249613	0.391989		40.7723	56.5215	57.8421	51.712	0.164567	0.349172	0.45667	-0.0428166		106.837	70.8178	97.1278	91.5943	0.0367037	1.17272	0.00933169	0.78073	keep
ENSG00000138764	CCNG2	cyclin G2 [Source:HGNC Symbol;Acc:HGNC:1593]	0	0	3.34818	0		20.3809	18.0544	8.53892	15.6581	0.0456468	7.29995		37.968	14.3775	12.3853	21.5769	0.0739722	7.76002		7.6448	3.58867	13.6718	8.30175	0.0334338	6.39262	0.143083	-1.3674		14.3318	4.72118	16.188	11.747	0.03532	6.88838	0.170221	-0.871639	keep
ENSG00000238085	AL590682.1	ribosomal protein, large, P1 (RPLP1) pseudogene	14.1829	7.00573	11.1606	10.7831		13.1876	14.6692	18.2977	15.3848	0.121153	0.508768		7.5936	23.2252	19.0543	16.6244	0.236584	0.619863		20.3861	30.5037	12.6201	21.17	0.130533	0.96673	0.254929	0.346867		42.9955	36.5892	24.282	34.6222	0.0235369	1.67377	0.0919711	1.05391	keep
ENSG00000135185	TMEM243	transmembrane protein 243 [Source:HGNC Symbol;Acc:HGNC:21707]	3.15177	30.3582	15.6248	16.3783		4.79551	10.1556	23.1771	12.7094	0.353109	-0.363362		22.1967	12.1656	3.81087	12.7244	0.390378	-0.361676		20.3861	1.79433	16.8268	13.0024	0.412421	-0.33073	0.485616	0.0309462		35.1781	82.6207	39.1209	52.3066	0.0260058	1.66919	0.0708134	2.03086	keep
ENSG00000169372	CRADD	CASP2 and RIPK1 domain containing adaptor with death domain [Source:HGNC Symbol;Acc:HGNC:2340]	1.57588	0	0	0		1.19888	1.1284	0	0.775758	0.31768	3.13053		2.33649	2.21192	4.76358	3.104	0.0791824	5.0018		0	2.6915	2.10335	1.59828	0.252986	4.08601	0.13504	-0.915796		9.12026	0	20.235	9.78508	0.128665	6.62718	0.160397	1.62538	keep
ENSG00000135956	TMEM127	transmembrane protein 127 [Source:HGNC Symbol;Acc:HGNC:26038]	12.6071	0	11.1606	7.92255		50.3528	39.4939	19.5175	36.4548	0.0528981	2.18793		37.3839	42.0265	31.4397	36.95	0.0241918	2.20734		53.5136	20.6348	33.6536	35.934	0.0247128	2.16723	0.46727	-0.040114		18.2405	59.0148	24.282	33.8458	0.130254	2.0811	0.398844	-0.126242	keep
ENSG00000196150	ZNF250	zinc finger protein 250 [Source:HGNC Symbol;Acc:HGNC:13044]	0	0	0	0		5.99438	7.89879	0	4.63106	0.0955339	5.56409		7.00948	2.21192	2.85815	4.02652	0.0578349	5.36685		3.8224	4.48583	5.25838	4.5222	0.00415695	5.53051	0.406522	0.163657		0	15.3438	6.74499	7.36295	0.119562	6.22167	0.312187	0.854821	keep
ENSG00000269893	SNHG8	small nucleolar RNA host gene 8 [Source:HGNC Symbol;Acc:HGNC:33098]	195.409	126.103	206.471	175.995		137.871	201.983	217.132	185.662	0.412627	0.0771066		198.018	207.92	161.009	188.982	0.379877	0.102665		365.676	268.253	231.369	288.433	0.0637314	0.712384	0.0504232	0.609719		282.728	381.236	348.041	337.335	0.0412298	0.938259	0.0218413	0.835595	keep
ENSG00000121390	PSPC1	paraspeckle component 1 [Source:HGNC Symbol;Acc:HGNC:20320]	0	0	4.46424	0		25.1764	11.284	1.21985	12.5601	0.154832	6.98414		26.2855	16.5894	10.4799	17.7849	0.0542102	7.4826		30.5792	16.149	12.6201	19.7828	0.0540791	7.63537	0.140871	0.152774		3.90868	31.868	6.74499	14.1739	0.158682	7.15723	0.385664	-0.325367	keep
ENSG00000214784	RPS3AP21	RPS3A pseudogene 21 [Source:HGNC Symbol;Acc:HGNC:36841]	91.4012	105.086	108.258	101.582		164.246	172.645	150.041	162.311	0.0120329	0.675587		232.481	123.867	159.104	171.817	0.097537	0.757656		154.17	168.667	176.681	166.506	0.000369158	0.712384	0.44996	-0.0452724		229.309	165.241	196.954	197.168	0.0260345	0.956099	0.109107	0.198443	keep
ENSG00000132600	PRMT7	protein arginine methyltransferase 7 [Source:HGNC Symbol;Acc:HGNC:25557]	52.0041	23.3524	33.4818	36.2795		9.59102	7.89879	0	5.82993	0.0308026	-2.61704		65.4218	84.0529	79.0755	76.1834	0.0517398	1.06825		300.696	376.81	464.84	380.782	0.0113971	3.38815	0.0100485	2.3199		114.655	77.8995	68.7989	87.1177	0.012245	1.2615	0.313113	0.193252	keep
ENSG00000065911	MTHFD2	methylenetetrahydrofolate dehydrogenase (NADP+ dependent) 2, methenyltetrahydrofolate cyclohydrolase [Source:HGNC Symbol;Acc:HGNC:7434]	58.3077	25.6877	61.3833	48.4595		64.7394	69.9607	48.7938	61.1646	0.263253	0.335299		151.872	120.55	109.562	127.328	0.0179259	1.39186		157.993	210.834	237.679	202.168	0.0148872	2.05844	0.0867839	0.666589		109.443	107.407	109.269	108.706	0.0152705	1.16394	0.136935	-0.22792	keep
ENSG00000196683	TOMM7	translocase of outer mitochondrial membrane 7 [Source:HGNC Symbol;Acc:HGNC:21648]	349.846	205.501	316.961	290.769		357.265	393.811	281.784	344.287	0.258243	0.243658		641.951	393.722	426.817	487.497	0.032521	0.745316		524.943	662.109	518.476	568.509	0.0452447	0.967066	0.271317	0.221749		510.735	440.25	709.573	553.519	0.0307403	0.928522	0.318584	0.183206	keep
ENSG00000122042	UBL3	ubiquitin like 3 [Source:HGNC Symbol;Acc:HGNC:12504]	9.4553	0	5.5803	5.01187		35.9663	30.4668	19.5175	28.6502	0.0208407	2.49165		25.1173	18.8013	29.5342	24.4843	0.00753031	2.26581		11.4672	8.97167	15.7751	12.0713	0.0546742	1.25157	0.00533061	-1.01425		27.3608	15.3438	28.329	23.6779	0.00663037	2.2177	0.337367	-0.0481168	keep
ENSG00000213307	RPL18P11	ribosomal protein L18 pseudogene 11 [Source:HGNC Symbol;Acc:HGNC:35742]	59.8835	149.456	60.2673	89.8688		133.075	113.968	84.1693	110.404	0.290231	0.296606		73.0154	97.3245	68.5956	79.6451	0.337247	-0.174028		202.587	161.49	149.338	171.138	0.0826764	0.92851	0.0215428	1.10254		244.944	143.996	195.605	194.848	0.103567	1.1156	0.043997	1.28962	keep
ENSG00000213772	EIF1P7	eukaryotic translation initiation factor 1 pseudogene 7 [Source:HGNC Symbol;Acc:HGNC:49620]	0	0	0	0		0	2.2568	0	0	0.211325	0		2.33649	3.31788	0	1.88479	0.0977652	4.31091		0	0.897167	6.31005	2.40241	0.173564	4.64524	0.437313	0.334329		6.51447	1.1803	10.792	6.16225	0.0784924	5.96861	0.185222	1.65769	keep
ENSG00000164576	SAP30L	SAP30 like [Source:HGNC Symbol;Acc:HGNC:25663]	70.9147	60.7163	46.8745	59.5019		73.1315	36.1087	57.3327	55.5243	0.37161	-0.0996414		47.8981	37.6026	62.8793	49.46	0.260651	-0.266181		45.8688	82.5393	94.6508	74.353	0.278976	0.320972	0.108545	0.587153		127.684	108.587	137.598	124.623	0.0189626	1.0653	0.000574645	1.33148	keep
ENSG00000136490	LIMD2	LIM domain containing 2 [Source:HGNC Symbol;Acc:HGNC:28142]	113.464	380.645	209.819	234.642		237.378	199.726	150.041	195.715	0.351676	-0.261587		391.947	303.033	330.593	341.857	0.203645	0.542738		216.603	308.625	267.125	264.118	0.315338	0.170649	0.139128	-0.372089		480.768	558.28	391.209	476.752	0.030415	1.02246	0.0782186	0.479726	keep
ENSG00000228224	NACA4P	NACA family member 4, pseudogene [Source:HGNC Symbol;Acc:HGNC:24688]	36.2453	32.6934	52.4548	40.4645		71.9326	88.0151	57.3327	72.4268	0.0806934	0.838296		143.11	61.9337	60.9739	88.6726	0.124285	1.1299		67.5291	95.0997	89.3924	84.007	0.0225416	1.05201	0.453714	-0.0778876		75.5679	92.0631	103.873	90.5013	0.00664854	1.15931	0.481477	0.029417	keep
ENSG00000277462	ZNF670	zinc finger protein 670 [Source:HGNC Symbol;Acc:HGNC:28167]	0	0	2.23212	0		4.79551	15.7976	0	6.86436	0.181844	6.12192		3.50474	0	0	0	0.411587	0		0	2.6915	0	0	0.462075	0	0.446874	0		23.4521	0	13.49	12.314	0.11483	6.95583	0.099158	6.95583	keep
ENSG00000131747	TOP2A	DNA topoisomerase II alpha [Source:HGNC Symbol;Acc:HGNC:11989]	23.6382	0	26.7854	16.8079		47.9551	40.6223	52.4534	47.0103	0.0143222	1.47834		111.568	56.4039	71.4538	79.8084	0.0197786	2.24065		49.6912	35.8867	67.3072	50.9617	0.00762172	1.59454	0.11755	-0.646106		61.236	43.671	67.4499	57.4523	0.000927731	1.76718	0.128184	-0.473474	keep
ENSG00000137193	PIM1	Pim-1 proto-oncogene, serine/threonine kinase [Source:HGNC Symbol;Acc:HGNC:8986]	77.2183	0	61.3833	46.2005		92.3135	84.6299	95.1479	90.6971	0.0827662	0.971618		65.4218	29.8609	60.0212	51.7679	0.349962	0.163815		101.931	106.763	114.633	107.775	0.0623254	1.22027	0.0204266	1.05645		295.757	223.076	314.317	277.716	0.00108221	2.58503	0.00306362	2.42122	keep
ENSG00000100519	PSMC6	proteasome 26S subunit, ATPase 6 [Source:HGNC Symbol;Acc:HGNC:9553]	12.6071	11.6762	29.0176	17.7669		68.336	64.3187	40.2549	57.6365	0.0543642	1.69219		37.968	35.3907	40.9668	38.1085	0.0202496	1.0966		34.4016	45.7555	41.0153	40.3908	0.0356503	1.1803	0.319681	0.0837007		48.2071	73.1784	32.3759	51.2538	0.0923568	1.52318	0.215977	0.426577	keep
ENSG00000164116	GUCY1A1	guanylate cyclase 1 soluble subunit alpha 1 [Source:HGNC Symbol;Acc:HGNC:4685]	55.1559	46.7049	22.3212	41.394		37.1652	41.7507	28.0564	35.6575	0.245517	-0.214658		8.76185	5.5298	2.85815	5.7166	0.0247437	-2.83465		0	2.6915	1.05168	1.24773	0.0282562	-4.9443	0.0876488	-2.10965		88.5968	129.833	75.5439	97.9911	0.0296874	1.24122	0.0146406	4.07587	keep
ENSG00000235297	FAUP1	FAU pseudogene 1 [Source:HGNC Symbol;Acc:HGNC:17984]	234.807	156.461	216.516	202.594		213.4	236.964	352.535	267.633	0.146865	0.401488		262.271	211.238	276.288	249.932	0.0210821	0.302809		360.58	421.668	393.326	391.858	0.0216621	0.951393	0.027416	0.648584		386.96	326.942	423.585	379.162	0.00412751	0.903889	0.00262396	0.601081	keep
ENSG00000174177	CTU2	cytosolic thiouridylase subunit 2 [Source:HGNC Symbol;Acc:HGNC:28005]	6.30353	4.67049	1.11606	4.03003		29.9719	30.4668	21.9572	27.4653	0.00186464	2.73863		28.0379	14.3775	13.338	18.5845	0.0289421	2.17762		6.37067	16.149	30.4986	17.6727	0.125459	2.10544	0.471492	-0.072173		19.5434	21.2453	14.839	18.5426	0.00255071	2.17438	0.496709	-0.0032388	keep
ENSG00000255353	ASS1P13	argininosuccinate synthetase 1 pseudogene 13 [Source:HGNC Symbol;Acc:HGNC:763]	0	0	0	0		0	0	0	0	#DIV/0!	0		0	1.10596	0	0	0.211325	0		25.4827	15.2518	3.15503	14.6298	0.0757687	7.2026	0.0787091	7.2026		7.81737	0	14.839	7.55211	0.11005	6.25779	0.129889	6.25779	keep
ENSG00000154930	ACSS1	acyl-CoA synthetase short chain family member 1 [Source:HGNC Symbol;Acc:HGNC:16091]	189.106	240.53	155.132	194.923		167.843	180.544	187.856	178.748	0.304256	-0.124912		70.0948	161.47	101.941	111.169	0.0242411	-0.809597		126.139	78.0535	82.0307	95.4078	0.0439204	-1.02995	0.36677	-0.220355		399.989	332.844	356.135	362.989	0.0237351	0.896681	0.0157459	1.70628	keep
ENSG00000225630	MTND2P28	MT-ND2 pseudogene 28 [Source:HGNC Symbol;Acc:HGNC:42129]	40.9729	58.3811	52.4548	50.6029		76.7281	49.6495	125.644	84.0072	0.146875	0.73016		47.8981	53.0861	40.9668	47.317	0.30267	-0.0966655		63.7067	62.8017	57.8421	61.4502	0.104928	0.279693	0.0120032	0.376358		101.626	102.686	111.967	105.426	0.00455636	1.05746	0.00624295	1.15412	keep
ENSG00000124120	TTPAL	alpha tocopherol transfer protein like [Source:HGNC Symbol;Acc:HGNC:16114]	0	0	12.2767	0		5.99438	9.02719	9.75876	8.26011	0.175547	6.38545		2.92062	2.21192	4.76358	3.29871	0.417786	5.08691		3.8224	8.0745	6.31005	6.06898	0.340645	5.94696	0.108613	0.860047		13.0289	47.2118	16.188	25.4763	0.123079	7.99866	0.0957852	2.91175	keep
ENSG00000104946	TBC1D17	TBC1 domain family member 17 [Source:HGNC Symbol;Acc:HGNC:25699]	4.72765	2.33524	0	2.3543		21.5798	9.02719	14.6381	15.0817	0.0270122	2.62895		2.92062	3.31788	11.4326	5.89036	0.236374	1.28733		12.7413	6.28017	12.6201	10.5472	0.0410922	2.11709	0.109449	0.829759		23.4521	10.6227	10.792	14.9556	0.0285202	2.61692	0.139903	1.32958	keep
ENSG00000235590	GNAS-AS1	GNAS antisense RNA 1 [Source:HGNC Symbol;Acc:HGNC:24872]	0	0	1.11606	0		0	0	0	0	0.211325	0		0	0	0	0	0.211325	0		0	0	0	0	0.211325	0	#DIV/0!	0		14.3318	12.9833	0	9.10503	0.109558	6.52435	0.0922484	6.52435	keep
ENSG00000055211	GINM1	glycoprotein integral membrane 1 [Source:HGNC Symbol;Acc:HGNC:21074]	0	0	7.81242	0		11.9888	3.38519	15.858	10.4107	0.0441164	6.71571		13.4348	3.31788	10.4799	9.07753	0.102211	6.52003		10.1931	4.48583	3.15503	5.94464	0.260341	5.91759	0.164829	-0.602449		33.8753	11.803	10.792	18.8234	0.109783	7.56403	0.118675	1.04399	keep
ENSG00000130813	SHFL	shiftless antiviral inhibitor of ribosomal frameshifting [Source:HGNC Symbol;Acc:HGNC:25649]	29.9418	18.6819	29.0176	25.8804		9.59102	19.1828	18.2977	15.6905	0.116431	-0.718369		13.4348	21.0132	21.9125	18.7869	0.161002	-0.460043		40.7723	39.4753	35.757	38.6682	0.0460209	0.577448	0.0187221	1.03749		70.3563	48.3921	71.4969	63.4151	0.00546705	1.28967	0.0186966	1.74972	keep
ENSG00000231799	PA2G4P6	proliferation-associated 2G4 pseudogene 6 [Source:HGNC Symbol;Acc:HGNC:32219]	1.57588	0	0	0		0	1.1284	1.21985	0.782748	0.402643	3.142		3.50474	2.21192	0	1.90555	0.0927023	4.32593		0	1.79433	0	0	0.473594	0	0.179199	-4.32593		7.81737	4.72118	9.44299	7.32718	0.0196992	6.21474	0.0603737	1.88881	keep
ENSG00000173875	ZNF791	zinc finger protein 791 [Source:HGNC Symbol;Acc:HGNC:26895]	0	2.33524	0	0		4.79551	9.02719	10.9786	8.2671	0.0273922	6.38666		7.00948	1.10596	3.81087	3.97543	0.157024	5.34888		15.2896	1.79433	5.25838	7.44744	0.142992	6.23792	0.143479	0.889033		6.51447	7.08178	8.09399	7.23008	0.0108642	6.19576	0.117499	0.846875	keep
ENSG00000090863	GLG1	golgi glycoprotein 1 [Source:HGNC Symbol;Acc:HGNC:4316]	29.9418	7.00573	21.2051	19.3842		28.773	42.8791	42.6946	38.1156	0.112231	0.971855		66.59	58.6159	28.5815	51.2625	0.0667858	1.39841		61.1584	33.1952	28.3952	40.9163	0.0493325	1.07389	0.155318	-0.324518		52.1158	67.2769	44.5169	54.6365	0.0531466	1.4902	0.374076	0.0917894	keep
ENSG00000197958	RPL12	ribosomal protein L12 [Source:HGNC Symbol;Acc:HGNC:10302]	1947.79	1366.12	2129.44	1814.45		2383.37	2764.58	2397	2514.98	0.09255	0.470992		2328.31	2026.12	2533.27	2295.9	0.0164414	0.339512		2871.9	3241.46	3160.28	3091.21	0.0256483	0.768609	0.0319733	0.429097		3302.84	3048.7	3184.98	3178.84	0.00858039	0.808935	0.00847599	0.469423	keep
ENSG00000172667	ZMAT3	zinc finger matrin-type 3 [Source:HGNC Symbol;Acc:HGNC:29983]	0	14.0115	11.1606	8.39069		1.19888	10.1556	2.43969	4.59805	0.158232	-0.853819		4.67298	5.5298	0.952717	3.7185	0.21243	-1.15288		6.37067	1.79433	4.2067	4.1239	0.26058	-1.00731	0.432958	0.14557		26.0579	47.2118	25.631	32.9669	0.0229698	1.96143	0.0216286	3.11431	keep
ENSG00000171490	RSL1D1	ribosomal L1 domain containing 1 [Source:HGNC Symbol;Acc:HGNC:24534]	40.9729	70.0573	79.2403	63.4235		92.3135	92.5287	65.8717	83.5713	0.197156	0.397442		264.608	193.543	225.794	227.982	0.0161152	1.84419		159.267	212.629	226.11	199.335	0.00212842	1.65056	0.268267	-0.19363		131.592	141.636	118.712	130.647	0.0229618	1.04141	0.0277008	-0.802777	keep
ENSG00000265972	TXNIP	thioredoxin interacting protein [Source:HGNC Symbol;Acc:HGNC:16952]	214.32	151.791	157.364	174.492		270.946	289.998	292.763	284.569	0.0271224	0.705301		189.84	102.854	158.151	150.282	0.116866	-0.215356		253.553	265.561	281.849	266.988	0.0373612	0.613328	0.0279053	0.828684		372.628	335.204	277.894	328.575	0.00688894	0.912677	0.0159075	1.12803	keep
ENSG00000117151	CTBS	chitobiase [Source:HGNC Symbol;Acc:HGNC:2496]	9.4553	0	4.46424	4.63985		15.5854	7.89879	10.9786	11.4876	0.00304785	1.28967		14.6031	6.63576	6.66902	9.30262	0.0349427	0.988222		6.37067	21.532	19.9818	15.9615	0.133047	1.76069	0.233118	0.772472		13.0289	27.1468	26.98	22.3852	0.0664849	2.24607	0.108081	1.25784	keep
ENSG00000054392	HHAT	hedgehog acyltransferase [Source:HGNC Symbol;Acc:HGNC:18270]	0	0	0	0		0	0	0	0	#DIV/0!	0		1.16825	0	0	0	0.211325	0		1.27413	0	1.05168	0.77527	0.0936064	3.12973	0.183858	3.12973		1.30289	8.26207	8.09399	5.88632	0.0620247	5.9036	0.0884405	5.9036	keep
ENSG00000170473	PYM1	PYM homolog 1, exon junction complex associated factor [Source:HGNC Symbol;Acc:HGNC:30258]	20.4865	0	8.92848	9.80499		19.182	31.5951	26.8366	25.8713	0.11713	1.39069		42.0569	42.0265	41.9195	42.001	0.0160855	2.08763		43.3205	14.3547	25.2402	27.6385	0.0100206	1.48566	0.115326	-0.601965		15.6347	56.6542	48.5639	40.2843	0.119176	2.02757	0.451924	-0.0600588	keep
ENSG00000147162	OGT	O-linked N-acetylglucosamine (GlcNAc) transferase [Source:HGNC Symbol;Acc:HGNC:8127]	4.72765	21.0172	24.5533	16.7661		32.3697	22.568	34.1557	29.6978	0.11782	0.821082		33.8791	9.95364	21.9125	21.9151	0.357497	0.38437		17.8379	12.5603	30.4986	20.2989	0.316744	0.274371	0.423852	-0.109999		29.9666	68.4572	51.2619	49.8952	0.0218817	1.56767	0.130446	1.1833	keep
ENSG00000159388	BTG2	BTG anti-proliferation factor 2 [Source:HGNC Symbol;Acc:HGNC:1131]	4.72765	0	1.11606	1.9479		8.39214	5.64199	17.0778	10.3707	0.0788896	2.35413		11.0983	2.21192	6.66902	6.65976	0.0328874	1.72282		7.6448	4.48583	10.5168	7.54913	0.0515535	1.90115	0.363636	0.178324		6.51447	7.08178	29.678	14.4247	0.133483	2.82629	0.219352	1.10347	keep
ENSG00000126456	IRF3	interferon regulatory factor 3 [Source:HGNC Symbol;Acc:HGNC:6118]	0	37.3639	32.3657	23.2432		32.3697	66.5755	29.2763	42.7405	0.11371	0.875972		40.8886	70.7814	80.0282	63.8994	0.00504189	1.45506		1.27413	63.6988	76.7723	47.2484	0.0974527	1.02031	0.142836	-0.434742		59.9331	160.52	32.3759	84.2765	0.114089	1.85384	0.329292	0.398782	keep
ENSG00000198918	RPL39	ribosomal protein L39 [Source:HGNC Symbol;Acc:HGNC:10350]	1314.29	962.12	1602.66	1293.02		2129.21	2413.64	1724.86	2089.24	0.0868821	0.692186		2658.34	1267.43	1511.96	1812.58	0.174252	0.487264		2022.05	1963.9	1990.82	1992.26	0.0293117	0.623616	0.352917	0.136353		2332.18	2087.94	2391.77	2270.63	0.00507673	0.812298	0.181753	0.325035	keep
ENSG00000163513	TGFBR2	transforming growth factor beta receptor 2 [Source:HGNC Symbol;Acc:HGNC:11773]	0	0	21.2051	0		28.773	45.1359	24.3969	32.7686	0.0849272	8.36057		32.7109	22.1192	28.5815	27.8039	0.0529695	8.12432		45.8688	17.9433	23.1369	28.983	0.114971	8.18403	0.431186	0.0597113		32.5724	34.2286	43.1679	36.6563	0.00822492	8.52185	0.0956182	0.397526	keep
ENSG00000114391	RPL24	ribosomal protein L24 [Source:HGNC Symbol;Acc:HGNC:10325]	209.592	203.166	345.979	252.912		516.716	460.386	368.393	448.499	0.077847	0.826217		595.221	274.278	289.626	386.375	0.208243	0.611167		358.032	344.512	405.947	369.497	0.0272348	0.546744	0.446527	-0.0644235		528.975	394.219	480.243	467.812	0.0296041	0.88703	0.199571	0.275863	keep
ENSG00000134644	PUM1	pumilio RNA binding family member 1 [Source:HGNC Symbol;Acc:HGNC:14957]	9.4553	0	37.946	15.8004		41.9607	34.9803	36.5954	37.8455	0.100351	1.25486		67.7583	30.9669	38.1087	45.6113	0.108934	1.52348		15.2896	43.9612	53.6354	37.6287	0.0981341	1.2466	0.377078	-0.276886		50.8129	60.1951	59.3559	56.788	0.0336013	1.83906	0.257477	0.315573	keep
ENSG00000170949	ZNF160	zinc finger protein 160 [Source:HGNC Symbol;Acc:HGNC:12948]	0	0	0	0		11.9888	7.89879	0	6.62919	0.10012	6.07236		5.84123	2.21192	2.85815	3.6371	0.0414364	5.22385		5.09653	0	1.05168	2.0494	0.158942	4.42586	0.0341175	-0.797983		15.6347	0	6.74499	7.45991	0.120589	6.2403	0.192498	1.01645	keep
ENSG00000169733	RFNG	RFNG O-fucosylpeptide 3-beta-N-acetylglucosaminyltransferase [Source:HGNC Symbol;Acc:HGNC:9974]	29.9418	18.6819	5.5803	18.068		22.7787	13.5408	14.6381	16.9859	0.425861	-0.088597		31.5426	25.4371	29.5342	28.838	0.126014	0.671564		22.9344	33.1952	34.7053	30.2783	0.182323	0.74164	0.401705	0.0700762		61.236	76.7192	28.329	55.4281	0.036137	1.61182	0.111482	0.940253	keep
ENSG00000156802	ATAD2	ATPase family AAA domain containing 2 [Source:HGNC Symbol;Acc:HGNC:30123]	4.72765	0	5.5803	3.43598		38.3641	18.0544	1.21985	19.2128	0.14441	2.44937		21.0284	9.95364	0	10.3274	0.200065	1.56019		0	13.4575	6.31005	6.58918	0.308803	0.919719	0.354387	-0.640471		9.12026	25.9665	20.235	18.4406	0.0688415	2.3905	0.252767	0.830313	keep
ENSG00000168734	PKIG	cAMP-dependent protein kinase inhibitor gamma [Source:HGNC Symbol;Acc:HGNC:9019]	97.7047	56.0458	54.687	69.4792		38.3641	47.3927	54.893	46.8833	0.173686	-0.566508		19.2761	11.0596	26.6761	19.0039	0.0381839	-1.86479		43.3205	37.681	30.4986	37.1667	0.0507525	-0.900768	0.0639864	0.96402		131.592	127.472	179.417	146.16	0.0503075	1.07181	0.00502672	2.9366	keep
ENSG00000180855	ZNF443	zinc finger protein 443 [Source:HGNC Symbol;Acc:HGNC:20878]	0	2.33524	0	0		0	7.89879	0	0	0.211325	0		3.50474	0	3.81087	2.43854	0.24687	4.66592		0	3.58867	0	0	0.211325	0	0.329214	-4.66592		9.12026	7.08178	5.39599	7.19934	0.0211025	6.18969	0.0506759	1.52377	keep
ENSG00000138433	CIR1	corepressor interacting with RBPJ, CIR1 [Source:HGNC Symbol;Acc:HGNC:24217]	0	11.6762	11.1606	7.61227		15.5854	20.3112	3.65954	13.1854	0.250342	0.78461		39.7204	9.95364	28.5815	26.0852	0.131441	1.76352		15.2896	34.9895	34.7053	28.3281	0.00836679	1.88209	0.445303	0.118569		41.6926	17.7044	33.7249	31.0407	0.0754316	2.01357	0.0486781	0.25005	keep
ENSG00000102804	TSC22D1	TSC22 domain family member 1 [Source:HGNC Symbol;Acc:HGNC:16826]	14.1829	0	29.0176	14.4002		28.773	24.8248	6.09923	19.899	0.370601	0.463859		12.8507	4.42384	8.57445	8.61633	0.261008	-0.734277		5.09653	0	4.2067	3.10108	0.129659	-2.17944	0.0194118	-1.44516		42.9955	57.8345	49.9129	50.2476	0.0428456	1.79585	0.0125321	2.53013	keep
ENSG00000197965	MPZL1	myelin protein zero like 1 [Source:HGNC Symbol;Acc:HGNC:7226]	34.6694	0	58.0351	30.9015		32.3697	21.4396	58.5526	37.4539	0.236908	0.276625		136.101	139.351	154.34	143.264	0.00714225	2.20927		128.688	156.107	147.235	144.01	0.0172094	2.21676	0.467136	0.00748539		231.915	88.5222	192.907	171.115	0.0234717	2.4654	0.290474	0.256125	keep
ENSG00000198888	MT-ND1	mitochondrially encoded NADH:ubiquinone oxidoreductase core subunit 1 [Source:HGNC Symbol;Acc:HGNC:7455]	178.075	184.484	224.328	195.629		411.215	390.426	394.01	398.55	0.00405269	1.02627		478.981	253.265	285.815	339.354	0.104523	0.794357		194.942	331.952	317.606	281.5	0.0757887	0.52479	0.330989	-0.269567		311.392	359.99	393.907	355.096	0.00338432	0.85976	0.439723	0.065403	keep
ENSG00000221963	APOL6	apolipoprotein L6 [Source:HGNC Symbol;Acc:HGNC:14870]	0	14.0115	0	0		1.19888	10.1556	0	3.78482	0.31005	5.27978		34.4633	11.0596	25.7234	23.7487	0.116706	7.89777		45.8688	38.5782	42.067	42.1713	0.0146298	8.72354	0.0304418	0.825767		19.5434	33.0483	24.282	25.6246	0.0031473	8.007	0.438955	0.109233	keep
ENSG00000139318	DUSP6	dual specificity phosphatase 6 [Source:HGNC Symbol;Acc:HGNC:3072]	0	25.6877	10.0445	11.9107		23.9775	21.4396	17.0778	20.8316	0.195193	0.801361		19.2761	16.5894	13.338	16.4012	0.319697	0.458243		54.7877	29.6065	25.2402	36.5448	0.125664	1.60928	0.0600363	1.15104		80.7794	25.9665	32.3759	46.374	0.143884	1.9521	0.101038	1.49386	keep
ENSG00000173726	TOMM20	translocase of outer mitochondrial membrane 20 [Source:HGNC Symbol;Acc:HGNC:20947]	100.856	91.0745	122.767	104.899		111.496	122.995	96.3678	110.286	0.390914	0.0721822		215.541	151.516	150.529	172.529	0.0582249	0.717297		194.942	199.171	229.265	207.793	0.000923411	0.985462	0.176185	0.268165		170.679	191.208	242.82	201.569	0.0110339	0.94161	0.271423	0.224313	keep
ENSG00000126243	LRFN3	leucine rich repeat and fibronectin type III domain containing 3 [Source:HGNC Symbol;Acc:HGNC:28370]	0	0	1.11606	0		0	4.51359	14.6381	6.38391	0.134776	6.01879		12.8507	33.1788	29.5342	25.1879	0.0280439	7.9823		36.9499	30.5037	22.0852	29.8462	0.0119583	8.22623	0.340956	0.243927		1.30289	9.44237	12.141	7.62875	0.0687895	6.27216	0.0189529	-1.71014	keep
ENSG00000227694	RPL23AP74	ribosomal protein L23a pseudogene 74 [Source:HGNC Symbol;Acc:HGNC:36148]	337.239	282.564	405.13	341.644		433.993	497.624	435.485	455.701	0.0845705	0.415485		476.644	391.51	528.758	465.637	0.0024968	0.446599		581.005	596.616	583.68	587.1	0.0122393	0.780935	0.0553964	0.334336		634.509	611.393	571.975	605.959	0.0167151	0.826541	0.0566703	0.379943	keep
ENSG00000171159	C9orf16	chromosome 9 open reading frame 16 [Source:HGNC Symbol;Acc:HGNC:17823]	165.468	46.7049	106.026	106.066		177.434	174.902	218.352	190.229	0.0734211	0.842175		103.39	210.132	291.531	201.684	0.175137	0.926492		172.008	204.554	226.11	200.891	0.0861744	0.920806	0.492762	-0.00568621		290.545	256.124	149.739	232.136	0.0594281	1.12927	0.389779	0.202777	keep
ENSG00000109814	UGDH	UDP-glucose 6-dehydrogenase [Source:HGNC Symbol;Acc:HGNC:12525]	0	0	11.1606	0		21.5798	20.3112	20.7374	20.8761	0.0229425	7.7126		25.7014	12.1656	9.52717	15.798	0.132762	7.31271		6.37067	15.2518	31.5503	17.7243	0.0379456	7.4777	0.443387	0.164992		28.6637	15.3438	24.282	22.7632	0.0296165	7.83688	0.107834	0.524175	keep
ENSG00000115234	SNX17	sorting nexin 17 [Source:HGNC Symbol;Acc:HGNC:14979]	97.7047	67.722	164.061	109.829		185.826	154.591	98.8075	146.408	0.273551	0.414405		214.957	216.768	187.685	206.47	0.0620539	0.910057		164.363	170.462	166.165	166.997	0.0958093	0.604107	0.0244333	-0.30595		254.064	195.929	209.095	219.696	0.0406956	0.999591	0.267261	0.0895335	keep
ENSG00000144218	AFF3	AF4/FMR2 family member 3 [Source:HGNC Symbol;Acc:HGNC:6473]	4.72765	0	5.5803	3.43598		4.79551	9.02719	9.75876	7.86049	0.114807	1.17075		46.1457	18.8013	20.9598	28.6356	0.0454889	3.02266		16.5637	37.681	24.1885	26.1444	0.0495654	2.89183	0.438782	-0.130828		22.1492	14.1636	17.537	17.9499	0.00587484	2.35181	0.125023	-0.670848	keep
ENSG00000076604	TRAF4	TNF receptor associated factor 4 [Source:HGNC Symbol;Acc:HGNC:12034]	7.87941	11.6762	1.11606	6.89056		10.7899	11.284	13.4183	11.8307	0.161738	0.771201		27.4538	39.8146	21.9125	29.7269	0.00671937	2.09314		67.5291	52.0357	41.0153	53.5267	0.00946175	2.93947	0.0523856	0.846335		28.6637	27.1468	22.933	26.2478	0.00507947	1.9142	0.263986	-0.178933	keep
ENSG00000227081	AC005912.1	ribosomal protein S27 (RPS27) pseudogene	1140.94	875.716	1325.88	1114.18		1044.22	1272.83	1216.19	1177.75	0.369911	0.0800426		1557.86	1261.9	1345.24	1388.33	0.08246	0.317346		1736.64	1887.64	1970.84	1865.04	0.0146221	0.743175	0.042665	0.425829		2036.42	1755.1	2012.7	1934.74	0.00330351	0.796107	0.0060536	0.478761	keep
ENSG00000099219	ERMP1	endoplasmic reticulum metallopeptidase 1 [Source:HGNC Symbol;Acc:HGNC:23703]	31.5177	77.063	34.5979	47.7262		59.9438	56.4199	18.2977	44.8871	0.436515	-0.0882877		133.18	79.6291	129.569	114.126	0.0867335	1.25602		48.4171	60.1102	51.5321	53.3531	0.333806	0.160473	0.0496119	-1.09555		93.8084	90.8828	133.551	106.081	0.0707806	1.15065	0.330642	-0.105373	keep
ENSG00000143119	CD53	CD53 molecule [Source:HGNC Symbol;Acc:HGNC:1686]	25.2141	2.33524	64.7315	30.7603		86.3191	47.3927	41.4747	58.3955	0.198591	0.922575		220.799	90.6887	144.813	152.1	0.0412592	2.30215		68.8032	134.575	90.4441	97.9408	0.0891032	1.66763	0.219622	-0.634515		108.14	54.2936	118.712	93.7152	0.0121636	1.60407	0.0829337	-0.698075	keep
ENSG00000121644	DESI2	desumoylating isopeptidase 2 [Source:HGNC Symbol;Acc:HGNC:24264]	0	0	4.46424	0		0	15.7976	23.1771	12.9915	0.0932006	7.03249		11.0983	4.42384	8.57445	8.03221	0.0514454	6.34558		0	4.48583	3.15503	2.54695	0.303763	4.72626	0.115386	-1.61931		9.12026	15.3438	13.49	12.6514	0.0166621	6.99451	0.170421	0.648932	keep
ENSG00000065357	DGKA	diacylglycerol kinase alpha [Source:HGNC Symbol;Acc:HGNC:2849]	0	21.0172	4.46424	8.49381		7.19326	22.568	3.65954	11.1403	0.190386	0.387305		12.8507	5.5298	21.9125	13.431	0.339471	0.654899		16.5637	9.86883	8.4134	11.6153	0.367178	0.447027	0.392722	-0.207871		20.8463	84.9813	10.792	38.8732	0.110649	2.18111	0.22671	1.52621	keep
ENSG00000146776	ATXN7L1	ataxin 7 like 1 [Source:HGNC Symbol;Acc:HGNC:22210]	0	0	1.11606	0		5.99438	12.4124	10.9786	9.79512	0.0185184	6.62865		8.76185	5.5298	6.66902	6.98689	0.0126702	6.14708		0	2.6915	5.25838	2.64996	0.100652	4.78134	0.0968993	-1.36574		7.81737	9.44237	4.04699	7.10224	0.0375626	6.17037	0.479203	0.0232941	keep
ENSG00000166704	ZNF606	zinc finger protein 606 [Source:HGNC Symbol;Acc:HGNC:25879]	0	0	3.34818	0		1.19888	3.38519	0	1.52802	0.427336	4.02505		4.67298	0	0	0	0.433474	0		30.5792	1.79433	3.15503	11.8429	0.196737	6.9	0.159499	6.9		7.81737	5.90148	20.235	11.3179	0.0474256	6.83516	0.103371	6.83516	keep
ENSG00000198839	ZNF277	zinc finger protein 277 [Source:HGNC Symbol;Acc:HGNC:13070]	9.4553	0	32.3657	13.9403		27.5742	29.3384	39.0351	31.9825	0.0551149	1.19221		50.2346	14.3775	37.156	33.9227	0.102217	1.27692		76.448	54.7272	65.2039	65.4597	0.0177994	2.22323	0.00961702	0.946312		45.6013	51.933	52.6109	50.0484	0.0292978	1.83663	0.158339	0.559708	keep
ENSG00000214535	RPS15AP1	ribosomal protein S15a pseudogene 1 [Source:HGNC Symbol;Acc:HGNC:16598]	105.584	79.3983	85.9366	90.3063		171.439	126.381	151.261	149.694	0.00536954	0.72848		169.396	97.3245	90.5081	119.076	0.12499	0.398599		184.749	191.994	179.836	185.527	0.00508132	1.03791	0.0609159	0.639308		162.862	181.766	176.719	173.782	0.0126201	0.943613	0.107978	0.545014	keep
ENSG00000101191	DIDO1	death inducer-obliterator 1 [Source:HGNC Symbol;Acc:HGNC:2680]	0	0	2.23212	0		7.19326	3.38519	0	3.52615	0.208216	5.18037		10.5142	2.21192	15.2435	9.3232	0.0596947	6.55815		1.27413	7.17733	3.15503	3.86883	0.131703	5.31064	0.204869	-1.2475		2.60579	17.7044	8.09399	9.46807	0.0987831	6.58016	0.493329	0.0220112	keep
ENSG00000071462	BUD23	BUD23 rRNA methyltransferase and ribosome maturation factor [Source:HGNC Symbol;Acc:HGNC:16405]	92.9771	86.404	42.4103	73.9305		81.5236	31.5951	96.3678	69.8289	0.45432	-0.0822309		81.1931	94.0066	80.0282	85.076	0.259575	0.202328		101.931	94.2025	140.924	112.353	0.164663	0.603126	0.1328	0.400798		122.472	249.042	116.014	162.509	0.0760344	1.13522	0.0921543	0.932893	keep
ENSG00000083635	NUFIP1	nuclear FMR1 interacting protein 1 [Source:HGNC Symbol;Acc:HGNC:8057]	4.72765	0	5.5803	3.43598		10.7899	2.2568	12.1985	8.41505	0.0340598	1.2679		13.4348	8.84768	15.2435	12.5087	0.000538619	1.83423		3.8224	15.2518	14.7235	11.2659	0.119168	1.68453	0.406915	-0.149703		28.6637	18.8847	8.09399	18.5475	0.0722141	2.3988	0.233042	0.564565	keep
ENSG00000244754	N4BP2L2	NEDD4 binding protein 2 like 2 [Source:HGNC Symbol;Acc:HGNC:26916]	14.1829	0	12.2767	8.81987		25.1764	15.7976	6.09923	15.6911	0.205609	0.824015		19.8602	34.2848	10.4799	21.5416	0.183392	1.27871		8.91894	19.7377	21.0335	16.5634	0.19827	0.901586	0.295097	-0.377128		27.3608	43.671	29.678	33.5699	0.0609758	1.91636	0.0400535	0.637652	keep
ENSG00000232956	SNHG15	small nucleolar RNA host gene 15 [Source:HGNC Symbol;Acc:HGNC:27797]	6.30353	35.0286	8.92848	16.7536		17.9832	12.4124	4.87938	11.7583	0.332157	-0.507155		35.6315	25.4371	33.3451	31.4712	0.176077	0.905557		52.2395	17.0462	19.9818	29.7558	0.27726	0.82496	0.435152	-0.0805976		53.4187	49.5724	43.1679	48.7197	0.0388455	1.53441	0.0265383	0.628853	keep
ENSG00000167208	SNX20	sorting nexin 20 [Source:HGNC Symbol;Acc:HGNC:30390]	594.108	772.965	481.022	616.032		308.111	259.532	469.64	345.761	0.101818	-0.833046		786.814	1938.75	1406.21	1377.26	0.0607168	1.16059		1216.8	960.866	974.903	1050.86	0.0389039	0.770391	0.254631	-0.390201		1042.32	1233.41	1007.7	1094.48	0.00129276	0.829061	0.211706	-0.331531	keep
ENSG00000274750	H3C6	H3 clustered histone 6 [Source:HGNC Symbol;Acc:HGNC:4769]	0	0	0	0		2.39775	0	0	0	0.211325	0		2.33649	0	1.90543	1.41398	0.0938434	3.92027		0	0	2.10335	0	0.211325	0	0.23672	-3.92027		3.90868	5.90148	6.74499	5.51838	0.0112202	5.81208	0.043844	1.89181	keep
ENSG00000242327	AC023906.1	ribosomal protein S13 (RPS13) pseudogene	99.2806	140.115	79.2403	106.212		193.019	156.847	157.36	169.076	0.0579784	0.670219		178.742	105.066	103.846	129.218	0.279275	0.282621		192.394	222.497	167.216	194.036	0.000621263	0.868765	0.0815118	0.586144		183.708	186.487	246.867	205.687	0.0544012	0.952851	0.0977819	0.67023	keep
ENSG00000145293	ENOPH1	enolase-phosphatase 1 [Source:HGNC Symbol;Acc:HGNC:24599]	22.0624	14.0115	11.1606	15.7448		17.9832	56.4199	14.6381	29.6804	0.217667	0.910353		28.0379	12.1656	2.85815	14.3539	0.384113	-0.132554		8.91894	23.3263	11.5684	14.6046	0.438722	-0.107746	0.490874	0.0248082		41.6926	70.8178	24.282	45.5974	0.0797472	1.5281	0.0766807	1.66066	keep
ENSG00000233558	AL050331.1	RPS5 (40S Ribosomal Protein S5) pseudogene	53.58	147.12	145.088	115.263		219.394	169.26	158.58	182.411	0.153502	0.661809		269.281	179.165	147.671	198.706	0.168641	0.785183		188.572	244.927	189.302	207.6	0.0363289	0.848324	0.431302	0.0631412		276.214	194.749	223.934	231.632	0.0817222	1.00628	0.135109	0.221098	keep
ENSG00000152457	DCLRE1C	DNA cross-link repair 1C [Source:HGNC Symbol;Acc:HGNC:17642]	3.15177	2.33524	15.6248	7.03728		17.9832	10.1556	23.1771	17.1053	0.0258568	1.2694		19.8602	6.63576	22.8652	16.4537	0.064159	1.21371		0	11.6632	18.9302	10.1978	0.236466	0.528885	0.240292	-0.684823		16.9376	28.3271	40.4699	28.5782	0.0155617	2.00651	0.126181	0.792801	keep
ENSG00000257275	AL139020.1	novel transcript, antisense to TCL1A	0	0	0	0		0	0	0	0	#DIV/0!	0		0.584123	0	0	0	0.211325	0		0	0	0	0	#DIV/0!	0	0.211325	0		15.6347	5.90148	0	7.17874	0.127981	6.18562	0.125866	6.18562	keep
ENSG00000173226	IQCB1	IQ motif containing B1 [Source:HGNC Symbol;Acc:HGNC:28949]	0	0	0	0		11.9888	13.5408	9.75876	11.7628	0.0042975	6.8903		13.4348	1.10596	7.62173	7.38751	0.086861	6.22641		1.27413	23.3263	16.8268	13.8091	0.0846165	7.11988	0.293654	0.893471		9.12026	11.803	0	6.97441	0.0950666	6.14454	0.474123	-0.0818764	keep
ENSG00000177954	RPS27	ribosomal protein S27 [Source:HGNC Symbol;Acc:HGNC:10416]	1268.59	957.45	1309.14	1178.39		1089.78	1428.55	1286.94	1268.42	0.345416	0.106208		1424.68	1328.26	1437.65	1396.86	0.0520273	0.245351		1785.06	1753.96	1876.19	1805.07	0.00919192	0.615194	0.00174767	0.369843		2036.42	1992.34	2011.36	2013.37	0.00726109	0.772745	0.000900412	0.527394	keep
ENSG00000196843	ARID5A	AT-rich interaction domain 5A [Source:HGNC Symbol;Acc:HGNC:17361]	39.3971	30.3582	35.7139	35.1564		37.1652	56.4199	76.8503	56.8118	0.115286	0.690843		89.3708	92.9006	59.0684	80.4466	0.029666	1.19194		81.5446	59.213	72.5656	71.1077	0.00567639	1.01415	0.28215	-0.177791		40.3897	105.046	103.873	83.103	0.0893633	1.23875	0.465911	0.0468109	keep
ENSG00000112699	GMDS	GDP-mannose 4,6-dehydratase [Source:HGNC Symbol;Acc:HGNC:4369]	0	0	11.1606	0		35.9663	34.9803	15.858	28.9349	0.0666587	8.18164		20.4443	13.2715	6.66902	13.4616	0.159615	7.08339		26.7568	20.6348	14.7235	20.705	0.0670772	7.70079	0.00242619	0.617404		24.755	15.3438	26.98	22.3596	0.0129613	7.81119	0.130706	0.727803	keep
ENSG00000128908	INO80	INO80 complex ATPase subunit [Source:HGNC Symbol;Acc:HGNC:26956]	0	0	2.23212	0		1.19888	4.51359	9.75876	5.15708	0.068537	5.71619		14.019	12.1656	23.8179	16.6675	0.0156083	7.38952		5.09653	18.8405	16.8268	13.5879	0.0435901	7.09676	0.297259	-0.29276		7.81737	2.36059	18.886	9.68798	0.082402	6.61294	0.0205271	-0.776583	keep
ENSG00000258449	AC023510.1	novel transcript, antisense to LRMP	0	0	0	0		0	0	3.65954	0	0.211325	0		0	0	0	0	#DIV/0!	0		7.6448	0	0	0	0.211325	0	0.211325	0		7.81737	12.9833	0	6.93354	0.103788	6.13618	0.103788	6.13618	keep
ENSG00000183010	PYCR1	pyrroline-5-carboxylate reductase 1 [Source:HGNC Symbol;Acc:HGNC:9721]	33.0935	18.6819	14.5088	22.0948		16.7843	21.4396	10.9786	16.4008	0.208448	-0.427681		43.2251	50.8742	42.8723	45.6572	0.0371277	1.04378		42.0464	45.7555	54.6871	47.4963	0.0535034	1.10063	0.376814	0.0568528		57.3273	44.8513	66.1009	56.0932	0.0305601	1.34018	0.175292	0.296397	keep
ENSG00000109911	ELP4	elongator acetyltransferase complex subunit 4 [Source:HGNC Symbol;Acc:HGNC:1171]	0	0	2.23212	0		1.19888	13.5408	8.53892	7.75952	0.0945693	6.29637		7.5936	11.0596	1.90543	6.85288	0.105768	6.11954		0	2.6915	7.36173	3.35108	0.11025	5.10897	0.258321	-1.01056		9.12026	4.72118	13.49	9.11047	0.0245199	6.5252	0.352922	0.405665	keep
ENSG00000251211	AC136632.2	apolipoprotein A-I binding protein (APOA1BP) pseudogene	6.30353	2.33524	7.81242	5.48373		5.99438	4.51359	6.09923	5.53573	0.483849	0.0133741		4.67298	12.1656	3.81087	6.88314	0.387138	0.322646		2.54827	8.97167	6.31005	5.94333	0.448786	0.114114	0.322229	-0.208532		32.5724	12.9833	21.584	22.3799	0.0356727	2.00933	0.0944186	1.68669	keep
ENSG00000100403	ZC3H7B	zinc finger CCCH-type containing 7B [Source:HGNC Symbol;Acc:HGNC:30869]	1.57588	0	0	0		8.39214	3.38519	9.75876	7.1787	0.0344033	6.18561		21.0284	3.31788	16.1962	13.5142	0.0593747	7.08896		12.7413	4.48583	9.46508	8.89742	0.0264041	6.49144	0.127726	-0.597526		13.0289	2.36059	6.74499	7.37817	0.0603753	6.22461	0.0721158	-0.86435	keep
ENSG00000172340	SUCLG2	succinate-CoA ligase GDP-forming subunit beta [Source:HGNC Symbol;Acc:HGNC:11450]	20.4865	53.7106	41.2942	38.4971		50.3528	42.8791	50.0137	47.7485	0.256804	0.309983		38.5521	23.2252	29.5342	30.4372	0.31305	-0.337926		5.09653	28.7093	36.8086	23.5382	0.063797	-0.707374	0.327688	-0.369448		108.14	62.5557	89.0339	86.5766	0.0844597	1.16715	0.0120979	1.50508	keep
ENSG00000131732	ZCCHC9	zinc finger CCHC-type containing 9 [Source:HGNC Symbol;Acc:HGNC:25424]	0	0	7.81242	0		8.39214	13.5408	17.0778	13.0036	0.0113042	7.03382		16.3554	12.1656	2.85815	10.4597	0.175691	6.72243		10.1931	13.4575	17.8785	13.843	0.00480628	7.1234	0.320096	0.400971		22.1492	16.5241	13.49	17.3878	0.0461723	7.4502	0.0337584	0.727776	keep
ENSG00000167613	LAIR1	leukocyte associated immunoglobulin like receptor 1 [Source:HGNC Symbol;Acc:HGNC:6477]	26.79	28.0229	22.3212	25.7114		31.1708	19.1828	19.5175	23.2904	0.295582	-0.142093		65.4218	84.0529	78.1228	75.8658	0.00647083	1.55734		72.6256	46.6527	39.9637	53.0806	0.0487677	1.04289	0.134004	-0.514449		62.5389	57.8345	56.6579	59.0104	0.0014398	1.19541	0.0707558	-0.361937	keep
ENSG00000277448	LINC02338	long intergenic non-protein coding RNA 2338 [Source:HGNC Symbol;Acc:HGNC:53258]	0	0	0	0		0	0	0	0	#DIV/0!	0		0	0	0	0	#DIV/0!	0		0	1.79433	0	0	0.211325	0	0.211325	0		2.60579	7.08178	6.74499	5.47752	0.0313087	5.80155	0.0313087	5.80155	keep
ENSG00000184897	H1-10	H1.10 linker histone [Source:HGNC Symbol;Acc:HGNC:4722]	1872.15	2162.43	1466.5	1833.7		1318.76	1182.56	1404.04	1301.79	0.0912905	-0.494226		707.957	1637.93	1319.51	1221.8	0.0877162	-0.585708		1815.64	1662.45	1861.46	1779.85	0.427103	-0.0429946	0.108166	0.542713		2948.45	3275.32	3217.36	3147.04	0.0133495	0.77921	0.00406398	1.36492	keep
ENSG00000167632	TRAPPC9	trafficking protein particle complex 9 [Source:HGNC Symbol;Acc:HGNC:30832]	0	0	3.34818	0		10.7899	3.38519	9.75876	7.97795	0.0428479	6.33592		9.93009	0	16.1962	8.70876	0.0950607	6.46087		10.1931	6.28017	5.25838	7.24387	0.0622814	6.19847	0.399437	-0.262398		13.0289	9.44237	9.44299	10.6381	0.0207392	6.74659	0.360939	0.285728	keep
ENSG00000112137	PHACTR1	phosphatase and actin regulator 1 [Source:HGNC Symbol;Acc:HGNC:20990]	33.0935	4.67049	39.0621	25.6087		28.773	24.8248	40.2549	31.2842	0.26194	0.287783		23.949	24.3311	10.4799	19.5867	0.354633	-0.385037		16.5637	32.298	29.4469	26.1029	0.487263	0.0274682	0.241822	0.412506		66.4476	51.933	93.0809	70.4872	0.00894133	1.45715	0.0451182	1.84219	keep
ENSG00000167799	NUDT8	nudix hydrolase 8 [Source:HGNC Symbol;Acc:HGNC:8055]	22.0624	16.3467	12.2767	16.8952		10.7899	15.7976	7.31907	11.3022	0.107054	-0.575821		12.8507	27.649	20.9598	20.4865	0.316732	0.276567		7.6448	0.897167	4.2067	4.24956	0.0158561	-1.96619	0.0604521	-2.24276		58.6302	31.868	44.5169	45.0051	0.0241822	1.40816	0.0889529	1.13159	keep
ENSG00000082641	NFE2L1	nuclear factor, erythroid 2 like 1 [Source:HGNC Symbol;Acc:HGNC:7781]	26.79	25.6877	40.1782	30.8853		25.1764	32.7235	43.9144	33.9381	0.17473	0.135569		74.1836	86.2649	103.846	88.0982	0.00376073	1.50917		62.4326	95.9968	77.824	78.7511	0.0254672	1.34755	0.231652	-0.161618		80.7794	44.8513	90.3829	72.0045	0.0325191	1.21851	0.183552	-0.29066	keep
ENSG00000066827	ZFAT	zinc finger and AT-hook domain containing [Source:HGNC Symbol;Acc:HGNC:19899]	0	0	4.46424	0		13.1876	7.89879	9.75876	10.2817	0.0315955	6.6979		3.50474	8.84768	10.4799	7.61077	0.0290289	6.2688		0	4.48583	4.2067	2.89751	0.228346	4.90569	0.0144214	-1.36311		0	24.7862	22.933	15.9064	0.0960375	7.3225	0.150028	1.0537	keep
ENSG00000167904	TMEM68	transmembrane protein 68 [Source:HGNC Symbol;Acc:HGNC:26510]	3.15177	0	1.11606	1.42261		5.99438	1.1284	7.31907	4.81395	0.0753344	1.69034		14.019	0	5.7163	6.57842	0.121629	2.13296		0	12.5603	4.2067	5.58901	0.22898	1.90163	0.454623	-0.231328		11.726	8.26207	12.141	10.7097	0.00436611	2.82771	0.166072	0.694748	keep
ENSG00000196954	CASP4	caspase 4 [Source:HGNC Symbol;Acc:HGNC:1505]	20.4865	0	15.6248	12.0371		20.3809	14.6692	13.4183	16.1561	0.259536	0.421559		10.5142	4.42384	3.81087	6.24964	0.188315	-0.934678		3.8224	18.8405	19.9818	14.2149	0.426117	0.238094	0.195772	1.17277		61.236	31.868	35.0739	42.726	0.0191037	1.81906	0.0184482	2.75374	keep
ENSG00000196705	ZNF431	zinc finger protein 431 [Source:HGNC Symbol;Acc:HGNC:20809]	0	0	5.5803	0		11.9888	5.64199	7.31907	8.31661	0.0815873	6.39517		14.6031	11.0596	12.3853	12.6827	0.0203754	6.99804		5.09653	3.58867	13.6718	7.45233	0.0258445	6.23885	0.127473	-0.759196		7.81737	21.2453	13.49	14.1842	0.0549197	7.15828	0.394181	0.160234	keep
ENSG00000100908	EMC9	ER membrane protein complex subunit 9 [Source:HGNC Symbol;Acc:HGNC:20273]	0	0	6.69636	0		9.59102	14.6692	8.53892	10.933	0.0724197	6.78569		8.17772	9.95364	1.90543	6.67893	0.219805	6.08299		5.09653	2.6915	7.36173	5.04992	0.0793957	5.68648	0.35292	-0.396508		7.81737	28.3271	12.141	16.0952	0.0982838	7.33942	0.112332	1.25643	keep
ENSG00000185753	CXorf38	chromosome X open reading frame 38 [Source:HGNC Symbol;Acc:HGNC:28589]	14.1829	0	7.81242	7.33179		11.9888	9.02719	15.858	12.2913	0.150513	0.737548		15.1872	8.84768	17.1489	13.7279	0.0706675	0.895803		22.9344	11.6632	13.6718	16.0898	0.0173513	1.1233	0.271366	0.227499		22.1492	47.2118	20.235	29.8653	0.105482	2.01151	0.142689	1.11571	keep
ENSG00000234287	AC099560.2	ribosomal protein S27 (RPS27) pseudogene	1241.8	1046.19	1592.62	1293.53		1257.62	1399.21	1365.01	1340.61	0.403	0.0515721		1744.78	1357.01	1615.81	1572.53	0.0916696	0.281751		1992.75	2073.35	2320	2128.7	0.00651027	0.718609	0.0344792	0.436858		2233.16	2033.65	2301.39	2189.4	0.00536502	0.759172	0.00534457	0.477421	keep
ENSG00000136280	CCM2	CCM2 scaffold protein [Source:HGNC Symbol;Acc:HGNC:21708]	44.1247	4.67049	26.7854	25.1935		34.7674	56.4199	37.8152	43.0008	0.212995	0.768947		49.6505	35.3907	60.0212	48.3541	0.0600887	0.93785		43.3205	56.5215	44.1704	48.0041	0.138815	0.927391	0.488842	-0.0104581		72.9621	80.2601	55.3089	69.5104	0.0526056	1.46053	0.139212	0.522683	keep
ENSG00000160445	ZER1	zyg-11 related cell cycle regulator [Source:HGNC Symbol;Acc:HGNC:30960]	55.1559	72.3925	77.0082	68.1855		71.9326	92.5287	118.325	94.2621	0.0384502	0.466628		48.4822	113.914	101.941	88.1123	0.14702	0.369399		141.429	159.696	167.216	156.114	8.97499e-05	1.19387	0.019093	0.824469		123.775	132.193	138.947	131.638	0.000873647	0.948023	0.0609944	0.578624	keep
ENSG00000168411	RFWD3	ring finger and WD repeat domain 3 [Source:HGNC Symbol;Acc:HGNC:25539]	17.3347	2.33524	3.34818	7.67271		25.1764	27.0816	18.2977	23.5186	0.0418976	1.60343		26.2855	9.95364	28.5815	21.6069	0.0664936	1.48166		1.27413	16.149	5.25838	7.5605	0.495431	-0.0209786	0.149994	-1.50264		41.6926	10.6227	43.1679	31.8277	0.0587563	2.03832	0.0830088	0.556657	keep
ENSG00000072518	MARK2	microtubule affinity regulating kinase 2 [Source:HGNC Symbol;Acc:HGNC:3332]	18.9106	58.3811	79.2403	52.1773		82.7225	130.894	62.2121	91.9429	0.148885	0.816122		72.4313	123.867	103.846	100.048	0.0293291	0.937881		42.0464	137.267	86.2374	88.5168	0.11856	0.761395	0.234313	-0.176486		201.949	149.898	41.8189	131.222	0.170947	1.32885	0.315018	0.390968	keep
ENSG00000141582	CBX4	chromobox 4 [Source:HGNC Symbol;Acc:HGNC:1554]	28.3659	0	2.23212	10.1993		8.39214	11.284	7.31907	8.9984	0.455739	-0.178867		37.3839	27.649	22.8652	29.2994	0.0361221	1.51323		82.8187	60.1102	76.7723	73.2337	0.00444051	2.83193	0.00977938	1.31869		29.9666	53.1133	48.5639	43.8813	0.0862484	2.09434	0.158053	0.581105	keep
ENSG00000138760	SCARB2	scavenger receptor class B member 2 [Source:HGNC Symbol;Acc:HGNC:1665]	0	0	0	0		23.9775	2.2568	4.87938	10.3712	0.134484	6.71029		18.1078	9.95364	20.0071	16.0228	0.0175508	7.33296		3.8224	8.0745	9.46508	7.12066	0.0261954	6.17406	0.0681726	-1.1589		10.4232	0	10.792	7.07171	0.0918134	6.16425	0.0027629	-1.16872	keep
ENSG00000122224	LY9	lymphocyte antigen 9 [Source:HGNC Symbol;Acc:HGNC:6730]	0	0	0	0		0	0	0	0	#DIV/0!	0		5.25711	6.63576	0	3.96429	0.0944674	5.34493		0	11.6632	11.5684	7.74386	0.0917551	6.29349	0.260473	0.948562		10.4232	0	10.792	7.07171	0.0918134	6.16425	0.303306	0.819315	keep
ENSG00000235189	AL034405.1	novel transcript	0	0	0	0		0	0	6.09923	0	0.211325	0		0.584123	0	0	0	0.211325	0		0	0	0	0	#DIV/0!	0	0.211325	0		10.4232	0	10.792	7.07171	0.0918134	6.16425	0.0921865	6.16425	keep
ENSG00000242071	RPL7AP6	ribosomal protein L7a pseudogene 6 [Source:HGNC Symbol;Acc:HGNC:19785]	111.888	70.0573	141.74	107.895		234.98	163.618	104.907	167.835	0.173402	0.636938		293.814	100.642	139.097	177.851	0.17163	0.720517		96.8342	223.395	157.751	159.327	0.212459	0.56193	0.431102	-0.158587		222.795	198.29	195.605	205.563	0.024524	0.92932	0.319974	0.208803	keep
ENSG00000137500	CCDC90B	coiled-coil domain containing 90B [Source:HGNC Symbol;Acc:HGNC:28108]	45.7006	37.3639	85.9366	56.3337		40.7618	38.3655	40.2549	39.7941	0.188336	-0.500382		45.5616	65.2516	64.7847	58.5327	0.445593	0.0551472		112.124	89.7167	73.6173	91.8192	0.14043	0.70381	0.0966206	0.648662		123.775	147.537	87.6849	119.666	0.0938569	1.08558	0.0428602	1.03044	keep
ENSG00000226360	RPL10AP6	ribosomal protein L10a pseudogene 6 [Source:HGNC Symbol;Acc:HGNC:36504]	135.526	93.4097	142.856	123.93		245.77	203.112	200.055	216.312	0.0172012	0.803086		332.366	122.762	208.645	221.258	0.0978806	0.835684		187.298	204.554	220.852	204.234	0.0214202	0.720238	0.411714	-0.115446		200.646	223.076	267.102	230.274	0.0178848	0.893286	0.455527	0.0576023	keep
ENSG00000115977	AAK1	AP2 associated kinase 1 [Source:HGNC Symbol;Acc:HGNC:19679]	11.0312	0	20.0891	10.3734		21.5798	15.7976	3.65954	13.679	0.386017	0.395735		47.8981	90.6887	99.0825	79.2231	0.0259979	2.92101		36.9499	82.5393	53.6354	57.7082	0.0582133	2.46454	0.107343	-0.456467		40.3897	47.2118	25.631	37.7442	0.0757429	1.85334	0.080764	-1.06767	keep
ENSG00000187601	MAGEH1	MAGE family member H1 [Source:HGNC Symbol;Acc:HGNC:24092]	0	0	0	0		7.19326	9.02719	3.65954	6.62666	0.0260626	6.07182		1.75237	5.5298	8.57445	5.28554	0.0578374	5.75102		0	4.48583	10.5168	5.00086	0.121212	5.67267	0.412469	-0.0783499		6.51447	0	14.839	7.11782	0.119633	6.17349	0.335013	0.422472	keep
ENSG00000143751	SDE2	SDE2 telomere maintenance homolog [Source:HGNC Symbol;Acc:HGNC:26643]	6.30353	0	14.5088	6.93744		20.3809	29.3384	12.1985	20.6392	0.136264	1.55924		12.2666	6.63576	18.1016	12.3347	0.0140069	0.821244		19.112	10.766	22.0852	17.3211	0.0104138	1.30771	0.0165505	0.486466		36.481	16.5241	33.7249	28.91	0.0171327	2.04343	0.0288365	1.22219	keep
ENSG00000134330	IAH1	isoamyl acetate hydrolyzing esterase 1 (putative) [Source:HGNC Symbol;Acc:HGNC:27696]	22.0624	44.3696	35.7139	34.0486		64.7394	38.3655	45.1343	49.4131	0.198378	0.535981		58.4123	21.0132	57.163	45.5295	0.293882	0.418139		48.4171	72.6705	67.3072	62.7983	0.00140788	0.881192	0.220904	0.463053		92.5055	43.671	99.8258	78.6674	0.0943312	1.20577	0.0146217	0.787632	keep
ENSG00000232228	RPL36AP16	ribosomal protein L36a pseudogene 16 [Source:HGNC Symbol;Acc:HGNC:36416]	11.0312	9.34097	12.2767	10.8829		22.7787	10.1556	14.6381	15.8575	0.141298	0.538967		15.1872	15.4834	11.4326	14.0344	0.134356	0.363948		12.7413	23.3263	43.1187	26.3955	0.103802	1.27048	0.172969	0.906533		14.3318	28.3271	63.4029	35.3539	0.112125	1.69068	0.155155	1.32673	keep
ENSG00000236439	AC099336.2	ribosomal protein S27 (metallopanstimulin 1) (RPS27) pseudogene	1107.85	931.762	1273.42	1104.34		999.863	1145.32	1136.9	1094.03	0.467573	-0.0135391		1458.56	1247.52	1373.82	1359.97	0.0411681	0.300355		1768.5	1764.73	1810.98	1781.4	0.00781795	0.689775	0.00994692	0.389419		1921.77	1714.97	1925.02	1853.92	0.00219126	0.747336	0.00167364	0.446981	keep
ENSG00000127663	KDM4B	lysine demethylase 4B [Source:HGNC Symbol;Acc:HGNC:29136]	4.72765	2.33524	13.3927	6.81854		10.7899	11.284	4.87938	8.98442	0.363673	0.392927		18.6919	4.42384	5.7163	9.61069	0.349542	0.489107		17.8379	15.2518	34.7053	22.5983	0.0146988	1.71405	0.136669	1.22494		49.51	33.0483	5.39599	29.3181	0.145001	2.08816	0.0942395	1.59906	keep
ENSG00000104856	RELB	RELB proto-oncogene, NF-kB subunit [Source:HGNC Symbol;Acc:HGNC:9956]	3.15177	35.0286	24.5533	20.9112		21.5798	14.6692	46.3541	27.5344	0.336412	0.395302		19.8602	19.9073	46.6831	28.8169	0.283231	0.460749		25.4827	32.298	36.8086	31.5298	0.141047	0.590121	0.360253	0.129372		44.2984	79.0798	53.9599	59.1127	0.00672797	1.49475	0.0928001	1.034	keep
ENSG00000211459	MT-RNR1	mitochondrially encoded 12S rRNA [Source:HGNC Symbol;Acc:HGNC:7470]	1024.32	789.312	1092.62	968.753		1262.42	1569.6	1260.1	1364.04	0.0889526	0.493642		1280.98	881.45	919.372	1027.27	0.343148	0.0846032		620.503	919.596	926.526	822.208	0.221483	-0.236598	0.231587	-0.321202		1663.8	1366.78	1920.97	1650.52	0.006013	0.768656	0.0414142	0.684053	keep
ENSG00000196405	EVL	Enah/Vasp-like [Source:HGNC Symbol;Acc:HGNC:20234]	15.7588	23.3524	29.0176	22.7096		10.7899	23.6964	20.7374	18.4079	0.11446	-0.301502		61.917	33.1788	23.8179	39.6379	0.191219	0.800875		39.4981	74.4648	44.1704	52.7111	0.0547804	1.2112	0.27887	0.410325		58.6302	43.671	60.7049	54.3354	0.0199311	1.2549	0.169314	0.454028	keep
ENSG00000042088	TDP1	tyrosyl-DNA phosphodiesterase 1 [Source:HGNC Symbol;Acc:HGNC:18884]	0	0	8.92848	0		23.9775	11.284	15.858	17.0398	0.0553471	7.42121		28.0379	11.0596	23.8179	20.9718	0.036411	7.71917		8.91894	26.915	3.15503	12.9963	0.200108	7.03302	0.286223	-0.686152		18.2405	21.2453	16.188	18.5579	0.0335105	7.54365	0.369841	-0.175524	keep
ENSG00000230837	RPL31P2	ribosomal protein L31 pseudogene 2 [Source:HGNC Symbol;Acc:HGNC:16575]	28.3659	32.6934	41.2942	34.1178		32.3697	47.3927	46.3541	42.0388	0.0726821	0.300402		72.4313	22.1192	39.0614	44.5373	0.301119	0.3835		48.4171	60.1102	69.4106	59.3126	0.00516088	0.79602	0.264053	0.41252		62.5389	93.2434	67.4499	74.4107	0.0302576	1.1227	0.164954	0.739199	keep
ENSG00000115232	ITGA4	integrin subunit alpha 4 [Source:HGNC Symbol;Acc:HGNC:6140]	52.0041	74.7278	100.445	75.7258		107.899	76.7311	53.6732	79.4344	0.455949	0.0688907		191.008	109.49	125.759	142.086	0.105032	0.907015		56.0619	80.745	104.116	80.3076	0.0121119	0.0846431	0.11692	-0.822372		157.65	138.095	144.343	146.696	0.0300362	0.953051	0.416317	0.0460359	keep
ENSG00000182013	PNMA8A	PNMA family member 8A [Source:HGNC Symbol;Acc:HGNC:25578]	0	0	0	0		0	12.4124	0	0	0.211325	0		0.584123	5.5298	0	2.03797	0.182597	4.41817		0	0	0	0	#DIV/0!	0	0.182597	-4.41817		7.81737	1.1803	8.09399	5.69722	0.0639266	5.85729	0.229008	1.43912	keep
ENSG00000154727	GABPA	GA binding protein transcription factor subunit alpha [Source:HGNC Symbol;Acc:HGNC:4071]	0	0	6.69636	0		16.7843	21.4396	20.7374	19.6537	0.00750927	7.62598		15.1872	3.31788	4.76358	7.75622	0.194607	6.29576		12.7413	5.383	10.5168	9.54703	0.0585344	6.59201	0.264438	0.296249		15.6347	7.08178	25.631	16.1158	0.0295202	7.34126	0.15865	1.04549	keep
ENSG00000181852	RNF41	ring finger protein 41 [Source:HGNC Symbol;Acc:HGNC:18401]	15.7588	23.3524	32.3657	23.8257		39.5629	36.1087	42.6946	39.4554	0.0318681	0.725316		53.7393	64.1457	30.4869	49.4573	0.101969	1.05054		71.3515	99.5855	90.4441	87.127	0.00519874	1.86622	0.0458965	0.815677		35.1781	75.539	64.7519	58.4897	0.0339674	1.29209	0.307337	0.241548	keep
ENSG00000125347	IRF1	interferon regulatory factor 1 [Source:HGNC Symbol;Acc:HGNC:6116]	9.4553	0	15.6248	8.36005		4.79551	11.284	3.65954	6.57968	0.409803	-0.340888		17.5237	13.2715	17.1489	15.9814	0.0770758	0.926653		6.37067	0	10.5168	5.62914	0.103661	-0.562347	0.0169806	-1.489		29.9666	17.7044	51.2619	32.9776	0.0237774	1.96712	0.0976277	1.04047	keep
ENSG00000122390	NAA60	N-alpha-acetyltransferase 60, NatF catalytic subunit [Source:HGNC Symbol;Acc:HGNC:25875]	23.6382	32.6934	11.1606	22.4974		35.9663	32.7235	7.31907	25.3363	0.309603	0.170732		32.1268	38.7086	71.4538	47.4297	0.147098	1.07267		42.0464	31.4008	55.7388	43.062	0.130867	0.933604	0.31058	-0.139067		54.7216	66.0966	45.8659	55.5614	0.00051238	1.30052	0.33909	0.227847	keep
ENSG00000155111	CDK19	cyclin dependent kinase 19 [Source:HGNC Symbol;Acc:HGNC:19338]	0	7.00573	2.23212	3.07928		56.3472	5.64199	18.2977	26.7623	0.15005	3.07881		14.6031	15.4834	11.4326	13.8397	0.0153882	2.13243		20.3861	2.6915	14.7235	12.6004	0.160607	1.9981	0.425563	-0.13433		13.0289	14.1636	18.886	15.3595	0.0235975	2.28172	0.32976	0.149293	keep
ENSG00000067369	TP53BP1	tumor protein p53 binding protein 1 [Source:HGNC Symbol;Acc:HGNC:11999]	3.15177	4.67049	4.46424	4.0955		14.3865	9.02719	20.7374	14.717	0.0457263	1.82034		14.6031	7.74172	13.338	11.8943	0.0439328	1.51543		8.91894	15.2518	12.6201	12.2636	0.0138746	1.55919	0.466138	0.0437556		15.6347	11.803	24.282	17.2399	0.0350582	2.04718	0.104953	0.531748	keep
ENSG00000204628	RACK1	receptor for activated C kinase 1 [Source:HGNC Symbol;Acc:HGNC:4399]	2215.69	1683.71	1987.7	1962.37		2413.34	2368.51	1979.81	2253.89	0.145814	0.199809		2843.51	2266.11	2370.36	2493.33	0.0097632	0.345461		3296.18	3869.48	3677.71	3614.46	0.017726	0.88115	0.0415289	0.535689		3427.91	3314.27	3085.16	3275.78	0.00743725	0.739214	0.0148799	0.393753	keep
ENSG00000140262	TCF12	transcription factor 12 [Source:HGNC Symbol;Acc:HGNC:11623]	0	0	12.2767	0		25.1764	9.02719	2.43969	12.2144	0.25317	6.94421		22.1967	13.2715	4.76358	13.4106	0.200346	7.07795		11.4672	16.149	13.6718	13.7627	0.0782062	7.11506	0.478587	0.0371132		16.9376	15.3438	39.1209	23.8008	0.0158696	7.90092	0.241574	0.822968	keep
ENSG00000236312	RPL34P34	ribosomal protein L34 pseudogene 34 [Source:HGNC Symbol;Acc:HGNC:35848]	215.896	254.541	193.078	221.172		161.848	139.921	245.189	182.32	0.254436	-0.27856		241.243	248.841	236.274	242.119	0.140108	0.130493		317.259	379.502	361.776	352.846	0.0108568	0.673626	0.0119326	0.543133		336.147	417.825	407.397	387.123	0.012903	0.807344	0.0142938	0.676851	keep
ENSG00000148362	PAXX	PAXX non-homologous end joining factor [Source:HGNC Symbol;Acc:HGNC:27849]	18.9106	23.3524	60.2673	34.1768		15.5854	29.3384	25.6168	23.5135	0.238548	-0.537619		51.987	81.841	43.825	59.2176	0.186509	0.791231		53.5136	66.3903	37.8603	52.5881	0.232455	0.620246	0.154805	-0.170985		32.5724	93.2434	140.296	88.7038	0.059193	1.37339	0.242228	0.582161	keep
ENSG00000163795	ZNF513	zinc finger protein 513 [Source:HGNC Symbol;Acc:HGNC:26498]	4.72765	0	0	0		10.7899	14.6692	28.0564	17.8385	0.0630894	7.48692		3.50474	0	2.85815	2.12096	0.348155	4.47311		5.09653	10.766	14.7235	10.1953	0.0908303	6.68585	0.06569	2.21273		42.9955	8.26207	0	17.0859	0.156905	7.42508	0.17958	2.95196	keep
ENSG00000211455	STK38L	serine/threonine kinase 38 like [Source:HGNC Symbol;Acc:HGNC:17848]	45.7006	77.063	118.302	80.3553		63.5405	77.8595	119.545	86.9816	0.179427	0.11418		129.091	236.675	195.307	187.025	0.0283375	1.21774		290.502	269.15	256.609	272.087	0.0123797	1.75834	0.0806968	0.5406		140.713	156.979	179.417	159.036	0.00758825	0.984002	0.204737	-0.233736	keep
ENSG00000106723	SPIN1	spindlin 1 [Source:HGNC Symbol;Acc:HGNC:11243]	6.30353	0	5.5803	3.96128		20.3809	19.1828	25.6168	21.7268	0.00539493	2.4261		36.7998	5.5298	12.3853	18.2383	0.110351	2.17485		5.09653	11.6632	12.6201	9.79327	0.130704	1.28451	0.273516	-0.89034		24.755	12.9833	18.886	18.8747	0.00690867	2.22407	0.464634	0.049221	keep
ENSG00000142676	RPL11	ribosomal protein L11 [Source:HGNC Symbol;Acc:HGNC:10301]	1145.67	938.768	1450.88	1178.44		1735.97	1771.59	1277.18	1594.91	0.151681	0.43657		2155.41	1115.91	1297.6	1522.98	0.212146	0.36999		1672.94	2015.93	1975.05	1887.97	0.030518	0.679916	0.242059	0.309926		2264.43	1687.82	2005.96	1986.07	0.0197229	0.752992	0.0626085	0.383002	keep
ENSG00000155090	KLF10	Kruppel like factor 10 [Source:HGNC Symbol;Acc:HGNC:11810]	4.72765	0	13.3927	6.04012		13.1876	22.568	12.1985	15.9847	0.143106	1.38935		19.8602	7.74172	7.62173	11.7412	0.224955	0.947477		8.91894	22.4292	15.7751	15.7077	0.135053	1.36429	0.328653	0.416815		22.1492	21.2453	33.7249	25.7065	0.00170965	2.07139	0.0897211	1.12392	keep
ENSG00000115289	PCGF1	polycomb group ring finger 1 [Source:HGNC Symbol;Acc:HGNC:17615]	0	0	3.34818	0		17.9832	12.4124	1.21985	10.5385	0.128317	6.73315		15.1872	3.31788	5.7163	8.07379	0.116809	6.35293		3.8224	3.58867	7.36173	4.92426	0.000519579	5.65084	0.262541	-0.702093		7.81737	4.72118	20.235	10.9245	0.0575399	6.78457	0.348934	0.431636	keep
ENSG00000007545	CRAMP1	cramped chromatin regulator homolog 1 [Source:HGNC Symbol;Acc:HGNC:14122]	0	0	1.11606	0		4.79551	0	3.65954	2.81835	0.109714	4.86708		5.25711	1.10596	0	2.12102	0.223945	4.47315		0	0	8.4134	0	0.211325	0	0.440707	-4.47315		14.3318	1.1803	6.74499	7.41904	0.104806	6.23248	0.0942189	1.75932	keep
ENSG00000188786	MTF1	metal regulatory transcription factor 1 [Source:HGNC Symbol;Acc:HGNC:7428]	0	0	0	0		3.59663	4.51359	15.858	7.9894	0.0899969	6.33796		5.25711	8.84768	12.3853	8.83003	0.0251248	6.48059		3.8224	9.86883	3.15503	5.61542	0.0596416	5.83679	0.203735	-0.643806		1.30289	5.90148	9.44299	5.54912	0.0713569	5.81995	0.0051826	-0.66064	keep
ENSG00000186469	GNG2	G protein subunit gamma 2 [Source:HGNC Symbol;Acc:HGNC:4404]	11.0312	4.67049	8.92848	8.21005		3.59663	11.284	21.9572	12.2793	0.285038	0.574998		23.3649	7.74172	32.3924	21.1663	0.0795267	1.35564		15.2896	14.3547	19.9818	16.542	0.028389	1.0019	0.253038	-0.35374		42.9955	20.065	20.235	27.7652	0.0451965	1.74553	0.281655	0.389892	keep
ENSG00000214756	CSKMT	citrate synthase lysine methyltransferase [Source:HGNC Symbol;Acc:HGNC:33113]	6.30353	0	18.973	8.42552		16.7843	27.0816	9.75876	17.8749	0.231391	1.07612		37.3839	9.95364	26.6761	24.6712	0.0804265	1.5388		26.7568	21.532	41.0153	29.768	0.000240651	1.80874	0.292522	0.269939		36.481	30.6877	29.678	32.2822	0.034159	1.92534	0.185672	0.386539	keep
ENSG00000227615	AP001324.1	ribosomal protein S12 (RPS12) pseudogene	512.162	268.553	551.334	444.016		734.912	909.489	686.773	777.058	0.0831593	0.80727		754.103	453.444	486.838	564.795	0.163949	0.347045		609.036	590.336	711.984	637.119	0.0510255	0.520851	0.291768	0.173806		794.765	722.341	826.936	781.347	0.01428	0.815212	0.0693292	0.468167	keep
ENSG00000156011	PSD3	pleckstrin and Sec7 domain containing 3 [Source:HGNC Symbol;Acc:HGNC:19093]	0	0	0	0		0	0	0	0	#DIV/0!	0		0.584123	0	1.90543	0.829852	0.139394	3.217		0	2.6915	0	0	0.211325	0	0.482593	-3.217		0	10.6227	9.44299	6.68855	0.0924554	6.08503	0.110855	2.86803	keep
ENSG00000164587	RPS14	ribosomal protein S14 [Source:HGNC Symbol;Acc:HGNC:10387]	5019.19	3974.58	4807.99	4600.59		5601.15	6146.38	5544.2	5763.91	0.0741679	0.325224		4806.16	4299.97	4927.45	4677.86	0.335508	0.0240313		6370.67	6172.51	6666.57	6403.25	0.00905482	0.476978	0.00133062	0.452946		7946.35	7496.06	7249.51	7563.98	0.00546161	0.717315	0.00472227	0.693284	keep
ENSG00000170035	UBE2E3	ubiquitin conjugating enzyme E2 E3 [Source:HGNC Symbol;Acc:HGNC:12479]	4.72765	0	11.1606	5.29608		25.1764	27.0816	21.9572	24.7384	0.027179	2.20259		28.0379	3.31788	8.57445	13.3101	0.206996	1.31333		6.37067	10.766	16.8268	11.3212	0.0749707	1.08172	0.42927	-0.231609		33.8753	20.065	16.188	23.3761	0.0619184	2.12121	0.0483309	0.807874	keep
ENSG00000168522	FNTA	farnesyltransferase, CAAX box, alpha [Source:HGNC Symbol;Acc:HGNC:3782]	18.9106	4.67049	15.6248	13.0686		43.1596	32.7235	71.9709	49.2847	0.0350222	1.90696		57.2441	37.6026	40.0141	44.9536	0.00791201	1.77454		57.336	31.4008	37.8603	42.1991	0.0131788	1.68352	0.136676	-0.091017		33.8753	60.1951	24.282	39.4508	0.107118	1.5866	0.36803	-0.187936	keep
ENSG00000112799	LY86	lymphocyte antigen 86 [Source:HGNC Symbol;Acc:HGNC:16837]	0	7.00573	47.9906	18.3321		27.5742	44.0075	39.0351	36.8723	0.15843	1.00422		107.479	68.5695	55.2576	77.1019	0.0897948	2.06642		101.931	81.6422	96.7541	93.4423	0.0196591	2.3434	0.17735	0.276983		80.7794	40.1301	80.9399	67.2831	0.0457151	1.87017	0.31793	-0.196249	keep
ENSG00000166164	BRD7	bromodomain containing 7 [Source:HGNC Symbol;Acc:HGNC:14310]	7.87941	2.33524	1.11606	3.77691		3.59663	6.77039	6.09923	5.48875	0.312992	0.52762		17.5237	2.21192	6.66902	8.80154	0.10901	1.19915		7.6448	8.0745	10.5168	8.74535	0.109428	1.19001	0.495983	-0.00913596		22.1492	12.9833	17.537	17.5565	0.00730796	2.18722	0.0256892	0.98807	keep
ENSG00000087206	UIMC1	ubiquitin interaction motif containing 1 [Source:HGNC Symbol;Acc:HGNC:30298]	0	0	5.5803	0		2.39775	12.4124	0	4.93671	0.307187	5.65441		7.00948	0	6.66902	4.5595	0.170439	5.5421		0	0	2.10335	0	0.211325	0	0.100557	-5.5421		3.90868	18.8847	20.235	14.3428	0.0536845	7.17421	0.138821	1.6321	keep
ENSG00000179886	TIGD5	tigger transposable element derived 5 [Source:HGNC Symbol;Acc:HGNC:18336]	0	0	1.11606	0		5.99438	3.38519	7.31907	5.56622	0.0145668	5.82431		6.42535	7.74172	1.90543	5.3575	0.072168	5.77017		3.8224	3.58867	5.25838	4.22315	0.000865855	5.43401	0.334574	-0.336159		3.90868	9.44237	6.74499	6.69868	0.0303843	6.08718	0.29672	0.317014	keep
ENSG00000102572	STK24	serine/threonine kinase 24 [Source:HGNC Symbol;Acc:HGNC:11403]	26.79	23.3524	64.7315	38.2913		70.7337	82.3731	34.1557	62.4208	0.237751	0.703557		39.1362	24.3311	45.7304	36.3993	0.427756	-0.0729128		34.4016	45.7555	25.2402	35.1324	0.440577	-0.123875	0.463456	-0.0509626		108.14	73.1784	78.2419	86.5202	0.0664961	1.17392	0.0207956	1.24684	keep
ENSG00000244192	AC113367.1	ribosomal protein L11 (RPL11) pseudogene	11.0312	30.3582	53.5709	31.6534		58.745	32.7235	57.3327	49.6004	0.175658	0.646346		106.895	30.9669	58.1157	65.3257	0.196153	1.04295		22.9344	94.2025	106.219	74.452	0.0566637	1.23134	0.431626	0.18839		95.1113	43.671	98.4768	79.0864	0.0731951	1.31834	0.228685	0.275394	keep
ENSG00000205339	IPO7	importin 7 [Source:HGNC Symbol;Acc:HGNC:9852]	25.2141	4.67049	62.4994	30.7947		59.9438	66.5755	35.3755	53.965	0.235929	0.807336		108.647	84.0529	118.137	103.612	0.00693977	1.74716		26.7568	93.3053	71.5139	63.8587	0.178647	1.04978	0.1364	-0.697374		75.5679	105.046	67.4499	82.688	0.100194	1.42206	0.217141	-0.325092	keep
ENSG00000205744	DENND1C	DENN domain containing 1C [Source:HGNC Symbol;Acc:HGNC:26225]	9.4553	18.6819	39.0621	22.3998		20.3809	10.1556	32.9358	21.1574	0.428995	-0.0819432		39.1362	58.6159	26.6761	41.4761	0.177803	0.885842		86.6411	52.9328	63.1005	67.5581	0.0545688	1.58835	0.124358	0.702511		37.7839	64.9163	71.4969	58.0657	0.0111438	1.37026	0.182718	0.484416	keep
ENSG00000243667	WDR92	WD repeat domain 92 [Source:HGNC Symbol;Acc:HGNC:25176]	0	0	4.46424	0		1.19888	13.5408	2.43969	5.72645	0.232929	5.86454		6.42535	11.0596	0	5.82832	0.222546	5.88955		2.54827	1.79433	2.10335	2.14865	0.353686	4.49099	0.189456	-1.39856		13.0289	10.6227	12.141	11.9309	0.0106332	6.9106	0.117796	1.02105	keep
ENSG00000105409	ATP1A3	ATPase Na+/K+ transporting subunit alpha 3 [Source:HGNC Symbol;Acc:HGNC:801]	3.15177	0	1.11606	1.42261		0	0	0	0	0.131523	-3.92847		2.33649	1.10596	3.81087	2.41777	0.215082	0.725603		8.91894	2.6915	2.10335	4.57126	0.0766101	1.61727	0.232915	0.891664		9.12026	15.3438	6.74499	10.403	0.0530165	2.78619	0.068917	2.06059	keep
ENSG00000155463	OXA1L	OXA1L mitochondrial inner membrane protein [Source:HGNC Symbol;Acc:HGNC:8526]	53.58	74.7278	83.7045	70.6708		76.7281	132.023	86.609	98.4532	0.111067	0.47775		150.704	91.7947	96.2244	112.908	0.132023	0.675194		93.0118	148.033	170.371	137.139	0.0209682	0.95546	0.308348	0.280266		166.77	101.505	141.645	136.64	0.0603494	0.950212	0.0818063	0.275018	keep
ENSG00000146677	AC004453.1	ribosomal protein L32 (RPL32) pseudogene	20.4865	91.0745	80.3563	63.9724		93.5124	57.5483	76.8503	75.9703	0.370814	0.24763		164.723	67.4635	76.2173	102.801	0.270018	0.683484		33.1275	96.894	94.6508	74.8907	0.0260319	0.227009	0.322402	-0.456475		136.804	126.292	145.692	136.262	0.0462776	1.08967	0.195671	0.406187	keep
ENSG00000130305	NSUN5	NOP2/Sun RNA methyltransferase 5 [Source:HGNC Symbol;Acc:HGNC:16385]	20.4865	16.3467	37.946	24.9264		76.7281	42.8791	12.1985	43.9352	0.255412	0.815207		81.1931	130.503	81.9336	97.8767	0.0374106	1.96899		45.8688	70.8762	70.4622	62.4024	0.0253301	1.32046	0.0626695	-0.648526		75.5679	62.5557	41.8189	59.9808	0.0783702	1.26345	0.0851275	-0.705533	keep
ENSG00000166963	MAP1A	microtubule associated protein 1A [Source:HGNC Symbol;Acc:HGNC:6835]	4.72765	9.34097	21.2051	11.7579		16.7843	12.4124	29.2763	19.491	0.0484241	0.724339		5.25711	8.84768	5.7163	6.60703	0.212313	-0.822105		19.112	24.2235	9.46508	17.6002	0.287374	0.577914	0.0473814	1.40002		29.9666	61.3754	20.235	37.1923	0.11918	1.65303	0.0573396	2.47513	keep
ENSG00000051108	HERPUD1	homocysteine inducible ER protein with ubiquitin like domain 1 [Source:HGNC Symbol;Acc:HGNC:13744]	89.8253	49.0401	114.954	84.6065		115.092	103.813	100.027	106.311	0.197511	0.329098		155.377	97.3245	133.38	128.694	0.0426028	0.604518		291.777	355.278	285.004	310.686	0.0157653	1.87538	0.0207068	1.27086		183.708	136.914	174.021	164.881	0.00872442	0.961755	0.00582277	0.357237	keep
ENSG00000213087	AL356535.1	ribosomal protein S12 (RPS12) pseudogene	389.243	172.808	358.255	306.769		460.369	551.787	431.825	481.327	0.114899	0.649695		306.665	243.311	356.316	302.097	0.462747	-0.0221312		454.866	377.707	413.308	415.294	0.0768007	0.436858	0.0287514	0.458989		575.879	572.444	501.827	550.05	0.0457824	0.842203	0.0221987	0.864335	keep
ENSG00000126934	MAP2K2	mitogen-activated protein kinase kinase 2 [Source:HGNC Symbol;Acc:HGNC:6842]	94.553	98.0802	99.3294	97.3208		125.882	127.509	119.545	124.312	0.00789278	0.352823		168.812	84.0529	97.1771	116.681	0.278235	0.261498		248.456	164.182	207.18	206.606	0.0249214	1.08528	0.0061182	0.823779		170.679	203.011	156.484	176.725	0.0146295	0.860017	0.108834	0.598519	keep
ENSG00000281649	EBLN3P	endogenous Bornavirus like nucleoprotein 3, pseudogene [Source:HGNC Symbol;Acc:HGNC:50682]	14.1829	0	7.81242	7.33179		8.39214	7.89879	15.858	10.7163	0.268751	0.541426		11.0983	14.3775	13.338	12.9379	0.190928	0.810936		24.2085	7.17733	10.5168	13.9675	0.0447412	0.920589	0.44142	0.109653		41.6926	33.0483	13.49	29.4103	0.0591589	1.98944	0.101988	1.1785	keep
ENSG00000163376	KBTBD8	kelch repeat and BTB domain containing 8 [Source:HGNC Symbol;Acc:HGNC:30691]	3.15177	0	8.92848	4.02675		11.9888	2.2568	2.43969	5.56175	0.381237	0.456243		21.6126	12.1656	12.3853	15.3878	0.0603182	1.90806		0	8.0745	15.7751	7.94988	0.192412	0.963961	0.210575	-0.944095		15.6347	11.803	32.3759	19.9379	0.0259497	2.27965	0.311175	0.371597	keep
ENSG00000236801	RPL24P8	RPL24 pseudogene 8 [Source:HGNC Symbol;Acc:HGNC:36409]	34.6694	9.34097	84.8206	42.9437		68.336	86.8867	46.3541	67.1923	0.273899	0.64464		127.923	55.298	61.9266	81.7158	0.18458	0.92658		54.7877	69.979	84.134	69.6336	0.138231	0.696053	0.365559	-0.230527		161.559	75.539	89.0339	108.711	0.102212	1.33795	0.00995594	0.411367	keep
ENSG00000138600	SPPL2A	signal peptide peptidase like 2A [Source:HGNC Symbol;Acc:HGNC:30227]	0	2.33524	8.92848	3.75457		11.9888	36.1087	8.53892	18.8788	0.134547	2.29975		21.0284	6.63576	12.3853	13.3498	0.117772	1.80294		10.1931	19.7377	8.4134	12.7814	0.112508	1.74064	0.471804	-0.0623014		22.1492	14.1636	20.235	18.8492	0.0252945	2.2975	0.0643996	0.494552	keep
ENSG00000213593	TMX2	thioredoxin related transmembrane protein 2 [Source:HGNC Symbol;Acc:HGNC:30739]	20.4865	7.00573	20.0891	15.8604		25.1764	41.7507	58.5526	41.8266	0.0679226	1.39337		52.5711	28.755	37.156	39.494	0.0167393	1.31078		22.9344	25.1207	37.8603	28.6385	0.0659384	0.848483	0.185232	-0.462299		50.8129	34.2286	43.1679	42.7365	0.00302316	1.42434	0.162428	0.113558	keep
ENSG00000170631	ZNF16	zinc finger protein 16 [Source:HGNC Symbol;Acc:HGNC:12947]	0	0	2.23212	0		4.79551	4.51359	0	3.10303	0.2062	5.00137		9.93009	1.10596	0	3.67868	0.251755	5.23981		0	9.86883	2.10335	3.99073	0.215116	5.35429	0.479847	0.114474		11.726	7.08178	6.74499	8.5176	0.0332325	6.42922	0.0439328	1.1894	keep
ENSG00000135124	P2RX4	purinergic receptor P2X 4 [Source:HGNC Symbol;Acc:HGNC:8535]	1.57588	2.33524	3.34818	2.41977		2.39775	48.5211	35.3755	28.7648	0.0941029	3.51795		18.6919	11.0596	20.9598	16.9038	0.0187099	2.75449		39.4981	19.7377	27.3436	28.8598	0.0242754	3.52269	0.0580766	0.768197		16.9376	12.9833	8.09399	12.6716	0.0396076	2.34158	0.220784	-0.412913	keep
ENSG00000162819	BROX	BRO1 domain and CAAX motif containing [Source:HGNC Symbol;Acc:HGNC:26512]	0	2.33524	11.1606	4.49861		15.5854	5.64199	0	7.0758	0.385264	0.64194		35.6315	2.21192	20.9598	19.6011	0.146076	2.099		3.8224	13.4575	19.9818	12.4206	0.0333337	1.44503	0.315763	-0.653973		27.3608	29.5074	9.44299	22.1037	0.105004	2.27153	0.429536	0.172528	keep
ENSG00000155975	VPS37A	VPS37A subunit of ESCRT-I [Source:HGNC Symbol;Acc:HGNC:24928]	0	0	2.23212	0		5.99438	2.2568	0	2.75039	0.243834	4.83309		8.76185	4.42384	11.4326	8.2061	0.0196444	6.3761		15.2896	12.5603	17.8785	15.2428	0.00224436	7.26142	0.00303127	0.88532		5.21158	8.26207	12.141	8.53821	0.0148914	6.43266	0.445487	0.0565621	keep
ENSG00000113580	NR3C1	nuclear receptor subfamily 3 group C member 1 [Source:HGNC Symbol;Acc:HGNC:7978]	15.7588	7.00573	8.92848	10.5643		51.5517	33.8519	45.1343	43.5126	0.00423947	2.03195		50.2346	19.9073	40.9668	37.0362	0.030223	1.80003		43.3205	30.5037	31.5503	35.1248	0.00190859	1.7238	0.395047	-0.0762348		36.481	33.0483	24.282	31.2704	0.0107472	1.55661	0.302657	-0.243422	keep
ENSG00000078142	PIK3C3	phosphatidylinositol 3-kinase catalytic subunit type 3 [Source:HGNC Symbol;Acc:HGNC:8974]	3.15177	0	1.11606	1.42261		8.39214	19.1828	8.53892	12.0379	0.0668901	2.99491		13.4348	5.5298	2.85815	7.27426	0.0707129	2.27595		1.27413	3.58867	9.46508	4.77596	0.187045	1.67914	0.345182	-0.596812		19.5434	4.72118	8.09399	10.7862	0.0600067	2.83788	0.123863	0.56193	keep
ENSG00000154305	MIA3	MIA SH3 domain ER export factor 3 [Source:HGNC Symbol;Acc:HGNC:24008]	58.3077	86.404	71.4279	72.0465		31.1708	64.3187	79.29	58.2598	0.167055	-0.305954		21.6126	30.9669	62.8793	38.4862	0.0663959	-0.902843		75.1739	64.596	87.289	75.6863	0.400895	0.0710079	0.0247691	0.973851		130.289	161.701	114.665	135.552	0.0123714	0.910905	0.0269975	1.81375	keep
ENSG00000109586	GALNT7	polypeptide N-acetylgalactosaminyltransferase 7 [Source:HGNC Symbol;Acc:HGNC:4129]	11.0312	23.3524	12.2767	15.5534		22.7787	7.89879	19.5175	16.7317	0.45075	0.104699		25.7014	21.0132	17.1489	21.2879	0.182352	0.450313		11.4672	16.149	9.46508	12.3604	0.142966	-0.329125	0.0422855	-0.779438		41.6926	74.3587	16.188	44.0797	0.08578	1.49691	0.145624	1.04659	keep
ENSG00000162191	UBXN1	UBX domain protein 1 [Source:HGNC Symbol;Acc:HGNC:18402]	44.1247	58.3811	44.6424	49.0494		63.5405	78.9879	32.9358	58.4881	0.233199	0.253433		108.063	86.2649	67.6429	87.3235	0.0487097	0.830847		76.448	78.9507	118.839	91.4127	0.060653	0.896798	0.441576	0.0659501		95.1113	82.6207	111.967	96.5663	0.0316436	0.975839	0.327195	0.144991	keep
ENSG00000023892	DEF6	DEF6 guanine nucleotide exchange factor [Source:HGNC Symbol;Acc:HGNC:2760]	20.4865	11.6762	23.4373	18.5333		43.1596	46.2643	17.0778	35.5006	0.14883	0.934016		46.7298	15.4834	43.825	35.3461	0.0647083	0.927742		40.7723	41.2697	59.9455	47.3291	0.0128102	1.34789	0.165114	0.420148		39.0868	61.3754	39.1209	46.5277	0.0618709	1.3233	0.292914	0.395562	keep
ENSG00000160200	CBS	cystathionine beta-synthase [Source:HGNC Symbol;Acc:HGNC:1550]	9.4553	4.67049	5.5803	6.56869		0	5.64199	0	0	0.131653	-6.05933		8.76185	7.74172	15.2435	10.5823	0.157989	0.679752		75.1739	58.3158	73.6173	69.0357	0.00253095	3.37395	0.00303135	2.6942		37.7839	16.5241	16.188	23.4987	0.0487167	1.82323	0.131274	1.14348	keep
ENSG00000129347	KRI1	KRI1 homolog [Source:HGNC Symbol;Acc:HGNC:25769]	67.763	21.0172	20.0891	36.2897		22.7787	22.568	57.3327	34.2265	0.469414	-0.084211		73.0154	74.0993	119.09	88.7348	0.0961209	1.28759		59.8843	70.8762	64.1522	64.9709	0.129297	0.83848	0.136244	-0.449112		46.9042	123.931	101.175	90.67	0.145023	1.31868	0.471613	0.031092	keep
ENSG00000148303	RPL7A	ribosomal protein L7a [Source:HGNC Symbol;Acc:HGNC:10364]	1591.64	1282.05	1646.19	1506.63		1636.47	1681.31	1850.51	1722.76	0.0847302	0.19339		1679.94	1629.08	1545.31	1618.11	0.240487	0.10298		1957.07	2152.3	1957.17	2022.18	0.0507206	0.424565	0.0148159	0.321586		2427.29	2349.97	2591.42	2456.23	0.00247695	0.705086	0.00756493	0.602107	keep
ENSG00000198056	PRIM1	DNA primase subunit 1 [Source:HGNC Symbol;Acc:HGNC:9369]	4.72765	0	8.92848	4.55204		5.99438	27.0816	12.1985	15.0915	0.165756	1.70732		15.1872	3.31788	3.81087	7.43865	0.293533	0.696441		7.6448	9.86883	8.4134	8.64235	0.156215	0.910156	0.405228	0.213715		20.8463	9.44237	33.7249	21.3379	0.0317559	2.20423	0.112389	1.50778	keep
ENSG00000126067	PSMB2	proteasome 20S subunit beta 2 [Source:HGNC Symbol;Acc:HGNC:9539]	217.472	142.45	252.23	204.05		436.391	344.161	472.08	417.544	0.000381066	1.03264		351.058	310.775	272.477	311.437	0.0691367	0.609769		226.796	437.817	375.448	346.687	0.114189	0.764418	0.351365	0.154649		300.969	351.728	431.679	361.459	0.0267462	0.824597	0.247913	0.214829	keep
ENSG00000198899	MT-ATP6	mitochondrially encoded ATP synthase membrane subunit 6 [Source:HGNC Symbol;Acc:HGNC:7414]	28.3659	53.7106	127.231	69.7691		306.912	238.092	129.304	224.769	0.0981608	1.68636		397.788	128.291	110.515	212.198	0.173032	1.60336		47.1429	125.603	124.098	98.948	0.160219	0.503473	0.220512	-1.09989		147.227	132.193	164.578	147.999	0.0398996	1.08384	0.283123	-0.519526	keep
ENSG00000196850	PPTC7	protein phosphatase targeting COQ7 [Source:HGNC Symbol;Acc:HGNC:30695]	3.15177	0	8.92848	4.02675		1.19888	11.284	3.65954	5.3808	0.406975	0.40938		22.7808	2.21192	4.76358	9.91877	0.247239	1.27963		7.6448	2.6915	9.46508	6.60046	0.0766518	0.699254	0.318767	-0.580373		16.9376	22.4256	17.537	18.9667	0.0328407	2.20798	0.181666	0.928353	keep
ENSG00000147274	RBMX	RNA binding motif protein X-linked [Source:HGNC Symbol;Acc:HGNC:9910]	67.763	63.0516	130.579	87.1312		112.694	132.023	151.261	131.993	0.0422486	0.598634		167.643	111.702	108.61	129.318	0.177394	0.569126		73.8998	113.043	106.219	97.7206	0.336085	0.165295	0.208218	-0.403831		190.223	123.931	192.907	169.02	0.0281297	0.955132	0.109824	0.386006	keep
ENSG00000100814	CCNB1IP1	cyclin B1 interacting protein 1 [Source:HGNC Symbol;Acc:HGNC:19437]	102.432	147.12	110.49	120.014		97.109	92.5287	92.7083	94.1153	0.111017	-0.350373		141.942	167	143.86	150.934	0.0167031	0.330467		300.696	312.214	340.743	317.884	0.00445848	1.40455	0.00423766	1.07408		217.583	227.797	192.907	212.762	0.00715121	0.825514	0.00756862	0.495048	keep
ENSG00000228929	RPS13P2	ribosomal protein S13 pseudogene 2 [Source:HGNC Symbol;Acc:HGNC:36364]	732.785	775.301	707.582	738.556		1021.44	1038.13	950.26	1003.28	0.0012587	0.441888		1233.67	805.139	906.034	981.613	0.1099	0.410399		1109.77	1209.38	1220.99	1180.05	0.00396629	0.675994	0.174046	0.265595		1296.38	1162.59	1160.14	1206.37	0.00594314	0.707817	0.0606498	0.297418	keep
ENSG00000128989	ARPP19	cAMP regulated phosphoprotein 19 [Source:HGNC Symbol;Acc:HGNC:16967]	17.3347	37.3639	46.8745	33.8577		57.5461	36.1087	56.1129	49.9226	0.162955	0.55884		55.4917	60.8278	20.9598	45.7597	0.300823	0.433489		35.6757	42.1668	49.4287	42.4238	0.112225	0.32453	0.426651	-0.108959		66.4476	83.801	71.4969	73.9152	0.0177529	1.12408	0.0690812	0.690593	keep
ENSG00000213923	CSNK1E	casein kinase 1 epsilon [Source:HGNC Symbol;Acc:HGNC:2453]	42.5488	11.6762	13.3927	22.5393		17.9832	5.64199	43.9144	22.5132	0.499431	-0.00166185		42.0569	43.1324	62.8793	49.3562	0.103954	1.12732		90.4635	81.6422	51.5321	74.5459	0.0156152	1.72124	0.153117	0.593912		92.5055	34.2286	58.0069	61.5803	0.021593	1.44598	0.294277	0.318659	keep
ENSG00000268205	AC005261.1	novel transcript	14.1829	30.3582	32.3657	25.6356		27.5742	50.7779	30.4961	36.2827	0.1235	0.499488		44.3934	36.4967	24.7706	35.2202	0.238563	0.456728		52.2395	46.6527	49.4287	49.4403	0.0395945	0.944836	0.0569842	0.488108		72.9621	51.933	51.2619	58.719	0.0619292	1.19252	0.014394	0.735788	keep
ENSG00000237729	AC002075.2	ribosomal protein S27 (RPS27) pseudogene	78.7941	72.3925	97.0972	82.7613		113.893	117.353	96.3678	109.205	0.0985387	0.399587		150.12	97.3245	90.5081	112.651	0.158708	0.444366		101.931	153.416	127.253	127.533	0.066754	0.623231	0.343918	0.178864		175.891	127.472	155.135	152.832	0.0176839	0.884125	0.0410771	0.439758	keep
ENSG00000110696	C11orf58	chromosome 11 open reading frame 58 [Source:HGNC Symbol;Acc:HGNC:16990]	28.3659	23.3524	40.1782	30.6322		61.1427	54.1631	91.4884	68.9314	0.0139313	1.1675		108.063	28.755	60.0212	65.613	0.131938	1.09643		40.7723	82.5393	89.3924	70.9013	0.0527138	1.2081	0.449679	0.111668		74.265	56.6542	68.7989	66.5727	0.00999583	1.11735	0.481404	0.0209181	keep
ENSG00000240231	RPS27P29	ribosomal protein S27 pseudogene 29 [Source:HGNC Symbol;Acc:HGNC:36516]	89.8253	105.086	154.016	116.309		146.263	124.124	152.481	140.956	0.14176	0.277061		233.649	120.55	209.598	187.932	0.0997298	0.691775		163.089	241.338	230.317	211.581	0.0216739	0.862689	0.355172	0.170914		234.521	185.306	209.095	209.641	0.0364668	0.849402	0.209716	0.157627	keep
ENSG00000270882	H4C14	H4 clustered histone 14 [Source:HGNC Symbol;Acc:HGNC:4794]	0	9.34097	6.69636	5.34578		4.79551	4.51359	3.65954	4.32288	0.381115	-0.300152		10.5142	17.6954	6.66902	11.6262	0.0949889	1.10653		10.1931	13.4575	21.0335	14.8947	0.0422685	1.46124	0.311042	0.354717		29.9666	14.1636	21.584	21.9047	0.0758106	2.0146	0.140569	0.908076	keep
ENSG00000114544	SLC41A3	solute carrier family 41 member 3 [Source:HGNC Symbol;Acc:HGNC:31046]	6.30353	0	6.69636	4.3333		19.182	13.5408	2.43969	11.7208	0.166187	1.41488		8.76185	7.74172	1.90543	6.13633	0.334419	0.492318		14.0155	1.79433	9.46508	8.42496	0.0775559	0.943313	0.319159	0.450995		16.9376	29.5074	12.141	19.5287	0.086621	2.14651	0.0434507	1.65419	keep
ENSG00000196387	ZNF140	zinc finger protein 140 [Source:HGNC Symbol;Acc:HGNC:12925]	0	0	14.5088	0		11.9888	18.0544	10.9786	13.6739	0.151442	7.10579		14.019	9.95364	25.7234	16.5653	0.00516491	7.3807		3.8224	10.766	13.6718	9.42006	0.153455	6.5729	0.108537	-0.807806		59.9331	14.1636	9.44299	27.8466	0.177507	8.12653	0.300194	0.745822	keep
ENSG00000172845	SP3	Sp3 transcription factor [Source:HGNC Symbol;Acc:HGNC:11208]	0	11.6762	14.5088	8.72833		29.9719	33.8519	14.6381	26.154	0.0952398	1.57232		24.5332	13.2715	14.2908	17.3651	0.195773	0.984266		3.8224	6.28017	5.25838	5.12031	0.225209	-0.758004	0.0516443	-1.74227		41.6926	27.1468	25.631	31.4901	0.0699772	1.83926	0.00696291	0.854995	keep
ENSG00000138802	SEC24B	SEC24 homolog B, COPII coat complex component [Source:HGNC Symbol;Acc:HGNC:10704]	0	0	3.34818	0		17.9832	12.4124	0	10.1318	0.146796	6.67692		9.34597	3.31788	5.7163	6.12672	0.0744164	5.9604		0	5.383	2.10335	2.49545	0.283788	4.69791	0.192612	-1.26249		5.21158	11.803	13.49	10.1682	0.0223156	6.68204	0.213767	0.721636	keep
ENSG00000215375	MYL5	myosin light chain 5 [Source:HGNC Symbol;Acc:HGNC:7586]	111.888	98.0802	82.5885	97.5188		79.1259	59.8051	141.502	93.4777	0.454854	-0.0609941		63.6694	106.172	108.61	92.8171	0.426483	-0.0712147		150.348	148.93	207.18	168.819	0.0588071	0.791102	0.0232138	0.862317		166.77	181.766	179.417	175.984	0.0120129	0.851035	0.0071622	0.92225	keep
ENSG00000154451	GBP5	guanylate binding protein 5 [Source:HGNC Symbol;Acc:HGNC:19895]	0	0	2.23212	0		9.59102	0	6.09923	5.23008	0.124319	5.73609		0	0	1.90543	0	0.211325	0		1.27413	6.28017	0	2.5181	0.273587	4.71045	0.256082	4.71045		13.0289	1.1803	13.49	9.23307	0.0740448	6.54428	0.073885	6.54428	keep
ENSG00000215021	PHB2	prohibitin 2 [Source:HGNC Symbol;Acc:HGNC:30306]	1287.5	1291.39	1345.97	1308.28		1207.27	1060.69	1532.13	1266.7	0.382721	-0.0466021		1089.97	1257.48	1252.82	1200.09	0.0760261	-0.124523		2071.74	2350.58	1932.98	2118.43	0.0136974	0.695278	0.0087841	0.819801		2069	2227.22	2022.15	2106.12	0.00440651	0.68687	0.00282595	0.811393	keep
ENSG00000166123	GPT2	glutamic--pyruvic transaminase 2 [Source:HGNC Symbol;Acc:HGNC:18062]	29.9418	35.0286	22.3212	29.0972		43.1596	36.1087	29.2763	36.1815	0.0903028	0.313405		70.0948	55.298	51.4467	58.9465	0.0175889	1.01602		58.6101	75.362	95.7024	76.5582	0.0356017	1.39261	0.19453	0.376589		52.1158	62.5557	74.1949	62.9554	0.0328781	1.11079	0.383844	0.0947699	keep
ENSG00000149115	TNKS1BP1	tankyrase 1 binding protein 1 [Source:HGNC Symbol;Acc:HGNC:19081]	0	0	5.5803	0		3.59663	0	15.858	6.48487	0.132176	6.04108		11.0983	29.8609	4.76358	15.2409	0.13636	7.26124		19.112	11.6632	8.4134	13.0629	0.0701091	7.04033	0.406695	-0.220915		27.3608	0	25.631	17.6639	0.0965195	7.47281	0.447403	0.211562	keep
ENSG00000167283	ATP5MG	ATP synthase membrane subunit g [Source:HGNC Symbol;Acc:HGNC:14247]	444.399	439.026	472.093	451.839		541.892	539.374	494.037	525.101	0.0519945	0.216741		690.433	573.993	562.103	608.843	0.0386255	0.430178		445.947	625.325	522.683	531.318	0.143461	0.233718	0.234534	-0.19646		789.554	657.425	775.674	740.884	0.00812657	0.713314	0.0422236	0.283135	keep
ENSG00000204843	DCTN1	dynactin subunit 1 [Source:HGNC Symbol;Acc:HGNC:2711]	143.405	130.774	158.481	144.22		137.871	172.645	167.119	159.212	0.198834	0.142581		122.082	243.311	249.612	205.002	0.140375	0.507069		147.8	239.544	139.873	175.739	0.252837	0.284982	0.275283	-0.222087		254.064	246.682	245.518	248.755	0.00356878	0.786034	0.213139	0.278965	keep
ENSG00000106682	EIF4H	eukaryotic translation initiation factor 4H [Source:HGNC Symbol;Acc:HGNC:12741]	206.441	296.576	300.22	267.746		236.179	162.489	215.913	204.86	0.162065	-0.386057		245.332	300.821	313.444	286.532	0.106027	0.0977992		347.838	347.204	321.813	338.952	0.0935861	0.340103	0.0976306	0.242304		420.835	447.332	480.243	449.47	0.00504327	0.747145	0.00138361	0.649346	keep
ENSG00000106266	SNX8	sorting nexin 8 [Source:HGNC Symbol;Acc:HGNC:14972]	29.9418	11.6762	13.3927	18.3369		16.7843	20.3112	20.7374	19.2776	0.453092	0.071794		30.3744	8.84768	12.3853	17.2025	0.176142	-0.0916187		40.7723	8.97167	22.0852	23.943	0.156844	0.383023	0.0894962	0.474642		28.6637	57.8345	58.0069	48.1684	0.0976379	1.38848	0.0995178	1.4801	keep
ENSG00000024526	DEPDC1	DEP domain containing 1 [Source:HGNC Symbol;Acc:HGNC:22949]	0	0	12.2767	0		5.99438	10.1556	10.9786	9.04286	0.138622	6.51457		11.0983	9.95364	11.4326	10.8282	0.109324	6.77191		1.27413	18.8405	16.8268	12.3138	0.133438	6.9558	0.410051	0.183891		14.3318	38.9498	14.839	22.7069	0.112313	7.83332	0.149785	1.06141	keep
ENSG00000121680	PEX16	peroxisomal biogenesis factor 16 [Source:HGNC Symbol;Acc:HGNC:8857]	1.57588	0	22.3212	7.9657		19.182	36.1087	31.716	29.0023	0.058414	1.85126		47.314	30.9669	19.0543	32.4451	0.11686	2.01257		53.5136	55.6243	45.222	51.4533	0.026114	2.67619	0.0488139	0.663627		37.7839	20.065	44.5169	34.122	0.0177455	2.08505	0.450422	0.0724841	keep
ENSG00000079805	DNM2	dynamin 2 [Source:HGNC Symbol;Acc:HGNC:2974]	9.4553	4.67049	3.34818	5.82465		26.3753	31.5951	19.5175	25.8293	0.0143719	2.12978		38.5521	21.0132	22.8652	27.4769	0.0149723	2.21865		25.4827	36.7838	54.6871	38.9845	0.0415536	2.7218	0.236656	0.50314		31.2695	21.2453	12.141	21.5519	0.0266352	1.86969	0.104242	-0.348963	keep
ENSG00000173950	XXYLT1	xyloside xylosyltransferase 1 [Source:HGNC Symbol;Acc:HGNC:26639]	0	0	8.92848	0		11.9888	19.1828	21.9572	17.7096	0.0112182	7.47651		28.0379	13.2715	12.3853	17.8982	0.0859674	7.49171		1.27413	18.8405	15.7751	11.9633	0.112522	6.91448	0.313411	-0.577237		32.5724	21.2453	4.04699	19.2882	0.139569	7.59904	0.402895	0.107324	keep
ENSG00000213757	RPS3AP20	RPS3A pseudogene 20 [Source:HGNC Symbol;Acc:HGNC:36141]	105.584	46.7049	77.0082	76.4324		134.274	171.517	135.403	147.065	0.0654101	0.943288		237.738	79.6291	90.5081	135.958	0.123333	0.830084		115.946	135.472	145.131	132.183	0.0703463	0.789487	0.477404	-0.0405968		175.891	131.013	138.947	148.617	0.00403656	0.958425	0.383217	0.128341	keep
ENSG00000124151	NCOA3	nuclear receptor coactivator 3 [Source:HGNC Symbol;Acc:HGNC:7670]	86.6735	58.3811	40.1782	61.7443		70.7337	64.3187	35.3755	56.8093	0.258199	-0.119975		64.8377	71.8874	113.373	83.3661	0.258597	0.432551		77.7222	78.0535	97.8058	84.5271	0.179425	0.452481	0.452409	0.01993		113.352	120.39	133.551	122.431	0.0438564	0.986434	0.0268849	0.553884	keep
ENSG00000289231	ENSG00000289231		0	0	2.23212	0		5.99438	10.1556	1.21985	5.78994	0.130801	5.88018		1.75237	2.21192	1.90543	1.95657	0.130355	4.36217		2.54827	1.79433	6.31005	3.55088	0.0263934	5.19017	0.19286	0.828003		2.60579	16.5241	6.74499	8.62497	0.106087	6.44708	0.118368	2.08491	keep
ENSG00000170653	ATF7	activating transcription factor 7 [Source:HGNC Symbol;Acc:HGNC:792]	0	0	30.1336	0		2.39775	6.77039	12.1985	7.1222	0.369004	6.17437		12.8507	17.6954	17.1489	15.8983	0.300676	7.32178		12.7413	11.6632	22.0852	15.4966	0.252232	7.28508	0.455366	-0.0366926		49.51	71.9981	17.537	46.3483	0.143867	8.85948	0.0975184	1.53771	keep
ENSG00000115839	RAB3GAP1	RAB3 GTPase activating protein catalytic subunit 1 [Source:HGNC Symbol;Acc:HGNC:17063]	7.87941	18.6819	14.5088	13.69		33.5686	12.4124	40.2549	28.7453	0.146725	1.06471		14.6031	11.0596	0.952717	8.8718	0.253724	-0.620158		5.09653	10.766	4.2067	6.68975	0.0437252	-1.0222	0.312012	-0.40204		41.6926	60.1951	14.839	38.9089	0.0920955	1.50018	0.0499587	2.12033	keep
ENSG00000112335	SNX3	sorting nexin 3 [Source:HGNC Symbol;Acc:HGNC:11174]	64.6112	23.3524	99.3294	62.431		164.246	121.867	135.403	140.505	0.0326765	1.16901		188.672	96.2185	72.4065	119.099	0.164723	0.930728		68.8032	130.986	140.924	113.571	0.11644	0.862225	0.466379	-0.0685024		147.227	107.407	138.947	131.194	0.0210645	1.07015	0.367726	0.139426	keep
ENSG00000102858	MGRN1	mahogunin ring finger 1 [Source:HGNC Symbol;Acc:HGNC:20254]	0	0	7.81242	0		8.39214	10.1556	31.716	16.7546	0.0510082	7.397		25.7014	0	4.76358	10.155	0.247341	6.68018		26.7568	12.5603	24.1885	21.1686	0.0242219	7.73258	0.0880988	1.05239		27.3608	4.72118	20.235	17.439	0.0776324	7.45442	0.112061	0.774237	keep
ENSG00000094880	CDC23	cell division cycle 23 [Source:HGNC Symbol;Acc:HGNC:1724]	11.0312	7.00573	3.34818	7.12836		16.7843	6.77039	3.65954	9.0714	0.208181	0.343473		16.3554	11.0596	3.81087	10.4086	0.0764985	0.539835		1.27413	13.4575	1.05168	5.2611	0.364344	-0.431139	0.212728	-0.970974		40.3897	8.26207	29.678	26.1099	0.0833689	1.85837	0.116101	1.31854	keep
ENSG00000083099	LYRM2	LYR motif containing 2 [Source:HGNC Symbol;Acc:HGNC:25229]	11.0312	9.34097	7.81242	9.39486		14.3865	32.7235	12.1985	19.7695	0.126039	1.06534		29.7903	25.4371	13.338	22.8551	0.0397656	1.2736		16.5637	14.3547	13.6718	14.8634	0.00101047	0.656219	0.0989888	-0.617379		27.3608	43.671	14.839	28.6236	0.0692534	1.59702	0.229325	0.323419	keep
ENSG00000198301	SDAD1	SDA1 domain containing 1 [Source:HGNC Symbol;Acc:HGNC:25537]	0	0	0	0		2.39775	3.38519	0	1.92765	0.097576	4.34174		7.00948	5.5298	6.66902	6.40276	0.00242371	6.02298		5.09653	2.6915	2.10335	3.29713	0.0346017	5.08624	0.0286593	-0.936737		11.726	0	8.09399	6.60668	0.0984385	6.06753	0.476157	0.0445454	keep
ENSG00000160888	IER2	immediate early response 2 [Source:HGNC Symbol;Acc:HGNC:28871]	12.6071	44.3696	27.9015	28.2927		93.5124	73.3459	30.4961	65.7848	0.122351	1.21442		74.1836	18.8013	22.8652	38.6167	0.366283	0.447435		78.9963	35.8867	41.0153	51.9661	0.199395	0.874823	0.0446127	0.427388		67.7505	50.7527	74.1949	64.2327	0.069393	1.18003	0.135148	0.732596	keep
ENSG00000075884	ARHGAP15	Rho GTPase activating protein 15 [Source:HGNC Symbol;Acc:HGNC:21030]	22.0624	16.3467	21.2051	19.8714		35.9663	33.8519	28.0564	32.6249	0.0276239	0.712453		47.314	29.8609	22.8652	33.3467	0.0932195	0.743928		30.5792	52.0357	45.222	42.6123	0.0509	1.09672	0.274976	0.352788		70.3563	54.2936	24.282	49.644	0.0807231	1.31659	0.0801223	0.572658	keep
ENSG00000145375	SPATA5	spermatogenesis associated 5 [Source:HGNC Symbol;Acc:HGNC:18119]	0	0	0	0		3.59663	7.89879	1.21985	4.23842	0.0811941	5.4391		3.50474	1.10596	0	1.5369	0.137834	4.03289		8.91894	5.383	2.10335	5.46843	0.0543914	5.7992	0.0279779	1.7663		2.60579	5.90148	6.74499	5.08409	0.0282593	5.69602	0.130982	1.66312	keep
ENSG00000116701	NCF2	neutrophil cytosolic factor 2 [Source:HGNC Symbol;Acc:HGNC:7661]	48.8524	0	25.6694	24.8406		43.1596	25.9532	39.0351	36.0493	0.173632	0.535471		46.1457	13.2715	54.3049	37.9074	0.142767	0.607784		58.6101	67.2875	36.8086	54.2354	0.130515	1.1234	0.256747	0.515614		84.6881	87.3419	52.6109	74.8803	0.0585949	1.58802	0.116603	0.980233	keep
ENSG00000231500	RPS18	ribosomal protein S18 [Source:HGNC Symbol;Acc:HGNC:10401]	288.387	266.218	354.907	303.17		360.862	379.142	348.876	362.96	0.114499	0.259602		386.105	305.245	275.335	322.228	0.374892	0.0879266		551.7	458.452	509.011	506.388	0.0119557	0.739922	0.00897776	0.651995		527.672	505.167	473.498	502.112	0.0192229	0.727693	0.0055808	0.639766	keep
ENSG00000176731	RBIS	ribosomal biogenesis factor [Source:HGNC Symbol;Acc:HGNC:32235]	23.6382	18.6819	45.7585	29.3596		50.3528	54.1631	65.8717	56.7959	0.0126617	0.949588		81.7772	16.5894	32.3924	43.5863	0.293596	0.568447		8.91894	54.7272	44.1704	35.9388	0.353779	0.290816	0.420278	-0.27763		62.5389	73.1784	60.7049	65.4741	0.0441075	1.15439	0.21339	0.585943	keep
ENSG00000156508	EEF1A1	eukaryotic translation elongation factor 1 alpha 1 [Source:HGNC Symbol;Acc:HGNC:3189]	2346.49	2141.42	3116.04	2534.65		3395.22	3337.8	2765.39	3166.14	0.164313	0.320926		4131.5	3061.3	3274.49	3489.1	0.0896542	0.461052		4021.17	4155.68	3997.42	4058.09	0.0226376	0.678992	0.125628	0.217941		4494.99	3622.33	4111.75	4076.35	0.021955	0.685472	0.0253085	0.22442	keep
ENSG00000128059	PPAT	phosphoribosyl pyrophosphate amidotransferase [Source:HGNC Symbol;Acc:HGNC:9238]	6.30353	0	11.1606	5.82138		15.5854	12.4124	13.4183	13.8054	0.0585455	1.23164		7.00948	2.21192	7.62173	5.61438	0.457645	-0.0513368		15.2896	15.2518	7.36173	12.6344	0.174114	1.10472	0.106475	1.15606		7.81737	40.1301	26.98	24.9758	0.115676	2.08229	0.106226	2.13363	keep
ENSG00000057757	PITHD1	PITH domain containing 1 [Source:HGNC Symbol;Acc:HGNC:25022]	20.4865	23.3524	35.7139	26.5176		35.9663	36.1087	34.1557	35.4102	0.117217	0.415854		52.5711	54.192	39.0614	48.6082	0.0713287	0.871783		26.7568	52.0357	32.6019	37.1315	0.188676	0.484142	0.127712	-0.387641		53.4187	57.8345	63.4029	58.2187	0.00208863	1.13158	0.162041	0.259795	keep
ENSG00000052749	RRP12	ribosomal RNA processing 12 homolog [Source:HGNC Symbol;Acc:HGNC:29100]	0	4.67049	6.69636	3.78895		21.5798	18.0544	29.2763	22.9701	0.0111477	2.56858		25.1173	58.6159	24.7706	36.1679	0.0491111	3.22124		8.91894	32.298	14.7235	18.6468	0.0728107	2.26919	0.0330519	-0.95205		26.0579	12.9833	13.49	17.5104	0.0783558	2.17897	0.156329	-1.04227	keep
ENSG00000122033	MTIF3	mitochondrial translational initiation factor 3 [Source:HGNC Symbol;Acc:HGNC:29788]	9.4553	2.33524	24.5533	12.1146		56.3472	55.2915	50.0137	53.8841	0.0188171	2.14393		49.0663	21.0132	32.3924	34.1573	0.0709245	1.4878		40.7723	45.7555	51.5321	46.02	0.0102053	1.91678	0.182549	0.428979		32.5724	47.2118	32.3759	37.3867	0.0715569	1.61777	0.409661	0.129967	keep
ENSG00000188825	LINC00910	long intergenic non-protein coding RNA 910 [Source:HGNC Symbol;Acc:HGNC:44361]	0	0	0	0		0	3.38519	0	0	0.211325	0		0.584123	0	0	0	0.211325	0		2.54827	0	6.31005	2.95277	0.124231	4.93205	0.138573	4.93205		0	8.26207	10.792	6.35135	0.0953034	6.01153	0.108072	6.01153	keep
ENSG00000242358	RPS21P4	ribosomal protein S21 pseudogene 4 [Source:HGNC Symbol;Acc:HGNC:35922]	99.2806	49.0401	94.8651	81.0619		154.655	181.672	96.3678	144.232	0.119394	0.830513		195.097	91.7947	65.7375	117.543	0.20986	0.535541		114.672	165.079	146.183	141.978	0.0872405	0.807806	0.343616	0.272265		152.439	159.34	144.343	152.04	0.0345363	0.906529	0.233433	0.370988	keep
ENSG00000234040	RPL10P12	ribosomal protein L10 pseudogene 12 [Source:HGNC Symbol;Acc:HGNC:52345]	22.0624	18.6819	58.0351	32.9265		33.5686	42.8791	64.6518	47.0332	0.05734	0.513119		44.9775	35.3907	38.1087	39.4923	0.335947	0.261596		38.224	70.8762	64.1522	57.7508	0.10898	0.808714	0.144921	0.547117		74.265	61.3754	87.6849	74.4417	0.0119543	1.17443	0.0208811	0.912829	keep
ENSG00000213613	RPL11P3	ribosomal protein L11 pseudogene 3 [Source:HGNC Symbol;Acc:HGNC:36342]	278.931	196.16	383.925	286.339		356.066	330.621	319.6	335.429	0.24669	0.22821		464.962	277.596	357.269	366.609	0.160594	0.356408		528.765	502.413	509.011	513.397	0.0256636	0.842128	0.043775	0.485719		538.095	483.921	439.773	487.263	0.0552785	0.766771	0.0533386	0.410363	keep
ENSG00000241837	ATP5PO	ATP synthase peripheral stalk subunit OSCP [Source:HGNC Symbol;Acc:HGNC:850]	341.967	326.934	417.407	362.102		454.374	392.683	428.166	425.074	0.082643	0.231258		490.079	419.159	542.096	483.778	0.00863815	0.417847		493.09	540.992	499.546	511.209	0.0297536	0.497399	0.315966	0.0795522		564.153	625.557	584.116	591.275	0.0133656	0.707278	0.0830501	0.289431	keep
ENSG00000128011	LRFN1	leucine rich repeat and fibronectin type III domain containing 1 [Source:HGNC Symbol;Acc:HGNC:29290]	0	0	11.1606	0		0	3.38519	3.65954	2.34824	0.355624	4.61368		3.50474	4.42384	6.66902	4.86586	0.362447	5.63397		1.27413	4.48583	6.31005	4.02334	0.460984	5.36574	0.177169	-0.268232		10.4232	18.8847	33.7249	21.0109	0.0202996	7.72185	0.0553979	2.08787	keep
ENSG00000114857	NKTR	natural killer cell triggering receptor [Source:HGNC Symbol;Acc:HGNC:7833]	3.15177	0	4.46424	2.53867		5.99438	4.51359	25.6168	12.0416	0.122743	2.20207		7.00948	12.1656	4.76358	7.97954	0.130902	1.61446		1.27413	6.28017	4.2067	3.92033	0.317595	0.607505	0.0732023	-1.00696		10.4232	12.9833	17.537	13.6478	0.0142841	2.38132	0.129435	0.766855	keep
ENSG00000149577	SIDT2	SID1 transmembrane family member 2 [Source:HGNC Symbol;Acc:HGNC:24272]	0	16.3467	42.4103	19.5857		14.3865	6.77039	21.9572	14.3714	0.331359	-0.443943		34.4633	27.649	15.2435	25.7852	0.38152	0.394984		8.91894	68.1847	34.7053	37.2696	0.211917	0.924721	0.30768	0.529736		56.0245	81.4404	48.5639	62.0096	0.0733014	1.65767	0.0307083	1.26269	keep
ENSG00000109475	RPL34	ribosomal protein L34 [Source:HGNC Symbol;Acc:HGNC:10340]	759.575	579.14	1011.15	783.289		1044.22	1215.28	886.828	1048.78	0.17522	0.421047		1563.7	858.225	967.007	1129.64	0.148076	0.528195		1131.43	1280.26	1372.44	1261.37	0.0251849	0.687311	0.343197	0.159116		1317.23	1167.31	1350.35	1278.3	0.0120899	0.706534	0.266217	0.178339	keep
ENSG00000168792	ABHD15	abhydrolase domain containing 15 [Source:HGNC Symbol;Acc:HGNC:26971]	0	4.67049	11.1606	5.27703		13.1876	6.77039	15.858	11.9387	0.0924554	1.1628		44.3934	33.1788	66.6902	48.0874	0.0159714	3.16378		39.4981	45.7555	28.3952	37.883	0.0257448	2.82047	0.28235	-0.343305		15.6347	20.065	31.027	22.2422	0.00362392	2.05489	0.0303092	-1.10888	keep
ENSG00000164978	NUDT2	nudix hydrolase 2 [Source:HGNC Symbol;Acc:HGNC:8049]	15.7588	23.3524	37.946	25.6858		23.9775	14.6692	21.9572	20.2013	0.262096	-0.345002		11.6825	17.6954	24.7706	18.0495	0.0563606	-0.506646		49.6912	56.5215	36.8086	47.6738	0.098813	0.889644	0.038996	1.39629		39.0868	68.4572	68.7989	58.781	0.0176353	1.19123	0.0139173	1.69787	keep
ENSG00000123106	CCDC91	coiled-coil domain containing 91 [Source:HGNC Symbol;Acc:HGNC:24855]	4.72765	14.0115	15.6248	11.4546		14.3865	9.02719	20.7374	14.717	0.264782	0.358783		22.1967	6.63576	28.5815	19.138	0.210271	0.735484		53.5136	34.9895	28.3952	38.9661	0.0637847	1.75744	0.093531	1.02196		24.755	27.1468	45.8659	32.5892	0.0255391	1.50034	0.0676599	0.764859	keep
ENSG00000142534	RPS11	ribosomal protein S11 [Source:HGNC Symbol;Acc:HGNC:10384]	2088.04	1898.55	2440.82	2142.47		3222.58	3817.37	2889.81	3309.92	0.0553722	0.627496		4059.07	2373.39	2785.74	3072.73	0.108261	0.520225		3461.82	3484.6	3619.87	3522.09	0.00358949	0.71713	0.242683	0.196904		3735.4	3138.41	3313.14	3395.65	0.0152264	0.664385	0.215788	0.144159	keep
ENSG00000286729	AC137695.3	novel transcript, antisense to COPG1	0	0	0	0		0	0	0	0	#DIV/0!	0		2.33649	0	0	0	0.211325	0		0	4.48583	0	0	0.211325	0	0.377327	0		0	10.6227	8.09399	6.23888	0.0954273	5.98616	0.15123	5.98616	keep
ENSG00000213588	ZBTB9	zinc finger and BTB domain containing 9 [Source:HGNC Symbol;Acc:HGNC:28323]	0	0	2.23212	0		10.7899	22.568	10.9786	14.7788	0.0413358	7.21712		6.42535	2.21192	13.338	7.3251	0.0622589	6.21434		3.8224	5.383	5.25838	4.82126	0.0138153	5.62096	0.260705	-0.593383		7.81737	4.72118	12.141	8.22651	0.0191229	6.37964	0.248924	0.165301	keep
ENSG00000280441	FP236383.3	novel transcript	0	0	3.34818	0		1.19888	5.64199	6.09923	4.31336	0.0667042	5.46381		5.25711	7.74172	1.90543	4.96809	0.14768	5.66337		2.54827	4.48583	2.10335	3.04582	0.185101	4.97536	0.107376	-0.688006		7.81737	11.803	9.44299	9.68777	0.0183801	6.61291	0.0426276	0.949539	keep
ENSG00000139168	ZCRB1	zinc finger CCHC-type and RNA binding motif containing 1 [Source:HGNC Symbol;Acc:HGNC:29620]	28.3659	53.7106	75.8921	52.6562		95.9102	106.069	109.786	103.922	0.0170908	0.979475		98.1327	33.1788	55.2576	62.1897	0.390785	0.239653		82.8187	102.277	96.7541	93.9499	0.028762	0.834087	0.164746	0.594434		117.26	69.6375	136.249	107.716	0.0610225	1.03115	0.0660508	0.791501	keep
ENSG00000137845	ADAM10	ADAM metallopeptidase domain 10 [Source:HGNC Symbol;Acc:HGNC:188]	56.7318	56.0458	80.3563	64.378		100.706	80.1163	85.3892	88.737	0.0812937	0.462355		97.5486	47.5563	83.8391	76.3146	0.252903	0.245042		107.027	61.9045	121.994	96.9753	0.069378	0.590298	0.0724705	0.345256		139.41	103.866	116.014	119.763	0.0295258	0.89451	0.012536	0.649468	keep
ENSG00000167920	TMEM99	transmembrane protein 99 (putative) [Source:HGNC Symbol;Acc:HGNC:28305]	9.4553	0	8.92848	6.12793		2.39775	11.284	1.21985	4.96719	0.434643	-0.297565		12.2666	7.74172	5.7163	8.57487	0.260297	0.47809		36.9499	11.6632	13.6718	20.7616	0.0809199	1.74403	0.0976117	1.26594		14.3318	17.7044	41.8189	24.6184	0.0749049	1.98876	0.129579	1.51067	keep
ENSG00000233426	EIF3FP3	eukaryotic translation initiation factor 3 subunit F pseudogene 3 [Source:HGNC Symbol;Acc:HGNC:37625]	12.6071	0	8.92848	7.17851		20.3809	15.7976	12.1985	16.1256	0.0673143	1.15656		44.3934	28.755	17.1489	30.0991	0.0451878	2.05279		17.8379	12.5603	29.4469	19.9484	0.0508059	1.46177	0.237173	-0.591019		14.3318	24.7862	43.1679	27.4287	0.0854545	1.91922	0.442119	-0.13357	keep
ENSG00000101166	PRELID3B	PRELI domain containing 3B [Source:HGNC Symbol;Acc:HGNC:15892]	18.9106	42.0344	26.7854	29.2435		68.336	66.5755	17.0778	50.6631	0.168929	0.790741		76.5201	33.1788	51.4467	53.7152	0.165135	0.874974		54.7877	61.0073	82.0307	65.9419	0.0363744	1.17034	0.273325	0.295368		59.9331	80.2601	48.5639	62.9191	0.0151694	1.10275	0.340587	0.227775	keep
ENSG00000172244	C5orf34	chromosome 5 open reading frame 34 [Source:HGNC Symbol;Acc:HGNC:24738]	0	0	0	0		5.99438	9.02719	0	5.00719	0.0998262	5.67446		1.16825	2.21192	0	1.12672	0.109923	3.61674		0	0	0	0	#DIV/0!	0	0.109923	-3.61674		11.726	7.08178	0	6.26928	0.103657	5.99306	0.116956	2.37632	keep
ENSG00000205054	LINC01121	long intergenic non-protein coding RNA 1121 [Source:HGNC Symbol;Acc:HGNC:49266]	0	0	0	0		0	0	0	0	#DIV/0!	0		0	0	0	0	#DIV/0!	0		0	0	0	0	#DIV/0!	0	#DIV/0!	0		11.726	7.08178	0	6.26928	0.103657	5.99306	0.103657	5.99306	keep
ENSG00000170340	B3GNT2	UDP-GlcNAc:betaGal beta-1,3-N-acetylglucosaminyltransferase 2 [Source:HGNC Symbol;Acc:HGNC:15629]	50.4282	74.7278	80.3563	68.5041		77.927	82.3731	48.7938	69.698	0.475704	0.0248897		67.7583	90.6887	52.3994	70.2821	0.457883	0.0369141		75.1739	75.362	72.5656	74.3672	0.30434	0.118309	0.365958	0.0813951		122.472	107.407	148.39	126.09	0.0220376	0.879226	0.0674966	0.842312	keep
ENSG00000233927	RPS28	ribosomal protein S28 [Source:HGNC Symbol;Acc:HGNC:10418]	1423.02	1620.66	1445.3	1496.33		1405.08	1393.57	1502.85	1433.84	0.269659	-0.0615415		1556.69	1510.74	1633.91	1567.11	0.260511	0.0666799		1732.82	1814.97	1550.17	1699.32	0.0379027	0.183521	0.183167	0.116841		2276.16	2671.01	2178.63	2375.27	0.00543821	0.666629	0.0238552	0.599949	keep
ENSG00000128739	SNRPN	small nuclear ribonucleoprotein polypeptide N [Source:HGNC Symbol;Acc:HGNC:11164]	7.87941	35.0286	25.6694	22.8591		26.3753	37.2371	57.3327	40.3151	0.0884906	0.815824		51.987	9.95364	41.9195	34.62	0.30882	0.5967		34.4016	69.979	57.8421	54.0742	0.00312566	1.23854	0.238968	0.641839		45.6013	31.868	97.1278	58.199	0.121529	1.3444	0.15819	0.747704	keep
ENSG00000188785	ZNF548	zinc finger protein 548 [Source:HGNC Symbol;Acc:HGNC:26561]	0	0	2.23212	0		13.1876	13.5408	0	8.90947	0.128459	6.49337		11.0983	0	0	0	0.273911	0		10.1931	5.383	1.05168	5.54258	0.141365	5.81828	0.21286	5.81828		5.21158	5.90148	13.49	8.20101	0.0299158	6.37522	0.254156	6.37522	keep
ENSG00000196628	TCF4	transcription factor 4 [Source:HGNC Symbol;Acc:HGNC:11634]	34.6694	7.00573	45.7585	29.1445		57.5461	83.5015	101.247	80.7649	0.0402249	1.46735		208.532	154.834	191.496	184.954	0.00167713	2.66171		291.777	322.083	338.639	317.5	0.00170601	3.44097	0.0173101	0.779262		42.9955	80.2601	91.7319	71.6625	0.0762049	1.29506	0.0263951	-1.36665	keep
ENSG00000132463	GRSF1	G-rich RNA sequence binding factor 1 [Source:HGNC Symbol;Acc:HGNC:4610]	70.9147	18.6819	71.4279	53.6748		53.9495	72.2175	63.432	63.1996	0.354586	0.235266		128.507	68.5695	84.7918	93.9561	0.049049	0.806591		78.9963	97.7912	89.3924	88.7266	0.127651	0.724061	0.421476	-0.0825298		134.198	71.9981	141.645	115.947	0.00307352	1.10971	0.167284	0.303115	keep
ENSG00000068697	LAPTM4A	lysosomal protein transmembrane 4 alpha [Source:HGNC Symbol;Acc:HGNC:6924]	40.9729	67.722	78.1242	62.2731		99.5068	124.124	63.432	95.6875	0.149676	0.618914		151.288	127.185	100.988	126.487	0.0634564	1.02113		105.753	104.071	82.0307	97.285	0.0923694	0.642777	0.0357188	-0.378358		128.987	76.7192	157.833	121.18	0.0716062	0.959341	0.441977	-0.0617942	keep
ENSG00000267254	ZNF790-AS1	ZNF790 antisense RNA 1 [Source:HGNC Symbol;Acc:HGNC:27617]	1.57588	0	0	0		7.19326	0	10.9786	6.05729	0.111519	5.94422		2.33649	5.5298	0.952717	2.93967	0.13075	4.92584		5.09653	4.48583	3.15503	4.2458	0.00559639	5.44155	0.1928	0.515707		9.12026	2.36059	8.09399	6.52495	0.0407521	6.04984	0.19992	1.12399	keep
ENSG00000221983	UBA52	ubiquitin A-52 residue ribosomal protein fusion product 1 [Source:HGNC Symbol;Acc:HGNC:12458]	1010.14	1032.18	1347.08	1129.8		1382.31	1479.33	1308.89	1390.18	0.113234	0.299175		1704.47	1312.77	1428.12	1481.79	0.0953164	0.391241		1616.88	1631.95	1741.57	1663.47	0.00829741	0.558082	0.154848	0.166841		1599.95	1938.05	1841.38	1793.13	0.0167004	0.666362	0.143705	0.275121	keep
ENSG00000210049	MT-TF	mitochondrially encoded tRNA-Phe (UUU/C) [Source:HGNC Symbol;Acc:HGNC:7481]	1.57588	9.34097	18.973	9.96329		38.3641	60.9335	13.4183	37.572	0.124109	1.90439		42.0569	5.5298	15.2435	20.9434	0.267111	1.06426		14.0155	10.766	27.3436	17.375	0.0738233	0.796191	0.400269	-0.268073		32.5724	30.6877	31.027	31.429	0.0295987	1.64758	0.208732	0.583313	keep
ENSG00000130766	SESN2	sestrin 2 [Source:HGNC Symbol;Acc:HGNC:20746]	0	2.33524	11.1606	4.49861		2.39775	0	10.9786	4.45879	0.48971	-0.0125492		10.5142	4.42384	3.81087	6.24964	0.383327	0.465475		86.6411	27.8122	29.4469	47.9667	0.0914512	3.38577	0.0681724	2.92029		18.2405	22.4256	20.235	20.3004	0.0217249	2.14932	0.0240043	1.68385	keep
ENSG00000134490	TMEM241	transmembrane protein 241 [Source:HGNC Symbol;Acc:HGNC:31723]	1.57588	0	1.11606	0.897314		10.7899	3.38519	2.43969	5.53826	0.0942285	2.49913		0.584123	0	4.76358	1.78257	0.297179	0.916582		0	4.48583	0	0	0.393966	-3.31805	0.462127	-4.23463		6.51447	22.4256	0	9.6467	0.170415	3.28879	0.2124	2.37221	keep
ENSG00000083844	ZNF264	zinc finger protein 264 [Source:HGNC Symbol;Acc:HGNC:13057]	74.0665	74.7278	75.8921	74.8955		57.5461	59.8051	74.4106	63.9206	0.0740091	-0.228267		64.8377	126.079	116.231	102.383	0.139049	0.450507		96.8342	87.9223	84.134	89.6302	0.0372425	0.25879	0.313586	-0.191717		125.078	134.554	140.296	133.309	0.00224796	0.830982	0.0906004	0.380475	keep
ENSG00000095002	MSH2	mutS homolog 2 [Source:HGNC Symbol;Acc:HGNC:7325]	4.72765	0	20.0891	8.27224		21.5798	16.926	28.0564	22.1874	0.0213841	1.41254		19.8602	16.5894	24.7706	20.4067	0.0418471	1.29241		20.3861	16.149	15.7751	17.4368	0.153478	1.0667	0.214898	-0.225716		22.1492	24.7862	47.2149	31.3834	0.00781578	1.91091	0.103972	0.618496	keep
ENSG00000271270	TMCC1-AS1	TMCC1 antisense RNA 1 (head to head) [Source:HGNC Symbol;Acc:HGNC:49060]	0	0	2.23212	0		0	2.2568	6.09923	2.78534	0.105174	4.85067		12.2666	17.6954	2.85815	10.94	0.0900723	6.7866		7.6448	1.79433	7.36173	5.60029	0.0516155	5.83296	0.230525	-0.953638		7.81737	14.1636	2.698	8.2263	0.0996246	6.3796	0.0864481	-0.406996	keep
ENSG00000132676	DAP3	death associated protein 3 [Source:HGNC Symbol;Acc:HGNC:2673]	7.87941	9.34097	47.9906	21.737		70.7337	33.8519	25.6168	43.4008	0.236044	0.994268		68.9265	32.0728	53.3521	51.4505	0.106308	1.23921		38.224	61.9045	74.6689	58.2658	0.0228395	1.41835	0.37658	0.179137		71.6592	46.0315	56.6579	58.1162	0.0747637	1.41465	0.104686	0.175435	keep
ENSG00000205871	RPS3AP47	RPS3A pseudogene 47 [Source:HGNC Symbol;Acc:HGNC:36744]	94.553	32.6934	82.5885	69.9449		141.467	152.334	131.743	141.848	0.047423	1.01901		204.443	82.947	111.468	132.953	0.0607953	0.925644		109.575	130.089	140.924	126.863	0.0695707	0.858056	0.452037	-0.0675884		140.713	126.292	141.645	136.216	0.0213782	0.960606	0.465852	0.0349615	keep
ENSG00000105325	FZR1	fizzy and cell division cycle 20 related 1 [Source:HGNC Symbol;Acc:HGNC:24824]	42.5488	14.0115	50.2227	35.5943		74.3304	28.21	25.6168	42.719	0.355254	0.262557		36.2156	61.9337	110.515	69.5548	0.119416	0.964529		36.9499	39.4753	50.4804	42.3019	0.27721	0.248433	0.13181	-0.716096		52.1158	142.816	55.3089	83.4135	0.179616	1.22631	0.379024	0.261786	keep
ENSG00000095370	SH2D3C	SH2 domain containing 3C [Source:HGNC Symbol;Acc:HGNC:16884]	0	14.0115	7.81242	7.27463		11.9888	10.1556	6.09923	9.41453	0.354188	0.367562		13.4348	24.3311	12.3853	16.7171	0.0339741	1.18929		16.5637	36.7838	24.1885	25.8454	0.00628249	1.81484	0.04673	0.625549		36.481	61.3754	1.349	33.0685	0.128522	2.16917	0.185333	0.979885	keep
ENSG00000258704	SRP54-AS1	SRP54 antisense RNA 1 (head to head) [Source:HGNC Symbol;Acc:HGNC:50643]	0	0	2.23212	0		0	0	6.09923	0	0.211325	0		2.33649	5.5298	1.90543	3.25724	0.137977	5.0692		1.27413	0	3.15503	1.47639	0.0968705	3.97855	0.232613	-1.09066		13.0289	1.1803	12.141	8.78341	0.075763	6.47304	0.189791	1.40384	keep
ENSG00000114993	RTKN	rhotekin [Source:HGNC Symbol;Acc:HGNC:10466]	18.9106	0	2.23212	7.04757		0	0	0	0	0.179476	-6.15938		4.08886	4.42384	12.3853	6.96601	0.496182	-0.0165581		0	9.86883	9.46508	6.44464	0.476818	-0.12714	0.439059	-0.110582		22.1492	38.9498	25.631	28.91	0.0843658	2.02102	0.0382229	2.03758	keep
ENSG00000165997	ARL5B	ADP ribosylation factor like GTPase 5B [Source:HGNC Symbol;Acc:HGNC:23052]	0	2.33524	5.5803	2.63851		8.39214	1.1284	4.87938	4.79997	0.27997	0.83938		15.1872	2.21192	0	5.79971	0.330803	1.10725		5.09653	12.5603	2.10335	6.58674	0.213683	1.28791	0.453335	0.18066		7.81737	27.1468	8.09399	14.3527	0.111832	2.39988	0.227998	1.29263	keep
ENSG00000249617	AC106872.6	ribosomal protein S10 (RPS10) pseudogene	370.332	242.865	419.639	344.279		496.335	362.216	400.109	419.553	0.126741	0.285202		411.807	314.093	343.931	356.61	0.404578	0.0507555		510.928	533.814	561.595	535.445	0.0309313	0.637013	0.0231311	0.586257		673.596	548.838	496.431	572.955	0.0474317	0.734678	0.0111524	0.683922	keep
ENSG00000285803	AL442003.1	novel transcript, antisense to AGAP6	3.15177	0	0	0		0	2.2568	1.21985	1.15888	0.476922	3.65407		2.92062	5.5298	7.62173	5.35738	0.104026	5.77014		0	0	4.2067	0	0.442064	0	0.0192878	-5.77014		3.90868	14.1636	9.44299	9.17174	0.0872491	6.53477	0.127957	0.764631	keep
ENSG00000167380	ZNF226	zinc finger protein 226 [Source:HGNC Symbol;Acc:HGNC:13019]	0	0	10.0445	0		3.59663	6.77039	8.53892	6.30198	0.172583	6.00045		8.17772	1.10596	7.62173	5.63514	0.269715	5.84176		0	11.6632	3.15503	4.9394	0.39827	5.65518	0.45721	-0.186577		22.1492	20.065	13.49	18.5681	0.0618704	7.54443	0.0385351	1.70267	keep
ENSG00000178149	DALRD3	DALR anticodon binding domain containing 3 [Source:HGNC Symbol;Acc:HGNC:25536]	37.8212	88.7392	16.7409	47.7671		28.773	33.8519	37.8152	33.4801	0.292003	-0.511429		37.3839	37.6026	67.6429	47.5431	0.497312	-0.00676631		43.3205	40.3725	47.3254	43.6728	0.438323	-0.129	0.342989	-0.122233		88.5968	108.587	117.363	104.849	0.0680387	1.13258	0.00700056	1.13935	keep
ENSG00000136938	ANP32B	acidic nuclear phosphoprotein 32 family member B [Source:HGNC Symbol;Acc:HGNC:16677]	215.896	63.0516	171.873	150.274		297.321	267.43	274.465	279.739	0.0381178	0.896046		292.062	109.49	143.86	181.804	0.20796	0.274625		104.479	204.554	234.524	181.186	0.359611	0.269712	0.497661	-0.00491305		298.363	238.42	306.223	281.002	0.0198858	0.902541	0.0858319	0.627916	keep
ENSG00000111642	CHD4	chromodomain helicase DNA binding protein 4 [Source:HGNC Symbol;Acc:HGNC:1919]	94.553	37.3639	54.687	62.2013		129.479	135.408	84.1693	116.352	0.0664777	0.902401		147.199	99.5364	94.319	113.685	0.00786129	0.868974		133.784	99.5855	120.943	118.104	0.010963	0.923946	0.371624	0.054972		88.5968	138.095	145.692	124.128	0.105321	0.995654	0.395986	0.12668	keep
ENSG00000039319	ZFYVE16	zinc finger FYVE-type containing 16 [Source:HGNC Symbol;Acc:HGNC:20756]	3.15177	0	0	0		0	6.77039	1.21985	2.66341	0.315417	4.78838		9.34597	6.63576	7.62173	7.86782	0.00190466	6.31611		2.54827	11.6632	6.31005	6.8405	0.122266	6.11697	0.396015	-0.199147		9.12026	8.26207	9.44299	8.94177	0.00815012	6.49853	0.120705	0.182421	keep
ENSG00000227077	AC107983.1	ribosomal protein S28 (RPS28) pseudogene	141.829	112.092	131.695	128.539		115.092	102.684	129.304	115.693	0.10891	-0.151773		143.11	82.947	107.657	111.238	0.103635	-0.208379		157.993	184.816	154.596	165.802	0.0859528	0.367004	0.0823689	0.575382		255.367	165.241	249.565	223.391	0.0226166	0.796892	0.011372	1.00527	keep
ENSG00000242060	RPS3AP49	RPS3A pseudogene 49 [Source:HGNC Symbol;Acc:HGNC:36810]	50.4282	32.6934	69.1957	50.7725		85.1203	128.637	104.907	106.221	0.05575	1.06348		165.891	48.6622	80.0282	98.1938	0.149183	0.950215		73.8998	78.0535	87.289	79.7474	0.0368848	0.650361	0.335045	-0.299854		119.866	97.9646	80.9399	99.5902	0.0597029	0.970567	0.482071	0.020352	keep
ENSG00000141867	BRD4	bromodomain containing 4 [Source:HGNC Symbol;Acc:HGNC:13575]	88.2494	58.3811	83.7045	76.7783		58.745	72.2175	28.0564	53.0063	0.180758	-0.533694		116.825	148.199	118.137	127.72	0.0603532	0.733465		143.977	150.724	145.131	146.611	0.0127606	0.932326	0.0736393	0.198861		136.804	177.044	109.269	141.039	0.0743242	0.876468	0.181298	0.143003	keep
ENSG00000171680	PLEKHG5	pleckstrin homology and RhoGEF domain containing G5 [Source:HGNC Symbol;Acc:HGNC:29105]	0	0	0	0		0	0	0	0	#DIV/0!	0		0.584123	0	1.90543	0.829852	0.139394	3.217		0	0	0	0	#DIV/0!	0	0.139394	-3.217		7.81737	5.90148	1.349	5.02261	0.0600703	5.67881	0.11173	2.46181	keep
ENSG00000073150	PANX2	pannexin 2 [Source:HGNC Symbol;Acc:HGNC:8600]	9.4553	16.3467	1.11606	8.97269		2.39775	3.38519	4.87938	3.55411	0.191896	-1.31201		8.17772	5.5298	1.90543	5.20432	0.201162	-0.774362		0	10.766	7.36173	6.04258	0.29911	-0.562686	0.434824	0.211676		26.0579	43.671	18.886	29.5383	0.0131012	1.70786	0.036002	2.48222	keep
ENSG00000143621	ILF2	interleukin enhancer binding factor 2 [Source:HGNC Symbol;Acc:HGNC:6037]	64.6112	70.0573	49.1066	61.2584		155.854	112.84	103.687	124.127	0.0249323	1.01765		139.605	90.6887	82.8864	104.393	0.0594743	0.768081		135.058	86.128	116.736	112.641	0.0503782	0.877676	0.292717	0.109595		125.078	115.669	97.1278	112.625	0.00396719	0.877474	0.278726	0.109393	keep
ENSG00000168906	MAT2A	methionine adenosyltransferase 2A [Source:HGNC Symbol;Acc:HGNC:6904]	50.4282	7.00573	14.5088	23.9809		50.3528	47.3927	28.0564	41.934	0.135017	0.803666		87.6185	43.1324	35.2505	55.3338	0.013775	1.20288		45.8688	57.4187	52.5838	51.9571	0.117492	1.1122	0.438316	-0.0906716		67.7505	62.5557	56.6579	62.3214	0.0378727	1.37415	0.327474	0.171274	keep
ENSG00000242299	AC073861.1	ribosomal protein S18 (RPS18) pseudogene	1330.04	1261.03	1805.79	1465.62		1683.22	1838.16	1394.28	1638.56	0.310884	0.160903		2217.33	1358.12	1354.76	1643.4	0.346044	0.165165		2340.58	2372.11	2252.69	2321.79	0.0268153	0.663692	0.0680173	0.498527		2450.74	2191.81	2264.97	2302.51	0.0255126	0.651658	0.0456076	0.486493	keep
ENSG00000243964	RPL23AP65	ribosomal protein L23a pseudogene 65 [Source:HGNC Symbol;Acc:HGNC:36289]	56.7318	58.3811	116.07	77.061		152.257	147.82	106.127	135.401	0.115018	0.812363		212.621	101.748	75.2646	129.878	0.225898	0.752322		170.734	153.416	148.286	157.479	0.0414402	1.03013	0.258003	0.277805		139.41	120.39	171.323	143.708	0.00748923	0.898195	0.401996	0.145873	keep
ENSG00000235175	RPL26P37	ribosomal protein L26 pseudogene 37 [Source:HGNC Symbol;Acc:HGNC:36004]	81.9459	21.0172	91.5169	64.8267		86.3191	104.941	81.7296	90.9966	0.232124	0.488586		120.329	75.2053	73.3592	89.6313	0.187965	0.466799		94.2859	136.369	144.079	124.912	0.0914415	0.945178	0.185209	0.478379		128.987	119.21	148.39	132.195	0.0250405	1.02688	0.0783026	0.56008	keep
ENSG00000078487	ZCWPW1	zinc finger CW-type and PWWP domain containing 1 [Source:HGNC Symbol;Acc:HGNC:23486]	0	7.00573	0	0		0	0	3.65954	0	0.377787	0		4.67298	1.10596	0	1.92631	0.452946	4.34079		0	3.58867	0	0	0.211325	0	0.380512	-4.34079		10.4232	20.065	9.44299	13.3104	0.00477082	7.06721	0.0507907	2.72642	keep
ENSG00000049239	H6PD	hexose-6-phosphate dehydrogenase/glucose 1-dehydrogenase [Source:HGNC Symbol;Acc:HGNC:4795]	22.0624	0	6.69636	9.58624		22.7787	9.02719	21.9572	17.921	0.0932377	0.895672		49.0663	5.5298	32.3924	28.9962	0.0539347	1.58682		1.27413	13.4575	13.6718	9.4678	0.496013	-0.0177489	0.174371	-1.60457		18.2405	56.6542	29.678	34.8576	0.142727	1.8516	0.415059	0.264775	keep
ENSG00000181026	AEN	apoptosis enhancing nuclease [Source:HGNC Symbol;Acc:HGNC:25722]	181.227	217.178	158.481	185.628		121.087	110.583	140.282	123.984	0.0685502	-0.581877		172.316	285.338	325.829	261.161	0.138433	0.492299		211.506	213.526	253.454	226.162	0.148089	0.2848	0.222508	-0.207498		261.882	326.942	338.598	309.141	0.0263323	0.735537	0.082726	0.243239	keep
ENSG00000118181	RPS25	ribosomal protein S25 [Source:HGNC Symbol;Acc:HGNC:10413]	116.615	88.7392	183.034	129.463		268.548	280.971	164.679	238.066	0.117219	0.878317		332.95	126.079	151.482	203.504	0.210891	0.652113		170.734	193.788	155.648	173.39	0.186385	0.4212	0.351678	-0.230913		233.218	207.732	237.424	226.125	0.0223398	0.804104	0.373545	0.151991	keep
ENSG00000196636	SDHAF3	succinate dehydrogenase complex assembly factor 3 [Source:HGNC Symbol;Acc:HGNC:21752]	0	0	4.46424	0		3.59663	14.6692	6.09923	8.12168	0.121847	6.36136		5.84123	12.1656	4.76358	7.59012	0.108511	6.26493		10.1931	4.48583	6.31005	6.99632	0.0774188	6.149	0.442615	-0.115936		14.3318	7.08178	12.141	11.1849	0.0264584	6.81825	0.247791	0.55331	keep
ENSG00000159348	CYB5R1	cytochrome b5 reductase 1 [Source:HGNC Symbol;Acc:HGNC:13397]	20.4865	0	10.0445	10.177		19.182	32.7235	18.2977	23.4011	0.160906	1.19331		20.4443	15.4834	10.4799	15.4692	0.204113	0.599276		8.91894	20.6348	16.8268	15.4602	0.314077	0.59844	0.499447	-0.000835917		41.6926	36.5892	24.282	34.1879	0.0340011	1.73828	0.00840911	1.139	keep
ENSG00000053501	USE1	unconventional SNARE in the ER 1 [Source:HGNC Symbol;Acc:HGNC:30882]	48.8524	30.3582	27.9015	35.704		40.7618	34.9803	18.2977	31.3466	0.21799	-0.187216		51.4028	49.7682	55.2576	52.1429	0.0767918	0.545113		38.224	46.6527	56.7905	47.2224	0.213593	0.402401	0.187328	-0.142711		71.6592	62.5557	84.9869	73.0672	0.0337152	1.03108	0.0253718	0.485964	keep
ENSG00000143614	GATAD2B	GATA zinc finger domain containing 2B [Source:HGNC Symbol;Acc:HGNC:30778]	7.87941	0	15.6248	7.83475		21.5798	25.9532	40.2549	29.2626	0.0156489	1.88772		15.1872	33.1788	25.7234	24.6964	0.0879976	1.64388		11.4672	29.6065	27.3436	22.8058	0.0953775	1.52945	0.197115	-0.114423		31.2695	21.2453	31.027	27.8472	0.0069644	1.81645	0.368285	0.172573	keep
ENSG00000148824	MTG1	mitochondrial ribosome associated GTPase 1 [Source:HGNC Symbol;Acc:HGNC:32159]	7.87941	0	7.81242	5.23061		0	21.4396	17.0778	12.8391	0.232683	1.27937		20.4443	1.10596	13.338	11.6294	0.0975845	1.13776		20.3861	4.48583	15.7751	13.549	0.0349334	1.35643	0.101079	0.218665		32.5724	9.44237	22.933	21.6492	0.0331223	2.02859	0.00607865	0.890831	keep
ENSG00000179912	R3HDM2	R3H domain containing 2 [Source:HGNC Symbol;Acc:HGNC:29167]	23.6382	53.7106	54.687	44.0119		40.7618	67.7039	37.8152	48.7603	0.352159	0.147494		77.6884	78.5231	100.035	85.4156	0.0205694	0.955019		62.4326	88.8195	94.6508	81.9676	0.000741072	0.895644	0.344289	-0.0593746		92.5055	67.2769	102.524	87.4354	0.0572753	0.988698	0.406796	0.0336792	keep
ENSG00000197471	SPN	sialophorin [Source:HGNC Symbol;Acc:HGNC:11249]	115.039	60.7163	146.204	107.32		104.302	89.1435	102.467	98.6376	0.358815	-0.12159		207.364	232.252	192.449	210.688	0.0528872	0.972532		94.2859	95.0997	114.633	101.339	0.398615	-0.0826431	0.01197	-1.05517		238.43	152.258	195.605	195.431	0.0271817	0.864135	0.34613	-0.108397	keep
ENSG00000213216	AC007066.1	ribosomal protein S25 (RPS25) pseudogene	17.3347	11.6762	35.7139	21.575		49.154	60.9335	41.4747	50.5207	0.0745678	1.2237		68.3424	12.1656	29.5342	36.6807	0.245402	0.762921		34.4016	40.3725	48.3771	41.0504	0.0276718	0.924877	0.421139	0.161956		41.6926	36.5892	79.5909	52.6242	0.0200721	1.28244	0.276378	0.519516	keep
ENSG00000159210	SNF8	SNF8 subunit of ESCRT-II [Source:HGNC Symbol;Acc:HGNC:17028]	28.3659	60.7163	33.4818	40.8547		73.1315	60.9335	39.0351	57.7	0.176596	0.497042		93.4597	63.0397	63.832	73.4438	0.107245	0.844576		87.9152	58.3158	68.3589	71.53	0.115286	0.806536	0.306738	-0.0380403		92.5055	73.1784	75.5439	80.4092	0.0591751	0.975127	0.111324	0.130551	keep
ENSG00000174456	C12orf76	chromosome 12 open reading frame 76 [Source:HGNC Symbol;Acc:HGNC:33790]	12.6071	0	7.81242	6.80649		7.19326	10.1556	26.8366	14.7285	0.191439	1.10235		10.5142	6.63576	19.0543	12.0681	0.155344	0.817079		8.91894	25.1207	11.5684	15.2027	0.216698	1.14776	0.364316	0.33068		22.1492	24.7862	26.98	24.6385	0.028513	1.84073	0.0260697	1.02365	keep
ENSG00000122122	SASH3	SAM and SH3 domain containing 3 [Source:HGNC Symbol;Acc:HGNC:15975]	31.5177	35.0286	32.3657	32.9707		23.9775	23.6964	32.9358	26.8699	0.112182	-0.294202		42.641	46.4503	61.9266	50.3393	0.0521463	0.608995		43.3205	33.1952	38.912	38.4759	0.149969	0.222147	0.113287	-0.386848		75.5679	37.7695	95.7789	69.7054	0.0882336	1.07779	0.150708	0.468791	keep
ENSG00000188612	SUMO2	small ubiquitin like modifier 2 [Source:HGNC Symbol;Acc:HGNC:11125]	39.3971	14.0115	46.8745	33.4277		83.9214	36.1087	39.0351	53.0217	0.162783	0.663949		74.1836	38.7086	44.7777	52.5566	0.112157	0.651262		52.2395	79.8478	54.6871	62.2581	0.130273	0.895225	0.323742	0.243963		84.6881	69.6375	62.0539	72.1265	0.0429109	1.10718	0.0413438	0.455913	keep
ENSG00000229852	AC019205.1	novel transcript, antisense to KHDC1	3.15177	4.67049	7.81242	5.21156		9.59102	9.02719	7.31907	8.64576	0.118228	0.719448		8.17772	5.5298	8.57445	7.42732	0.127795	0.503002		10.1931	10.766	12.6201	11.1931	0.00575469	1.08823	0.02853	0.585227		13.0289	14.1636	29.678	18.9568	0.0386626	1.8431	0.0716809	1.3401	keep
ENSG00000124780	KCNK17	potassium two pore domain channel subfamily K member 17 [Source:HGNC Symbol;Acc:HGNC:14465]	0	0	4.46424	0		0	3.38519	9.75876	4.38132	0.101285	5.48585		0.584123	0	0	0	0.251217	0		5.09653	1.79433	0	2.29696	0.400054	4.58313	0.125088	4.58313		15.6347	9.44237	8.09399	11.057	0.0549908	6.80181	0.0181837	6.80181	keep
ENSG00000226777	FAM30A	family with sequence similarity 30 member A [Source:HGNC Symbol;Acc:HGNC:19955]	12.6071	0	0	0		27.5742	12.4124	4.87938	14.9553	0.0354794	7.23413		4.67298	1.10596	1.90543	2.56146	0.327422	4.73415		3.8224	0.897167	0	1.57319	0.242148	4.06453	0.0918777	-0.669617		15.6347	24.7862	25.631	22.0173	0.0688478	7.78903	0.0222477	3.05489	keep
ENSG00000131269	ABCB7	ATP binding cassette subfamily B member 7 [Source:HGNC Symbol;Acc:HGNC:48]	36.2453	11.6762	36.83	28.2505		43.1596	34.9803	56.1129	44.7509	0.0394508	0.661764		30.3744	25.4371	48.5886	34.8	0.201922	0.299853		34.4016	40.3725	68.3589	47.711	0.105056	0.753968	0.0545821	0.454115		57.3273	69.6375	60.7049	62.5566	0.0507753	1.14409	0.0478965	0.844239	keep
ENSG00000113448	PDE4D	phosphodiesterase 4D [Source:HGNC Symbol;Acc:HGNC:8783]	247.414	375.974	235.489	286.292		145.064	111.711	215.913	157.563	0.107545	-0.86115		118.577	215.662	183.874	172.704	0.0360888	-0.728851		131.236	122.015	170.371	141.207	0.0618429	-1.01916	0.21425	-0.290305		393.474	561.821	466.753	474.016	0.0083806	0.727249	0.00277513	1.4561	keep
ENSG00000177602	HASPIN	histone H3 associated protein kinase [Source:HGNC Symbol;Acc:HGNC:19682]	0	0	0	0		5.99438	0	0	0	0.211325	0		2.92062	0	0	0	0.211325	0		0	4.48583	0	0	0.211325	0	0.415589	0		9.12026	0	9.44299	6.18775	0.0918134	5.97447	0.100254	5.97447	keep
ENSG00000120509	PDZD11	PDZ domain containing 11 [Source:HGNC Symbol;Acc:HGNC:28034]	14.1829	2.33524	21.2051	12.5744		40.7618	41.7507	14.6381	32.3836	0.142533	1.35779		29.2062	22.1192	38.1087	29.8113	0.00319437	1.23877		16.5637	20.6348	17.8785	18.359	0.23284	0.542403	0.0850516	-0.696367		11.726	56.6542	49.9129	39.4311	0.121736	1.64106	0.294129	0.402294	keep
ENSG00000181904	C5orf24	chromosome 5 open reading frame 24 [Source:HGNC Symbol;Acc:HGNC:26746]	9.4553	7.00573	31.2497	15.9036		45.5573	38.3655	12.1985	32.0404	0.228514	1.006		36.7998	43.1324	59.0684	46.3335	0.00433397	1.53677		30.5792	48.447	28.3952	35.8071	0.130123	1.16588	0.212839	-0.370896		18.2405	67.2769	48.5639	44.6938	0.106245	1.4849	0.455917	-0.051869	keep
ENSG00000133639	BTG1	BTG anti-proliferation factor 1 [Source:HGNC Symbol;Acc:HGNC:1130]	47.2765	18.6819	46.8745	37.611		119.888	126.381	132.963	126.41	0.00649314	1.7462		123.25	32.0728	88.6027	81.3085	0.0685278	1.11019		77.7222	103.174	83.0823	87.9929	0.0494158	1.22404	0.431581	0.113846		100.323	64.9163	70.1479	78.4623	0.0226629	1.05885	0.44411	-0.0513412	keep
ENSG00000227973	PIN4P1	peptidylprolyl cis/trans isomerase, NIMA-interacting 4 pseudogene 1 [Source:HGNC Symbol;Acc:HGNC:44193]	0	0	3.34818	0		2.39775	18.0544	6.09923	8.85045	0.136354	6.48389		5.84123	2.21192	2.85815	3.6371	0.151522	5.22385		10.1931	1.79433	4.2067	5.39803	0.14293	5.78084	0.16667	0.556997		6.51447	16.5241	5.39599	9.4782	0.0949665	6.58168	0.152359	1.35784	keep
ENSG00000287269	Z82215.1	novel transcript, antisense to ANKRD54and MYH9	25.2141	51.3753	5.5803	27.3899		7.19326	18.0544	40.2549	21.8342	0.406311	-0.325722		10.5142	18.8013	38.1087	22.4747	0.411915	-0.284194		30.5792	17.0462	13.6718	20.4324	0.331106	-0.421002	0.444147	-0.136808		56.0245	89.7025	58.0069	67.9113	0.011793	1.30687	0.0454556	1.59107	keep
ENSG00000162032	SPSB3	splA/ryanodine receptor domain and SOCS box containing 3 [Source:HGNC Symbol;Acc:HGNC:30629]	0	9.34097	25.6694	11.6701		22.7787	6.77039	20.7374	16.7621	0.31193	0.518659		14.019	19.9073	19.0543	17.6602	0.223478	0.593518		17.8379	24.2235	15.7751	19.2788	0.239039	0.719353	0.288594	0.125835		29.9666	37.7695	48.5639	38.7667	0.00311101	1.7234	0.019014	1.12989	keep
ENSG00000119335	SET	SET nuclear proto-oncogene [Source:HGNC Symbol;Acc:HGNC:10760]	53.58	65.3868	130.579	83.182		188.224	217.781	113.446	173.15	0.118205	1.05678		318.347	137.139	158.151	204.546	0.118773	1.29705		149.074	162.387	194.56	168.674	0.00774291	1.01901	0.322455	-0.278039		177.194	113.308	174.021	154.841	0.055179	0.895642	0.20113	-0.40141	keep
ENSG00000196476	C20orf96	chromosome 20 open reading frame 96 [Source:HGNC Symbol;Acc:HGNC:16227]	20.4865	4.67049	15.6248	13.5939		21.5798	0	15.858	12.4793	0.298989	-0.12249		10.5142	24.3311	20.0071	18.2841	0.319285	0.424924		20.3861	23.3263	33.6536	25.7887	0.0929308	0.918785	0.114816	0.493861		36.481	51.933	22.933	37.1157	0.0960492	1.44237	0.0709307	1.01745	keep
ENSG00000186166	CENATAC	centrosomal AT-AC splicing factor [Source:HGNC Symbol;Acc:HGNC:30460]	0	2.33524	0	0		0	6.77039	0	0	0.211325	0		5.84123	0	1.90543	2.58222	0.262339	4.74536		0	0.897167	0	0	0.211325	0	0.181562	-4.74536		0	12.9833	9.44299	7.47541	0.0924841	6.24325	0.23694	1.4979	keep
ENSG00000215114	UBXN2B	UBX domain protein 2B [Source:HGNC Symbol;Acc:HGNC:27035]	0	0	5.5803	0		27.5742	15.7976	0	14.4572	0.161881	7.18559		12.2666	0	9.52717	7.26458	0.13678	6.20253		1.27413	2.6915	9.46508	4.4769	0.0370152	5.5163	0.286681	-0.686232		10.4232	11.803	14.839	12.355	0.00243676	6.96058	0.162801	0.758053	keep
ENSG00000196684	HSH2D	hematopoietic SH2 domain containing [Source:HGNC Symbol;Acc:HGNC:24920]	80.37	42.0344	71.4279	64.6107		62.3416	45.1359	41.4747	49.6508	0.130864	-0.379287		86.4502	122.762	91.4608	100.224	0.13018	0.632592		73.8998	72.6705	85.1857	77.252	0.179904	0.257433	0.117555	-0.375159		140.713	100.325	118.712	119.917	0.00266562	0.891156	0.236549	0.258564	keep
ENSG00000167733	HSD11B1L	hydroxysteroid 11-beta dehydrogenase 1 like [Source:HGNC Symbol;Acc:HGNC:30419]	0	0	3.34818	0		0	2.2568	17.0778	6.44488	0.168325	6.03229		3.50474	8.84768	6.66902	6.34048	0.0511124	6.0091		0	4.48583	3.15503	2.54695	0.224011	4.72626	0.00278235	-1.28284		10.4232	10.6227	6.74499	9.2636	0.0377687	6.54899	0.145591	0.539896	keep
ENSG00000179715	PCED1B	PC-esterase domain containing 1B [Source:HGNC Symbol;Acc:HGNC:28255]	0	0	6.69636	0		0	0	0	0	0.211325	0		2.92062	5.5298	7.62173	5.35738	0.0718684	5.77014		15.2896	13.4575	14.7235	14.4902	0.015109	7.18885	0.0153037	1.41872		9.12026	18.8847	13.49	13.8317	0.044311	7.12222	0.036979	1.35209	keep
ENSG00000196305	IARS1	isoleucyl-tRNA synthetase 1 [Source:HGNC Symbol;Acc:HGNC:5330]	22.0624	42.0344	44.6424	36.2464		21.5798	24.8248	26.8366	24.4137	0.0862639	-0.568223		42.641	33.1788	48.5886	41.4694	0.301156	0.193712		54.7877	78.0535	89.3924	74.0779	0.00443654	1.02918	0.0434643	0.835466		74.265	79.0798	62.0539	71.7996	0.0358575	0.984172	0.0419433	0.79046	keep
ENSG00000233971	RPS20P10	ribosomal protein S20 pseudogene 10 [Source:HGNC Symbol;Acc:HGNC:36800]	15.7588	7.00573	14.5088	12.4244		15.5854	29.3384	3.65954	16.1944	0.368505	0.379632		32.7109	24.3311	12.3853	23.1424	0.118526	0.892015		15.2896	32.298	27.3436	24.9771	0.116769	1.00162	0.434629	0.109606		28.6637	31.868	36.4229	32.3182	0.0155826	1.37206	0.188552	0.480043	keep
ENSG00000203875	SNHG5	small nucleolar RNA host gene 5 [Source:HGNC Symbol;Acc:HGNC:21026]	280.507	182.149	237.721	233.459		340.481	411.865	337.897	363.415	0.0632473	0.638226		540.314	381.556	347.742	423.204	0.0243823	0.857907		549.152	549.963	518.476	539.197	0.00513812	1.20729	0.0814071	0.349386		358.296	380.055	407.397	381.916	0.0274017	0.709847	0.313333	-0.14806	keep
ENSG00000186017	ZNF566	zinc finger protein 566 [Source:HGNC Symbol;Acc:HGNC:25919]	3.15177	0	11.1606	4.77079		11.9888	11.284	9.75876	11.0105	0.124763	1.1897		25.1173	27.649	13.338	22.0348	0.0774065	2.18409		15.2896	18.8405	22.0852	18.7384	0.0148402	1.95145	0.319699	-0.232636		29.9666	18.8847	12.141	20.3308	0.0893171	2.06852	0.35371	-0.115572	keep
[truncated: 61,596 more rows]

## Sheet: if all means=0 excluded
id	name	description	tpm_HSC_d14_1-MACE_Seq	tpm_HSC_d14_2-MACE_Seq	tpm_HSC_d14_3-MACE_Seq	HSC d14 mean		tpm_HSC_t_4_11_d14_1-MACE_Seq	tpm_HSC_t_4_11_d14_2-MACE_Seq	tpm_HSC_t_4_11_d14_3-MACE_Seq	HSC d14 t(4;11) mean	pvalue HSC d14 vs HSC d14 t(4;11)	log2FC HSC d14 vs HSC d14 t(4;11)		tpm_HSC_t_4_11_d30_1-MACE_Seq	tpm_HSC_t_4_11_d30_2-MACE_Seq	tpm_HSC_t_4_11_d30_3-MACE_Seq	HSC d30 t(4;11) mean	pvalue HSC d14 vs HSC d30 t(4;11)	log2FC HSC d14 vs HSC d30 t(4;11)		tpm_CD19minus_t_4_11_d70_1-MACE_Seq	tpm_CD19minus_t_4_11_d70_2-MACE_Seq	tpm_CD19minus_t_4_11_d70_3-MACE_Seq	HSC d70 CD19minus t(4;11) mean	pvalue HSC d14 vs HSC d70 CD19minus t(4;11)	log2FC HSC d14 vs HSC d70 CD19minus t(4;11)	pvalue HSC d30 t(4;11) vs d70 CD19minus t(4;11)	log2FC HSC d30 t(4;11) vs HSC d70 CD19minus t(4;11)		tpm_CD19plus_t_4_11_d70_1-MACE_Seq	tpm_CD19plus_t_4_11_d70_2-MACE_Seq	tpm_CD19plus_t_4_11_d70_3-MACE_Seq	HSC d70 CD19plus t(4;11) mean	pvalue HSC d14 vs HSC d70 CD19plus t(4;11)	log2FC HSC d14 vs HSC d70 CD19plus t(4;11)	pvalue HSC d30 t(4;11) vs HSC d70 CD19plus t(4;11)	log2FC HSC d30 t(4;11) vs HSC d70 CD19plus t(4;11)
[truncated: 15,738 more rows]
