# Supplementary material for: CRISPR/Cas9-mediated t(4;11) translocation in human hematopoietic stem/precursor cells demonstrates plasticity to differentiate into either the myeloid or lymphoid lineage
Source: Leukemia. 2025 Oct 27;40(1):72–86. doi: 10.1038/s41375-025-02791-4 (PMC12789029; doi:10.1038/s41375-025-02791-4)
Supplement: Supplementary file 4 — Supplementary Excel file S4 [file 41375_2025_2791_MOESM4_ESM.xlsx]

## Sheet: Heatmap 1
name	log2FC HSC d14 vs HSC d14 t(4;11)	log2FC HSC d14 vs HSC d30 t(4;11)	log2FC HSC d14 vs HSC d70 CD19minus t(4;11)	log2FC HSC d14 vs HSC d70 CD19plus t(4;11)
TCL1A	0	6.21619	9.47449	12.703
TMEM119	4.84493	7.9836	9.93403	12.6301
TRAC	2.16283	2.85726	4.45908	9.11532
VPREB3	0	0	5.49273	11.1353
GSDME	0	0	6.24676	10.961
CD19	0	4.86152	5.55926	10.8171
ASS1	1.65279	7.98641	10.1993	8.77279
KCNK12	0	0	6.80979	10.4247
NKX2-3	0	8.77811	10.1937	10.1822
GPC3	0	3.49129	5.04347	10.0921
TNFRSF18	0	0	6.37703	10.1036
PBX3	6.4171	8.42529	9.25064	10.1188
SLC8A1-AS1	0	0	0	9.7584
IL7R	0	7.84857	7.09755	9.72743
LCN6	0	0	5.11583	9.76059
JCHAIN	1.88315	-4.05178	2.56568	7.43965
CD79A	-0.228167	-1.33569	2.38642	7.39883
SLC12A8	0	6.50869	9.58775	9.68999
DTX1	0	0	4.91835	9.63264
FGFBP2	0	5.02038	6.13949	9.57805
NTN1	4.96927	6.93037	8.51463	9.522
PTGIS	0	0	5.32021	9.41071
PRL	0	8.75852	9.15952	9.23958
MPP6	4.8127	0	4.97364	9.13018
ANXA2R	5.41547	6.64629	5.98922	9.1143
KLRB1	0	0	4.44261	9.11734
LINC00513	4.80911	5.12108	8.3848	9.05747
SCN3A	0	0	3.45966	9.03839
CD72	1.06866	3.49312	4.32325	6.77906
SOCS2	1.74318	1.24052	3.42098	6.46902
TNFRSF4	5.81897	5.56996	6.91882	8.95113
NDUFA4L2	0	8.26058	8.66146	8.94769
PAX5	0	0	5.41115	9.7056
VAT1L	0	0	0	8.82838
COL6A2	5.22171	0	0	8.74648
VPREB1	0	4.43212	0	8.73494
IKZF2	0	0	0	8.6203
CA6	0	0	0	8.61803
TOX	0	4.47311	5.89398	8.50307
MELTF	0	5.34493	0	8.32855
CHI3L2	0	0	0	8.27053
STC2	0	4.71143	8.26411	8.29116
MAL	0	0	3.61568	8.22863
DAZL	0	0	3.45966	8.2817
PPP1R16B	6.32594	7.86774	8.47279	8.22689
BLK	0	0	0	8.91523
SRPK3	0	2.61419	6.14285	8.20683
NDFIP2	1.79368	2.69199	4.6099	6.04794
CDK6-AS1	0.977488	3.98536	3.7297	5.64078
NPTX2	0	0	0	8.18803
LIMS2	0	4.09481	5.53092	8.10663
AC009570.2	0.587215	-6.9992	0.25	5.54346
LAMP5	-5.16417	5.94575	6.45342	5.38368
IGLC3	6.17727	4.50588	6.90226	10.7592
NOG	6.12897	5.25132	0	8.09727
SLC5A3	5.87269	7.6611	6.96411	8.04796
MEF2A	7.35663	7.01543	7.15502	8.77672
NKD2	0	6.90601	7.47435	8.06015
AL360178.1	0	4.62451	6.35571	8.05989
POLM	6.21181	6.15742	6.70005	8.71331
IGHM	-0.136833	-0.235561	0.934684	5.26913
PIEZO2	0	0	0	7.97279
MED19	7.96312	8.10573	7.91946	8.606
TRPM4	-0.441155	3.61997	5.5647	5.11375
NPY	0	0	0	7.98914
IL2RA	0	0	3.85871	7.90488
GSPT2	6.91602	6.42811	6.02699	7.92262
LBH	7.37171	6.47052	5.29318	10.7795
MOXD1	0	0	0	7.86212
CSMD1	0	0	0	7.80163
IGLC2	7.06811	3.79817	7.35474	11.1389
IGHD	0	0	2.90615	9.89519
DENND2B	0	0	3.70042	7.66666
TP53I11	6.25661	7.73643	7.2902	7.70249
PYGM	0	3.64088	0	7.64841
RIMS3	0	0	5.83868	8.97167
SOCS1	5.48585	4.93566	7.02452	9.19963
RAG2	0	0	0	7.59221
BANK1	6.17766	4.84563	4.08601	8.7163
LPAR1	0	5.5515	6.38202	7.52094
LMOD3	6.44042	6.36161	6.19253	8.47312
TLR10	5.49644	5.23182	5.88175	8.96948
SNHG12	5.80806	0	7.98989	8.68835
AC027307.2	7.03956	7.57678	7.91202	7.96456
CLEC9A	0	5.26276	0	8.32326
ALPL	0	0	4.28232	7.47862
MMACHC	6.45553	5.8798	4.35674	8.35647
FLT3	6.52823	9.18758	10.111	9.3334
HMGA2	6.06225	6.90373	5.02185	8.18624
GCSAM	0	2.97494	4.42586	7.36558
RFX5	7.74317	7.72834	6.70473	8.18449
AC011375.1	0	0	0	7.27664
ZXDC	6.17576	8.05302	7.74927	8.69903
LINC01303	0	0	0	7.1803
LEF1	0	0	5.54533	7.21397
ZCCHC7	5.97591	6.68106	6.33899	9.32193
COBLL1	0	3.10109	3.80656	7.17063
HIVEP3	0	5.78648	0	7.14634
FOLR2	0	3.10109	5.79298	7.09659
LINC00937	0	4.5567	0	7.10518
TMEM71	5.87847	5.75956	7.76413	7.57533
PDGFRB	0	2.61419	0	8.02071
SKIDA1	5.02126	6.05208	0	7.52656
CDK9	6.67056	7.03924	7.05635	8.16405
GRAP	6.79512	7.87214	7.62862	8.47557
CCL2	0	4.03284	6.81898	7.53293
PRR5L	4.32995	5.87195	6.04355	8.23671
HTR1F	0	0	0	7.01971
TMEM221	0	5.67244	5.73257	8.19433
RAG1	0	0	0	7.01857
USP3	7.68275	8.62581	8.60334	8.62571
KIAA0232	3.64604	7.00487	6.84113	7.38644
TRMT2B	7.73501	7.62714	6.766	7.79536
FZD8	0	5.49996	0	7.44174
LINC01215	0	0	0	6.94091
SNRNP48	6.83317	6.44222	6.19821	6.98406
AC090152.1	6.50532	5.34147	5.97172	8.92724
ENSG00000291120	4.64659	4.76154	6.43828	7.36066
SEMA3A	0	0	0	6.93128
ADM2	0	5.3006	6.91311	7.78602
LINC00226	0	0	0	6.92464
TTLL1	6.18183	6.91823	7.69999	6.88712
CAPSL	0	0	0	6.93913
PLAAT4	6.53665	5.53865	0	8.31772
NPM1P24	3.71464	5.50304	6.25223	6.87586
DNAH11	7.56062	6.29192	6.66563	8.16096
PLCB1	3.71464	0	0	7.29081
C11orf54	5.81474	6.28428	6.30362	6.82734
GGACT	6.58233	4.87182	6.79697	7.67929
OSBPL3	5.71688	5.01967	4.82934	8.01983
PCBD2	5.88189	5.80809	6.77809	6.81565
IGHA1	0	0	0	6.78856
ZNF296	7.00691	6.98647	7.65942	6.77109
ENSG00000290036	0	0	0	6.77314
LEF1-AS1	0	0	0	6.75002
AC018695.2	0	4.32593	4.32001	7.14269
ZSWIM6	3.142	6.84204	5.67198	6.71888
BCOR	5.19795	5.60404	5.27411	6.72932
RAB33B	6.2856	6.6623	4.10827	6.70692
NEGR1	0	4.2505	0	6.67987
DCUN1D2	0	5.15054	6.28423	6.66758
LCK	0	0	0	7.38203
RBM17	7.70551	7.83563	7.95723	7.86943
NOD1	6.37897	5.92634	6.164	7.59297
ASB2	0	7.15668	7.48764	6.99625
ZC3H6	6.00316	5.19587	4.92911	7.29034
TBCB	8.91221	8.71696	8.77241	9.00305
COX10-AS1	5.61264	0	6.40446	6.93248
SMAGP	0	4.15423	4.79513	6.50748
HMX3	0	11.8963	10.7601	6.51796
COPB1	7.07946	8.15123	8.38208	7.66848
CD109	7.65955	7.74485	7.07326	8.22346
ATP11A	0	6.4217	4.76612	7.22485
CFAP73	0	0	0	6.53159
ARID3B	6.13306	6.03216	5.04289	8.11808
DHRS12	4.34174	5.9604	5.0544	6.84029
ZEB1	0	0	0	6.42494
PSAT1	4.65061	7.56783	8.5923	8.30356
IFFO1	7.00241	7.60967	7.76186	7.63436
ZC3H7A	6.66313	6.35293	7.29611	7.91838
PSIP1	7.97731	7.30529	7.64905	8.18423
ERICH6-AS1	5.88422	4.90139	4.99709	6.39633
TMEM161B-AS1	0	5.86726	5.37234	7.09497
PPP2R3B	4.64659	5.33411	5.04182	7.21495
AC091493.1	0	3.49129	0	6.37254
KRBOX4	4.41013	5.21581	6.01664	6.75142
UBXN8	5.88872	6.26314	4.42586	6.75893
LINC01150	5.14249	5.10844	6.54987	6.72656
ZNF528-AS1	0	0	5.97314	6.34918
RABGGTB	5.57835	6.65226	6.85088	7.5125
FRA10AC1	6.66054	5.60685	5.16817	7.00027
RIPK2	7.27997	5.61627	7.10033	7.62694
AC008741.1	6.72581	0	6.73857	7.24053
PDK1	0	6.02089	6.64005	8.1449
CEP120	4.84493	7.10912	7.0912	7.42812
UPB1	0	0	0	6.62639
AC022726.2	0	0	0	6.25873
PBK	6.46862	6.19217	6.40681	6.19576
TTC9C	6.65791	6.43716	6.75394	7.397
CEP250-AS1	0	4.73411	0	6.19775
FBXW7	5.15205	6.71826	6.06591	7.85069
MIPEP	6.34632	4.90679	0	6.18665
STS	0	8.65318	7.60365	7.34441
KIZ	5.74363	5.20775	6.79714	6.87712
CIART	0	0	0	6.17142
TNF	0	6.09379	8.08942	6.51234
AC106820.4	0	3.64088	3.97855	6.16729
TTF2	3.67286	5.8236	3.80656	7.13328
FHL1	6.42632	3.49129	7.47078	7.72115
ZNF45	0	6.1347	5.39191	6.83963
ATP10A	6.8497	5.53568	5.39016	7.13068
NRP1	4.80911	7.25281	7.01979	6.11297
CEP63	6.48457	6.42007	6.01158	6.85503
ZNF138	5.95154	4.42567	5.17873	6.08718
RN7SL574P	5.57835	4.13726	5.47291	6.43604
OPHN1	5.17099	3.96814	3.80656	6.97704
AC116351.1	0	3.58063	4.96494	6.01605
LINC01585	0	4.95508	5.02018	6.35732
ARHGEF26	0	0	0	6.05318
LRRC40	6.43577	5.80765	6.51839	7.35075
INO80B	0	6.81035	5.78149	6.69702
NCOA5	5.97969	6.8584	7.09625	7.47736
CFAP97D2	0	0	0	5.98146
CDKN2AIP	6.24724	6.36193	6.49407	7.38205
CMTR2	6.27933	5.40537	6.07643	7.15982
LRRC7	0	4.34079	0	6.34193
TEFM	6.30461	5.50659	5.51357	6.90569
POLR1E	8.10727	7.88934	7.88545	9.11351
PPP1R8	7.38553	6.9512	6.65146	7.56832
TRNT1	6.52377	6.78263	6.91524	6.65597
CCNG2	7.29995	7.76002	6.39262	6.88838
PA2G4P6	3.142	4.32593	0	6.21474
ZNF791	6.38666	5.34888	6.23792	6.19576
TGFBR2	8.36057	8.12432	8.18403	8.52185
ZNF443	0	4.66592	0	6.18969
APOL6	5.27978	7.89777	8.72354	8.007
UGDH	7.7126	7.31271	7.4777	7.83688
DESI2	7.03249	6.34558	4.72626	6.99451
ATXN7L1	6.62865	6.14708	4.78134	6.17037
ZNF606	4.02505	0	6.9	6.83516
H3C6	0	3.92027	0	5.81208
GMDS	8.18164	7.08339	7.70079	7.81119
ELP4	6.29637	6.11954	5.10897	6.5252
ZCCHC9	7.03382	6.72243	7.1234	7.4502
LINC02338	0	0	0	5.80155
TRAPPC9	6.33592	6.46087	6.19847	6.74659
TDP1	7.42121	7.71917	7.03302	7.54365
GABPA	7.62598	6.29576	6.59201	7.34126
TCF12	6.94421	7.07795	7.11506	7.90092
TIGD5	5.82431	5.77017	5.43401	6.08718
WDR92	5.86454	5.88955	4.49099	6.9106
ZNF16	5.00137	5.23981	5.35429	6.42922
VPS37A	4.83309	6.3761	7.26142	6.43266
SEC24B	6.67692	5.9604	4.69791	6.68204
SPATA5	5.4391	4.03289	5.7992	5.69602
LRFN1	4.61368	5.63397	5.36574	7.72185
ZBTB9	7.21712	6.21434	5.62096	6.37964
FP236383.3	5.46381	5.66337	4.97536	6.61291
ZNF548	6.49337	0	5.81828	6.37522
ZNF790-AS1	5.94422	4.92584	5.44155	6.04984
ZFYVE16	4.78838	6.31611	6.11697	6.49853
ZCWPW1	0	4.34079	0	7.06721
SDHAF3	6.36136	6.26493	6.149	6.81825
UBXN2B	7.18559	6.20253	5.5163	6.96058
HSD11B1L	6.03229	6.0091	4.72626	6.54899
PCED1B	0	5.77014	7.18885	7.12222
MTMR6	6.3409	7.01775	5.21773	7.63884
PRNP	7.67807	7.94534	8.67033	6.42236
USP25	6.33422	6.01413	6.22898	6.51796
LRRC42	8.31748	7.86248	7.63946	8.4585
ENSG00000291223	5.00137	5.50608	0	6.19576
DHX32	7.35732	6.33277	6.53077	7.17318
RBFA	7.04718	7.36013	7.32859	6.88091
CSNK1G3	6.23331	5.49695	5.35429	6.12146
SHF	5.802	5.56418	4.35674	6.29955
ZNF736	5.70726	6.41629	5.44781	6.30701
ENSG00000291124	4.98324	4.13731	6.35105	6.51394
AC083799.1	3.64604	5.23981	4.80811	6.3796
FBXL3	7.76048	6.677	6.63497	7.84138
AC241585.2	6.90979	5.50657	4.98742	6.58552
BRMS1	5.90133	6.84585	7.22373	7.5629
CDK12	7.0235	7.79899	5.53756	7.27947
C3orf80	6.40839	5.34151	0	5.89862
CD86	6.73942	8.26065	8.89112	7.42729
VAV2	6.01312	7.92141	7.33702	6.87401
PIK3IP1	6.77758	5.12103	5.81891	6.59246
URB1	5.33779	5.89497	6.65741	6.07848
EIF4ENIF1	5.7013	6.23224	4.67113	6.98812
THAP9-AS1	6.79915	3.96814	7.6083	7.50362
RAB23	7.08939	7.0745	8.1695	7.59109
NPAT	6.14553	6.11122	5.66379	6.81041
SAMD4B	6.76703	7.27778	7.1917	7.25218
IQCC	4.85542	3.77647	5.19017	6.82083
MTX1P1	4.35165	6.20221	4.78006	5.92921
RIF1	7.97957	7.37281	6.78171	7.01631
LTBP4	5.61676	5.60734	5.57035	6.75553
MMP25-AS1	4.84366	6.01625	7.75566	6.2845
CEMIP2	5.80265	5.80763	3.70042	6.97179
FDPSP5	4.41013	0	0	6.35369
DPPA4	0	0	5.30239	7.49793
FASTKD3	6.68015	6.18617	6.0267	6.37522
DHX36	7.20847	6.80279	5.56041	6.2207
SYVN1	7.16274	7.32638	0	6.50908
KIAA2026	6.87209	5.9388	6.34302	6.39199
NCOA1	8.06641	7.70643	6.45821	7.93169
RNF213	5.18968	7.09976	7.01868	7.01349
ATXN3	6.88426	7.27676	7.19506	7.00261
CREBRF	6.27105	5.51016	6.25581	6.1519
RAB12	4.35836	5.56421	5.70778	5.97919
AL139246.5	-1.76863	-6.77	-6.77	-6.77
PER1	-1.03436	0.0417638	-3.64537	-7.39783
GMCL1	0.678146	-0.316435	-0.111657	-6.80067
ASB13	-2.70082	-1.02056	-7.50141	-7.50141
GALNT14	-1.54432	-6.85858	-6.85858	-6.85858
FAM210B	1.03928	0.729489	0.406545	-7.10027
ECE1	0.402349	-1.87909	-6.98752	-6.98752
UAP1L1	0.578108	0.460008	-6.92057	-6.92057
NCKIPSD	-0.0569054	-0.341558	-0.1819	-7.7141
PDE4A	-2.73634	0.789204	-0.71996	-8.07413
HEMGN	0.247632	-6.61669	-6.61669	-6.61669
HCFC2	-6.02579	-1.87155	-6.02579	-6.02579
IL10RA	-0.376198	0.695219	0.47021	-7.67171
AC016597.1	0.389957	-0.702526	-1.53724	-6.91874
SH3BP5-AS1	0.291932	-7.45359	-7.45359	-7.45359
C11orf71	-1.3591	-0.840616	-3.07043	-6.53009
RIN1	0.437721	1.31801	0.405734	-6.61211
CLCN4	0.178674	-7.51957	-1.32832	-7.51957
METTL8	-0.395127	0.109045	-0.0859895	-6.57379
RAB31	-0.566475	0.528673	0.120612	-8.23443
MON1A	-1.16223	-1.18134	-6.7547	-6.7547
ENTPD1	-0.802381	-2.57879	-3.58618	-10.0776
SOX12	0.298535	-1.19265	-1.47404	-7.73978
MX1	-2.05035	-3.37525	-4.2648	-8.30637
ZNF516	0.0223855	1.4359	1.00979	-7.48392
LYST	-0.372299	1.11213	-0.175242	-7.64203
CD300A	0.697738	0.0371702	-0.473063	-7.33799
BSPRY	0.289422	-6.18179	-6.18179	-6.18179
CD93	1.10742	2.72796	1.84984	-7.0087
ABLIM1	-0.577737	-3.46147	-7.29068	-7.29068
NPW	0.0256866	-6.26683	-6.26683	-6.26683
SIGLEC14	0.769157	0.810771	0.747019	-7.84965
STARD4	0.308132	-1.32891	-2.27886	-7.13411
DTL	-0.129771	-1.38964	-1.79181	-7.87388
SERPINB8	-0.0130634	0.911408	-0.879301	-7.90189
CORO2A	-0.522161	-2.91447	-6.40576	-6.40576
SIRPB1	0.738981	1.37313	0.426906	-6.82037
MARCHF3	-2.39502	-6.42007	-6.42007	-6.42007
PXMP4	-0.690032	-1.1641	-1.09176	-8.01254
CHST13	0.387333	0.468594	-0.0453755	-7.31069
SQOR	0.856534	-0.328851	-0.34467	-8.20029
AC015911.6	-0.549045	-6.93285	-6.93285	-6.93285
AC092490.1	-1.89228	-6.55089	-6.55089	-6.55089
ANXA3	-0.711076	-7.39755	-7.39755	-7.39755
STX11	0.327889	-0.933782	-6.57379	-6.57379
SLC36A1	0.332929	1.02265	-0.450867	-6.5991
BAMBI	-0.185046	-3.17092	-7.45958	-7.45958
AC011498.6	-0.683341	0.00566584	-1.43159	-6.65663
URB2	-0.217255	0.22962	-1.95669	-6.60193
CCL5	0.172658	-3.82464	-3.0657	-8.77972
RNF208	0.39442	-2.27778	-1.17839	-6.66107
HPF1	-0.839703	-1.64717	-2.38401	-8.08275
EMP1	-1.85923	-1.72987	-6.69457	-6.69457
HPSE	0.348682	-4.38024	-9.05162	-9.05162
PTGER3	-1.92221	-3.25207	-6.74336	-6.74336
PCSK6	1.39851	-6.73872	-6.73872	-6.73872
TEX49	-1.00658	-8.05659	-3.12454	-8.05659
CEACAM8	0.946184	-6.79664	-6.79664	-6.79664
MCTP1	0.402889	-1.04972	-1.29984	-7.6602
ACOT11	-0.209029	-2.19662	-7.63318	-7.63318
EGLN3	-0.198938	-3.44414	-1.7624	-8.13877
MTSS1	-0.591071	-3.85955	-7.25568	-7.25568
SALL2	0.542171	-6.79911	-6.79911	-6.79911
TNNC2	-0.50432	-6.82759	-6.82759	-6.82759
PIGN	-0.0282678	-0.784152	-1.91641	-7.93892
HP	-0.65279	-2.77229	-6.8671	-6.8671
AC011472.2	-0.495881	-0.800068	-0.846008	-7.25388
ST14	-0.478012	1.12876	0.962088	-8.20609
P2RY12	-0.908903	-6.83154	-6.83154	-6.83154
MS4A2	0.69789	-3.55237	-6.84652	-6.84652
ARHGAP21	-0.967196	-3.27599	-3.57139	-7.27181
MSRB3	-0.172259	-7.9872	-7.9872	-7.9872
TNFAIP2	-0.135961	0.660983	0.406009	-7.96878
NACC2	0.463317	0.199118	-1.30838	-6.88445
ENDOD1	0.489974	-6.20893	-9.22148	-9.22148
PILRA	0.298619	-0.287297	-0.638826	-7.35189
ZGLP1	-0.447533	-2.66092	-3.50882	-8.26158
HPR	-0.909563	-3.07115	-6.99142	-6.99142
ATP2C1	0.943818	-1.56295	-1.63448	-8.40497
JRK	-0.948603	-7.05222	-1.92598	-7.05222
SLC8A1	-0.970535	-0.310459	-0.684221	-9.52171
CNRIP1	0.552576	-7.18978	-7.18978	-7.18978
CEACAM4	-0.341964	-1.99955	-4.18029	-7.08644
ABHD5	0.338549	-0.869474	-2.13438	-7.11146
CYP27A1	-0.109396	-1.59583	-7.13444	-7.13444
LEFTY1	0.333061	-7.22308	-2.10569	-7.22308
TSPAN9	0.476275	-7.22792	-7.22792	-7.22792
BRSK1	-1.12709	-0.700177	-0.468231	-7.21341
BAIAP2-DT	0.0943666	0.816254	0.400628	-7.74775
KCNE5	-0.606611	1.12311	-8.18304	-8.18304
SORT1	0.159775	0.684822	0.0143831	-8.19724
MGLL	-0.365495	-0.111849	-3.35167	-9.1531
ALDH4A1	-0.101448	-1.10791	-2.37014	-8.74932
GABRE	-0.759627	-7.28716	-7.28716	-7.28716
SUPT20H	-1.50936	-2.31743	-1.34746	-7.82758
SPX	-1.44475	-7.30583	-7.30583	-7.30583
TRPC6	0.199964	-7.35459	-7.35459	-7.35459
GP1BA	0.254484	-9.83273	-9.83273	-9.83273
ICA1	-0.904716	-3.1985	-3.99328	-7.823
ICAM5	-0.630702	-7.86134	-7.86134	-7.86134
SMO	-1.71292	-7.41422	-7.41422	-7.41422
CD101	0.00821771	-0.329939	1.57316	-7.42396
AHSP	-7.37677	-7.37677	-7.37677	-7.37677
TFEC	0.0775444	-0.327706	-2.94407	-7.43264
IL17RC	-0.263796	-3.59347	-7.40151	-7.40151
PRICKLE2-AS1	-1.21605	-7.47303	-7.47303	-7.47303
JAM3	-1.32729	-7.42744	-7.42744	-7.42744
BPI	0.77718	-9.82776	-9.82776	-9.82776
HPGDS	1.70632	-1.80131	-7.505	-7.505
TRIB1	-0.848034	-0.668222	-2.3027	-7.53157
CD84	0.679497	-1.44826	-8.95548	-8.95548
AP004609.3	-1.95641	-1.48867	-7.54318	-7.54318
BLVRA	0.248768	-0.244334	-7.62766	-7.62766
COL17A1	-1.57197	-7.55645	-7.55645	-7.55645
TLR4	-0.972611	-1.74562	-2.20271	-7.61048
ACP2	0.277789	0.317154	-1.58309	-7.61835
GCSAML	0.464754	-2.92106	-7.58702	-7.58702
SORL1	-0.0113616	-2.11545	-2.90447	-9.42247
CFD	-0.412994	0.125391	-1.12832	-5.04301
F2RL3	0.767694	-3.42753	-2.75747	-8.21602
PLXDC2	0.678886	0.0116379	-2.17392	-8.86293
TIMP2	-0.416116	0.332598	-2.38544	-5.0904
MTURN	-0.0214621	-3.75394	-4.48694	-10.0323
PLBD1	0.206163	2.17495	-1.88335	-7.70259
SQLE	0.071199	-0.890529	-3.49202	-9.2191
CKAP4	-0.889568	-0.849462	-7.6429	-7.6429
CHST8	1.10234	-3.32003	-7.66756	-7.66756
SRGN	0.764718	-0.754743	-2.79437	-5.20937
MARVELD1	-0.150449	-0.0231875	-0.133884	-7.72753
SELPLG	-1.74503	-1.19898	-0.750544	-8.9322
PECAM1	-0.196348	0.230397	-2.11332	-5.29677
FGL2	0.674735	1.84923	0.86725	-8.37707
STARD10	-1.75549	-7.77229	-2.44392	-7.77229
CDA	-0.698169	-3.74837	-7.74419	-7.74419
ABCC3	0.367101	-8.38272	-8.38272	-8.38272
PTPRJ	0.0241904	-1.73957	-1.18568	-9.07441
SERPINB10	-0.433993	-5.23667	-10.0409	-10.0409
CES1	-0.41872	0.611441	0.408586	-5.51163
REC8	-4.14914	-4.605	-7.822	-7.822
S100P	0.330639	-1.92563	-0.519466	-8.49935
PRKAR2B	0.418292	-1.1717	-1.31634	-9.54045
ACRBP	0.598892	-7.86057	-7.86057	-7.86057
IFITM3	-1.5496	-9.54214	-9.54214	-5.75827
IFI44L	-1.73835	-8.51697	-8.51697	-8.51697
NAA80	0.218727	-0.502675	-1.87045	-7.87981
CYP2S1	-0.64479	-3.64231	-2.92787	-7.89281
BEX1	0.818953	-7.86773	-7.86773	-7.86773
P2RY1	0.710217	-1.9218	-3.3616	-7.92875
MSANTD3	0.0758904	-0.646129	-1.38824	-7.91707
PTAFR	0.133483	0.0999601	-1.13251	-7.95775
SERPINE1	-0.754607	-7.95791	-7.95791	-7.95791
MCU	-0.989583	-2.88069	-3.06981	-9.35823
SELP	0.813618	-8.68262	-8.68262	-8.68262
GFOD1	-0.270756	-2.99768	-5.25578	-8.71543
C19orf33	0.10264	-9.76527	-9.76527	-9.76527
KLF1	-1.33749	-8.00606	-8.00606	-8.00606
NPDC1	-0.0741672	-2.40174	-2.20312	-8.03575
RASGRP3	-0.518664	-2.44133	-8.00502	-8.00502
CAV2	-1.13891	-8.01186	-8.01186	-8.01186
ASCL2	-0.0513721	0.743627	0.299325	-8.0734
SLC45A3	1.4398	-1.84198	-8.11291	-8.11291
GJA4	-0.634678	-8.79648	-8.79648	-8.79648
CYTL1	0.96482	-3.68947	-11.3031	-6.05742
ANXA1	0.623655	-1.09822	-1.59397	-10.045
CLEC7A	0.0718953	-1.10836	-2.08249	-8.23685
RHAG	-0.107141	-4.26315	-8.23124	-8.23124
CD226	0.969405	-8.22916	-8.22916	-8.22916
CPVL	0.493983	-2.3748	-8.2817	-8.2817
CKB	-0.765473	-2.02799	-8.29319	-8.29319
PROS1	-0.88659	-3.55152	-8.32407	-8.32407
CAMK1	-0.463028	-1.4897	-2.87705	-10.2308
PLPPR3	0.287289	-0.244673	-2.51045	-9.88117
KIT	0.585437	-2.08381	-8.46187	-8.46187
ENHO	-0.72764	-3.06189	-3.96573	-8.51903
SUCNR1	-0.0587196	-5.46699	-8.47953	-8.47953
ENSG00000289621	-1.97363	-8.54425	-8.54425	-8.54425
DAB2	-0.117633	-0.415909	-1.34835	-8.54452
MNDA	0.405958	-0.35243	-3.6259	-8.63656
CCR2	0.627576	1.50995	-0.263126	-8.66046
GATA1	-0.119926	-5.87144	-10.1754	-6.93798
HBG2	0.573528	-8.72928	-8.72928	-8.72928
AGAP3	-1.67901	-1.34187	-3.73047	-8.83842
PBX1	0.0623135	-8.83251	-8.83251	-8.83251
CLEC11A	-0.395358	-0.480494	-5.8605	-6.86429
SMARCD3	-0.520472	-0.150331	-1.02832	-8.9166
ALOX12	-0.0472504	-8.95717	-8.95717	-8.95717
RAB7B	-0.653885	-2.64767	-9.01823	-9.01823
HGD	0.359029	-9.01148	-9.01148	-9.01148
ARHGAP6	0.969136	-9.01151	-9.01151	-9.01151
TMEM176B	0.344911	-1.11805	-2.0642	-9.02351
LGALS3	0.731155	-0.853824	-2.91117	-9.12876
PTGIR	0.52046	-2.93918	-5.99565	-9.12538
RNASE2	-0.34134	-1.12397	-3.5551	-7.20223
AC097637.3	-1.02298	-4.18443	-9.18626	-9.18626
GP9	0.0683676	-11.2005	-11.2005	-7.37445
LGALS12	-0.535009	-0.902729	-3.11961	-9.24751
ZNF467	-0.58694	-0.652241	-1.66537	-9.3185
MGST1	0.542709	-1.85086	-9.32689	-9.32689
TRIM58	0.0520966	-4.24258	-9.3892	-9.3892
LYZ	0.612759	0.494689	-3.35366	-7.45144
CTDSPL	0.199896	-9.35046	-9.35046	-9.35046
CSF3R	-0.123657	-0.381789	-0.929755	-10.269
SLC22A17	-0.774561	-10.2356	-10.2356	-10.2356
FSCN1	-0.0519506	-0.721816	-1.65004	-10.2782
AL157895.1	0.253383	-6.31781	-9.41891	-9.41891
TIMP3	-0.107025	-3.46695	-9.43397	-9.43397
DEFA4	0.23741	-9.49496	-9.49496	-9.49496
FUCA2	-0.811431	-1.69595	-4.71225	-9.49359
SRC	-0.0349018	-2.38537	-1.90181	-10.3972
BEX3	0.280596	-3.49376	-5.24828	-9.60502
ANPEP	0.671929	-1.8939	-4.59923	-9.68811
AC020656.1	-0.462179	-0.936233	-2.96606	-7.67921
ASB9	-0.777016	-2.70901	-9.72404	-9.72404
GCOM1	-1.1092	-9.74729	-9.74729	-9.74729
GNAZ	-0.367317	-6.38661	-10.6599	-10.6599
LGALSL	0.803556	-9.85763	-9.85763	-9.85763
TAL1	0.76137	-3.71291	-9.90067	-9.90067
CLEC1B	0.38527	-10.7742	-10.7742	-10.7742
DEFA1B	-0.20189	-6.81045	-9.91154	-9.91154
TMEM40	-0.102819	-9.95838	-9.95838	-9.95838
LTBP1	0.155516	-10.0228	-6.89311	-10.0228
DEFA1	-0.589922	-10.0353	-10.0353	-10.0353
DEFA3	0.127405	-10.0891	-10.0891	-10.0891
ITGA2B	-0.231233	-5.53059	-6.00992	-8.2833
AXL	-0.15276	-1.18055	-2.68315	-10.1763
NFE2	0.682117	-1.61028	-2.37128	-10.1885
CSF1R	0.0187372	1.02225	-0.9122	-10.2541
GRAP2	-0.113623	-7.64987	-8.46255	-12.3213
HBB	-1.02431	-10.8228	-13.5526	-8.35622
TUBB1	-0.0869773	-10.3753	-10.3753	-10.3753
CPA3	0.863743	-2.0126	-10.4775	-10.4775
TREML1	-0.377114	-10.5593	-10.5593	-10.5593
ITGB3	0.33921	-8.28653	-12.9406	-8.73703
CMTM5	0.277155	-10.5644	-10.5644	-10.5644
GMPR	0.166103	-3.32431	-10.6616	-10.6616
RNASE3	0.120799	-1.72034	-3.49372	-10.7218
CEACAM6	-0.437278	-6.45466	-10.8022	-10.8022
CLU	-0.788493	-5.87502	-7.15907	-9.14746
SPARC	0.0966363	-5.02699	-11.013	-11.013
THBS1	0.985841	-12.04	-7.24492	-12.04
TPSB2	0.710857	-1.17499	-11.0891	-11.0891
TPSAB1	0.485888	-1.5344	-11.2778	-11.2778
RETN	-0.187668	-2.18537	-6.0589	-13.373
DMTN	0.21429	-5.44817	-6.91147	-11.5267
NRGN	-0.361283	-3.95512	-6.80868	-13.7056
MS4A3	-0.379684	-0.914279	-4.18561	-11.6484
FCN1	-0.556556	-0.416754	-2.96326	-11.9728
AZU1	0.197698	-4.98024	-9.73963	-14.3549
HBD	-0.725628	-12.3158	-12.3158	-12.3158
PRTN3	-0.127335	-7.86539	-9.29118	-11.5549
PPBP	0.266576	-14.2377	-9.18063	-14.2377
ELANE	-0.156796	-7.47196	-15.1108	-15.1108
MPO	-0.228726	-5.95026	-8.57489	-14.9836
UPK3A	6.45512	10.1873	10.0772	5.56512
DPYSL3	0	5.9459	8.90136	5.56512
PCMTD2	4.80911	7.48156	7.11909	5.70735
MKI67	6.3089	7.30992	6.60902	5.29161
LTV1	6.84883	6.09214	6.58935	5.69883
ZNF654	5.18968	0	6.3334	5.15142
ZNF260	4.40538	6.63894	6.07695	5.41075
KLRC2	0	0	5.56041	5.93523
FBXO44	4.62893	4.56934	5.59793	5.14517
ZNF91	5.60005	5.43335	5.7609	5.45347
ZMYM5	4.65862	5.57336	5.06526	5.31218
CEP78	7.48401	6.33448	5.69281	5.81862
STIM2	0.723595	0.809699	1.14191	-5.74037
ST3GAL5	0.88162	-0.419967	0.963482	-5.43109
PFKP	0.248316	-0.119297	0.766023	-5.61623
DYNLT1	0.57435	0.287294	0.190221	-6.23124
PPM1N	0.445739	-0.443249	0.1718	-5.74037
FNDC3B	1.09111	1.26205	0.124013	-6.2015
RCAN3	0.815796	-0.277421	-0.253941	-5.18421
RPL19P5	0.87908	0.473452	-0.240215	-5.33708
PPM1F-AS1	-0.943401	-1.26722	-0.495607	-5.74037
PMP22	1.3959	0.909869	-0.389405	-6.15797
HERC2	0.760624	-0.580152	-0.506713	-6.178
DBF4B	-1.08549	-0.035232	-0.882669	-6.12023
SPIN2B	-0.717419	-2.78904	-6.34442	-6.34442
ANKRD12	6.01624	7.39927	5.13964	5.4297
LRRC27	6.348	6.79052	5.35607	5.98846
ISG20	0	5.68632	5.41672	5.31775
MFSD4B	5.68304	5.98605	3.85871	5.97914
ZNF254	5.36516	5.93617	0	5.58215
EIF2AK3	5.69158	6.14479	5.67129	5.16792
WT1-AS	4.0661	5.63075	0	5.78291
CAAP1	7.24148	6.50362	5.79557	5.8368
KDM4C	5.05417	5.51316	5.47455	5.79358
ZHX3	5.42893	5.4264	0	5.28219
ZNF10	0	5.70367	4.6138	5.57286
CYTH3	5.68108	5.26634	4.8702	5.60656
TGS1	0	5.43333	0	5.27648
TAF1B	-0.562142	-0.573401	-0.900462	-5.78115
TTLL9	-0.337297	-0.677288	-2.45311	-5.91277
QSER1	7.38756	5.77313	3.93063	5.5852
SLAIN1	5.00137	0	0	5.94606
EBLN2	0	0	4.5378	5.82902
PIK3CA	5.18214	5.11314	0	5.67595
LIPE	-0.939896	-2.47134	-6.08808	-6.08808
RBM7	6.32327	5.77062	6.16698	5.602
CCSER2	5.7954	5.06512	5.59044	5.89617
ATP5PDP2	-5.17182	-0.0978082	-0.445559	-5.17182
ALG10B	4.65862	5.14208	4.04158	5.43995
RPS12P2	5.45464	4.36217	5.18772	5.13474
OSBPL7	6.03341	5.16349	6.35438	5.29161
ZNF684	5.61807	5.3082	4.99879	5.59899
CENPC	5.94055	5.18767	4.71593	5.28219
ECT2	5.56119	5.56367	4.90569	5.67161
CCDC134	0	5.34888	5.22887	5.43995
FBXO30-DT	4.99075	5.45343	0	5.72555
COL6A3	-5.6801	-5.6801	-5.6801	-5.6801
PLEKHA5	5.8439	0	4.12911	5.72136
HRAT92	0.785313	-5.75472	-5.75472	-5.75472
HIVEP2	5.00137	0	0	5.77888
RNU1-11P	-1.3945	-5.10913	-5.10913	-5.10913
ENSG00000288882	-0.268068	-6.15167	-6.15167	-6.15167
TPSD1	0.388937	-0.377552	-5.52416	-5.52416
SEMA6A	0	3.36739	6.18409	6.03869
TRPS1	0.169275	-1.44546	-5.6801	-5.6801
KHDRBS2	0	0	0	5.67595
KCTD1	0	4.94989	0	5.11146
MYO10	0	0	0	5.31218
CNKSR2	0	0	3.12973	5.68744
ALDH7A1	4.62337	4.55079	0	5.46355
VMAC	0	4.84646	4.44261	6.03416
SLC4A5	0	0	3.85871	5.27648
HRH1	0	0	0	5.88248
SMOC1	0	3.64088	0	5.44331
SNHG32	4.35836	0	4.9533	5.59441
RPL36P4	3.13053	4.21868	4.08601	5.11568
MPRIP-AS1	0	0	0	5.92192
AC244034.1	4.03123	0	4.45756	5.60656
RPS15AP25	3.64604	3.61674	5.05277	5.14517
RPS13P3	4.99075	3.55538	5.27411	5.45347
ZBTB20-AS2	0	0	0	5.78693
RPS3AP42	5.62012	3.90035	4.04158	5.5852
KLRK1-AS1	0	0	0	5.67595
TUNAR	0	0	0	5.46184
AL031722.1	3.65407	3.32437	4.64383	5.29726
AC012313.3	5.20988	4.47931	3.55376	5.42114
AC127502.2	-0.521209	-5.17182	-1.61806	-5.17182
