# Supplementary material for: CRISPR/Cas9-mediated t(4;11) translocation in human hematopoietic stem/precursor cells demonstrates plasticity to differentiate into either the myeloid or lymphoid lineage
Source: Leukemia. 2025 Oct 27;40(1):72–86. doi: 10.1038/s41375-025-02791-4 (PMC12789029; doi:10.1038/s41375-025-02791-4)
Supplement: Supplementary file 5 — Supplementary Excel file S5 [file 41375_2025_2791_MOESM5_ESM.xlsx]

## Sheet: Heatmap 2
name	log2FC HSC d14 vs HSC d70 CD19minus t(4;11)	log2FC HSC d14 vs HSC d70 CD19plus t(4;11)
TCL1A	9.47449	12.703
TMEM119	9.93403	12.6301
TRAC	4.45908	9.11532
GSDME	6.24676	10.961
ASS1	10.1993	8.77279
KCNK12	6.80979	10.4247
NKX2-3	10.1937	10.1822
TNFRSF18	6.37703	10.1036
PBX3	9.25064	10.1188
IL7R	7.09755	9.72743
JCHAIN	2.56568	7.43965
CD79A	2.38642	7.39883
SLC12A8	9.58775	9.68999
DTX1	4.91835	9.63264
NTN1	8.51463	9.522
PTGIS	5.32021	9.41071
PRL	9.15952	9.23958
KLRB1	4.44261	9.11734
LINC00513	8.3848	9.05747
CD72	4.32325	6.77906
SOCS2	3.42098	6.46902
NDUFA4L2	8.66146	8.94769
STC2	8.26411	8.29116
PPP1R16B	8.47279	8.22689
SRPK3	6.14285	8.20683
NDFIP2	4.6099	6.04794
CDK6-AS1	3.7297	5.64078
LAMP5	6.45342	5.38368
SLC5A3	6.96411	8.04796
MEF2A	7.15502	8.77672
NKD2	7.47435	8.06015
AL360178.1	6.35571	8.05989
IGHM	0.934684	5.26913
MED19	7.91946	8.606
TRPM4	5.5647	5.11375
IGLC2	7.35474	11.1389
ATF5	4.57728	4.94761
SOCS1	7.02452	9.19963
HOXA-AS2	1.96933	4.49489
LPAR1	6.38202	7.52094
SNHG12	7.98989	8.68835
SNHG1	2.94257	4.23041
AC027307.2	7.91202	7.96456
CCR7	2.67721	4.16405
FLT3	10.111	9.3334
HMGA2	5.02185	8.18624
RUNX2	5.04772	4.0646
HLX	3.01662	4.1214
ZXDC	7.74927	8.69903
SNHG7	2.20795	3.27653
MT-TS2	1.50249	3.81561
IQSEC1	2.63443	3.3308
MT-TE	1.73	3.17696
TRIB3	3.76045	3.62379
CDK9	7.05635	8.16405
CCL2	6.81898	7.53293
CLEC2D	2.32743	3.36646
DDIT3	2.39751	2.87868
CYFIP2	-2.45095	2.79355
USP3	8.60334	8.62571
PRKD2	1.0025	2.8766
SPRY2	0.589619	2.80751
CRNDE	2.34906	3.16526
DDIT4	2.28662	2.70958
CYRIA	2.42971	2.88462
JUND	3.04696	2.87962
SNRNP48	6.19821	6.98406
EPB41L4A-AS1	1.93726	2.71018
ENSG00000291120	6.43828	7.36066
ENSG00000289740	1.25428	2.52182
IGKC	2.65499	2.69746
TCEA1	2.83205	2.95776
TTLL1	7.69999	6.88712
PCED1B-AS1	1.528	2.39511
PAG1	3.08819	2.60851
AL031282.1	2.05393	2.42655
NPM1P24	6.25223	6.87586
PCK2	2.02613	2.66262
MT-TI	3.76318	2.9041
SARS1	2.52503	2.29132
GAS5	1.81061	2.24929
FOXN3	2.30742	2.53206
GGACT	6.79697	7.67929
PCBD2	6.77809	6.81565
WARS1	2.1186	2.23406
SNHG6	1.41034	2.17487
ZFAS1	1.75854	2.18
NCF1	5.21323	3.60179
ZSWIM6	5.67198	6.71888
ZFP36L1	2.05074	3.72529
BCOR	5.27411	6.72932
NECAP2	1.5541	2.5282
FPGS	0.548857	2.05999
DCUN1D2	6.28423	6.66758
TCF3	1.59941	2.16418
HOXA10	2.73045	2.77189
HOXA9	2.65882	2.9727
RPL10P6	1.40574	1.90471
CARD8	1.63206	2.31658
TARS1	2.00003	2.0224
CARHSP1	1.23425	2.17183
RBM17	7.95723	7.86943
TBC1D10C	0.640309	2.00703
LTB	-0.454148	2.02448
CYTIP	1.15277	2.46942
UBALD2	1.73654	1.78023
ASB2	7.48764	6.99625
CD44	1.81625	2.08453
KRCC1	2.01952	2.94568
CHAC1	4.0689	3.13105
YARS1	2.02513	1.88659
PPP2R5C	0.678269	1.7098
ALKBH5	2.14248	2.71155
PDLIM1	2.25828	1.86811
SSH2	2.00586	2.31221
ATF4	1.97385	1.68554
SHMT2	1.80891	1.76471
MIR155HG	1.40063	2.62243
TBCB	8.77241	9.00305
SMARCD1	1.64916	2.7869
RPL10P9	1.24831	1.60413
ANAPC16	1.68782	1.94241
SMIM14	2.07438	2.50437
MILR1	1.74959	2.14206
HMX3	10.7601	6.51796
COPB1	8.38208	7.66848
CD109	7.07326	8.22346
BMF	2.18654	2.53138
CBSL	3.6512	2.63386
IRF2BP2	1.64064	1.78749
SOX4	2.31254	1.60195
PSAT1	8.5923	8.30356
IFFO1	7.76186	7.63436
RSL24D1	1.6088	1.67901
OLA1	2.26216	2.26271
ARFGAP3	3.22494	3.56164
CDC42EP3	1.83358	1.93846
NOP53	1.20136	1.47019
PSIP1	7.64905	8.18423
EIF1	1.29251	1.43553
LETMD1	0.890762	1.52746
RUFY3	1.44336	2.28421
MOB3A	1.17838	1.44448
LAT2	0.670501	1.38635
TLE3	1.01162	1.62128
MXRA7	1.98943	3.22919
LINC01150	6.54987	6.72656
ABRAXAS1	0.4536	2.10751
DDX5	1.53307	1.70471
RABGGTB	6.85088	7.5125
BCAT1	1.26561	1.44903
NUMA1	1.03439	1.58567
EXOSC6	1.36534	1.73741
H3-3B	0.783307	1.2703
TPT1	0.975364	1.24867
RIPK2	7.10033	7.62694
MKNK2	1.34658	1.51546
RPL10P16	0.876048	1.34136
PDK1	6.64005	8.1449
RPS15AP17	1.18603	1.31529
AP000936.3	1.13224	1.34909
RPS27P25	1.07659	1.38459
HCK	2.07558	1.41307
RPRD1A	1.38366	2.8245
EIF2S3	0.956564	1.18888
RBM3	1.18274	1.2715
RPL9P7	1.27047	1.33644
ZNF677	2.61031	2.99392
AARS1	1.67552	1.26783
PCBP2	1.07378	1.16183
PHGDH	1.64449	1.33246
ZBTB44	-0.494761	1.42123
STRADA	3.32834	2.50928
EEF1DP2	1.52097	1.41048
TTYH3	0.711659	1.22712
RPL35A	0.946216	1.11077
PPDPF	1.26912	1.18317
C12orf75	3.9281	2.80365
CD52	-3.50607	1.15617
RPL10P15	1.75883	2.47618
RPS15AP38	0.774525	1.10532
TLE5	0.239569	1.11211
EIF2S2	1.52835	1.40032
PRKX	1.54583	2.32659
KIF5B	1.33929	1.71056
TP53	1.20706	1.4773
TNF	8.08942	6.51234
NCF1C	4.40142	2.31379
MT-TH	1.91451	2.18181
FHL1	7.47078	7.72115
MRPS6	1.09333	1.20958
AC243919.1	1.00252	1.14399
RPS27P21	0.971689	1.24194
NCF4	1.30887	1.16771
RPL9	1.16419	1.23852
ZNF138	5.17873	6.08718
NOXA1	2.87724	2.36693
GARS1	1.86024	1.20766
BUD31	1.42659	1.2418
RPS16	1.05082	1.02276
THAP11	1.05641	1.42785
FOXP1	1.55667	1.59203
RNF187	1.27658	1.19915
RPL18	0.729708	0.980075
CEBPG	1.60961	1.29257
ACTG1	1.24827	1.04688
GSTP1	-0.150399	0.966456
RPL27	0.955936	1.07988
TRABD	1.14062	1.01952
DPH5	1.81505	1.79891
ENSG00000290838	4.096	2.27042
SLC46A3	1.34761	1.61563
NARF	1.87534	1.72559
AC116351.1	4.96494	6.01605
POLL	0.991674	1.3192
SGF29	1.11119	1.38984
EEF2	1.09515	0.928984
NELFA	1.18205	1.67707
EIF3D	1.20694	0.984534
CEACAM21	1.80514	2.64588
RPS15A	0.845005	0.967041
AP003774.2	1.56161	2.18093
AC024293.1	0.727301	0.949913
RPL23AP42	0.730682	0.960169
LRRC40	6.51839	7.35075
INO80B	5.78149	6.69702
DNAJC1	-0.878102	1.78225
AP000344.1	2.08426	2.05391
RPS12P23	0.691183	1.02278
IGFBP2	-1.41471	1.14792
ERCC2	1.9063	1.74456
RPL34P18	0.60673	1.09848
RPL30	1.07906	0.989037
EIF3E	0.84696	0.937241
EIF3H	0.883088	0.896199
TAX1BP1	1.33765	1.17568
CMTR2	6.07643	7.15982
FAM53B	1.02175	1.05972
HAX1	1.46913	0.979774
SNAI3	2.75559	2.32566
CCDC22	1.85637	1.23463
ARHGEF3	0.795199	1.15263
PHLDA3	3.01202	2.3524
NACA	1.38993	1.03101
SLC39A9	2.34419	1.83199
SPACA9	-1.29692	1.11839
RPL26P6	0.80316	0.917352
RPS15AP11	0.967058	1.10599
C7orf50	1.53253	1.24956
WDR18	2.11131	1.54902
SLC1A5	1.01998	0.914139
RPS23	0.688368	0.850821
SNHG29	0.754676	0.846291
AL033519.3	0.653973	0.893309
ZFAND3	1.0129	1.18192
TAF1D	1.48319	1.79046
NACA2	1.34271	1.02648
TPT1P8	1.72333	2.04347
SP110	0.854127	1.31741
UBTF	0.296734	1.06859
RPL31	0.57104	0.84507
RPL38P6	0.786365	1.07845
CCNG2	6.39262	6.88838
RPS3AP21	0.712384	0.956099
PRMT7	3.38815	1.2615
MTHFD2	2.05844	1.16394
TOMM7	0.967066	0.928522
NACA4P	1.05201	1.15931
TOP2A	1.59454	1.76718
GUCY1A1	-4.9443	1.24122
FAUP1	0.951393	0.903889
ACSS1	-1.02995	0.896681
TBC1D17	2.11709	2.61692
SHFL	0.577448	1.28967
RPL12	0.768609	0.808935
RSL1D1	1.65056	1.04141
TXNIP	0.613328	0.912677
RPL39	0.623616	0.812298
RPL24	0.546744	0.88703
MPZL1	2.21676	2.4654
APOL6	8.72354	8.007
TOMM20	0.985462	0.94161
RPL23AP74	0.780935	0.826541
UGDH	7.4777	7.83688
AFF3	2.89183	2.35181
TRAF4	2.93947	1.9142
AC005912.1	0.743175	0.796107
ZNF277	2.22323	1.83663
RPS15AP1	1.03791	0.943613
SNX20	0.770391	0.829061
RPS27	0.615194	0.772745
ZCCHC9	7.1234	7.4502
LAIR1	1.04289	1.19541
NUDT8	-1.96619	1.40816
NFE2L1	1.34755	1.21851
AC099560.2	0.718609	0.759172
ZER1	1.19387	0.948023
RPL10AP6	0.720238	0.893286
SDE2	1.30771	2.04343
AC099336.2	0.689775	0.747336
RPL31P2	0.79602	1.1227
ITGA4	0.0846431	0.953051
RNF41	1.86622	1.29209
TP53BP1	1.55919	2.04718
RACK1	0.88115	0.739214
RPL34P34	0.673626	0.807344
STK38L	1.75834	0.984002
RPL11	0.679916	0.752992
GNG2	1.0019	1.74553
CSKMT	1.80874	1.92534
RPS14	0.476978	0.717315
LY86	2.3434	1.87017
TIGD5	5.43401	6.08718
AC004453.1	0.227009	1.08967
HERPUD1	1.87538	0.961755
MAP2K2	1.08528	0.860017
P2RX4	3.52269	2.34158
VPS37A	7.26142	6.43266
NR3C1	1.7238	1.55661
CBS	3.37395	1.82323
CCNB1IP1	1.40455	0.825514
RPS13P2	0.675994	0.707817
CSNK1E	1.72124	1.44598
RPS27P29	0.862689	0.849402
PHB2	0.695278	0.68687
GPT2	1.39261	1.11079
PEX16	2.67619	2.08505
DNM2	2.7218	1.86969
RPS18	0.739922	0.727693
EEF1A1	0.678992	0.685472
ATP5PO	0.497399	0.707278
RPL34	0.687311	0.706534
ABHD15	2.82047	2.05489
RPS11	0.71713	0.664385
ZBTB9	5.62096	6.37964
PRELID3B	1.17034	1.10275
RPS28	0.183521	0.666629
ZNF790-AS1	5.44155	6.04984
UBA52	0.558082	0.666362
ZNF264	0.25879	0.830982
AC106872.6	0.637013	0.734678
AC073861.1	0.663692	0.651658
RPL23AP65	1.03013	0.898195
MTG1	1.35643	2.02859
AC007066.1	0.924877	1.28244
AC019205.1	1.08823	1.8431
BTG1	1.22404	1.05885
UBXN2B	5.5163	6.96058
PCED1B	7.18885	7.12222
IARS1	1.02918	0.984172
SNHG5	1.20729	0.709847
ATP5PB	1.42038	1.0514
ALKBH2	0.912637	0.915193
GFPT1	0.923943	1.58301
PRNP	8.67033	6.42236
UBE2D2	0.783586	0.925772
LMO2	1.43374	0.81251
RNMT	1.78626	1.33818
ADAR	0.846413	1.2483
FXR1	0.777558	0.798788
USP25	6.22898	6.51796
RPL32	0.479481	0.60824
PSMD6	1.51727	1.38511
GTF2F1	1.17394	0.857414
EXOSC9	1.8674	1.56283
RPL27AP	1.91395	1.5257
RPL26	0.467899	0.561866
CYREN	1.41841	1.57509
RNPEPL1	0.309349	0.67825
RPSAP15	0.32228	0.766737
CCDC88B	1.71197	0.984903
DYM	0.572977	0.815764
RPL15	0.747131	0.548928
BAALC	-6.62452	1.31862
RBFA	7.32859	6.88091
AL136968.2	2.53666	1.93698
SYF2	0.426249	0.701571
TICAM1	3.02697	1.5148
UBC	0.371657	0.52585
ARGLU1	2.07472	2.22787
PATZ1	0.763085	0.937301
PTENP1	1.45085	2.02579
EXOC2	1.39808	1.29374
RPL14P1	0.364732	0.59605
RPL37P6	0.56276	0.581737
RPS13	0.643237	0.516701
TXNDC11	1.24912	1.74351
RPLP2	0.302961	0.485428
SSR2	0.906213	0.535315
AC009362.1	0.41196	0.503143
RPS5	0.614287	0.498402
PLEKHO1	0.780739	0.666897
YIPF1	0.591665	0.771986
RPL35AP21	0.449431	0.542155
RPL22	0.50247	0.498995
RPL7P9	0.307807	0.491454
MICALL1	0.482271	0.640214
MIA2	1.18449	0.949768
NRIP1	1.73353	1.40449
RPS3A	0.33514	0.479721
ARSD	1.33018	1.40896
RPL10A	0.592249	0.50537
CCNI	0.560011	0.546236
MTND1P23	0.622999	0.627521
PPP2R5B	1.85351	1.79038
APPL1	0.490978	0.808419
SSTR2	1.01294	0.71123
AC003681.1	-0.766807	1.07509
COMT	1.5027	0.846839
FBXW2	1.66884	1.62897
MPST	0.688601	0.582539
IGF2R	2.05026	1.13188
MGST2	1.52542	0.715567
BX679664.1	1.45033	1.52016
INTS11	2.03989	1.62465
AL122020.1	0.676077	0.504338
RPS4X	0.23823	0.441463
RPL7P26	0.254919	0.460275
NDUFA10	1.60284	0.749505
YIPF4	0.84472	0.65351
RPL24P4	0.833084	0.761381
RPS3AP6	0.285897	0.442703
ENSG00000290032	-0.841216	0.49328
ARNT	1.15357	0.899679
MAGT1	1.07574	1.14215
RPL36A	0.607967	0.52043
RPL36	0.575094	0.422068
RITA1	-2.20095	0.593257
ZPR1	2.02634	1.02897
MT-TT	1.79009	1.25085
RPLP0	0.443137	0.410693
DDA1	0.789577	0.560388
AC098935.1	0.513365	0.630654
CLIP1	2.29438	2.03968
RPL31P28	1.85517	2.09075
SNX6	0.734474	0.613491
RPS3AP26	0.268982	0.402193
MRPL2	1.10433	1.22964
RPS4XP11	0.372348	0.558705
QARS1	0.540545	0.439475
NDUFB10	-0.360339	0.707352
KAT6A	1.68174	1.29014
RPS7P14	0.638775	0.808776
SGSM3	0.975804	1.27063
UBLCP1	1.02111	0.763484
ZNF354A	1.90415	1.78228
CD86	8.89112	7.42729
VAV2	7.33702	6.87401
LRRC41	1.98311	1.01641
AL139421.1	0.649383	1.24754
SEPTIN7	0.344327	0.488674
VSIR	1.3878	0.46711
RPL7P59	0.121436	0.37737
MYO18A	-0.345232	0.598728
THAP9-AS1	7.6083	7.50362
BTF3	0.429609	0.363208
RPLP1	0.234264	0.343018
RPL19	0.440339	0.350199
RPL13	0.285504	0.336541
OSTF1	0.668806	0.368198
HSD17B12	0.894577	0.783759
AC079140.2	0.598236	0.34307
VPS51	0.884111	0.485418
RPL3	0.287769	0.328282
SAMD4B	7.1917	7.25218
SNX19	1.37666	1.24353
CTNNBL1	0.139425	0.468868
ATP13A3	1.68981	1.43948
RPS20	0.551533	0.310606
ADPGK	1.29938	0.809406
RPS12	0.193647	0.306618
CRYZL1	1.89878	1.2208
SPCS1	0.491409	0.3438
NFATC1	1.4627	0.796046
C4orf3	-0.765693	0.3635
DNMT3A	0.986572	0.798287
TMEM69	0.375995	0.601083
RIF1	6.78171	7.01631
MRPL55	0.506672	0.468793
ERP29	0.810748	0.312647
RPS19	0.391833	0.287673
AC110749.1	0.832739	0.501792
MMP25-AS1	7.75566	6.2845
CHCHD2	0.156945	0.277958
JDP2	2.02242	0.516143
RPS7	0.383874	0.254636
MICAL1	1.42139	0.726299
MT-TS1	-1.05919	0.869597
RNF122	2.63842	1.18985
AC010996.1	0.67322	1.12303
SCRG1	1.01524	1.13642
RPL13AP25	0.323137	0.219356
CORO1A	0.706866	0.224949
EEF1D	0.67731	0.253947
MAP2K4	0.982223	0.960062
PSMD12	2.08083	1.11712
RPS8	0.322095	0.202353
ZFAND1	0.619292	0.251118
RPL13A	0.237837	0.173749
RPL13AP5	0.245838	0.16458
SYMPK	0.867682	0.297749
MARF1	0.821174	0.44323
LPAR2	1.41159	0.501081
AL355309.1	0.552863	0.45556
YWHAQ	-0.54232	-0.165267
MOV10	-1.52133	-0.204052
EMID1	-2.04757	-0.310767
SERBP1	-0.304263	-0.220022
GRK2	-0.606115	-0.215177
PDIA3	-0.443502	-0.262234
MT-ND3	-1.06687	-0.240301
CRYZ	-7.63203	-0.956515
WBP11	-0.863237	-0.423993
APMAP	-1.06933	-0.344459
SRGAP2	1.54802	-0.809743
NUDT1	-0.73091	-0.277379
GTF3C4	-1.52463	-1.22819
PLP2	0.684303	-0.284986
DONSON	-0.840284	-0.436881
MYBL2	-1.1652	-0.43965
EIF5AP2	-0.99895	-0.456425
MPEG1	2.35821	-0.346878
PRPF38A	-0.316714	-0.336013
PSMB1	-0.0872606	-0.310394
ILRUN	-0.903115	-0.583819
RHOQ	-0.518972	-0.510359
AC115223.1	0.481932	-0.423158
COG4	0.365188	-0.777012
TUBGCP4	-1.66696	-0.550675
UNC45A	-0.660882	-0.449939
RN7SL1	-1.504	-0.712553
RPL4	0.413681	-0.371271
LRRC8B	-6.80356	-1.53857
SRSF7	-0.577701	-0.460576
RPL22L1	-1.91029	-0.495595
LSM7	-1.04383	-0.462493
SEC22C	-2.55135	-1.09193
POR	0.617243	-0.620688
TECRP1	-1.99021	-1.04449
SIVA1	-0.686487	-0.394968
MTCH2	-1.20843	-0.76872
ATP6V0E1	-0.395875	-0.457366
LPCAT2	0.751489	-1.23699
HNRNPUL2	-0.599218	-0.53694
SRSF8	-2.60126	-1.23485
MIR1244-3	-2.25539	-1.55753
CENPX	-0.976982	-0.943611
SNRPC	-0.242079	-0.489955
C10orf95	-1.96288	-1.07924
RNA5-8SN4	-3.75261	-1.52901
PYCR2	-0.661418	-0.688093
CERK	0.831945	-0.726922
DNAJC3	-0.493002	-0.778244
FTH1P10	0.377987	-0.603001
PLS1	-6.90075	-1.91396
MMP25	4.0933	-2.18257
ATP6V0E2	-1.42604	-0.978593
ACAA1	-0.949913	-1.40032
RGL2	-0.998828	-1.07144
SELENOT	-0.32788	-0.782125
ITPK1	0.413611	-1.17661
NET1	-2.19616	-0.76356
CALM3	-1.56801	-0.580487
SNRNP25	-0.453451	-0.767361
APIP	-0.966717	-1.19872
HSP90AA1	-0.509597	-0.546319
UNC93B1	1.15125	-0.678496
C6orf89	-1.35793	-1.00702
TAPBP	-0.532687	-0.695764
MRPL19	-1.32851	-1.58974
NDUFB8	-0.583339	-0.882572
AMPD2	-1.21532	-1.332
ZDHHC12	-1.21625	-0.758271
MRPL33	1.12307	-1.06711
AAMDC	-3.08833	-1.02186
EIF5AL1	-1.02907	-0.898668
TMED8	-0.847159	-1.45523
FAM110A	-1.23869	-1.01136
5_8S_rRNA	-1.45862	-2.14388
CHST12	-1.7788	-1.42275
PLEKHF2	-0.98761	-0.792455
HNRNPC	-0.477233	-0.718447
MTPN	-0.613849	-0.690758
RN7SL5P	-7.1548	-1.89941
RAD51D	-1.99064	-0.825941
EIF5A	-0.995815	-0.665308
POLR3GL	-1.0709	-0.819464
MCM7	-1.11513	-0.675747
TMEM183A	-0.36777	-0.720073
C11orf71	-3.07043	-6.53009
G3BP1	-0.866275	-0.811174
ATP5MC3	-0.455783	-0.640185
TNFRSF1A	-0.665217	-0.819928
AGBL5	-1.55417	-0.79248
SELENOW	-0.753835	-0.765829
RNA5-8SN1	-2.06883	-1.86461
PLXND1	-0.504899	-0.759309
ALDH3B1	1.65269	-2.00319
SCAP	-0.606493	-0.695728
CLSPN	-1.36635	-1.54092
TBK1	-1.88884	-1.83292
PPIB	-0.407775	-0.663077
H2AZ2	-0.482428	-0.689202
MED31	-0.942749	-1.47812
PTPN7	-1.32061	-0.872685
ERG28	-1.09007	-1.07501
SNORD3B-1	-3.63017	-1.44326
TMX4	-1.50821	-0.997278
LAMTOR2	0.42865	-0.678851
MICU1	-2.67293	-2.02738
RIN1	0.405734	-6.61211
ARRB1	-1.08626	-1.19824
SLC38A5	-2.2199	-1.1859
CD47	-1.06743	-0.772581
ARFGAP2	-0.71426	-0.695612
SPINT2	-1.2675	-0.88532
GMNN	-1.28757	-1.30497
AL096870.12	-0.987518	-1.99558
AKR1B1	-0.672071	-0.788837
RARS1	-0.936111	-1.12852
DIAPH1	-1.41386	-0.840282
MMAB	-1.70165	-1.05677
RPL6P27	0.24749	-0.711609
MCL1	-0.740468	-0.856153
NASP	-0.88423	-0.923564
TALDO1	-0.849909	-0.806568
PPP1R14A	-3.85313	-1.17344
VPS26B	-1.21114	-0.927739
TFDP2	-1.57701	-1.01928
UNC93B6	1.00826	-0.887969
RNVU1-18	-6.98752	-2.25699
ATP5MC1	-1.19511	-0.748236
ARAP1	-0.816349	-1.17207
GUSB	-0.808829	-0.775354
CAPN1	-1.01422	-0.827113
DAD1	-1.27248	-0.934271
VCP	-0.726687	-0.817863
KHSRP	-1.09307	-0.894346
HSP90AB3P	-6.83829	-2.63475
NUP210	-0.833633	-1.09572
CTR9	-1.53682	-1.14536
MYL6P2	-2.24613	-2.4128
GOT2	-1.21839	-1.07247
TCEAL8	-0.830024	-0.949237
ATP6V1D	-0.731042	-1.43938
CABLES1	-8.17696	-1.83317
DDX39A	-0.906622	-1.13258
TFR2	-3.79989	-2.16958
TUBA1B	-1.17428	-0.79107
DHX15	-1.13189	-1.09398
MLC1	-2.92688	-0.864145
TMEM140	-5.84002	-1.24272
SLC35A1	-1.33461	-2.29363
TPM4	-0.405581	-1.00745
UBL5	-0.770777	-0.827212
RNVU1-29	-2.9699	-2.08081
STARD8	-2.39101	-2.56068
FXYD5	-0.822856	-0.870956
M6PR	-0.691583	-1.0638
MAPKAPK3	-1.02347	-0.954155
B2M	-0.942102	-0.809996
PFN1	-0.484585	-0.845082
ATP6V0D1	-0.720011	-0.906549
TLN1	-1.51182	-1.07312
STMP1	-0.534927	-0.915405
GNPTG	-1.21265	-2.12544
VTI1B	-0.908099	-1.20235
NUS1	-1.50145	-1.88477
TMEM208	-0.952214	-1.3165
PPP1R14B	0.236765	-1.01307
TMEM33	-0.80831	-1.38785
AAR2	-0.30659	-1.79361
GFM1	-1.25252	-1.85838
MYLPF	-1.85232	-1.38946
TST	-0.267087	-1.4352
R3HDM4	-0.734177	-1.00853
NT5C3A	-1.38136	-1.53774
SDF2L1	-0.992176	-1.06961
YWHAH	-1.56921	-1.34919
EMD	-1.44481	-0.963897
SNRK	-0.45933	-1.87147
SORD	-0.835521	-1.28539
BRI3	-0.989231	-1.1717
TUBB4B	-1.2206	-0.978576
LAPTM4B	-2.1833	-1.28712
TAGLN2	-1.08279	-0.911517
PHF19	-0.953265	-1.2074
CTNNBIP1	-1.60365	-1.56129
MXD1	-1.11089	-1.54856
TK1	-2.15217	-1.14241
NRBP1	-1.35142	-1.10025
S100A12	3.14075	-1.38159
MPDU1	-0.842205	-1.14625
TXN	-0.877673	-1.15855
HMGN5	-3.13982	-1.82662
CBX6	-0.95779	-1.26875
DUT	-1.70069	-1.12874
PMVK	-1.75069	-1.71635
SMAD1	-3.2261	-2.86145
P2RY8	-1.19694	-1.23612
ABHD4	-2.11665	-1.77979
CDK4	-1.09056	-1.01376
KLHDC3	-0.906692	-1.03471
DPP7	-1.30275	-1.11824
ACO2	-0.740622	-1.10562
ERF	-0.882387	-1.34622
CDCA3	-1.25258	-1.12057
FDFT1	-1.56335	-1.45636
PAQR7	-1.18002	-1.92935
ARL8B	-0.766085	-1.27901
U1	-3.85232	-2.53085
SUSD3	-1.63621	-2.26674
CSF2RA	1.17701	-3.42855
FAM234A	-1.21965	-1.69557
OAZ1	-0.730306	-1.06602
INKA1	-2.37505	-1.41875
ICAM3	-0.880244	-1.19956
TIMM13	-0.40705	-1.23029
ZNF561-AS1	-0.733803	-1.45639
EBP	-0.731451	-1.29767
PTBP1	-1.05262	-1.24159
MRPL27	-0.659455	-1.26371
GLUL	-0.34537	-1.22792
LRRC32	-8.8221	-2.05369
PPP1R15A	-1.25058	-1.87175
SOX12	-1.47404	-7.73978
IDH2	-0.570617	-1.23761
SYTL4	-3.1922	-1.64343
RAB2A	-0.525037	-1.20737
AGO1	-2.86362	-1.71177
TMEM106C	-2.62213	-1.73408
MTHFD2L	-2.42634	-2.76631
GDE1	-0.656013	-1.20363
PTCRA	-1.7469	-1.50939
TUBA4A	-4.26894	-1.42917
ARRDC1	-0.527849	-1.46546
ZFPM1	-2.58173	-2.24547
CTSD	-0.811589	-1.2906
AL079342.1	-1.59688	-1.5317
MX1	-4.2648	-8.30637
UQCRQ	-0.93835	-1.1949
MOB3C	-3.20057	-2.22409
ACAT2	-2.33145	-1.60506
MBD3	-0.57065	-1.43015
ZNF516	1.00979	-7.48392
TGFBI	2.33449	-2.21641
KLHL5	-1.51855	-1.94613
C20orf27	-0.913165	-1.72142
GANAB	-1.47868	-1.31123
ARHGAP18	-1.46749	-1.56715
ACTB	-0.56911	-1.20145
TPP1	-0.602497	-1.41833
ATOX1	-0.562706	-1.32388
GSTO1	-1.31786	-1.31177
RNU1-4	-3.32606	-2.99807
SLC5A6	-1.58469	-1.54278
SMIM1	-1.80866	-1.87405
GNB4	-1.67297	-2.05023
ATP6V1A	-1.15783	-2.88763
PKM	-1.2535	-1.34146
FNIP1	-1.43377	-1.38889
RNU1-28P	-4.07316	-3.03812
MAGED2	-1.81733	-1.44572
PNKD	-2.196	-1.8991
HNRNPA2B1	-1.53223	-1.36634
NAA38	-2.08281	-1.34351
SRI	-1.24696	-1.91482
EMC3	-0.434165	-1.82778
NME4	-1.48604	-1.34178
CD93	1.84984	-7.0087
RAB27A	-1.43809	-2.48664
MACROH2A1	-1.28477	-1.44227
TKT	-0.706848	-1.36704
RNVU1-7	-3.96852	-3.25921
SLC39A11	-2.0993	-2.57011
TESC	-0.870074	-1.50467
AC016876.1	-1.87361	-2.02922
SNHG3	-3.95242	-1.79177
CD48	-9.67124	-1.75837
ATP2B4	-1.52786	-2.33091
TRIM13	-1.23985	-1.40836
XYLT2	-3.20351	-2.20983
REEP5	-0.527532	-2.04304
MFSD10	-1.70796	-1.72443
UQCR10	-0.635225	-1.59149
RASGRP2	-1.37066	-1.5576
STAT3	-1.05271	-2.2514
ISOC2	-1.23704	-1.56937
VKORC1	-1.28547	-1.42586
HEXB	-1.48068	-1.77526
ATP2A3	-1.90233	-1.58093
NAGLU	-2.53037	-1.914
PHF7	-0.960243	-2.1173
C19orf38	0.866532	-1.75949
PRELID2	-8.01573	-3.03595
F11R	-2.58028	-2.0391
VAMP8	-0.804139	-1.50612
ILK	-1.37017	-1.56013
HDGF	-1.45464	-1.5623
ISCA1	-2.80852	-2.23824
GSN	-1.60294	-1.66297
DTL	-1.79181	-7.87388
CST7	-2.62022	-1.6175
TSPAN4	-2.66437	-2.68839
PTGFRN	0.738826	-2.97146
RDH11	-1.58295	-1.87838
PLBD2	-2.92536	-2.61948
LSS	-2.01003	-2.65777
FDPS	-1.40034	-1.65789
MLEC	-1.09715	-1.79619
H1-0	-1.93355	-1.97097
MAN2A1	-1.5028	-2.77813
NPC2	-1.67941	-1.80337
AC092069.1	-2.7138	-1.69927
TUBA1C	-1.70915	-1.87317
TSPAN33	-2.4441	-1.79338
GYPC	-1.70365	-1.75208
MVK	-1.65487	-1.86616
RHOC	-1.98941	-1.79233
SLC37A4	-2.51832	-2.31865
PXMP4	-1.09176	-8.01254
CNN2	0.291694	-1.93072
SLC39A3	-1.03839	-1.79633
TMSB4X	-1.12431	-1.78014
RSU1	-0.863828	-1.8644
NEK6	-1.16746	-2.29096
PRSS57	-4.16416	-1.81725
S100A6	-0.327544	-1.8206
PARVB	-1.42058	-1.83748
WBP2	-1.60514	-2.13599
RNU1-1	-3.45451	-3.36125
FTL	-0.82964	-1.84318
ACOT7	-1.9219	-2.02863
UROD	-1.16033	-2.51794
STXBP2	-0.915693	-2.07329
AIG1	-8.45375	-3.04822
TMEM164	-0.854667	-2.12395
CALR	-2.58855	-1.92061
SERPINE2	-1.76122	-2.67218
AREL1	-0.404172	-3.40033
MYL6	-1.15861	-1.97844
TIMP1	-1.03301	-2.07497
RAP1B	-1.8771	-2.01889
SAMHD1	0.544706	-2.00585
RPL10P3	-2.36732	-2.03009
IL13RA1	1.24386	-2.19461
LYL1	-2.80539	-2.09079
SLC25A10	-2.79465	-2.48507
CCDC28B	-2.70427	-2.33907
CD63	-1.22173	-2.05084
ENTPD7	-1.58489	-3.02277
MAST4	-3.2014	-2.99714
URB2	-1.95669	-6.60193
CCL5	-3.0657	-8.77972
SERPINB6	-1.66328	-2.40757
RNU1-3	-3.49417	-3.86524
RNF208	-1.17839	-6.66107
KLHDC8B	-3.33219	-2.41709
LIMS4	-2.4047	-2.61759
ASAH1	-1.76353	-2.92581
F2R	-9.7213	-2.92344
HPF1	-2.38401	-8.08275
ENSG00000291230	1.33793	-2.63233
SERPINB1	-2.23626	-2.33538
FASN	-2.21022	-2.55259
MAFG	-0.765358	-2.44383
CCRL2	-3.27599	-2.42174
DHCR24	-1.22013	-2.36521
CD68	-1.57471	-2.50145
CNST	-2.32248	-2.54428
MS4A6A	1.84042	-3.70862
TEX49	-3.12454	-8.05659
CD9	-4.89443	-2.72914
IMPDH1	-0.736227	-2.80056
CEBPA	0.973647	-2.5782
TMBIM1	-2.40052	-2.57846
AL022151.1	-7.59588	-4.35847
GRN	-0.89596	-2.60133
MCTP1	-1.29984	-7.6602
EGLN3	-1.7624	-8.13877
MHENCR	-7.79609	-4.07236
PIGN	-1.91641	-7.93892
RGS18	-3.64416	-3.24323
LIMS1	-2.64195	-2.86424
ST14	0.962088	-8.20609
FADS2	-3.14514	-2.90063
HLA-DPB1	-1.25365	-2.97873
TGFB1	-2.0363	-2.7776
PAX8-AS1	-8.28086	-3.82816
ARHGAP21	-3.57139	-7.27181
PNP	-1.87327	-2.94774
STAT5A	-3.94711	-2.96676
MPP1	-2.3564	-2.81775
UNC13D	-1.48269	-2.89991
CTSA	-2.25757	-2.87818
SLC37A2	0.456506	-3.05058
HLA-DPA1	-1.66617	-3.66372
H2AJ	-2.04742	-2.91341
INSIG1	-2.85781	-3.05574
NACC2	-1.30838	-6.88445
SLC2A14	-3.77558	-3.82835
SCD	-1.44158	-3.07122
DNPH1	-1.40773	-3.01148
TNFSF13B	0.62978	-3.12591
VAT1	-2.75676	-3.21527
ZGLP1	-3.50882	-8.26158
PTGS1	-2.97111	-3.19816
SIRPA	1.42196	-3.24948
SLC2A3	-2.83559	-3.18098
DHCR7	-2.25478	-3.11776
PIK3CB	-0.994628	-3.19684
HK1	-1.89852	-3.08443
UQCC2	-1.68043	-3.45574
GM2A	-1.71488	-3.15734
OAF	-3.33999	-3.25588
PDLIM5	-3.65323	-3.54737
FBLN1	-2.99828	-3.31285
RGS10	-0.434828	-3.36338
DNAAF3	-2.81117	-3.47736
ATP2C1	-1.63448	-8.40497
PPT1	-2.19149	-3.37713
PLEK	-1.35334	-3.45826
ITM2A	-8.47151	-3.9987
COTL1	-1.39702	-3.54607
CEACAM4	-4.18029	-7.08644
DANCR	-2.92479	-3.66054
ABHD5	-2.13438	-7.11146
EVA1B	-1.61389	-3.74463
TCEAL9	-5.37883	-3.7026
LY6E	-2.98359	-3.6456
TTC7B	-2.19858	-3.73836
STOM	-3.63353	-3.77244
CTSH	0.776279	-3.81115
FCER1G	-0.375414	-3.99647
ADRB2	-2.74289	-4.01573
TMEM63A	-3.99673	-4.23163
TENT5A	-4.62011	-4.16042
MGLL	-3.35167	-9.1531
ALDH4A1	-2.37014	-8.74932
ACTN1	-2.09532	-4.14789
CST3	-0.930417	-4.27516
SV2A	-2.90923	-4.40834
ICA1	-3.99328	-7.823
CEBPE	-4.84113	-4.49836
PYGL	-0.705429	-4.43559
SLC44A1	-1.12324	-4.49697
RAB27B	-6.93441	-4.49127
CD101	1.57316	-7.42396
S100A9	1.19581	-4.38961
CD14	-1.3204	-4.5246
ENSG00000291109	0.459888	-4.62462
ADCY6	-5.82645	-4.59641
FLNA	-0.923991	-4.71195
GFI1B	-9.9691	-4.98933
TLR4	-2.20271	-7.61048
ACP2	-1.58309	-7.61835
SORL1	-2.90447	-9.42247
CFD	-1.12832	-5.04301
F2RL3	-2.75747	-8.21602
TIMP2	-2.38544	-5.0904
MTURN	-4.48694	-10.0323
SRGN	-2.79437	-5.20937
PECAM1	-2.11332	-5.29677
FGL2	0.86725	-8.37707
STARD10	-2.44392	-7.77229
S100P	-0.519466	-8.49935
PRKAR2B	-1.31634	-9.54045
IFITM3	-9.54214	-5.75827
NAA80	-1.87045	-7.87981
CYP2S1	-2.92787	-7.89281
P2RY1	-3.3616	-7.92875
MSANTD3	-1.38824	-7.91707
GFOD1	-5.25578	-8.71543
NPDC1	-2.20312	-8.03575
CYTL1	-11.3031	-6.05742
CLEC7A	-2.08249	-8.23685
CAMK1	-2.87705	-10.2308
PLPPR3	-2.51045	-9.88117
ENHO	-3.96573	-8.51903
DAB2	-1.34835	-8.54452
MNDA	-3.6259	-8.63656
GATA1	-10.1754	-6.93798
AGAP3	-3.73047	-8.83842
CLEC11A	-5.8605	-6.86429
TMEM176B	-2.0642	-9.02351
LGALS3	-2.91117	-9.12876
PTGIR	-5.99565	-9.12538
RNASE2	-3.5551	-7.20223
GP9	-11.2005	-7.37445
LGALS12	-3.11961	-9.24751
LYZ	-3.35366	-7.45144
FUCA2	-4.71225	-9.49359
SRC	-1.90181	-10.3972
BEX3	-5.24828	-9.60502
ANPEP	-4.59923	-9.68811
AC020656.1	-2.96606	-7.67921
LTBP1	-6.89311	-10.0228
ITGA2B	-6.00992	-8.2833
AXL	-2.68315	-10.1763
NFE2	-2.37128	-10.1885
CSF1R	-0.9122	-10.2541
GRAP2	-8.46255	-12.3213
HBB	-13.5526	-8.35622
ITGB3	-12.9406	-8.73703
RNASE3	-3.49372	-10.7218
CLU	-7.15907	-9.14746
THBS1	-7.24492	-12.04
RETN	-6.0589	-13.373
DMTN	-6.91147	-11.5267
NRGN	-6.80868	-13.7056
MS4A3	-4.18561	-11.6484
FCN1	-2.96326	-11.9728
AZU1	-9.73963	-14.3549
PRTN3	-9.29118	-11.5549
PPBP	-9.18063	-14.2377
MPO	-8.57489	-14.9836
UPK3A	10.0772	5.56512
DPYSL3	8.90136	5.56512
GLT1D1	4.74929	1.55006
PCMTD2	7.11909	5.70735
MKI67	6.60902	5.29161
ZNF654	6.3334	5.15142
KLRC2	5.56041	5.93523
CEP78	5.69281	5.81862
EEF1A1P12	0.327445	-0.894653
ISG20	5.41672	5.31775
CCDC26	5.21918	4.49912
ENSG00000290919	3.88106	4.76077
RN7SL288P	1.42369	1.37602
U2	-2.77158	-1.06332
UBL7-AS1	-2.8345	-1.26458
TTLL9	-2.45311	-5.91277
QSER1	3.93063	5.5852
CCSER2	5.59044	5.89617
VMAC	4.44261	6.03416
AC099670.1	3.88106	3.78387
RPL37P10	3.55376	4.14635
FTH1P16	-2.218	-1.82436
EEF1GP5	4.59816	4.93715
AC244034.1	4.45756	5.60656
AC012313.3	3.55376	5.42114
