# Supplementary material for: CRISPR/Cas9-mediated t(4;11) translocation in human hematopoietic stem/precursor cells demonstrates plasticity to differentiate into either the myeloid or lymphoid lineage
Source: Leukemia. 2025 Oct 27;40(1):72–86. doi: 10.1038/s41375-025-02791-4 (PMC12789029; doi:10.1038/s41375-025-02791-4)
Supplement: Supplementary file 6 — Supplementary Excel file S6 [file 41375_2025_2791_MOESM6_ESM.xlsx]

## Sheet: Leukemia related genes Heatmap3
name	log2FC HSC d14 vs HSC d14 t(4;11)	log2FC HSC d14 vs HSC d30 t(4;11)	log2FC HSC d14 vs HSC d70 CD19minus t(4;11)	log2FC HSC d14 vs HSC d70 CD19plus t(4;11)
BCL2	6.5916	8.61224	9.10538	8.8614
BLK	0	0	0	8.91523
CD19	0	4.86152	5.55926	10.8171
CD22	1.0319	1.00935	-1.24944	4.70862
CD24	1.10347	-1.73643	-5.58656	2.99712
CD33	-0.593053	0.230334	0.125286	-0.495739
CD44	1.11919	2.07371	1.81625	2.08453
CD70	0	6.655	6.32595	7.20502
CD72	1.06866	3.49312	4.32325	6.77906
CD79A	-0.228167	-1.33569	2.38642	7.39883
CD79B	-0.881801	0.500291	-0.462643	3.8638
CD96	0.960485	-2.6169	-0.394626	3.34276
CDK6	1.42668	1.46028	0.744838	2.3044
EBF1	-4.8032	-4.8032	1.5367	4.09776
ERG	1.44922	-0.942846	-5.08011	-5.08011
FLT3	6.52823	9.18758	10.111	9.3334
FOXO3	0.425961	-1.65893	-2.74482	-0.0107048
GATA1	-0.119926	-5.87144	-10.1754	-6.93798
GATA2	2.12345	-0.644249	-6.4064	-6.4064
HOXA10	1.87674	2.9881	2.73045	2.77189
HOXA7	0.75704	2.65996	2.44614	3.03402
HOXA9	1.30315	2.58939	2.65882	2.9727
IGHD	0	0	2.90615	9.89519
IGHM	-0.136833	-0.235561	0.934684	5.26913
IKZF2	0	0	0	8.6203
IL3RA (CD123)	0.645218	2.02807	3.10565	-0.255205
IL7R	0	7.84857	7.09755	9.72743
KIT (CD117)	0.585437	-2.08381	-8.46187	-8.46187
LAMP5	-5.16417	5.94575	6.45342	5.38368
MPO	-0.228726	-5.95026	-8.57489	-14.9836
PAX5	0	0	5.41115	9.7056
PBX3	6.4171	8.42529	9.25064	10.1188
RUNX1	0.484724	1.77253	1.81589	0.548409
RUNX2	2.01486	4.27436	5.04772	4.0646
SOCS2	1.74318	1.24052	3.42098	6.46902
SOX4	-0.439189	2.38145	2.31254	1.60195
TCL1A	0	6.21619	9.47449	12.703
TP53	0.906084	1.1217	1.20706	1.4773
