# Supplementary material for: CRISPR/Cas9-mediated t(4;11) translocation in human hematopoietic stem/precursor cells demonstrates plasticity to differentiate into either the myeloid or lymphoid lineage
Source: Leukemia. 2025 Oct 27;40(1):72–86. doi: 10.1038/s41375-025-02791-4 (PMC12789029; doi:10.1038/s41375-025-02791-4)
Supplement: Supplementary file 7 — Supplementary Excel file 7A [file 41375_2025_2791_MOESM7_ESM.xlsx]

## Sheet: d30 t(4;11) vs d70 CD19-t(4;11)
name	description	HSC d30 t(4;11) mean	HSC d70 CD19minus t(4;11) mean	pvalue HSC d30 t(4;11) vs d70 CD19minus t(4;11)	log2FC HSC d30 t(4;11) vs HSC d70 CD19minus t(4;11)	minus log10 pvalue	Significance
TMEM119	transmembrane protein 119 [Source:HGNC Symbol;Acc:HGNC:27884]	25.2106	97.7233	0.00261591	1.95044	2.58238	significant
TRAC	T cell receptor alpha constant [Source:HGNC Symbol;Acc:HGNC:12029]	23.3255	71.0021	0.000302858	1.60181	3.51876	significant
ASS1	argininosuccinate synthase 1 [Source:HGNC Symbol;Acc:HGNC:758]	519.247	2407.57	0.00523998	2.21287	2.28067	significant
NKX2-3	NK2 homeobox 3 [Source:HGNC Symbol;Acc:HGNC:7836]	43.801	117.013	0.0457301	1.41558	1.3398	significant
PBX3	PBX homeobox 3 [Source:HGNC Symbol;Acc:HGNC:8634]	34.2769	60.8144	0.0275849	0.825344	1.55933	significant
CD79A	CD79a molecule [Source:HGNC Symbol;Acc:HGNC:1698]	21.7266	287.941	0.00560495	3.72211	2.25143	significant
SLC12A8	solute carrier family 12 member 8 [Source:HGNC Symbol;Acc:HGNC:15595]	9.00563	76.8484	0.0264953	3.07906	1.57683	significant
NTN1	netrin 1 [Source:HGNC Symbol;Acc:HGNC:8029]	12.0969	36.4729	0.00781516	1.58426	2.10706	significant
LINC00513	long intergenic non-protein coding RNA 513 [Source:HGNC Symbol;Acc:HGNC:43566]	3.38017	33.3254	0.00233653	3.26372	2.63143	significant
SOCS2	suppressor of cytokine signaling 2 [Source:HGNC Symbol;Acc:HGNC:19382]	26.1758	119.008	0.013702	2.18046	1.86322	significant
TNFRSF4	TNF receptor superfamily member 4 [Source:HGNC Symbol;Acc:HGNC:11918]	4.65034	11.9996	0.0358314	1.34886	1.44574	significant
STC2	stanniocalcin 2 [Source:HGNC Symbol;Acc:HGNC:11374]	2.51988	30.6428	0.0118286	3.55268	1.92706	significant
NDFIP2	Nedd4 family interacting protein 2 [Source:HGNC Symbol;Acc:HGNC:18537]	15.9607	60.5894	0.00498604	1.91791	2.30224	significant
LAMP5	lysosomal associated membrane protein family member 5 [Source:HGNC Symbol;Acc:HGNC:16097]	220.914	314.128	0.0121162	0.507674	1.91663	significant
IGLC3	immunoglobulin lambda constant 3 (Kern-Oz+ marker) [Source:HGNC Symbol;Acc:HGNC:5857]	2.17198	11.8616	0.0483839	2.39638	1.3153	significant
IGHM	immunoglobulin heavy constant mu [Source:HGNC Symbol;Acc:HGNC:5541]	21.9532	49.5307	0.0270623	1.17025	1.56764	significant
TRPM4	transient receptor potential cation channel subfamily M member 4 [Source:HGNC Symbol;Acc:HGNC:17993]	127.053	489.394	0.00639959	1.94473	2.19385	significant
ATF5	activating transcription factor 5 [Source:HGNC Symbol;Acc:HGNC:790]	48.1693	317.838	0.000626702	2.71957	3.20294	significant
HOXA-AS2	HOXA cluster antisense RNA 2 [Source:HGNC Symbol;Acc:HGNC:43745]	17.2899	31.3151	0.046398	0.853205	1.3335	significant
SNHG1	small nucleolar RNA host gene 1 [Source:HGNC Symbol;Acc:HGNC:32688]	27.0667	259.533	0.00567879	3.25656	2.24574	significant
CCR7	C-C motif chemokine receptor 7 [Source:HGNC Symbol;Acc:HGNC:1608]	7.09861	69.5548	0.00264228	3.27443	2.57802	significant
ZFHX3	zinc finger homeobox 3 [Source:HGNC Symbol;Acc:HGNC:777]	12.6013	2.57336	0.019516	-2.24825	1.70961	significant
FLT3	fms related receptor tyrosine kinase 3 [Source:HGNC Symbol;Acc:HGNC:3765]	58.2093	110.49	0.000735779	0.923419	3.13325	significant
RUNX2	RUNX family transcription factor 2 [Source:HGNC Symbol;Acc:HGNC:10472]	87.3891	149.441	0.0209057	0.773363	1.67973	significant
SNHG7	small nucleolar RNA host gene 7 [Source:HGNC Symbol;Acc:HGNC:28254]	150.546	459.789	0.00687478	1.61012	2.16274	significant
MT-TS2	mitochondrially encoded tRNA-Ser (AGU/C) 2 [Source:HGNC Symbol;Acc:HGNC:7498]	27.4803	114.995	0.0221807	2.06112	1.65402	significant
ZC3H3	zinc finger CCCH-type containing 3 [Source:HGNC Symbol;Acc:HGNC:28972]	45.9918	13.3919	0.0266646	-1.77242	1.57407	significant
CD96	CD96 molecule [Source:HGNC Symbol;Acc:HGNC:16892]	3.39131	16.1915	0.00660074	2.22228	2.18041	significant
TRIB3	tribbles pseudokinase 3 [Source:HGNC Symbol;Acc:HGNC:16228]	16.0848	113.08	0.0285918	2.80591	1.54376	significant
DDIT3	DNA damage inducible transcript 3 [Source:HGNC Symbol;Acc:HGNC:2726]	66.632	278.003	0.0068197	2.05917	2.16623	significant
PRKD2	protein kinase D2 [Source:HGNC Symbol;Acc:HGNC:17293]	47.2657	37.7319	0.0427778	-0.324238	1.36878	significant
CRNDE	colorectal neoplasia differentially expressed [Source:HGNC Symbol;Acc:HGNC:37078]	20.7451	36.2192	0.0441842	0.801021	1.35473	significant
EPB41L4A-AS1	EPB41L4A antisense RNA 1 [Source:HGNC Symbol;Acc:HGNC:30749]	54.1223	141.336	0.026424	1.38319	1.578	significant
ENSG00000291120		2.61248	8.57195	0.00273508	1.67674	2.56303	significant
ENSG00000289740		131.431	515.059	0.0223225	1.96962	1.65126	significant
IGKC	immunoglobulin kappa constant [Source:HGNC Symbol;Acc:HGNC:5716]	32.8197	92.1145	0.0222694	1.48604	1.65229	significant
TCEA1	transcription elongation factor A1 [Source:HGNC Symbol;Acc:HGNC:11612]	35.83	100.038	0.0263214	1.47873	1.57969	significant
MT-TI	mitochondrially encoded tRNA-Ile (AUU/C) [Source:HGNC Symbol;Acc:HGNC:7488]	27.284	188.456	0.0201583	2.78359	1.69555	significant
SARS1	seryl-tRNA synthetase 1 [Source:HGNC Symbol;Acc:HGNC:10537]	232.365	629.441	0.00447441	1.43729	2.34926	significant
SLC43A2	solute carrier family 43 member 2 [Source:HGNC Symbol;Acc:HGNC:23087]	16.7601	8.15344	0.0384253	-1.03055	1.41538	significant
GAS5	growth arrest specific 5 [Source:HGNC Symbol;Acc:HGNC:16355]	272.57	440.386	0.0209348	0.691942	1.67913	significant
GGACT	gamma-glutamylamine cyclotransferase [Source:HGNC Symbol;Acc:HGNC:25100]	2.82795	11.0197	0.00361476	1.92515	2.44192	significant
WARS1	tryptophanyl-tRNA synthetase 1 [Source:HGNC Symbol;Acc:HGNC:12729]	244.47	416.132	0.0121645	0.767144	1.91491	significant
ZFAS1	ZNFX1 antisense RNA 1 [Source:HGNC Symbol;Acc:HGNC:33101]	211.412	403.679	0.0098538	0.932828	2.0064	significant
NCF1	neutrophil cytosolic factor 1 [Source:HGNC Symbol;Acc:HGNC:7660]	48.5073	78.2999	0.0113494	0.689679	1.94503	significant
TLR6	toll like receptor 6 [Source:HGNC Symbol;Acc:HGNC:16711]	15.4898	25.8113	0.0272947	0.732982	1.56392	significant
ZFP36L1	ZFP36 ring finger protein like 1 [Source:HGNC Symbol;Acc:HGNC:1107]	17.8854	60.7905	0.0331425	1.75939	1.47961	significant
CYTH4	cytohesin 4 [Source:HGNC Symbol;Acc:HGNC:9505]	103.402	158.886	0.00538247	0.61924	2.26902	significant
DCUN1D2	defective in cullin neddylation 1 domain containing 2 [Source:HGNC Symbol;Acc:HGNC:20328]	3.45195	7.69368	0.0199839	1.13369	1.69932	significant
NCOA2	nuclear receptor coactivator 2 [Source:HGNC Symbol;Acc:HGNC:7669]	6.46505	4.30106	0.0179775	-0.576955	1.74527	significant
CLEC2B	C-type lectin domain family 2 member B [Source:HGNC Symbol;Acc:HGNC:2053]	117.31	186.983	0.00893792	0.672119	2.04876	significant
PRDX1	peroxiredoxin 1 [Source:HGNC Symbol;Acc:HGNC:9352]	386.627	174.731	0.0410115	-1.14536	1.38709	significant
CCDC115	coiled-coil domain containing 115 [Source:HGNC Symbol;Acc:HGNC:28178]	6.74116	15.5319	0.0424911	1.19218	1.3717	significant
TBC1D10C	TBC1 domain family member 10C [Source:HGNC Symbol;Acc:HGNC:24702]	39.3678	61.1285	0.00427629	0.633527	2.36893	significant
LTB	lymphotoxin beta [Source:HGNC Symbol;Acc:HGNC:6711]	10.8376	21.8031	0.0430447	1.00184	1.36608	significant
UBALD2	UBA like domain containing 2 [Source:HGNC Symbol;Acc:HGNC:28438]	425.924	757.638	0.0039092	0.830765	2.40791	significant
KRCC1	lysine rich coiled-coil 1 [Source:HGNC Symbol;Acc:HGNC:28039]	11.3725	19.3832	0.0390308	0.764047	1.40859	significant
CHAC1	ChaC glutathione specific gamma-glutamylcyclotransferase 1 [Source:HGNC Symbol;Acc:HGNC:28680]	10.1626	55.5722	0.0129512	2.43956	1.88769	significant
YARS1	tyrosyl-tRNA synthetase 1 [Source:HGNC Symbol;Acc:HGNC:12840]	178.417	234.121	0.0169513	0.391807	1.7708	significant
PPP2R5C	protein phosphatase 2 regulatory subunit B'gamma [Source:HGNC Symbol;Acc:HGNC:9311]	715.814	1160.11	0.0376039	0.696525	1.42477	significant
PDLIM1	PDZ and LIM domain 1 [Source:HGNC Symbol;Acc:HGNC:2067]	74.9039	312.487	0.00899076	2.05922	2.0462	significant
ATF4	activating transcription factor 4 [Source:HGNC Symbol;Acc:HGNC:786]	691.501	1154.97	0.00747998	0.739963	2.1261	significant
SHMT2	serine hydroxymethyltransferase 2 [Source:HGNC Symbol;Acc:HGNC:10852]	296.554	603.358	0.0122484	1.02447	1.91192	significant
BEND5	BEN domain containing 5 [Source:HGNC Symbol;Acc:HGNC:25668]	5.2249	6.1531	0.00844226	0.231816	2.07354	significant
BMF	Bcl2 modifying factor [Source:HGNC Symbol;Acc:HGNC:24132]	54.2749	80.0502	0.0108148	0.559767	1.96598	significant
CBSL	cystathionine beta-synthase like [Source:HGNC Symbol;Acc:HGNC:51829]	10.7866	59.2111	0.0221243	2.44575	1.65513	significant
VAMP2	vesicle associated membrane protein 2 [Source:HGNC Symbol;Acc:HGNC:12643]	14.4765	33.7415	0.0353191	1.21515	1.45199	significant
CD81	CD81 molecule [Source:HGNC Symbol;Acc:HGNC:1701]	333.784	259.474	0.029714	-0.363203	1.52704	significant
GRAMD1A	GRAM domain containing 1A [Source:HGNC Symbol;Acc:HGNC:29305]	64.2636	113.855	0.0231083	0.824154	1.63623	significant
ZC3H10	zinc finger CCCH-type containing 10 [Source:HGNC Symbol;Acc:HGNC:25893]	24.7284	11.0032	0.0474287	-1.16102	1.32396	significant
SLC44A2	solute carrier family 44 member 2 [Source:HGNC Symbol;Acc:HGNC:17292]	55.1143	109.189	0.0458341	0.98504	1.33881	significant
EIF1	eukaryotic translation initiation factor 1 [Source:HGNC Symbol;Acc:HGNC:3249]	405.357	759.437	0.0446149	0.905572	1.35052	significant
PDCD2L	programmed cell death 2 like [Source:HGNC Symbol;Acc:HGNC:28194]	3.0738	8.415	0.0213947	1.4238	1.66969	significant
UBXN8	UBX domain protein 8 [Source:HGNC Symbol;Acc:HGNC:30307]	7.58057	2.0494	0.0423084	-1.83728	1.37357	significant
LINC01150	long intergenic non-protein coding RNA 1150 [Source:HGNC Symbol;Acc:HGNC:49469]	3.34979	9.26931	0.0219505	1.44144	1.65856	significant
CCDC102A	coiled-coil domain containing 102A [Source:HGNC Symbol;Acc:HGNC:28097]	2.63324	7.34688	0.012067	1.44602	1.9184	significant
NUMA1	nuclear mitotic apparatus protein 1 [Source:HGNC Symbol;Acc:HGNC:8059]	151.057	104.02	0.0163499	-0.537801	1.78649	significant
H3-3B	H3.3 histone B [Source:HGNC Symbol;Acc:HGNC:4765]	785.385	1046.4	0.0160913	0.413921	1.79341	significant
RIPK2	receptor interacting serine/threonine kinase 2 [Source:HGNC Symbol;Acc:HGNC:10020]	4.80529	13.6219	0.0180859	1.48407	1.74266	significant
LINC00909	long intergenic non-protein coding RNA 909 [Source:HGNC Symbol;Acc:HGNC:44331]	6.20818	17.7523	0.0154893	1.50081	1.80997	significant
STAP1	signal transducing adaptor family member 1 [Source:HGNC Symbol;Acc:HGNC:24133]	10.1006	42.8536	0.0178775	2.07413	1.74769	significant
RPS27P25	ribosomal protein S27 pseudogene 25 [Source:HGNC Symbol;Acc:HGNC:36020]	278.048	448.467	0.00380029	0.689471	2.42018	significant
SGSM3-AS1	SGSM3 antisense RNA 1 [Source:HGNC Symbol;Acc:HGNC:41088]	2.87897	8.45005	0.0175651	1.52112	1.75535	significant
HCK	HCK proto-oncogene, Src family tyrosine kinase [Source:HGNC Symbol;Acc:HGNC:4840]	215.348	296.753	0.00528378	0.462406	2.27705	significant
ZNF677	zinc finger protein 677 [Source:HGNC Symbol;Acc:HGNC:28730]	5.63514	10.7433	0.0364606	0.918897	1.43818	significant
IFITM2	interferon induced transmembrane protein 2 [Source:HGNC Symbol;Acc:HGNC:5413]	78.1433	141.515	0.0244768	0.855938	1.61124	significant
AARS1	alanyl-tRNA synthetase 1 [Source:HGNC Symbol;Acc:HGNC:20]	517.238	945.84	0.0271188	0.870641	1.56673	significant
CCDC107	coiled-coil domain containing 107 [Source:HGNC Symbol;Acc:HGNC:28465]	56.4724	95.2367	0.0467734	0.752933	1.33	significant
CHD3	chromodomain helicase DNA binding protein 3 [Source:HGNC Symbol;Acc:HGNC:1918]	61.5474	21.8735	0.0230023	-1.48827	1.63823	significant
SLC38A1	solute carrier family 38 member 1 [Source:HGNC Symbol;Acc:HGNC:13447]	12.4803	46.3141	0.0152404	1.8834	1.817	significant
CIRBP	cold inducible RNA binding protein [Source:HGNC Symbol;Acc:HGNC:1982]	55.3845	124.496	0.0420759	1.16711	1.37597	significant
STRADA	STE20 related adaptor alpha [Source:HGNC Symbol;Acc:HGNC:30172]	10.6032	46.7815	0.0133325	2.13098	1.87509	significant
EEF1DP2	eukaryotic translation elongation factor 1 delta pseudogene 2 [Source:HGNC Symbol;Acc:HGNC:33523]	139.661	184.086	0.0427527	0.398207	1.36904	significant
TTYH3	tweety family member 3 [Source:HGNC Symbol;Acc:HGNC:22222]	346.576	236.266	0.00832827	-0.552566	2.07945	significant
CD52	CD52 molecule [Source:HGNC Symbol;Acc:HGNC:1804]	47.3585	27.2991	0.0387073	-0.792537	1.41221	significant
STX5	syntaxin 5 [Source:HGNC Symbol;Acc:HGNC:11440]	27.2917	100.646	0.0299218	1.87892	1.52401	significant
RPS15AP38	ribosomal protein S15a pseudogene 38 [Source:HGNC Symbol;Acc:HGNC:36523]	337.843	523.885	0.0222082	0.632746	1.65349	significant
TNF	tumor necrosis factor [Source:HGNC Symbol;Acc:HGNC:11892]	6.72989	27.137	0.0126766	1.99563	1.897	significant
MT-TH	mitochondrially encoded tRNA-His (CAU/C) [Source:HGNC Symbol;Acc:HGNC:7487]	14.8945	36.1162	0.00775266	1.2722	2.11055	significant
ZNF45	zinc finger protein 45 [Source:HGNC Symbol;Acc:HGNC:13111]	6.92631	4.09881	0.0103507	-0.742788	1.98503	significant
MRPS6	mitochondrial ribosomal protein S6 [Source:HGNC Symbol;Acc:HGNC:14051]	148.286	238.403	0.0352337	0.684651	1.45304	significant
NCF4	neutrophil cytosolic factor 4 [Source:HGNC Symbol;Acc:HGNC:7662]	354.439	459.242	0.00575232	0.373622	2.24016	significant
RPL39L	ribosomal protein L39 like [Source:HGNC Symbol;Acc:HGNC:17094]	21.3788	45.8166	0.0294559	1.0961	1.53083	significant
SIK2	salt inducible kinase 2 [Source:HGNC Symbol;Acc:HGNC:21680]	13.4391	8.23653	0.000795684	-0.699612	3.09926	significant
SMIM24	small integral membrane protein 24 [Source:HGNC Symbol;Acc:HGNC:37244]	21.1441	5.76617	0.0214831	-1.85657	1.6679	significant
GARS1	glycyl-tRNA synthetase 1 [Source:HGNC Symbol;Acc:HGNC:4162]	152.801	334.243	0.0212626	1.12873	1.67238	significant
BUD31	BUD31 homolog [Source:HGNC Symbol;Acc:HGNC:29629]	123.662	195.424	0.0196442	0.659775	1.70677	significant
CSNK2A2	casein kinase 2 alpha 2 [Source:HGNC Symbol;Acc:HGNC:2459]	97.7107	134.047	0.00224831	0.455748	2.64814	significant
RNF187	ring finger protein 187 [Source:HGNC Symbol;Acc:HGNC:27146]	155.753	312.066	0.0116574	1.00213	1.9334	significant
RPL18	ribosomal protein L18 [Source:HGNC Symbol;Acc:HGNC:10310]	2161.24	3907.64	0.0198092	0.854407	1.70313	significant
CEBPG	CCAAT enhancer binding protein gamma [Source:HGNC Symbol;Acc:HGNC:1837]	147.42	235.988	0.0371447	0.678419	1.4301	significant
OPN3	opsin 3 [Source:HGNC Symbol;Acc:HGNC:14007]	74.1601	185.923	0.0134178	1.32482	1.87232	significant
GSTP1	glutathione S-transferase pi 1 [Source:HGNC Symbol;Acc:HGNC:4638]	2092.95	1593.59	0.0144942	-0.39324	1.83881	significant
DPH5	diphthamide biosynthesis 5 [Source:HGNC Symbol;Acc:HGNC:24270]	13.4934	49.3925	0.00137107	1.8643	2.86294	significant
ENSG00000290838		44.8894	71.6468	0.0143264	0.673329	1.84386	significant
SLC46A3	solute carrier family 46 member 3 [Source:HGNC Symbol;Acc:HGNC:27501]	31.0081	46.7149	0.0324969	0.589675	1.48816	significant
EIF3D	eukaryotic translation initiation factor 3 subunit D [Source:HGNC Symbol;Acc:HGNC:3278]	426.07	599.925	0.00121993	0.493592	2.91367	significant
AP003774.2	novel transcript	10.1308	15.136	0.000557798	0.574575	3.25352	significant
LRRC40	leucine rich repeat containing 40 [Source:HGNC Symbol;Acc:HGNC:26004]	5.50113	9.06706	0.0394339	0.710741	1.40413	significant
DNAJC1	DnaJ heat shock protein family (Hsp40) member C1 [Source:HGNC Symbol;Acc:HGNC:20090]	11.6788	5.97594	0.0436531	-0.955014	1.35998	significant
CARS1	cysteinyl-tRNA synthetase 1 [Source:HGNC Symbol;Acc:HGNC:1493]	31.3897	61.2002	0.0337067	0.961011	1.47228	significant
RPS12P23	ribosomal protein S12 pseudogene 23 [Source:HGNC Symbol;Acc:HGNC:35573]	260.867	392.116	0.0371397	0.587781	1.43016	significant
MAGEF1	MAGE family member F1 [Source:HGNC Symbol;Acc:HGNC:29639]	129.761	101.671	0.0230907	-0.35164	1.63656	significant
IGFBP2	insulin like growth factor binding protein 2 [Source:HGNC Symbol;Acc:HGNC:5471]	7.60145	24.8177	0.0159069	1.69397	1.79841	significant
NLE1	notchless homolog 1 [Source:HGNC Symbol;Acc:HGNC:19889]	18.2538	7.97253	0.0130256	-1.18499	1.8852	significant
SLC7A11	solute carrier family 7 member 11 [Source:HGNC Symbol;Acc:HGNC:11059]	48.6592	128.085	0.00298417	1.39448	2.52518	significant
HAX1	HCLS1 associated protein X-1 [Source:HGNC Symbol;Acc:HGNC:16915]	292.998	586.782	0.00949497	1.00169	2.02251	significant
ARHGEF3	Rho guanine nucleotide exchange factor 3 [Source:HGNC Symbol;Acc:HGNC:683]	45.4131	86.46	0.00640795	0.927419	2.19328	significant
PHLDA3	pleckstrin homology like domain family A member 3 [Source:HGNC Symbol;Acc:HGNC:8934]	28.9272	44.8464	0.0489058	0.630801	1.31064	significant
SLC39A9	solute carrier family 39 member 9 [Source:HGNC Symbol;Acc:HGNC:20182]	28.8397	80.0869	0.0037609	1.47032	2.42471	significant
SLC7A1	solute carrier family 7 member 1 [Source:HGNC Symbol;Acc:HGNC:11057]	40.9892	76.3964	0.0153782	0.89663	1.81309	significant
C7orf50	chromosome 7 open reading frame 50 [Source:HGNC Symbol;Acc:HGNC:22421]	135.427	182.105	0.0376301	0.426983	1.42446	significant
SLC1A5	solute carrier family 1 member 5 [Source:HGNC Symbol;Acc:HGNC:10943]	309.798	508.204	0.0221078	0.713898	1.65546	significant
RPL18P13	ribosomal protein L18 pseudogene 13 [Source:HGNC Symbol;Acc:HGNC:35599]	205.892	297.065	0.0329552	0.528676	1.48208	significant
ZFAND3	zinc finger AN1-type containing 3 [Source:HGNC Symbol;Acc:HGNC:18019]	46.6211	87.8471	0.0239653	0.912562	1.62042	significant
P2RX7	purinergic receptor P2X 7 [Source:HGNC Symbol;Acc:HGNC:8537]	7.31566	27.0515	0.0377537	1.87238	1.42304	significant
RPL38P6	RPL38 pseudogene 6 [Source:HGNC Symbol;Acc:HGNC:54608]	79.9675	101.364	0.0415305	0.341673	1.38163	significant
PRMT7	protein arginine methyltransferase 7 [Source:HGNC Symbol;Acc:HGNC:25557]	76.1834	380.782	0.0100485	2.3199	1.9979	significant
UBL3	ubiquitin like 3 [Source:HGNC Symbol;Acc:HGNC:12504]	24.4843	12.0713	0.00533061	-1.01425	2.27322	significant
RPL18P11	ribosomal protein L18 pseudogene 11 [Source:HGNC Symbol;Acc:HGNC:35742]	79.6451	171.138	0.0215428	1.10254	1.6667	significant
PIM1	Pim-1 proto-oncogene, serine/threonine kinase [Source:HGNC Symbol;Acc:HGNC:8986]	51.7679	107.775	0.0204266	1.05645	1.6898	significant
FAUP1	FAU pseudogene 1 [Source:HGNC Symbol;Acc:HGNC:17984]	249.932	391.858	0.027416	0.648584	1.562	significant
MTND2P28	MT-ND2 pseudogene 28 [Source:HGNC Symbol;Acc:HGNC:42129]	47.317	61.4502	0.0120032	0.376358	1.9207	significant
SHFL	shiftless antiviral inhibitor of ribosomal frameshifting [Source:HGNC Symbol;Acc:HGNC:25649]	18.7869	38.6682	0.0187221	1.03749	1.72765	significant
RPL12	ribosomal protein L12 [Source:HGNC Symbol;Acc:HGNC:10302]	2295.9	3091.21	0.0319733	0.429097	1.49521	significant
TXNIP	thioredoxin interacting protein [Source:HGNC Symbol;Acc:HGNC:16952]	150.282	266.988	0.0279053	0.828684	1.55431	significant
ZNF160	zinc finger protein 160 [Source:HGNC Symbol;Acc:HGNC:12948]	3.6371	2.0494	0.0341175	-0.797983	1.46702	significant
TSC22D1	TSC22 domain family member 1 [Source:HGNC Symbol;Acc:HGNC:16826]	8.61633	3.10108	0.0194118	-1.44516	1.71193	significant
APOL6	apolipoprotein L6 [Source:HGNC Symbol;Acc:HGNC:14870]	23.7487	42.1713	0.0304418	0.825767	1.51653	significant
SNX17	sorting nexin 17 [Source:HGNC Symbol;Acc:HGNC:14979]	206.47	166.997	0.0244333	-0.30595	1.61202	significant
AC005912.1	ribosomal protein S27 (RPS27) pseudogene	1388.33	1865.04	0.042665	0.425829	1.36993	significant
ERMP1	endoplasmic reticulum metallopeptidase 1 [Source:HGNC Symbol;Acc:HGNC:23703]	114.126	53.3531	0.0496119	-1.09555	1.30441	significant
ZNF277	zinc finger protein 277 [Source:HGNC Symbol;Acc:HGNC:13070]	33.9227	65.4597	0.00961702	0.946312	2.01696	significant
RPS27	ribosomal protein S27 [Source:HGNC Symbol;Acc:HGNC:10416]	1396.86	1805.07	0.00174767	0.369843	2.75754	significant
GMDS	GDP-mannose 4,6-dehydratase [Source:HGNC Symbol;Acc:HGNC:4369]	13.4616	20.705	0.00242619	0.617404	2.61508	significant
ZFAT	zinc finger and AT-hook domain containing [Source:HGNC Symbol;Acc:HGNC:19899]	7.61077	2.89751	0.0144214	-1.36311	1.84099	significant
AC099560.2	ribosomal protein S27 (RPS27) pseudogene	1572.53	2128.7	0.0344792	0.436858	1.46244	significant
ZER1	zyg-11 related cell cycle regulator [Source:HGNC Symbol;Acc:HGNC:30960]	88.1123	156.114	0.019093	0.824469	1.71913	significant
CBX4	chromobox 4 [Source:HGNC Symbol;Acc:HGNC:1554]	29.2994	73.2337	0.00977938	1.31869	2.00969	significant
SDE2	SDE2 telomere maintenance homolog [Source:HGNC Symbol;Acc:HGNC:26643]	12.3347	17.3211	0.0165505	0.486466	1.78119	significant
AC099336.2	ribosomal protein S27 (metallopanstimulin 1) (RPS27) pseudogene	1359.97	1781.4	0.00994692	0.389419	2.00231	significant
RNF41	ring finger protein 41 [Source:HGNC Symbol;Acc:HGNC:18401]	49.4573	87.127	0.0458965	0.815677	1.33822	significant
IRF1	interferon regulatory factor 1 [Source:HGNC Symbol;Acc:HGNC:6116]	15.9814	5.62914	0.0169806	-1.489	1.77005	significant
RACK1	receptor for activated C kinase 1 [Source:HGNC Symbol;Acc:HGNC:4399]	2493.33	3614.46	0.0415289	0.535689	1.38165	significant
RPL34P34	ribosomal protein L34 pseudogene 34 [Source:HGNC Symbol;Acc:HGNC:35848]	242.119	352.846	0.0119326	0.543133	1.92326	significant
RPS14	ribosomal protein S14 [Source:HGNC Symbol;Acc:HGNC:10387]	4677.86	6403.25	0.00133062	0.452946	2.87595	significant
MAP1A	microtubule associated protein 1A [Source:HGNC Symbol;Acc:HGNC:6835]	6.60703	17.6002	0.0473814	1.40002	1.32439	significant
HERPUD1	homocysteine inducible ER protein with ubiquitin like domain 1 [Source:HGNC Symbol;Acc:HGNC:13744]	128.694	310.686	0.0207068	1.27086	1.68389	significant
AL356535.1	ribosomal protein S12 (RPS12) pseudogene	302.097	415.294	0.0287514	0.458989	1.54134	significant
MAP2K2	mitogen-activated protein kinase kinase 2 [Source:HGNC Symbol;Acc:HGNC:6842]	116.681	206.606	0.0061182	0.823779	2.21338	significant
VPS37A	VPS37A subunit of ESCRT-I [Source:HGNC Symbol;Acc:HGNC:24928]	8.2061	15.2428	0.00303127	0.88532	2.51838	significant
MIA3	MIA SH3 domain ER export factor 3 [Source:HGNC Symbol;Acc:HGNC:24008]	38.4862	75.6863	0.0247691	0.973851	1.60609	significant
GALNT7	polypeptide N-acetylgalactosaminyltransferase 7 [Source:HGNC Symbol;Acc:HGNC:4129]	21.2879	12.3604	0.0422855	-0.779438	1.37381	significant
CBS	cystathionine beta-synthase [Source:HGNC Symbol;Acc:HGNC:1550]	10.5823	69.0357	0.00303135	2.6942	2.51836	significant
RPL7A	ribosomal protein L7a [Source:HGNC Symbol;Acc:HGNC:10364]	1618.11	2022.18	0.0148159	0.321586	1.82927	significant
CCNB1IP1	cyclin B1 interacting protein 1 [Source:HGNC Symbol;Acc:HGNC:19437]	150.934	317.884	0.00423766	1.07408	2.37287	significant
MYL5	myosin light chain 5 [Source:HGNC Symbol;Acc:HGNC:7586]	92.8171	168.819	0.0232138	0.862317	1.63425	significant
PHB2	prohibitin 2 [Source:HGNC Symbol;Acc:HGNC:30306]	1200.09	2118.43	0.0087841	0.819801	2.0563	significant
PEX16	peroxisomal biogenesis factor 16 [Source:HGNC Symbol;Acc:HGNC:8857]	32.4451	51.4533	0.0488139	0.663627	1.31146	significant
SDAD1	SDA1 domain containing 1 [Source:HGNC Symbol;Acc:HGNC:25537]	6.40276	3.29713	0.0286593	-0.936737	1.54273	significant
IER2	immediate early response 2 [Source:HGNC Symbol;Acc:HGNC:28871]	38.6167	51.9661	0.0446127	0.427388	1.35054	significant
RPS18	ribosomal protein S18 [Source:HGNC Symbol;Acc:HGNC:10401]	322.228	506.388	0.00897776	0.651995	2.04683	significant
RRP12	ribosomal RNA processing 12 homolog [Source:HGNC Symbol;Acc:HGNC:29100]	36.1679	18.6468	0.0330519	-0.95205	1.4808	significant
RPL11P3	ribosomal protein L11 pseudogene 3 [Source:HGNC Symbol;Acc:HGNC:36342]	366.609	513.397	0.043775	0.485719	1.35877	significant
NUDT2	nudix hydrolase 2 [Source:HGNC Symbol;Acc:HGNC:8049]	18.0495	47.6738	0.038996	1.39629	1.40898	significant
TCF4	transcription factor 4 [Source:HGNC Symbol;Acc:HGNC:11634]	184.954	317.5	0.0173101	0.779262	1.7617	significant
LAPTM4A	lysosomal protein transmembrane 4 alpha [Source:HGNC Symbol;Acc:HGNC:6924]	126.487	97.285	0.0357188	-0.378358	1.4471	significant
SH2D3C	SH2 domain containing 3C [Source:HGNC Symbol;Acc:HGNC:16884]	16.7171	25.8454	0.04673	0.625549	1.3304	significant
AC106872.6	ribosomal protein S10 (RPS10) pseudogene	356.61	535.445	0.0231311	0.586257	1.6358	significant
SPN	sialophorin [Source:HGNC Symbol;Acc:HGNC:11249]	210.688	101.339	0.01197	-1.05517	1.92191	significant
AC019205.1	novel transcript, antisense to KHDC1	7.42732	11.1931	0.02853	0.585227	1.5447	significant
HSD11B1L	hydroxysteroid 11-beta dehydrogenase 1 like [Source:HGNC Symbol;Acc:HGNC:30419]	6.34048	2.54695	0.00278235	-1.28284	2.55559	significant
PCED1B	PC-esterase domain containing 1B [Source:HGNC Symbol;Acc:HGNC:28255]	5.35738	14.4902	0.0153037	1.41872	1.8152	significant
IARS1	isoleucyl-tRNA synthetase 1 [Source:HGNC Symbol;Acc:HGNC:5330]	41.4694	74.0779	0.0434643	0.835466	1.36187	significant
GTF3C3	general transcription factor IIIC subunit 3 [Source:HGNC Symbol;Acc:HGNC:4666]	27.0249	45.7939	0.0384304	0.758685	1.41533	significant
USP11	ubiquitin specific peptidase 11 [Source:HGNC Symbol;Acc:HGNC:12609]	61.2982	39.2497	0.00567255	-0.641845	2.24622	significant
AC008957.1	novel transcript	11.2575	16.8826	0.00319028	0.580417	2.49617	significant
UXS1	UDP-glucuronate decarboxylase 1 [Source:HGNC Symbol;Acc:HGNC:17729]	305.137	137.763	0.016859	-1.14669	1.77317	significant
DYNC1I2	dynein cytoplasmic 1 intermediate chain 2 [Source:HGNC Symbol;Acc:HGNC:2964]	27.3937	13.0715	0.0136599	-1.06168	1.86455	significant
FXR1	FMR1 autosomal homolog 1 [Source:HGNC Symbol;Acc:HGNC:4023]	102.831	136.511	0.0124978	0.4084	1.90317	significant
INO80C	INO80 complex subunit C [Source:HGNC Symbol;Acc:HGNC:26994]	4.5293	16.1952	0.0391283	1.81558	1.40751	significant
IL21R	interleukin 21 receptor [Source:HGNC Symbol;Acc:HGNC:6006]	8.35934	34.675	0.0197813	2.03943	1.70375	significant
AL133260.1	60S ribosomal protein L32 (RPL32) pseudogene	69.3804	110.566	0.00128476	0.671539	2.89118	significant
UBE2M	ubiquitin conjugating enzyme E2 M [Source:HGNC Symbol;Acc:HGNC:12491]	137.881	206.527	0.00996227	0.582557	2.00164	significant
RPL26	ribosomal protein L26 [Source:HGNC Symbol;Acc:HGNC:10327]	5334.3	6730.96	0.00216679	0.335509	2.66418	significant
ODF2	outer dense fiber of sperm tails 2 [Source:HGNC Symbol;Acc:HGNC:8114]	8.58436	4.74711	0.049034	-0.841297	1.3095	significant
EIF6	eukaryotic translation initiation factor 6 [Source:HGNC Symbol;Acc:HGNC:6159]	53.1277	85.746	0.0278567	0.689573	1.55507	significant
GNA12	G protein subunit alpha 12 [Source:HGNC Symbol;Acc:HGNC:4380]	154.842	118.003	0.0349642	-0.391677	1.45638	significant
ARHGAP4	Rho GTPase activating protein 4 [Source:HGNC Symbol;Acc:HGNC:674]	201.272	163.08	0.00260177	-0.303398	2.58473	significant
C19orf48	chromosome 19 open reading frame 48 [Source:HGNC Symbol;Acc:HGNC:29667]	67.3852	97.3411	0.00727511	0.529959	2.13816	significant
EIF3M	eukaryotic translation initiation factor 3 subunit M [Source:HGNC Symbol;Acc:HGNC:24460]	127.266	208.05	0.0205438	0.708638	1.68732	significant
THOC5	THO complex 5 [Source:HGNC Symbol;Acc:HGNC:19074]	28.9801	47.0077	0.00224885	0.695932	2.64804	significant
AL669983.1	ribosomal protein L36 (RPL36) pseudogene	397.645	595.526	0.0190928	0.582563	1.71913	significant
RPL15	ribosomal protein L15 [Source:HGNC Symbol;Acc:HGNC:10306]	2756.2	4651.32	0.00971545	0.754938	2.01254	significant
DLGAP4	DLG associated protein 4 [Source:HGNC Symbol;Acc:HGNC:24476]	39.7265	33.0676	0.0181062	-0.263954	1.74217	significant
IRS3P	insulin receptor substrate 3, pseudogene [Source:HGNC Symbol;Acc:HGNC:6127]	3.88283	9.14121	0.0348569	1.21429	1.45771	significant
USP1	ubiquitin specific peptidase 1 [Source:HGNC Symbol;Acc:HGNC:12607]	53.5473	25.0763	0.044929	-1.09144	1.34747	significant
CDK5RAP1	CDK5 regulatory subunit associated protein 1 [Source:HGNC Symbol;Acc:HGNC:15880]	11.2592	23.9582	0.0425231	1.08267	1.37138	significant
CHMP5	charged multivesicular body protein 5 [Source:HGNC Symbol;Acc:HGNC:26942]	27.8264	36.8727	0.0430255	0.404832	1.36627	significant
RNF216P1	ring finger protein 216 pseudogene 1 [Source:HGNC Symbol;Acc:HGNC:33610]	8.72793	2.0745	0.00732652	-2.02139	2.1351	significant
SLC7A5	solute carrier family 7 member 5 [Source:HGNC Symbol;Acc:HGNC:11063]	157.994	290.352	0.0190914	0.877512	1.71916	significant
AL136968.2	ribosomal protein L34 (RPL34) pseudogene	12.1419	32.4798	0.0484324	1.41215	1.31486	significant
PHF10	PHD finger protein 10 [Source:HGNC Symbol;Acc:HGNC:18250]	52.5532	50.5826	0.00926159	-0.0550321	2.03331	significant
AL031727.1	ribosomal protein S14 (RPS14) pseudogene	783.093	1150.98	0.0361974	0.555543	1.44132	significant
ARPC5L	actin related protein 2/3 complex subunit 5 like [Source:HGNC Symbol;Acc:HGNC:23366]	65.4081	161.334	0.0250671	1.3012	1.6009	significant
MEI1	meiotic double-stranded break formation protein 1 [Source:HGNC Symbol;Acc:HGNC:28613]	10.0701	27.0553	0.0190857	1.41691	1.71929	significant
PRPSAP1	phosphoribosyl pyrophosphate synthetase associated protein 1 [Source:HGNC Symbol;Acc:HGNC:9466]	49.9388	124.558	0.0437843	1.31686	1.35868	significant
UBAP1	ubiquitin associated protein 1 [Source:HGNC Symbol;Acc:HGNC:12461]	32.1844	21.0743	0.0173001	-0.608521	1.76195	significant
PMM2	phosphomannomutase 2 [Source:HGNC Symbol;Acc:HGNC:9115]	18.3878	5.89803	0.00883309	-1.62401	2.05389	significant
RPS28P7	ribosomal protein S28 pseudogene 7 [Source:HGNC Symbol;Acc:HGNC:35787]	556.363	715.823	0.0252402	0.363519	1.59791	significant
LRRC75A	leucine rich repeat containing 75A [Source:HGNC Symbol;Acc:HGNC:32403]	2760.64	4734.92	0.00259585	0.778314	2.58572	significant
RPS13	ribosomal protein S13 [Source:HGNC Symbol;Acc:HGNC:10386]	838.743	1162.36	0.0498761	0.470703	1.30211	significant
LSP1	lymphocyte specific protein 1 [Source:HGNC Symbol;Acc:HGNC:6707]	242.784	519.473	0.00398842	1.09706	2.3992	significant
RPLP2	ribosomal protein lateral stalk subunit P2 [Source:HGNC Symbol;Acc:HGNC:10377]	7159.06	8655.36	0.00826261	0.27382	2.08288	significant
ENSG00000291136		15.3367	18.2158	0.0417699	0.24672	1.37914	significant
SSR2	signal sequence receptor subunit 2 [Source:HGNC Symbol;Acc:HGNC:11324]	522.426	686.367	0.00252246	0.393688	2.59818	significant
AC009362.1	ribosomal protein L27 (RPL27) pseudogene	1183.02	1673.72	0.0159832	0.500545	1.79634	significant
RPL35AP21	ribosomal protein L35a pseudogene 21 [Source:HGNC Symbol;Acc:HGNC:36814]	316.027	445.541	0.017611	0.495376	1.75422	significant
RPL34P6	ribosomal protein L34 pseudogene 6 [Source:HGNC Symbol;Acc:HGNC:35810]	14.4654	22.6601	0.0233056	0.643965	1.63254	significant
ACP1	acid phosphatase 1 [Source:HGNC Symbol;Acc:HGNC:122]	69.1598	110.545	0.0324098	0.675847	1.48932	significant
RPL7P9	ribosomal protein L7 pseudogene 9 [Source:HGNC Symbol;Acc:HGNC:37028]	1157.81	1500.97	0.00596294	0.374461	2.22454	significant
XPOT	exportin for tRNA [Source:HGNC Symbol;Acc:HGNC:12826]	56.3342	150.336	0.000952334	1.4145	3.02121	significant
ZNF736	zinc finger protein 736 [Source:HGNC Symbol;Acc:HGNC:32467]	8.44074	4.26469	0.0445624	-0.968482	1.35103	significant
MIA2	MIA SH3 domain ER export factor 2 [Source:HGNC Symbol;Acc:HGNC:18432]	41.7041	49.2405	0.00840688	0.239126	2.07537	significant
PYGO2	pygopus family PHD finger 2 [Source:HGNC Symbol;Acc:HGNC:30257]	85.7093	64.4278	0.0388335	-0.411213	1.41079	significant
RPS3A	ribosomal protein S3A [Source:HGNC Symbol;Acc:HGNC:10421]	1515.63	1945.7	0.034288	0.360354	1.46486	significant
ARSD	arylsulfatase D [Source:HGNC Symbol;Acc:HGNC:717]	73.5044	28.0555	0.0337834	-1.38638	1.4713	significant
SF3A1	splicing factor 3a subunit 1 [Source:HGNC Symbol;Acc:HGNC:10765]	167.76	131.109	0.0218353	-0.355391	1.66084	significant
R3HCC1	R3H domain and coiled-coil containing 1 [Source:HGNC Symbol;Acc:HGNC:27329]	16.0725	30.9896	0.0137574	0.942891	1.86146	significant
SSTR2	somatostatin receptor 2 [Source:HGNC Symbol;Acc:HGNC:11331]	91.303	106.127	0.0173073	0.216837	1.76177	significant
COX7A2L	cytochrome c oxidase subunit 7A2 like [Source:HGNC Symbol;Acc:HGNC:2289]	109.411	243.033	0.0115215	1.15067	1.93849	significant
AC074085.2	ribosomal protein L18 (RPL18) pseudogene	45.0824	89.5837	0.0499439	0.989087	1.30152	significant
MPST	mercaptopyruvate sulfurtransferase [Source:HGNC Symbol;Acc:HGNC:7223]	152.448	299.173	0.0428235	0.972199	1.36832	significant
TOMM20P1	TOMM20 pseudogene 1 [Source:HGNC Symbol;Acc:HGNC:50518]	4.90739	2.97542	0.0143145	-0.703274	1.84422	significant
MAP2K3	mitogen-activated protein kinase kinase 3 [Source:HGNC Symbol;Acc:HGNC:6843]	83.9714	67.3557	0.0372551	-0.317674	1.42881	significant
PLOD1	procollagen-lysine,2-oxoglutarate 5-dioxygenase 1 [Source:HGNC Symbol;Acc:HGNC:9081]	208.347	135.78	0.0039659	-0.617348	2.40166	significant
TXLNA	taxilin alpha [Source:HGNC Symbol;Acc:HGNC:30685]	94.7358	155.11	0.0204174	0.710716	1.69	significant
CSNK2A1	casein kinase 2 alpha 1 [Source:HGNC Symbol;Acc:HGNC:2457]	91.0094	143.088	0.012964	0.652235	1.88726	significant
RELA	RELA proto-oncogene, NF-kB subunit [Source:HGNC Symbol;Acc:HGNC:9955]	116.798	80.9838	0.0187562	-0.52776	1.72685	significant
PSME1	proteasome activator subunit 1 [Source:HGNC Symbol;Acc:HGNC:9568]	290.133	236.485	0.0355217	-0.294856	1.44951	significant
TXNL1	thioredoxin like 1 [Source:HGNC Symbol;Acc:HGNC:12436]	99.2361	148.374	0.0386458	0.579818	1.4129	significant
AKR1A1	aldo-keto reductase family 1 member A1 [Source:HGNC Symbol;Acc:HGNC:380]	209.915	96.5685	0.022523	-1.11937	1.64737	significant
YIPF4	Yip1 domain family member 4 [Source:HGNC Symbol;Acc:HGNC:28145]	75.0153	97.315	0.00440357	0.375038	2.35619	significant
PEMT	phosphatidylethanolamine N-methyltransferase [Source:HGNC Symbol;Acc:HGNC:8830]	33.2408	24.5359	0.0180385	-0.436525	1.7438	significant
PRPF6	pre-mRNA processing factor 6 [Source:HGNC Symbol;Acc:HGNC:15860]	181.583	161.505	0.0290095	-0.168949	1.53746	significant
RPS3AP6	RPS3A pseudogene 6 [Source:HGNC Symbol;Acc:HGNC:18630]	1403.88	1829.43	0.0408849	0.381949	1.38844	significant
AL161787.1	ribosomal protein S29 (RPS29) pseudogene	499.883	688.265	0.0402208	0.461294	1.39555	significant
PFDN4	prefoldin subunit 4 [Source:HGNC Symbol;Acc:HGNC:8868]	94.6081	141.458	0.0113285	0.57983	1.94583	significant
HMGB1	high mobility group box 1 [Source:HGNC Symbol;Acc:HGNC:4983]	394.051	208.336	0.0207848	-0.919144	1.68226	significant
GRINA	glutamate ionotropic receptor NMDA type subunit associated protein 1 [Source:HGNC Symbol;Acc:HGNC:4589]	267.074	329.965	0.0328164	0.304971	1.48391	significant
POM121C	POM121 transmembrane nucleoporin C [Source:HGNC Symbol;Acc:HGNC:34005]	55.073	28.6425	0.013487	-0.940778	1.87008	significant
HNRNPU	heterogeneous nuclear ribonucleoprotein U [Source:HGNC Symbol;Acc:HGNC:5048]	295.535	174.309	0.0309056	-0.761341	1.50996	significant
RPL7P2	ribosomal protein L7 pseudogene 2 [Source:HGNC Symbol;Acc:HGNC:16336]	31.2895	49.351	0.0420207	0.655718	1.37654	significant
FANCL	FA complementation group L [Source:HGNC Symbol;Acc:HGNC:20748]	5.23458	2.44771	0.0249399	-1.06618	1.6031	significant
CKS1B	CDC28 protein kinase regulatory subunit 1B [Source:HGNC Symbol;Acc:HGNC:19083]	100.705	122.257	0.00927209	0.279529	2.03282	significant
RPL36	ribosomal protein L36 [Source:HGNC Symbol;Acc:HGNC:13631]	2554.42	3780.09	0.00430062	0.565409	2.36647	significant
RITA1	RBPJ interacting and tubulin associated 1 [Source:HGNC Symbol;Acc:HGNC:25925]	51.2395	17.0358	0.000899833	-1.58305	3.04584	significant
MT-TT	mitochondrially encoded tRNA-Thr (ACN) [Source:HGNC Symbol;Acc:HGNC:7499]	11.2911	49.1412	0.00327988	2.11196	2.48414	significant
KIAA1614	KIAA1614 [Source:HGNC Symbol;Acc:HGNC:29327]	2.34599	3.87259	0.032707	0.699662	1.48536	significant
LANCL1	LanC like 1 [Source:HGNC Symbol;Acc:HGNC:6508]	11.2895	35.4853	0.024731	1.64358	1.60676	significant
AC024940.2	ribosomal protein L13a (RPL13A) pseudogene	473.247	551.676	0.0308363	0.221182	1.51094	significant
STK17B	serine/threonine kinase 17b [Source:HGNC Symbol;Acc:HGNC:11396]	71.5634	121.914	0.023874	0.76774	1.62207	significant
VPS28	VPS28 subunit of ESCRT-I [Source:HGNC Symbol;Acc:HGNC:18178]	60.453	74.6222	0.0277224	0.303339	1.55717	significant
NDUFV2	NADH:ubiquinone oxidoreductase core subunit V2 [Source:HGNC Symbol;Acc:HGNC:7717]	35.4882	18.5626	0.0328006	-0.931252	1.48412	significant
RPL17P43	ribosomal protein L17 pseudogene 43 [Source:HGNC Symbol;Acc:HGNC:35996]	247.447	387.72	0.0096521	0.647686	2.01538	significant
SELENOO	selenoprotein O [Source:HGNC Symbol;Acc:HGNC:30395]	12.3954	9.21536	0.0194037	-0.423714	1.71212	significant
TRIM22	tripartite motif containing 22 [Source:HGNC Symbol;Acc:HGNC:16379]	44.9551	29.2103	0.0284368	-0.620281	1.54612	significant
FBXO41	F-box protein 41 [Source:HGNC Symbol;Acc:HGNC:29409]	15.4483	7.09801	0.0408931	-1.11109	1.38835	significant
RPLP0P2	ribosomal protein lateral stalk subunit P0 pseudogene 2 [Source:HGNC Symbol;Acc:HGNC:17960]	41.2846	66.2326	0.0164628	0.680625	1.7835	significant
MCRS1	microspherule protein 1 [Source:HGNC Symbol;Acc:HGNC:6960]	26.9517	18.4294	0.016879	-0.5459	1.77265	significant
CAMLG	calcium modulating ligand [Source:HGNC Symbol;Acc:HGNC:1471]	24.293	47.4137	0.0321223	0.961875	1.49319	significant
SND1	staphylococcal nuclease and tudor domain containing 1 [Source:HGNC Symbol;Acc:HGNC:30646]	90.9936	124.29	0.0475104	0.449448	1.32321	significant
OTULINL	OTU deubiquitinase with linear linkage specificity like [Source:HGNC Symbol;Acc:HGNC:25629]	69.2579	28.5154	0.0461356	-1.27727	1.33596	significant
NDUFB10	NADH:ubiquinone oxidoreductase subunit B10 [Source:HGNC Symbol;Acc:HGNC:7696]	46.7251	24.3174	0.0358697	-0.939373	1.44527	significant
DENR	density regulated re-initiation and release factor [Source:HGNC Symbol;Acc:HGNC:2769]	74.3927	65.2672	0.00456654	-0.188532	2.34041	significant
AC073111.3	novel zinc finger protein	3.07374	9.39252	0.010268	1.58061	1.98852	significant
CDK12	cyclin dependent kinase 12 [Source:HGNC Symbol;Acc:HGNC:24224]	22.1704	4.54485	0.038828	-2.26142	1.41085	significant
OPTN	optineurin [Source:HGNC Symbol;Acc:HGNC:17142]	3.75996	16.689	0.0419306	2.12086	1.37747	significant
ORAI3	ORAI calcium release-activated calcium modulator 3 [Source:HGNC Symbol;Acc:HGNC:28185]	66.7842	43.0962	0.0213017	-0.63076	1.67159	significant
ZSCAN2	zinc finger and SCAN domain containing 2 [Source:HGNC Symbol;Acc:HGNC:20994]	23.613	13.5917	0.0429059	-0.792374	1.36748	significant
PIK3CD	phosphatidylinositol-4,5-bisphosphate 3-kinase catalytic subunit delta [Source:HGNC Symbol;Acc:HGNC:8977]	221.547	197.375	0.0429124	-0.166594	1.36742	significant
CCDC43	coiled-coil domain containing 43 [Source:HGNC Symbol;Acc:HGNC:26472]	21.8815	11.2672	0.0106263	-0.95141	1.97362	significant
ZNF821	zinc finger protein 821 [Source:HGNC Symbol;Acc:HGNC:28043]	3.0833	10.218	0.0383216	1.69657	1.41656	significant
PARP1	poly(ADP-ribose) polymerase 1 [Source:HGNC Symbol;Acc:HGNC:270]	123.44	55.8838	0.0096926	-1.14189	2.01356	significant
MSI2	musashi RNA binding protein 2 [Source:HGNC Symbol;Acc:HGNC:18585]	28.9705	14.0593	0.000279121	-1.03781	3.55421	significant
TMCO1	transmembrane and coiled-coil domains 1 [Source:HGNC Symbol;Acc:HGNC:18188]	61.1806	80.2325	0.00416443	0.390553	2.38044	significant
AC090602.1	ribosomal protein S27 (RPS27) pseudogene	2.36675	8.44385	0.0216284	1.79227	1.66498	significant
PPOX	protoporphyrinogen oxidase [Source:HGNC Symbol;Acc:HGNC:9280]	10.2328	3.39262	0.0455948	-1.56485	1.34108	significant
TRIM28	tripartite motif containing 28 [Source:HGNC Symbol;Acc:HGNC:16384]	132.348	92.9974	0.0396823	-0.50861	1.4014	significant
MYO18A	myosin XVIIIA [Source:HGNC Symbol;Acc:HGNC:31104]	81.9062	32.4294	0.0228691	-1.33399	1.64075	significant
TCOF1	treacle ribosome biogenesis factor 1 [Source:HGNC Symbol;Acc:HGNC:11654]	24.925	12.1166	0.0421118	-1.03452	1.3756	significant
RPL34P33	ribosomal protein L34 pseudogene 33 [Source:HGNC Symbol;Acc:HGNC:36666]	81.6067	129.076	0.0379818	0.660813	1.42042	significant
PSMA6P1	proteasome subunit alpha 6 pseudogene 1 [Source:HGNC Symbol;Acc:HGNC:17460]	9.47485	4.69184	0.0161034	-0.998669	1.79308	significant
ARL11	ADP ribosylation factor like GTPase 11 [Source:HGNC Symbol;Acc:HGNC:24046]	24.7078	12.6306	0.00123629	-0.962492	2.90788	significant
NCOR1	nuclear receptor corepressor 1 [Source:HGNC Symbol;Acc:HGNC:7672]	44.2163	21.6259	0.0271143	-1.02842	1.5668	significant
AC067852.2	novel transcript, antisense to HSD17B1	15.0078	8.30175	0.0324102	-0.846535	1.48932	significant
GMFG	glia maturation factor gamma [Source:HGNC Symbol;Acc:HGNC:4374]	401.36	338.98	0.000470308	-0.24363	3.32762	significant
PLEKHA3	pleckstrin homology domain containing A3 [Source:HGNC Symbol;Acc:HGNC:14338]	8.98328	15.0368	0.0466035	0.736775	1.33158	significant
ECSIT	ECSIT signaling integrator [Source:HGNC Symbol;Acc:HGNC:29548]	26.7266	11.065	0.00793996	-1.26469	2.10018	significant
RPS29P8	ribosomal protein S29 pseudogene 8 [Source:HGNC Symbol;Acc:HGNC:36915]	103.746	152.43	0.028895	0.554638	1.53918	significant
RPL7P1	ribosomal protein L7 pseudogene 1 [Source:HGNC Symbol;Acc:HGNC:10367]	1129.07	1493.13	0.00738461	0.403172	2.13167	significant
MAZ	MYC associated zinc finger protein [Source:HGNC Symbol;Acc:HGNC:6914]	530.37	346.431	0.00492625	-0.614285	2.30748	significant
EIF4A2	eukaryotic translation initiation factor 4A2 [Source:HGNC Symbol;Acc:HGNC:3284]	59.3343	32.0575	0.0425452	-0.88614	1.37115	significant
LRRFIP2	LRR binding FLII interacting protein 2 [Source:HGNC Symbol;Acc:HGNC:6703]	39.1282	116.031	0.0144286	1.56579	1.84078	significant
AC079140.2	pseudogene similar to part of ribosomal protein S17 (RPS17)	1200.86	1916.95	0.0130991	0.674705	1.88276	significant
BTBD2	BTB domain containing 2 [Source:HGNC Symbol;Acc:HGNC:15504]	102.777	77.3146	0.0131452	-0.410244	1.88123	significant
VPS51	VPS51 subunit of GARP complex [Source:HGNC Symbol;Acc:HGNC:1172]	73.0714	112.382	0.00284031	0.620338	2.54663	significant
PUM2	pumilio RNA binding family member 2 [Source:HGNC Symbol;Acc:HGNC:14958]	36.7042	24.4833	0.0118473	-0.582192	1.92638	significant
AL355816.2	novel transcript, antisense to CEPT1	28.7023	47.4587	0.0404362	0.723526	1.39323	significant
SMIM15	small integral membrane protein 15 [Source:HGNC Symbol;Acc:HGNC:33861]	29.7813	15.1988	0.039678	-0.965823	1.40145	significant
ATMIN	ATM interactor [Source:HGNC Symbol;Acc:HGNC:29034]	10.3782	17.2596	0.0453416	0.728343	1.3435	significant
FANCE	FA complementation group E [Source:HGNC Symbol;Acc:HGNC:3586]	8.31946	22.7908	0.0419769	1.44297	1.37699	significant
ACSBG1	acyl-CoA synthetase bubblegum family member 1 [Source:HGNC Symbol;Acc:HGNC:29567]	10.8073	27.6472	0.0386106	1.34705	1.41329	significant
VPS35	VPS35 retromer complex component [Source:HGNC Symbol;Acc:HGNC:13487]	142.463	100.513	0.0283787	-0.502786	1.54701	significant
TBCC	tubulin folding cofactor C [Source:HGNC Symbol;Acc:HGNC:11580]	55.7879	42.4427	0.0134792	-0.393625	1.87033	significant
ZNF207	zinc finger protein 207 [Source:HGNC Symbol;Acc:HGNC:12998]	102.114	116.496	0.0341801	0.189922	1.46623	significant
RBM22	RNA binding motif protein 22 [Source:HGNC Symbol;Acc:HGNC:25503]	24.5564	41.8447	0.0178007	0.766527	1.74956	significant
CTNNBL1	catenin beta like 1 [Source:HGNC Symbol;Acc:HGNC:15879]	80.478	65.3314	0.00633028	-0.300403	2.19858	significant
HENMT1	HEN methyltransferase 1 [Source:HGNC Symbol;Acc:HGNC:26400]	14.4957	7.86839	0.0370241	-0.87318	1.43151	significant
MT-ND4	mitochondrially encoded NADH:ubiquinone oxidoreductase core subunit 4 [Source:HGNC Symbol;Acc:HGNC:7459]	1163.03	401.914	0.0169124	-1.5327	1.77179	significant
TMED5	transmembrane p24 trafficking protein 5 [Source:HGNC Symbol;Acc:HGNC:24251]	37.7417	56.7797	0.0480613	0.587934	1.3182	significant
STX6	syntaxin 6 [Source:HGNC Symbol;Acc:HGNC:11441]	7.40833	15.6149	0.0396617	1.06557	1.40163	significant
SZT2	SZT2 subunit of KICSTOR complex [Source:HGNC Symbol;Acc:HGNC:29040]	10.3366	3.75314	0.0104281	-1.43754	1.98179	significant
CD151	CD151 molecule (Raph blood group) [Source:HGNC Symbol;Acc:HGNC:1630]	23.1532	8.14968	0.0488931	-1.49502	1.31075	significant
RPS12	ribosomal protein S12 [Source:HGNC Symbol;Acc:HGNC:10385]	3602.66	4132.62	0.036851	0.197991	1.43355	significant
AC107956.1	ribosomal protein S2 (RPS2) pseudogene	185.288	228.673	0.0170054	0.30337	1.76941	significant
AL354740.1	novel transcript, antisense to C6orf1	54.6896	76.5886	0.0435779	0.48511	1.36073	significant
DPM2	dolichyl-phosphate mannosyltransferase subunit 2, regulatory [Source:HGNC Symbol;Acc:HGNC:3006]	51.7537	69.2784	0.0244244	0.420039	1.61218	significant
ABCF2	ATP binding cassette subfamily F member 2 [Source:HGNC Symbol;Acc:HGNC:71]	26.6835	16.0998	0.00257324	-0.725362	2.58952	significant
AC026403.1	60S acidic ribosomal protein (RPLP0) pseudogene	616.193	1099.19	0.0193225	0.834887	1.71394	significant
RSBN1L	round spermatid basic protein 1 like [Source:HGNC Symbol;Acc:HGNC:24765]	57.2739	36.8499	0.0494034	-0.634824	1.30624	significant
PHKG1	phosphorylase kinase catalytic subunit gamma 1 [Source:HGNC Symbol;Acc:HGNC:8930]	176.517	275.143	0.0343773	0.640084	1.46373	significant
GSE1	Gse1 coiled-coil protein [Source:HGNC Symbol;Acc:HGNC:28979]	38.9271	14.4387	0.0115178	-1.42458	1.93863	significant
EID1	EP300 interacting inhibitor of differentiation 1 [Source:HGNC Symbol;Acc:HGNC:1191]	83.2377	61.9163	0.000158077	-0.426321	3.80113	significant
RAPGEF1	Rap guanine nucleotide exchange factor 1 [Source:HGNC Symbol;Acc:HGNC:4568]	98.7605	64.3126	0.0386435	-0.618051	1.41292	significant
CARD11	caspase recruitment domain family member 11 [Source:HGNC Symbol;Acc:HGNC:16393]	11.2271	6.04633	0.000941185	-0.881981	3.02633	significant
SMARCC2	SWI/SNF related, matrix associated, actin dependent regulator of chromatin subfamily c member 2 [Source:HGNC Symbol;Acc:HGNC:11105]	43.761	16.1864	0.000618362	-1.42927	3.20876	significant
DDX19B	DEAD-box helicase 19B [Source:HGNC Symbol;Acc:HGNC:2742]	76.9829	111.816	0.00604458	0.537937	2.21863	significant
EML2	EMAP like 2 [Source:HGNC Symbol;Acc:HGNC:18035]	8.63709	17.2922	0.00916572	0.993216	2.03783	significant
PTPN1	protein tyrosine phosphatase non-receptor type 1 [Source:HGNC Symbol;Acc:HGNC:9642]	105.97	181.453	0.0257091	0.775375	1.58991	significant
SUN1	Sad1 and UNC84 domain containing 1 [Source:HGNC Symbol;Acc:HGNC:18587]	11.1968	3.94674	0.0353235	-1.48108	1.45194	significant
GLOD4	glyoxalase domain containing 4 [Source:HGNC Symbol;Acc:HGNC:14111]	25.5711	14.9726	0.0369442	-0.768214	1.43245	significant
ZNF581	zinc finger protein 581 [Source:HGNC Symbol;Acc:HGNC:25017]	95.6339	158.559	0.0196314	0.728824	1.70705	significant
LIAS	lipoic acid synthetase [Source:HGNC Symbol;Acc:HGNC:16429]	34.5113	74.862	0.0158641	1.11492	1.79958	significant
ZC3H14	zinc finger CCCH-type containing 14 [Source:HGNC Symbol;Acc:HGNC:20509]	10.4292	22.7833	0.0340102	1.1199	1.46839	significant
SMC4	structural maintenance of chromosomes 4 [Source:HGNC Symbol;Acc:HGNC:14013]	68.6366	48.1648	0.0295037	-0.510105	1.53012	significant
RPL37AP8	ribosomal protein L37a pseudogene 8 [Source:HGNC Symbol;Acc:HGNC:35645]	251.003	378.882	0.0126216	0.593847	1.89889	significant
ZSWIM3	zinc finger SWIM-type containing 3 [Source:HGNC Symbol;Acc:HGNC:16157]	15.868	8.52665	0.0397919	-0.888311	1.40021	significant
ANKRD54	ankyrin repeat domain 54 [Source:HGNC Symbol;Acc:HGNC:25185]	12.3652	9.13877	0.0135299	-0.432135	1.86871	significant
MIIP	migration and invasion inhibitory protein [Source:HGNC Symbol;Acc:HGNC:25715]	73.0601	67.113	0.0445798	-0.122315	1.35086	significant
RPS19	ribosomal protein S19 [Source:HGNC Symbol;Acc:HGNC:10402]	2280.38	3238.31	0.00885281	0.505947	2.05292	significant
RPS27A	ribosomal protein S27a [Source:HGNC Symbol;Acc:HGNC:10417]	2858.3	3540.95	0.00426548	0.308967	2.37003	significant
MMP25-AS1	MMP25 antisense RNA 1 [Source:HGNC Symbol;Acc:HGNC:51372]	6.3725	21.5116	0.00785066	1.73941	2.10509	significant
ITPR2	inositol 1,4,5-trisphosphate receptor type 2 [Source:HGNC Symbol;Acc:HGNC:6181]	8.49347	14.2402	0.0122655	0.738752	1.91131	significant
DBN1	drebrin 1 [Source:HGNC Symbol;Acc:HGNC:2695]	27.4527	51.0224	0.0124715	0.89176	1.90408	significant
NOP56	NOP56 ribonucleoprotein [Source:HGNC Symbol;Acc:HGNC:15911]	76.1962	48.8181	0.0453905	-0.641242	1.34304	significant
ANKFY1	ankyrin repeat and FYVE domain containing 1 [Source:HGNC Symbol;Acc:HGNC:20763]	15.2553	4.57746	0.0325521	-1.71494	1.48742	significant
NOP14	NOP14 nucleolar protein [Source:HGNC Symbol;Acc:HGNC:16821]	58.7214	28.0139	0.0454414	-1.06506	1.34255	significant
HSF2	heat shock transcription factor 2 [Source:HGNC Symbol;Acc:HGNC:5225]	26.5829	6.17575	0.0142746	-2.08806	1.84544	significant
MCM3	minichromosome maintenance complex component 3 [Source:HGNC Symbol;Acc:HGNC:6945]	66.4455	18.6103	0.00502545	-1.83051	2.29883	significant
PLEKHM1	pleckstrin homology and RUN domain containing M1 [Source:HGNC Symbol;Acc:HGNC:29017]	8.22527	14.3872	0.0393724	0.799208	1.40481	significant
CHCHD2	coiled-coil-helix-coiled-coil-helix domain containing 2 [Source:HGNC Symbol;Acc:HGNC:21645]	917.424	1028.34	0.00558127	0.164639	2.25327	significant
RPL29	ribosomal protein L29 [Source:HGNC Symbol;Acc:HGNC:10331]	1342.59	1754.86	0.0195992	0.386314	1.70776	significant
SLC27A1	solute carrier family 27 member 1 [Source:HGNC Symbol;Acc:HGNC:10995]	30.8967	16.39	0.0406407	-0.910527	1.39104	significant
RAI1	retinoic acid induced 1 [Source:HGNC Symbol;Acc:HGNC:9834]	10.5921	4.26845	0.0212931	-1.29135	1.67176	significant
ABHD8	abhydrolase domain containing 8 [Source:HGNC Symbol;Acc:HGNC:23759]	38.0448	68.4176	0.020448	0.844988	1.68935	significant
RPS15AP18	ribosomal protein S15a pseudogene 18 [Source:HGNC Symbol;Acc:HGNC:36524]	2.37631	9.24422	0.0253652	1.91588	1.59576	significant
CD2BP2	CD2 cytoplasmic tail binding protein 2 [Source:HGNC Symbol;Acc:HGNC:1656]	36.9706	30.7771	0.0369005	-0.263738	1.43297	significant
DDX41	DEAD-box helicase 41 [Source:HGNC Symbol;Acc:HGNC:18674]	31.2973	48.082	0.0465099	0.617854	1.33245	significant
IFRD1	interferon related developmental regulator 1 [Source:HGNC Symbol;Acc:HGNC:5456]	5.2666	20.1873	0.00247075	1.91849	2.60717	significant
DOHH	deoxyhypusine hydroxylase [Source:HGNC Symbol;Acc:HGNC:28662]	25.2406	12.6595	0.0492549	-0.989883	1.30755	significant
SHISA5	shisa family member 5 [Source:HGNC Symbol;Acc:HGNC:30376]	173.514	196.341	0.0153144	0.178212	1.8149	significant
LEMD3	LEM domain containing 3 [Source:HGNC Symbol;Acc:HGNC:28887]	14.1779	26.9434	0.0195218	0.921495	1.70948	significant
CENPV	centromere protein V [Source:HGNC Symbol;Acc:HGNC:29920]	22.1385	41.4249	0.0238499	0.900916	1.62251	significant
RPS2	ribosomal protein S2 [Source:HGNC Symbol;Acc:HGNC:10404]	1363.24	1646.05	0.0351546	0.271944	1.45402	significant
C11orf21	chromosome 11 open reading frame 21 [Source:HGNC Symbol;Acc:HGNC:13231]	20.3238	9.38745	0.027999	-1.10616	1.55286	significant
B3GALT6	beta-1,3-galactosyltransferase 6 [Source:HGNC Symbol;Acc:HGNC:17978]	77.8719	54.5394	0.0169554	-0.513013	1.77069	significant
THUMPD3-AS1	THUMPD3 antisense RNA 1 [Source:HGNC Symbol;Acc:HGNC:44478]	60.1621	32.9031	0.0032575	-0.868647	2.48712	significant
EHBP1L1	EH domain binding protein 1 like 1 [Source:HGNC Symbol;Acc:HGNC:30682]	32.8608	23.9089	0.0412707	-0.457182	1.38436	significant
TP53TG1	TP53 target 1 [Source:HGNC Symbol;Acc:HGNC:17026]	18.0704	38.33	0.0118435	1.08065	1.92652	significant
TNFRSF1B	TNF receptor superfamily member 1B [Source:HGNC Symbol;Acc:HGNC:11917]	177.062	84.3313	0.00296839	-1.06922	2.52748	significant
NFKB1	nuclear factor kappa B subunit 1 [Source:HGNC Symbol;Acc:HGNC:7794]	31.1537	13.1709	0.0354502	-1.23576	1.45038	significant
DNAJB12	DnaJ heat shock protein family (Hsp40) member B12 [Source:HGNC Symbol;Acc:HGNC:14891]	26.4184	36.875	0.0115654	0.479554	1.93684	significant
KHNYN	KH and NYN domain containing [Source:HGNC Symbol;Acc:HGNC:20166]	60.7687	42.7756	0.00052128	-0.505542	3.28293	significant
GTPBP2	GTP binding protein 2 [Source:HGNC Symbol;Acc:HGNC:4670]	9.45574	25.1943	0.0400358	1.40437	1.39755	significant
RPS7	ribosomal protein S7 [Source:HGNC Symbol;Acc:HGNC:10440]	1183.26	1448.92	0.0255817	0.29219	1.59207	significant
DCAF11	DDB1 and CUL4 associated factor 11 [Source:HGNC Symbol;Acc:HGNC:20258]	23.6337	10.3914	0.033965	-1.17773	1.46897	significant
ABCB8	ATP binding cassette subfamily B member 8 [Source:HGNC Symbol;Acc:HGNC:49]	22.0762	8.68389	0.0193233	-1.33608	1.71392	significant
ATM	ATM serine/threonine kinase [Source:HGNC Symbol;Acc:HGNC:795]	7.27414	3.02693	0.022387	-1.23773	1.65	significant
NCAPG2	non-SMC condensin II complex subunit G2 [Source:HGNC Symbol;Acc:HGNC:21904]	20.8456	7.67347	0.0401813	-1.43002	1.39598	significant
AC131235.1	ribosomal protein S3 (RPS3) pseudogene	488.672	728.903	0.00633353	0.576763	2.19835	significant
METTL2A	methyltransferase like 2A [Source:HGNC Symbol;Acc:HGNC:25755]	15.5296	6.31654	0.040864	-1.28441	1.38866	significant
RERE	arginine-glutamic acid dipeptide repeats [Source:HGNC Symbol;Acc:HGNC:9965]	13.8621	3.37748	0.0375602	-2.0054	1.42527	significant
ARHGAP17	Rho GTPase activating protein 17 [Source:HGNC Symbol;Acc:HGNC:18239]	20.2424	9.45916	0.0454321	-1.08954	1.34264	significant
TRIM44	tripartite motif containing 44 [Source:HGNC Symbol;Acc:HGNC:19016]	54.3228	35.381	0.0477578	-0.617164	1.32096	significant
AC124916.1	ribosomal protein L17 (RPL17) pseudogene	97.8659	138.779	0.0386323	0.503475	1.41305	significant
ZFYVE21	zinc finger FYVE-type containing 21 [Source:HGNC Symbol;Acc:HGNC:20760]	46.8606	90.5924	0.0373319	0.949532	1.42792	significant
SPRING1	SREBF pathway regulator in golgi 1 [Source:HGNC Symbol;Acc:HGNC:26128]	33.1819	16.0218	0.00159602	-1.04572	2.79696	significant
RPL12P14	ribosomal protein L12 pseudogene 14 [Source:HGNC Symbol;Acc:HGNC:36495]	11.1346	15.9364	0.0262102	0.513407	1.58153	significant
ADH5	alcohol dehydrogenase 5 (class III), chi polypeptide [Source:HGNC Symbol;Acc:HGNC:253]	41.1408	33.152	0.000911211	-0.31063	3.04038	significant
RPS27AP2	RPS27A pseudogene 2 [Source:HGNC Symbol;Acc:HGNC:16572]	4.1797	11.418	0.0363027	1.4283	1.44006	significant
RGL1	ral guanine nucleotide dissociation stimulator like 1 [Source:HGNC Symbol;Acc:HGNC:30281]	45.9349	12.858	0.0101548	-1.82889	1.99333	significant
EIF3G	eukaryotic translation initiation factor 3 subunit G [Source:HGNC Symbol;Acc:HGNC:3274]	187.011	249.189	0.030336	0.413923	1.51804	significant
CCS	copper chaperone for superoxide dismutase [Source:HGNC Symbol;Acc:HGNC:1613]	35.6813	56.287	0.029408	0.656157	1.53153	significant
SMIM19	small integral membrane protein 19 [Source:HGNC Symbol;Acc:HGNC:25166]	74.2113	93.0831	0.00695436	0.326488	2.15774	significant
HDDC3	HD domain containing 3 [Source:HGNC Symbol;Acc:HGNC:30522]	22.4353	46.3003	0.039781	1.04195	1.40032	significant
ZNF428	zinc finger protein 428 [Source:HGNC Symbol;Acc:HGNC:20804]	121.14	141.627	0.0165813	0.225248	1.78038	significant
THRAP3	thyroid hormone receptor associated protein 3 [Source:HGNC Symbol;Acc:HGNC:22964]	231.119	124.621	0.011641	-0.890554	1.93401	significant
RPL7P6	ribosomal protein L7 pseudogene 6 [Source:HGNC Symbol;Acc:HGNC:32430]	89.1264	103.902	0.0182401	0.221064	1.73897	significant
UBE4A	ubiquitination factor E4A [Source:HGNC Symbol;Acc:HGNC:12499]	41.2938	19.8931	0.000331698	-1.04991	3.47926	significant
MT-ND2	mitochondrially encoded NADH:ubiquinone oxidoreductase core subunit 2 [Source:HGNC Symbol;Acc:HGNC:7456]	526.426	383.198	0.0431348	-0.458039	1.36517	significant
CTDNEP1	CTD nuclear envelope phosphatase 1 [Source:HGNC Symbol;Acc:HGNC:19085]	284.267	218.392	0.0355079	-0.380174	1.44967	significant
MED9	mediator complex subunit 9 [Source:HGNC Symbol;Acc:HGNC:25487]	6.82256	2.09715	0.0418062	-1.65567	1.37876	significant
AP001024.1	ribosomal protein, large, P2 (RPLP2) pseudogene	87.6376	126.345	0.0303333	0.527238	1.51808	significant
COX17	cytochrome c oxidase copper chaperone COX17 [Source:HGNC Symbol;Acc:HGNC:2264]	84.1057	70.9193	0.028052	-0.245708	1.55204	significant
RPL11P5	ribosomal protein L11 pseudogene 5 [Source:HGNC Symbol;Acc:HGNC:36849]	5.07019	14.1911	0.0388932	1.46683	1.41013	significant
GNA15	G protein subunit alpha 15 [Source:HGNC Symbol;Acc:HGNC:4383]	248.187	219.271	0.0109162	-0.178638	1.96193	significant
CTSO	cathepsin O [Source:HGNC Symbol;Acc:HGNC:2542]	11.9038	4.57371	0.0043407	-1.36086	2.36244	significant
COPA	COPI coat complex subunit alpha [Source:HGNC Symbol;Acc:HGNC:2230]	134.187	159.221	0.00468049	0.246623	2.32971	significant
RPL13AP25	ribosomal protein L13a pseudogene 25 [Source:HGNC Symbol;Acc:HGNC:36981]	2389.23	2856.19	0.0370961	0.257538	1.43067	significant
PINK1	PTEN induced kinase 1 [Source:HGNC Symbol;Acc:HGNC:14581]	25.4051	13.7702	0.0336541	-0.878799	1.47296	significant
PPID	peptidylprolyl isomerase D [Source:HGNC Symbol;Acc:HGNC:9257]	15.4277	25.3165	0.0245038	0.710918	1.61077	significant
STAC3	SH3 and cysteine rich domain 3 [Source:HGNC Symbol;Acc:HGNC:28423]	37.0903	14.7793	0.0454722	-1.32162	1.34225	significant
CCNF	cyclin F [Source:HGNC Symbol;Acc:HGNC:1591]	138.659	100.938	0.017419	-0.45768	1.75898	significant
IER5	immediate early response 5 [Source:HGNC Symbol;Acc:HGNC:5393]	41.7441	95.5522	0.0056911	1.19277	2.2448	significant
UQCRBP1	ubiquinol-cytochrome c reductase binding protein pseudogene 1 [Source:HGNC Symbol;Acc:HGNC:12583]	79.8015	104.766	0.0126335	0.392256	1.89848	significant
TSG101	tumor susceptibility 101 [Source:HGNC Symbol;Acc:HGNC:15971]	13.9037	27.0542	0.0387264	0.955366	1.41199	significant
GPX7	glutathione peroxidase 7 [Source:HGNC Symbol;Acc:HGNC:4559]	5.86022	20.7741	0.0447894	1.80828	1.34882	significant
RNF168	ring finger protein 168 [Source:HGNC Symbol;Acc:HGNC:26661]	17.0154	6.26879	0.0246264	-1.42621	1.6086	significant
POLR1F	RNA polymerase I subunit F [Source:HGNC Symbol;Acc:HGNC:18027]	73.2774	31.8024	0.0126692	-1.20167	1.89725	significant
COPS7B	COP9 signalosome subunit 7B [Source:HGNC Symbol;Acc:HGNC:16760]	21.7203	26.9171	0.0460531	0.308207	1.33674	significant
CORO1A	coronin 1A [Source:HGNC Symbol;Acc:HGNC:2252]	539.794	685.933	0.0478691	0.345604	1.31994	significant
EEF1D	eukaryotic translation elongation factor 1 delta [Source:HGNC Symbol;Acc:HGNC:3211]	180.049	245.837	0.0241055	0.449101	1.61788	significant
DNMT1	DNA methyltransferase 1 [Source:HGNC Symbol;Acc:HGNC:2976]	47.9043	19.1141	0.0451528	-1.321	1.34532	significant
AC091607.2	novel transcript, antisense to SSR3	68.9984	143.917	0.00138385	1.05951	2.85891	significant
KLHL24	kelch like family member 24 [Source:HGNC Symbol;Acc:HGNC:25947]	21.6244	11.8125	0.01877	-0.866841	1.72654	significant
KCNQ5	potassium voltage-gated channel subfamily Q member 5 [Source:HGNC Symbol;Acc:HGNC:6299]	6.91504	2.37355	0.0228483	-1.50387	1.64115	significant
CLASP1	cytoplasmic linker associated protein 1 [Source:HGNC Symbol;Acc:HGNC:17088]	22.5485	63.2999	0.0367192	1.48507	1.43511	significant
RPS8	ribosomal protein S8 [Source:HGNC Symbol;Acc:HGNC:10441]	2329.57	2933.97	0.00721589	0.332776	2.14171	significant
DHODH	dihydroorotate dehydrogenase (quinone) [Source:HGNC Symbol;Acc:HGNC:2867]	23.4771	12.7938	0.0470923	-0.870712	1.32705	significant
DYRK2	dual specificity tyrosine phosphorylation regulated kinase 2 [Source:HGNC Symbol;Acc:HGNC:3093]	13.0625	2.00034	0.0466958	-2.64774	1.33072	significant
DYNC2I2	dynein 2 intermediate chain 2 [Source:HGNC Symbol;Acc:HGNC:28296]	22.9476	9.81103	0.0221375	-1.21751	1.65487	significant
MFGE8	milk fat globule EGF and factor V/VIII domain containing [Source:HGNC Symbol;Acc:HGNC:7036]	9.54835	3.37128	0.015782	-1.47481	1.80184	significant
PPIAP22	peptidylprolyl isomerase A pseudogene 22 [Source:HGNC Symbol;Acc:HGNC:17236]	16.3709	7.59067	0.046713	-1.09874	1.33056	significant
AC004224.1	ribosomal protein L18 (RPL18) pseudogene	78.4238	140.896	0.00814694	0.844454	2.08901	significant
KPNA4	karyopherin subunit alpha 4 [Source:HGNC Symbol;Acc:HGNC:6397]	78.4915	87.8749	0.0248755	0.162719	1.60423	significant
C17orf75	chromosome 17 open reading frame 75 [Source:HGNC Symbol;Acc:HGNC:30173]	2.83751	11.2119	0.02116	1.94518	1.67448	significant
CHST14	carbohydrate sulfotransferase 14 [Source:HGNC Symbol;Acc:HGNC:24464]	9.99852	15.0797	0.0201537	0.587995	1.69565	significant
AC246787.1	ribosomal protein S8 (RPS8) pseudogene	672.286	1025.32	0.0352608	0.608852	1.45271	significant
RPL31P49	ribosomal protein L31 pseudogene 49 [Source:HGNC Symbol;Acc:HGNC:35909]	327.012	511.169	0.00237094	0.644296	2.62508	significant
ZNF576	zinc finger protein 576 [Source:HGNC Symbol;Acc:HGNC:28357]	16.8	4.31243	0.0353532	-1.93738	1.45157	significant
TRAPPC4	trafficking protein particle complex 4 [Source:HGNC Symbol;Acc:HGNC:19943]	10.7677	16.5145	0.0138852	0.612399	1.85745	significant
MBD6	methyl-CpG binding domain protein 6 [Source:HGNC Symbol;Acc:HGNC:20445]	28.7966	17.7169	0.0453026	-0.697651	1.34388	significant
NAT9	N-acetyltransferase 9 (putative) [Source:HGNC Symbol;Acc:HGNC:23133]	26.9117	68.6437	0.00681152	1.34764	2.16676	significant
ACYP2	acylphosphatase 2 [Source:HGNC Symbol;Acc:HGNC:180]	14.1684	4.67671	0.00805895	-1.57873	2.09372	significant
STARD7-AS1	STARD7 antisense RNA 1 [Source:HGNC Symbol;Acc:HGNC:40827]	2.58222	9.96798	0.00840271	1.90827	2.07558	significant
ZNRF1	zinc and ring finger 1 [Source:HGNC Symbol;Acc:HGNC:18452]	33.7852	17.3939	0.00635081	-0.953803	2.19717	significant
ZNF526	zinc finger protein 526 [Source:HGNC Symbol;Acc:HGNC:29415]	14.8323	8.09198	0.0338421	-0.866152	1.47054	significant
NUP43	nucleoporin 43 [Source:HGNC Symbol;Acc:HGNC:21182]	61.3002	47.577	0.0197367	-0.364951	1.70473	significant
TBC1D5	TBC1 domain family member 5 [Source:HGNC Symbol;Acc:HGNC:19166]	22.8774	7.35063	0.00699712	-1.62478	2.15508	significant
ZNHIT2	zinc finger HIT-type containing 2 [Source:HGNC Symbol;Acc:HGNC:1177]	19.556	6.4748	0.0274375	-1.57995	1.56166	significant
TRPT1	tRNA phosphotransferase 1 [Source:HGNC Symbol;Acc:HGNC:20316]	30.26	19.3393	0.0393364	-0.643197	1.4052	significant
TMEM41B	transmembrane protein 41B [Source:HGNC Symbol;Acc:HGNC:28948]	17.8677	43.326	0.00426683	1.27315	2.36989	significant
ARMH1	armadillo like helical domain containing 1 [Source:HGNC Symbol;Acc:HGNC:34345]	91.9815	196.188	0.0140796	1.09199	1.85141	significant
S1PR4	sphingosine-1-phosphate receptor 4 [Source:HGNC Symbol;Acc:HGNC:3170]	169.64	147.082	0.0355083	-0.205724	1.44967	significant
ZFAND1	zinc finger AN1-type containing 1 [Source:HGNC Symbol;Acc:HGNC:25858]	71.0128	135.84	0.00352655	0.934788	2.45265	significant
NTAN1	N-terminal asparagine amidase [Source:HGNC Symbol;Acc:HGNC:29909]	32.2596	15.6123	0.0141348	-1.0423	1.84971	significant
LAMC1	laminin subunit gamma 1 [Source:HGNC Symbol;Acc:HGNC:6492]	73.4064	29.9491	0.000529681	-1.29055	3.27599	significant
ASCC1	activating signal cointegrator 1 complex subunit 1 [Source:HGNC Symbol;Acc:HGNC:24268]	67.9102	87.4449	0.0412863	0.364272	1.38419	significant
SMTN	smoothelin [Source:HGNC Symbol;Acc:HGNC:11126]	4.42543	2.37355	0.016568	-0.871469	1.78073	significant
AC116533.1	ribosomal protein L36a (RPL36A) pseudogene	2155.65	2630.86	0.0210836	0.287394	1.67606	significant
RPL13A	ribosomal protein L13a [Source:HGNC Symbol;Acc:HGNC:10304]	3555.83	4459.81	0.0174206	0.326787	1.75894	significant
RPS2P35	ribosomal protein S2 pseudogene 35 [Source:HGNC Symbol;Acc:HGNC:36757]	12.7337	15.1624	0.00943709	0.250044	2.02516	significant
SF3A3	splicing factor 3a subunit 3 [Source:HGNC Symbol;Acc:HGNC:10767]	67.553	42.9264	0.0361281	-0.652933	1.44216	significant
ZSCAN18	zinc finger and SCAN domain containing 18 [Source:HGNC Symbol;Acc:HGNC:21037]	6.89428	2.57336	0.0195707	-1.38752	1.70839	significant
BTAF1	B-TFIID TATA-box binding protein associated factor 1 [Source:HGNC Symbol;Acc:HGNC:17307]	16.0021	3.70163	0.0308002	-2.08256	1.51145	significant
RPS18P12	ribosomal protein S18 pseudogene 12 [Source:HGNC Symbol;Acc:HGNC:35967]	5.71642	9.07326	0.0276758	0.657303	1.5579	significant
C12orf57	chromosome 12 open reading frame 57 [Source:HGNC Symbol;Acc:HGNC:29521]	445.255	772.638	0.00014012	0.795024	3.8535	significant
PRKAR1A	protein kinase cAMP-dependent type I regulatory subunit alpha [Source:HGNC Symbol;Acc:HGNC:9388]	61.3436	47.2051	0.0240543	-0.377266	1.61881	significant
SUV39H1	suppressor of variegation 3-9 homolog 1 [Source:HGNC Symbol;Acc:HGNC:11479]	31.8987	20.4912	0.0276886	-0.635983	1.5577	significant
MBNL1	muscleblind like splicing regulator 1 [Source:HGNC Symbol;Acc:HGNC:6923]	242.935	182.642	0.0347061	-0.411353	1.45959	significant
EDF1	endothelial differentiation related factor 1 [Source:HGNC Symbol;Acc:HGNC:3164]	403.185	418.053	0.0343793	0.0522317	1.4637	significant
CHMP2A	charged multivesicular body protein 2A [Source:HGNC Symbol;Acc:HGNC:30216]	73.1626	60.0315	0.0372967	-0.284956	1.42833	significant
NELFB	negative elongation factor complex member B [Source:HGNC Symbol;Acc:HGNC:24324]	64.1217	26.6117	0.0369598	-1.26559	1.43227	significant
TM9SF3	transmembrane 9 superfamily member 3 [Source:HGNC Symbol;Acc:HGNC:21529]	307.029	262.887	0.0493453	-0.22385	1.30675	significant
SYMPK	symplekin [Source:HGNC Symbol;Acc:HGNC:22935]	86.7452	60.0908	0.0494158	-0.528904	1.30613	significant
UBA6-AS1	UBA6 antisense RNA 1 (head to head) [Source:HGNC Symbol;Acc:HGNC:49083]	2.60133	5.31636	0.00381136	1.00365	2.41892	significant
AC024995.1	ribosomal protein L36a-like (RPL36AL) pseudogene	91.8828	118.814	0.0408554	0.370487	1.38875	significant
EIF3KP1	eukaryotic translation initiation factor 3 subunit K pseudogene 1 [Source:HGNC Symbol;Acc:HGNC:44016]	7.72413	11.3929	0.0388737	0.554736	1.41034	significant
CISD3	CDGSH iron sulfur domain 3 [Source:HGNC Symbol;Acc:HGNC:27578]	47.9918	33.5301	0.0295739	-0.516038	1.52909	significant
DLG1	discs large MAGUK scaffold protein 1 [Source:HGNC Symbol;Acc:HGNC:2900]	6.39321	8.04799	0.0297228	0.327513	1.52691	significant
APBB1IP	amyloid beta precursor protein binding family B member 1 interacting protein [Source:HGNC Symbol;Acc:HGNC:17379]	51.931	27.1936	0.0286045	-0.930811	1.54357	significant
TBC1D16	TBC1 domain family member 16 [Source:HGNC Symbol;Acc:HGNC:28356]	26.2446	38.6957	0.00862595	0.558393	2.06419	significant
PYCARD-AS1	PYCARD antisense RNA 1 [Source:HGNC Symbol;Acc:HGNC:45036]	17.1369	4.34129	0.038341	-1.95645	1.41634	significant
KMT2A	lysine methyltransferase 2A [Source:HGNC Symbol;Acc:HGNC:7132]	53.3305	19.824	0.0426001	-1.42315	1.37059	significant
RPL27A	ribosomal protein L27a [Source:HGNC Symbol;Acc:HGNC:10329]	12937.5	16186.4	0.0211255	0.323224	1.67519	significant
GNPNAT1	glucosamine-phosphate N-acetyltransferase 1 [Source:HGNC Symbol;Acc:HGNC:19980]	25.7322	5.05236	0.00654236	-2.32586	2.18427	significant
PTPN6	protein tyrosine phosphatase non-receptor type 6 [Source:HGNC Symbol;Acc:HGNC:9658]	159.507	198.095	0.00629824	0.312399	2.20078	significant
ATG16L2	autophagy related 16 like 2 [Source:HGNC Symbol;Acc:HGNC:25464]	31.5413	14.8419	0.027811	-1.08245	1.55578	significant
MAPRE1	microtubule associated protein RP/EB family member 1 [Source:HGNC Symbol;Acc:HGNC:6890]	87.5688	45.4181	0.0138145	-0.945623	1.85966	significant
RPS15AP40	ribosomal protein S15a pseudogene 40 [Source:HGNC Symbol;Acc:HGNC:36041]	5.23458	10.3148	0.00957936	0.965187	2.01866	significant
CNDP2	carnosine dipeptidase 2 [Source:HGNC Symbol;Acc:HGNC:24437]	387.732	552.625	0.0430001	0.511133	1.36653	significant
PTDSS2	phosphatidylserine synthase 2 [Source:HGNC Symbol;Acc:HGNC:15463]	9.94732	22.2065	8.73774e-05	1.15065	4.0586	significant
CTNND1	catenin delta 1 [Source:HGNC Symbol;Acc:HGNC:2515]	6.382	2.57336	0.0256971	-1.27778	1.59012	significant
PXMP2	peroxisomal membrane protein 2 [Source:HGNC Symbol;Acc:HGNC:9716]	21.4714	6.21353	0.00728665	-1.7726	2.13747	significant
USP7	ubiquitin specific peptidase 7 [Source:HGNC Symbol;Acc:HGNC:12630]	105.837	143.43	0.0396355	0.438143	1.40192	significant
PTK2B	protein tyrosine kinase 2 beta [Source:HGNC Symbol;Acc:HGNC:9612]	103.601	72.0624	0.0326466	-0.523107	1.48616	significant
FBRS	fibrosin [Source:HGNC Symbol;Acc:HGNC:20442]	60.78	48.0216	0.0271658	-0.339284	1.56598	significant
IPO13	importin 13 [Source:HGNC Symbol;Acc:HGNC:16853]	27.3425	16.6652	0.0353597	-0.710941	1.45149	significant
UBE2D4	ubiquitin conjugating enzyme E2 D4 (putative) [Source:HGNC Symbol;Acc:HGNC:21647]	12.3539	8.75804	0.0491027	-0.491543	1.30889	significant
DLAT	dihydrolipoamide S-acetyltransferase [Source:HGNC Symbol;Acc:HGNC:2896]	30.7531	9.76686	0.0286131	-1.64475	1.54343	significant
RPL3P13	ribosomal protein L3 pseudogene 13 [Source:HGNC Symbol;Acc:HGNC:48494]	3.69768	9.48801	0.0222651	1.33611	1.65237	significant
RPS19P3	ribosomal protein S19 pseudogene 3 [Source:HGNC Symbol;Acc:HGNC:23560]	1477.4	2040.02	0.00771332	0.465493	2.11276	significant
MED27	mediator complex subunit 27 [Source:HGNC Symbol;Acc:HGNC:2377]	53.6189	42.4288	0.0472521	-0.336989	1.32558	significant
CTSW	cathepsin W [Source:HGNC Symbol;Acc:HGNC:2546]	31.5188	8.29047	0.00509203	-1.91396	2.29311	significant
ASCC2	activating signal cointegrator 1 complex subunit 2 [Source:HGNC Symbol;Acc:HGNC:24103]	66.2058	44.8564	0.0195616	-0.560606	1.7086	significant
SWAP70	switching B cell complex subunit SWAP70 [Source:HGNC Symbol;Acc:HGNC:17070]	29.9856	12.3378	0.0472087	-1.27435	1.32598	significant
RSF1	remodeling and spacing factor 1 [Source:HGNC Symbol;Acc:HGNC:18118]	19.8626	11.511	0.00845681	-0.781803	2.07279	significant
ERCC1	ERCC excision repair 1, endonuclease non-catalytic subunit [Source:HGNC Symbol;Acc:HGNC:3433]	194.276	287.946	0.0432904	0.567446	1.36361	significant
ZNF609	zinc finger protein 609 [Source:HGNC Symbol;Acc:HGNC:29003]	4.3025	2.00034	0.0152248	-1.0677	1.81745	significant
RPS7P1	ribosomal protein S7 pseudogene 1 [Source:HGNC Symbol;Acc:HGNC:17081]	1021.62	1276.09	0.00952351	0.320847	2.0212	significant
MRI1	methylthioribose-1-phosphate isomerase 1 [Source:HGNC Symbol;Acc:HGNC:28469]	5.95112	2.14489	0.00982895	-1.43056	2.00749	significant
RPS2P5	ribosomal protein S2 pseudogene 5 [Source:HGNC Symbol;Acc:HGNC:31386]	276.264	365.973	0.00696942	0.405562	2.1568	significant
NUDC	nuclear distribution C, dynein complex regulator [Source:HGNC Symbol;Acc:HGNC:8045]	174.161	134.028	0.012803	-0.377637	1.89269	significant
CDS2	CDP-diacylglycerol synthase 2 [Source:HGNC Symbol;Acc:HGNC:1801]	23.6863	3.14882	0.0425293	-2.87214	1.37131	significant
CAPN15	calpain 15 [Source:HGNC Symbol;Acc:HGNC:11182]	29.133	17.409	0.00927362	-0.7395	2.03275	significant
PI4KAP2	phosphatidylinositol 4-kinase alpha pseudogene 2 [Source:HGNC Symbol;Acc:HGNC:33577]	13.8604	6.87311	0.0318742	-1.00147	1.49656	significant
PTCD1	pentatricopeptide repeat domain 1 [Source:HGNC Symbol;Acc:HGNC:22198]	16.1156	21.6637	0.0424999	0.424543	1.37161	significant
ZEB2	zinc finger E-box binding homeobox 2 [Source:HGNC Symbol;Acc:HGNC:14881]	152.596	61.4515	0.00858268	-1.3108	2.06638	significant
ATP2B1	ATPase plasma membrane Ca2+ transporting 1 [Source:HGNC Symbol;Acc:HGNC:814]	34.5259	8.57195	0.0316321	-1.99742	1.49987	significant
BAG6	BAG cochaperone 6 [Source:HGNC Symbol;Acc:HGNC:13919]	46.2186	27.2362	0.048628	-0.760779	1.31311	significant
PGAM1	phosphoglycerate mutase 1 [Source:HGNC Symbol;Acc:HGNC:8888]	78.4897	58.5098	0.020568	-0.423198	1.68681	significant
MKNK1	MAPK interacting serine/threonine kinase 1 [Source:HGNC Symbol;Acc:HGNC:7110]	23.6528	6.17819	0.0286672	-1.91968	1.54262	significant
APEX2	apurinic/apyrimidinic endodeoxyribonuclease 2 [Source:HGNC Symbol;Acc:HGNC:17889]	32.095	14.3168	0.0227071	-1.15909	1.64384	significant
TIMM44	translocase of inner mitochondrial membrane 44 [Source:HGNC Symbol;Acc:HGNC:17316]	8.23647	15.5909	0.0351088	0.912421	1.45458	significant
IMMP2L	inner mitochondrial membrane peptidase subunit 2 [Source:HGNC Symbol;Acc:HGNC:14598]	3.278	4.12014	0.0461586	0.321121	1.33575	significant
AC087752.1	ribosomal protein L17 (RPL17) pseudogene	4.67122	8.51669	0.0358617	0.852777	1.44537	significant
NIBAN1	niban apoptosis regulator 1 [Source:HGNC Symbol;Acc:HGNC:16784]	10.9814	26.4836	0.0202898	1.26239	1.69272	significant
BEST1	bestrophin 1 [Source:HGNC Symbol;Acc:HGNC:12703]	3.06247	7.74518	0.0447341	1.31075	1.34936	significant
PRPS1	phosphoribosyl pyrophosphate synthetase 1 [Source:HGNC Symbol;Acc:HGNC:9462]	17.5278	4.5988	0.0275014	-1.90749	1.56065	significant
ABCF3	ATP binding cassette subfamily F member 3 [Source:HGNC Symbol;Acc:HGNC:72]	13.0817	10.1352	0.0274838	-0.365	1.56092	significant
SLTM	SAFB like transcription modulator [Source:HGNC Symbol;Acc:HGNC:20709]	62.0073	47.8785	0.0262641	-0.372374	1.58064	significant
TAF12	TATA-box binding protein associated factor 12 [Source:HGNC Symbol;Acc:HGNC:11545]	4.76388	25.001	0.00697731	2.36757	2.15631	significant
HMMR	hyaluronan mediated motility receptor [Source:HGNC Symbol;Acc:HGNC:5012]	14.66	3.10352	0.0376668	-2.20396	1.42404	significant
TAF8	TATA-box binding protein associated factor 8 [Source:HGNC Symbol;Acc:HGNC:17300]	17.9155	2.49545	0.0121918	-2.79518	1.91393	significant
SUMO1	small ubiquitin like modifier 1 [Source:HGNC Symbol;Acc:HGNC:12502]	194.178	248.454	0.00335831	0.355438	2.47388	significant
TM2D1	TM2 domain containing 1 [Source:HGNC Symbol;Acc:HGNC:24142]	7.27408	14.9475	0.00996484	1.02899	2.00153	significant
CCNJ	cyclin J [Source:HGNC Symbol;Acc:HGNC:23434]	15.3046	4.47446	0.0347919	-1.75169	1.45852	significant
PGAM5	PGAM family member 5, mitochondrial serine/threonine protein phosphatase [Source:HGNC Symbol;Acc:HGNC:28763]	29.3694	15.5934	0.0373366	-0.909065	1.42786	significant
SYTL1	synaptotagmin like 1 [Source:HGNC Symbol;Acc:HGNC:15584]	38.4146	258.627	0.0056622	2.74795	2.24702	significant
BBC3	BCL2 binding component 3 [Source:HGNC Symbol;Acc:HGNC:17868]	3.31941	5.87669	0.037122	0.805601	1.43037	significant
AIF1	allograft inflammatory factor 1 [Source:HGNC Symbol;Acc:HGNC:352]	131.465	104.738	0.047336	-0.327614	1.32481	significant
RPL17P34	ribosomal protein L17 pseudogene 34 [Source:HGNC Symbol;Acc:HGNC:36756]	12.6411	23.9782	0.0201283	0.91824	1.69619	significant
ADO	2-aminoethanethiol dioxygenase [Source:HGNC Symbol;Acc:HGNC:23506]	36.7953	11.8616	0.0388973	-1.62503	1.41008	significant
NUP98	nucleoporin 98 and 96 precursor [Source:HGNC Symbol;Acc:HGNC:8068]	60.1129	41.2453	0.00518483	-0.542349	2.28527	significant
STPG1	sperm tail PG-rich repeat containing 1 [Source:HGNC Symbol;Acc:HGNC:28070]	7.66185	13.6923	0.0439636	0.829387	1.35691	significant
FUT11	fucosyltransferase 11 [Source:HGNC Symbol;Acc:HGNC:19233]	16.2079	4.57991	0.0476453	-1.80102	1.32198	significant
CD59	CD59 molecule (CD59 blood group) [Source:HGNC Symbol;Acc:HGNC:1689]	14.7303	3.69167	0.0220897	-1.96764	1.65581	significant
TMEM192	transmembrane protein 192 [Source:HGNC Symbol;Acc:HGNC:26775]	30.7228	15.2641	0.0414435	-1.00443	1.38254	significant
PAICS	phosphoribosylaminoimidazole carboxylase and phosphoribosylaminoimidazolesuccinocarboxamide synthase [Source:HGNC Symbol;Acc:HGNC:8587]	100.307	48.635	0.0489391	-1.04283	1.31034	significant
VAMP5	vesicle associated membrane protein 5 [Source:HGNC Symbol;Acc:HGNC:12646]	8.71849	2.47036	0.0347578	-1.77856	1.45895	significant
RPS7P8	ribosomal protein S7 pseudogene 8 [Source:HGNC Symbol;Acc:HGNC:35710]	10.7149	16.1338	0.038724	0.58598	1.41202	significant
CYFIP1	cytoplasmic FMR1 interacting protein 1 [Source:HGNC Symbol;Acc:HGNC:13759]	13.7073	2.97166	0.0301415	-2.16834	1.52084	significant
AL590764.1	novel transcript	19.2881	15.9529	0.0462001	-0.272342	1.33536	significant
NINJ2	ninjurin 2 [Source:HGNC Symbol;Acc:HGNC:7825]	36.9386	22.5507	0.0336705	-0.709473	1.47275	significant
BLOC1S4	biogenesis of lysosomal organelles complex 1 subunit 4 [Source:HGNC Symbol;Acc:HGNC:24206]	51.7022	30.8926	0.00414016	-0.741091	2.38298	significant
PTBP3	polypyrimidine tract binding protein 3 [Source:HGNC Symbol;Acc:HGNC:10253]	209.817	150.654	0.0388954	-0.47762	1.4101	significant
RPL13AP7	ribosomal protein L13a pseudogene 7 [Source:HGNC Symbol;Acc:HGNC:23755]	1023.37	1254.96	0.00577647	0.294288	2.23834	significant
RPL17P50	ribosomal protein L17 pseudogene 50 [Source:HGNC Symbol;Acc:HGNC:45098]	187.058	260.434	0.0430387	0.477212	1.36614	significant
DCAF5	DDB1 and CUL4 associated factor 5 [Source:HGNC Symbol;Acc:HGNC:20224]	21.1839	10.9744	0.0397142	-0.942537	1.40105	significant
C1orf21	chromosome 1 open reading frame 21 [Source:HGNC Symbol;Acc:HGNC:15494]	19.2686	5.75348	0.0183604	-1.72636	1.73612	significant
RAMACL	RNA guanine-7 methyltransferase activating subunit like (pseudogene) [Source:HGNC Symbol;Acc:HGNC:21234]	10.0174	5.46711	0.0175289	-0.861836	1.75624	significant
RTL8C	retrotransposon Gag like 8C [Source:HGNC Symbol;Acc:HGNC:2569]	24.3709	8.4978	0.0046329	-1.50903	2.33415	significant
RPL35AP20	ribosomal protein L35a pseudogene 20 [Source:HGNC Symbol;Acc:HGNC:36053]	9.49727	36.2782	0.00399014	1.92238	2.39901	significant
POP4	POP4 homolog, ribonuclease P/MRP subunit [Source:HGNC Symbol;Acc:HGNC:30081]	136.727	93.6998	0.0276576	-0.544698	1.55819	significant
UFM1	ubiquitin fold modifier 1 [Source:HGNC Symbol;Acc:HGNC:20597]	12.8775	24.134	0.0247639	0.901022	1.60618	significant
POLR2A	RNA polymerase II subunit A [Source:HGNC Symbol;Acc:HGNC:9187]	55.7815	38.2785	0.0400533	-0.542071	1.39736	significant
MED15	mediator complex subunit 15 [Source:HGNC Symbol;Acc:HGNC:14248]	59.3209	25.8378	0.0349187	-1.19592	1.45694	significant
METTL1	methyltransferase like 1 [Source:HGNC Symbol;Acc:HGNC:7030]	35.2599	18.8554	0.0111462	-0.899503	1.95287	significant
NUP85	nucleoporin 85 [Source:HGNC Symbol;Acc:HGNC:8734]	17.2405	5.24841	0.0181551	-1.69696	1.741	significant
KIAA0586	KIAA0586 [Source:HGNC Symbol;Acc:HGNC:19960]	5.08139	7.94499	0.0154086	0.63475	1.81224	significant
ELOF1	elongation factor 1 homolog [Source:HGNC Symbol;Acc:HGNC:28691]	48.584	36.0698	0.0212829	-0.42866	1.67197	significant
RPL37A	ribosomal protein L37a [Source:HGNC Symbol;Acc:HGNC:10348]	2905.78	3837.51	0.0388867	0.401233	1.4102	significant
LFNG	LFNG O-fucosylpeptide 3-beta-N-acetylglucosaminyltransferase [Source:HGNC Symbol;Acc:HGNC:6560]	19.8434	3.70163	0.00661219	-2.39122	2.17965	significant
RTRAF	RNA transcription, translation and transport factor [Source:HGNC Symbol;Acc:HGNC:23169]	291.008	381.606	0.00641813	0.390907	2.19259	significant
GTF2H5	general transcription factor IIH subunit 5 [Source:HGNC Symbol;Acc:HGNC:21157]	112.436	72.7438	0.034678	-0.627509	1.45995	significant
LNPEP	leucyl and cystinyl aminopeptidase [Source:HGNC Symbol;Acc:HGNC:6656]	19.8548	36.7306	0.0120404	0.884173	1.91936	significant
AKAP10	A-kinase anchoring protein 10 [Source:HGNC Symbol;Acc:HGNC:368]	5.32706	2.1775	0.00140681	-1.25272	2.85177	significant
TMEM184C	transmembrane protein 184C [Source:HGNC Symbol;Acc:HGNC:25587]	10.7149	2.94281	0.00263846	-1.82955	2.57865	significant
ZZEF1	zinc finger ZZ-type and EF-hand domain containing 1 [Source:HGNC Symbol;Acc:HGNC:29027]	19.9872	13.4323	0.0400086	-0.569872	1.39785	significant
PPP3CB-AS1	PPP3CB antisense RNA 1 (head to head) [Source:HGNC Symbol;Acc:HGNC:50750]	13.3688	3.79844	0.00608612	-1.78866	2.21566	significant
CWC25	CWC25 spliceosome associated protein homolog [Source:HGNC Symbol;Acc:HGNC:25989]	30.5584	12.0449	0.0340342	-1.33593	1.46808	significant
EXOSC10	exosome component 10 [Source:HGNC Symbol;Acc:HGNC:9138]	25.6526	7.82553	0.0145863	-1.70014	1.83605	significant
MESD	mesoderm development LRP chaperone [Source:HGNC Symbol;Acc:HGNC:13520]	54.4889	35.6084	0.0190662	-0.612344	1.71974	significant
GRK3	G protein-coupled receptor kinase 3 [Source:HGNC Symbol;Acc:HGNC:290]	43.0844	27.4059	0.0248486	-0.650772	1.6047	significant
METTL26	methyltransferase like 26 [Source:HGNC Symbol;Acc:HGNC:14141]	47.8404	27.0141	0.0321052	-0.822202	1.49343	significant
HS6ST1	heparan sulfate 6-O-sulfotransferase 1 [Source:HGNC Symbol;Acc:HGNC:5201]	13.0211	5.9735	0.0196646	-1.11129	1.70632	significant
SNRNP70	small nuclear ribonucleoprotein U1 subunit 70 [Source:HGNC Symbol;Acc:HGNC:11150]	214.095	98.3175	0.0257318	-1.12194	1.58953	significant
ZW10	zw10 kinetochore protein [Source:HGNC Symbol;Acc:HGNC:13194]	27.2068	32.6003	0.0319483	0.260044	1.49555	significant
TBC1D7	TBC1 domain family member 7 [Source:HGNC Symbol;Acc:HGNC:21066]	13.7902	31.0738	0.0492984	1.16627	1.30717	significant
RAB29	RAB29, member RAS oncogene family [Source:HGNC Symbol;Acc:HGNC:9789]	10.6542	2.94901	0.0307942	-1.81849	1.51153	significant
TLK2	tousled like kinase 2 [Source:HGNC Symbol;Acc:HGNC:11842]	27.2693	44.114	0.0154477	0.691944	1.81114	significant
MANF	mesencephalic astrocyte derived neurotrophic factor [Source:HGNC Symbol;Acc:HGNC:15461]	74.4137	96.5171	0.0372821	0.374773	1.4285	significant
TRAK1	trafficking kinesin protein 1 [Source:HGNC Symbol;Acc:HGNC:29947]	18.7375	6.29389	0.0493068	-1.55884	1.30709	significant
RPL36AP53	ribosomal protein L36a pseudogene 53 [Source:HGNC Symbol;Acc:HGNC:36517]	3.38011	7.76783	0.0450169	1.17683	1.34662	significant
COCH	cochlin [Source:HGNC Symbol;Acc:HGNC:2180]	17.2008	9.34102	0.00951492	-0.873821	2.0216	significant
BCAS3	BCAS3 microtubule associated cell migration factor [Source:HGNC Symbol;Acc:HGNC:14347]	28.3448	50.0511	0.0149005	0.818116	1.8268	significant
PDCL3	phosducin like 3 [Source:HGNC Symbol;Acc:HGNC:28860]	14.853	10.7131	0.00333565	-0.467657	2.47682	significant
SETDB2	SET domain bifurcated histone lysine methyltransferase 2 [Source:HGNC Symbol;Acc:HGNC:20263]	50.9921	23.9906	0.0372093	-1.08463	1.42935	significant
RCC2	regulator of chromosome condensation 2 [Source:HGNC Symbol;Acc:HGNC:30297]	119.338	56.9542	0.0349329	-1.06586	1.45677	significant
C8orf82	chromosome 8 open reading frame 82 [Source:HGNC Symbol;Acc:HGNC:33826]	130.091	46.8441	0.0172166	-1.47161	1.76405	significant
NCSTN	nicastrin [Source:HGNC Symbol;Acc:HGNC:17091]	15.6224	11.9106	0.00837801	-0.38851	2.07686	significant
DNASE2	deoxyribonuclease 2, lysosomal [Source:HGNC Symbol;Acc:HGNC:2960]	21.0611	11.1666	0.0241694	-0.909357	1.61673	significant
GSTM3	glutathione S-transferase mu 3 [Source:HGNC Symbol;Acc:HGNC:4635]	12.6523	29.8573	0.0299309	1.23215	1.52388	significant
TMPO-AS1	TMPO antisense RNA 1 [Source:HGNC Symbol;Acc:HGNC:44158]	14.762	11.3187	0.0389503	-0.380232	1.40949	significant
PSMD8	proteasome 26S subunit, non-ATPase 8 [Source:HGNC Symbol;Acc:HGNC:9566]	359.574	306.077	0.0177961	-0.232325	1.74967	significant
DUSP10	dual specificity phosphatase 10 [Source:HGNC Symbol;Acc:HGNC:3065]	10.7469	6.94482	0.0220749	-0.622643	1.6561	significant
SMPD4BP	sphingomyelin phosphodiesterase 4B, pseudogene [Source:HGNC Symbol;Acc:HGNC:24761]	9.52764	4.67051	0.041268	-1.01304	1.38439	significant
TBC1D9B	TBC1 domain family member 9B [Source:HGNC Symbol;Acc:HGNC:29097]	11.2687	2.49545	0.0221944	-2.13101	1.65376	significant
MANBAL	mannosidase beta like [Source:HGNC Symbol;Acc:HGNC:15799]	10.766	18.0122	0.0436043	0.737147	1.36047	significant
CDKN2B-AS1	CDKN2B antisense RNA 1 [Source:HGNC Symbol;Acc:HGNC:34341]	28.4996	39.5778	0.0194309	0.472336	1.71151	significant
LAS1L	LAS1 like ribosome biogenesis factor [Source:HGNC Symbol;Acc:HGNC:25726]	155.083	111.34	0.0123739	-0.477703	1.90749	significant
TP73-AS1	TP73 antisense RNA 1 [Source:HGNC Symbol;Acc:HGNC:29052]	14.3918	4.00069	0.0438256	-1.8213	1.35827	significant
DLEU1	deleted in lymphocytic leukemia 1 [Source:HGNC Symbol;Acc:HGNC:13747]	4.7223	13.4674	0.0241831	1.49235	1.61649	significant
SLK	STE20 like kinase [Source:HGNC Symbol;Acc:HGNC:11088]	26.8303	9.39872	0.00199954	-1.50343	2.69907	significant
AC007537.1	ribosomal protein L21 (RPL21) pseudogene	43.0767	60.2728	0.00322631	0.483648	2.49129	significant
NLRP1	NLR family pyrin domain containing 1 [Source:HGNC Symbol;Acc:HGNC:14374]	3.48227	6.41334	0.0498567	0.862524	1.30228	significant
PFKL	phosphofructokinase, liver type [Source:HGNC Symbol;Acc:HGNC:8876]	47.5024	41.1237	0.037615	-0.20756	1.42464	significant
TUBBP1	tubulin beta pseudogene 1 [Source:HGNC Symbol;Acc:HGNC:12414]	9.58822	4.16789	0.0397241	-1.18271	1.40095	significant
GIGYF2	GRB10 interacting GYF protein 2 [Source:HGNC Symbol;Acc:HGNC:11960]	39.7139	15.6864	0.0263884	-1.33459	1.57859	significant
AC011632.1	novel transcript, antisense to PI15	2.88859	9.39252	0.0421722	1.66733	1.37497	significant
SDF4	stromal cell derived factor 4 [Source:HGNC Symbol;Acc:HGNC:24188]	239.733	188.11	0.00684861	-0.349691	2.1644	significant
RC3H1	ring finger and CCCH-type domains 1 [Source:HGNC Symbol;Acc:HGNC:29434]	18.0401	3.09356	0.013725	-2.50594	1.86249	significant
USO1	USO1 vesicle transport factor [Source:HGNC Symbol;Acc:HGNC:30904]	7.24388	16.8864	0.0388052	1.20976	1.41111	significant
PARP8	poly(ADP-ribose) polymerase family member 8 [Source:HGNC Symbol;Acc:HGNC:26124]	42.2995	15.817	0.0385693	-1.41348	1.41376	significant
RNASEH2C	ribonuclease H2 subunit C [Source:HGNC Symbol;Acc:HGNC:24116]	67.6646	36.6161	0.00669518	-0.884121	2.17424	significant
ARSA	arylsulfatase A [Source:HGNC Symbol;Acc:HGNC:713]	53.2695	19.9837	0.00844261	-1.40999	2.07352	significant
UBAC1	UBA domain containing 1 [Source:HGNC Symbol;Acc:HGNC:30221]	12.3331	3.24563	0.0470855	-1.89383	1.32711	significant
PIGG	phosphatidylinositol glycan anchor biosynthesis class G [Source:HGNC Symbol;Acc:HGNC:25985]	7.77522	2.59846	0.0150325	-1.54519	1.82297	significant
PCGF6	polycomb group ring finger 6 [Source:HGNC Symbol;Acc:HGNC:21156]	6.33092	2.32205	0.0322003	-1.4088	1.49214	significant
AC015802.6	novel protein	41.5415	99.5249	0.0364934	1.25849	1.43779	significant
RRS1	ribosome biogenesis regulator 1 homolog [Source:HGNC Symbol;Acc:HGNC:17083]	203.905	132.946	0.0269064	-0.61668	1.57014	significant
IGFBP7	insulin like growth factor binding protein 7 [Source:HGNC Symbol;Acc:HGNC:5476]	135.227	15.3709	0.0408973	-3.12882	1.3883	significant
SNX2	sorting nexin 2 [Source:HGNC Symbol;Acc:HGNC:11173]	48.7725	25.0927	0.0353062	-0.956014	1.45215	significant
DUS1L	dihydrouridine synthase 1 like [Source:HGNC Symbol;Acc:HGNC:30086]	87.6675	45.7576	0.0178323	-0.936528	1.74879	significant
SC5D	sterol-C5-desaturase [Source:HGNC Symbol;Acc:HGNC:10547]	31.4411	17.1188	0.0348614	-0.873247	1.45766	significant
GNGT2	G protein subunit gamma transducin 2 [Source:HGNC Symbol;Acc:HGNC:4412]	12.2405	5.19691	0.013563	-1.22017	1.86764	significant
SNTB1	syntrophin beta 1 [Source:HGNC Symbol;Acc:HGNC:11168]	70.8998	109.409	0.00809823	0.625166	2.09161	significant
RCC1	regulator of chromosome condensation 1 [Source:HGNC Symbol;Acc:HGNC:1913]	80.1609	36.7671	0.00906395	-1.12236	2.04268	significant
EIF4BP7	eukaryotic translation initiation factor 4B pseudogene 7 [Source:HGNC Symbol;Acc:HGNC:37940]	10.5617	3.74693	0.00925115	-1.47066	2.0338	significant
GATC	glutamyl-tRNA amidotransferase subunit C [Source:HGNC Symbol;Acc:HGNC:25068]	70.9713	55.8674	0.0339131	-0.344681	1.46963	significant
OGG1	8-oxoguanine DNA glycosylase [Source:HGNC Symbol;Acc:HGNC:8125]	34.5336	16.6388	0.0299018	-1.04897	1.5243	significant
BICD2	BICD cargo adaptor 2 [Source:HGNC Symbol;Acc:HGNC:17208]	44.8989	20.4548	0.00798826	-1.13041	2.09755	significant
EIF4A1P10	eukaryotic translation initiation factor 4A1 pseudogene 10 [Source:HGNC Symbol;Acc:HGNC:37930]	11.3499	3.05202	0.0107633	-1.86099	1.96805	significant
RPL13P12	ribosomal protein L13 pseudogene 12 [Source:HGNC Symbol;Acc:HGNC:35701]	1438.79	1593.97	0.0340963	0.147754	1.46729	significant
TBC1D14	TBC1 domain family member 14 [Source:HGNC Symbol;Acc:HGNC:29246]	24.8643	7.22742	0.0400131	-1.76849	1.3978	significant
MTMR9	myotubularin related protein 9 [Source:HGNC Symbol;Acc:HGNC:14596]	15.2025	5.41937	0.0169869	-1.4712	1.76989	significant
MED22	mediator complex subunit 22 [Source:HGNC Symbol;Acc:HGNC:11477]	2.76572	5.19447	0.014497	0.885586	1.83872	significant
ZNF800	zinc finger protein 800 [Source:HGNC Symbol;Acc:HGNC:27267]	6.83376	12.76	0.0493386	0.891185	1.30681	significant
AC021723.1	ribosomal protein L18 (RPL18) pseudogene	29.6789	64.8061	0.0226178	1.12407	1.64555	significant
CYTH1	cytohesin 1 [Source:HGNC Symbol;Acc:HGNC:9501]	14.371	4.17165	0.0474361	-1.7603	1.32389	significant
LIG1	DNA ligase 1 [Source:HGNC Symbol;Acc:HGNC:6598]	57.4271	31.7902	0.0430107	-0.851129	1.36642	significant
TIPRL	TOR signaling pathway regulator [Source:HGNC Symbol;Acc:HGNC:30231]	43.734	59.8152	0.0440928	0.450871	1.35563	significant
KARS1	lysyl-tRNA synthetase 1 [Source:HGNC Symbol;Acc:HGNC:6215]	145.657	103.917	0.0330801	-0.486751	1.48043	significant
ATAD2B	ATPase family AAA domain containing 2B [Source:HGNC Symbol;Acc:HGNC:29230]	9.73167	5.20067	0.0306396	-0.891262	1.51372	significant
TBC1D22A	TBC1 domain family member 22A [Source:HGNC Symbol;Acc:HGNC:1309]	43.5683	24.6718	0.0386468	-0.817888	1.41289	significant
DNAJC8	DnaJ heat shock protein family (Hsp40) member C8 [Source:HGNC Symbol;Acc:HGNC:15470]	62.2244	31.1414	0.0359707	-0.996337	1.44405	significant
ZNF770	zinc finger protein 770 [Source:HGNC Symbol;Acc:HGNC:26061]	29.7603	33.1167	0.0312898	0.153681	1.5046	significant
PES1	pescadillo ribosomal biogenesis factor 1 [Source:HGNC Symbol;Acc:HGNC:8848]	138.274	91.5499	0.0344953	-0.594367	1.46224	significant
IGHMBP2	immunoglobulin mu DNA binding protein 2 [Source:HGNC Symbol;Acc:HGNC:5542]	13.6448	7.27517	0.0455595	-0.898134	1.34142	significant
TRAPPC6B	trafficking protein particle complex 6B [Source:HGNC Symbol;Acc:HGNC:23066]	43.3512	71.0288	0.0113001	0.711038	1.94692	significant
RASSF2	Ras association domain family member 2 [Source:HGNC Symbol;Acc:HGNC:9883]	130.241	87.4171	0.00338893	-0.574657	2.46994	significant
LATS1	large tumor suppressor kinase 1 [Source:HGNC Symbol;Acc:HGNC:6514]	11.4332	8.76556	0.0234059	-0.379509	1.63067	significant
AKAP1	A-kinase anchoring protein 1 [Source:HGNC Symbol;Acc:HGNC:367]	22.5886	12.6319	0.00656795	-0.833513	2.18257	significant
PPP2R5E	protein phosphatase 2 regulatory subunit B'epsilon [Source:HGNC Symbol;Acc:HGNC:9313]	33.8096	38.7236	0.048709	0.195241	1.31239	significant
PITPNA	phosphatidylinositol transfer protein alpha [Source:HGNC Symbol;Acc:HGNC:9001]	28.19	50.4305	0.0160767	0.836863	1.7938	significant
TRMT61A	tRNA methyltransferase 61A [Source:HGNC Symbol;Acc:HGNC:23790]	13.5619	4.6956	0.0272627	-1.51037	1.56443	significant
GSTM4	glutathione S-transferase mu 4 [Source:HGNC Symbol;Acc:HGNC:4636]	15.0382	2.14489	0.0064699	-2.75347	2.1891	significant
FAM72A	family with sequence similarity 72 member A [Source:HGNC Symbol;Acc:HGNC:24044]	18.1838	24.0335	0.0324524	0.400469	1.48875	significant
MXI1	MAX interactor 1, dimerization protein [Source:HGNC Symbol;Acc:HGNC:7534]	33.6526	56.9881	0.0122825	0.758192	1.91071	significant
PCTP	phosphatidylcholine transfer protein [Source:HGNC Symbol;Acc:HGNC:8752]	29.7891	10.0182	0.0108343	-1.56267	1.9652	significant
CTSB	cathepsin B [Source:HGNC Symbol;Acc:HGNC:2527]	171.725	108.856	0.0405013	-0.657198	1.39253	significant
UBE2G1	ubiquitin conjugating enzyme E2 G1 [Source:HGNC Symbol;Acc:HGNC:12482]	40.3411	12.3378	0.00807021	-1.70109	2.09311	significant
U2AF2	U2 small nuclear RNA auxiliary factor 2 [Source:HGNC Symbol;Acc:HGNC:23156]	158.873	107.141	0.013633	-0.567934	1.86541	significant
BTBD9	BTB domain containing 9 [Source:HGNC Symbol;Acc:HGNC:21228]	16.8208	6.61559	0.0218449	-1.33321	1.66065	significant
RNF121	ring finger protein 121 [Source:HGNC Symbol;Acc:HGNC:21070]	20.3462	32.6998	0.0277947	0.681851	1.55604	significant
HSPE1	heat shock protein family E (Hsp10) member 1 [Source:HGNC Symbol;Acc:HGNC:5269]	70.7388	38.3178	0.00156963	-0.882764	2.8042	significant
JKAMP	JNK1/MAPK8 associated membrane protein [Source:HGNC Symbol;Acc:HGNC:20184]	17.6922	28.7819	0.0182587	0.698918	1.73853	significant
FOXRED2	FAD dependent oxidoreductase domain containing 2 [Source:HGNC Symbol;Acc:HGNC:26264]	53.1469	21.5442	0.0216187	-1.29872	1.66517	significant
CSNK1A1	casein kinase 1 alpha 1 [Source:HGNC Symbol;Acc:HGNC:2451]	27.3446	44.6656	0.0057048	0.705872	2.24376	significant
FAM136A	family with sequence similarity 136 member A [Source:HGNC Symbol;Acc:HGNC:25911]	31.6643	6.9497	0.0201106	-2.17177	1.69657	significant
ELAVL1	ELAV like RNA binding protein 1 [Source:HGNC Symbol;Acc:HGNC:3312]	44.3807	30.4317	0.0492875	-0.542873	1.30726	significant
AL161909.1	ribosomal protein S6 (RPS6) pseudogene	206.55	265.947	0.0440369	0.36449	1.35618	significant
U2AF1	U2 small nuclear RNA auxiliary factor 1 [Source:HGNC Symbol;Acc:HGNC:12453]	123.772	83.9152	0.0041923	-0.560124	2.37755	significant
UBASH3B	ubiquitin associated and SH3 domain containing B [Source:HGNC Symbol;Acc:HGNC:29884]	21.46	6.52875	0.0346227	-1.70155	1.46064	significant
RMND1	required for meiotic nuclear division 1 homolog [Source:HGNC Symbol;Acc:HGNC:21176]	58.6461	83.8601	0.00231907	0.515211	2.63469	significant
MYBPH	myosin binding protein H [Source:HGNC Symbol;Acc:HGNC:7552]	64.8187	174.023	0.0319125	1.4234	1.49604	significant
WWP2	WW domain containing E3 ubiquitin protein ligase 2 [Source:HGNC Symbol;Acc:HGNC:16804]	45.5021	32.5715	0.0330666	-0.481068	1.48061	significant
TSPAN14	tetraspanin 14 [Source:HGNC Symbol;Acc:HGNC:23303]	24.8627	3.79599	0.00752477	-2.67971	2.12351	significant
PABPN1P2	PABPN1 pseudogene 2 [Source:HGNC Symbol;Acc:HGNC:54989]	32.4638	16.2594	0.0137981	-0.993148	1.86018	significant
RPL35	ribosomal protein L35 [Source:HGNC Symbol;Acc:HGNC:10344]	2978.71	3504.75	0.0108766	0.234617	1.96351	significant
MIER1	MIER1 transcriptional regulator [Source:HGNC Symbol;Acc:HGNC:29657]	15.919	10.1702	0.0213261	-0.641317	1.67109	significant
KAT5	lysine acetyltransferase 5 [Source:HGNC Symbol;Acc:HGNC:5275]	38.3047	24.1275	0.00230619	-0.664635	2.63711	significant
N4BP1	NEDD4 binding protein 1 [Source:HGNC Symbol;Acc:HGNC:29850]	9.55778	3.59863	0.0242178	-1.3847	1.61586	significant
ANKRD10	ankyrin repeat domain 10 [Source:HGNC Symbol;Acc:HGNC:20265]	20.5394	13.0327	0.0291954	-0.652238	1.53468	significant
AD000864.1	novel transcript	2.6221	8.26914	0.0492381	1.62036	1.3077	significant
DNAJB11	DnaJ heat shock protein family (Hsp40) member B11 [Source:HGNC Symbol;Acc:HGNC:14889]	68.3924	41.3432	0.0413692	-0.724808	1.38332	significant
SLC25A14	solute carrier family 25 member 14 [Source:HGNC Symbol;Acc:HGNC:10984]	12.3841	5.35142	0.0405722	-1.19539	1.39177	significant
CCDC12	coiled-coil domain containing 12 [Source:HGNC Symbol;Acc:HGNC:28332]	30.927	16.2268	0.038289	-0.92628	1.41693	significant
SPOCK2	SPARC (osteonectin), cwcv and kazal like domains proteoglycan 2 [Source:HGNC Symbol;Acc:HGNC:13564]	11.2686	2.59846	0.0233753	-2.07484	1.63124	significant
ZNF224	zinc finger protein 224 [Source:HGNC Symbol;Acc:HGNC:13017]	5.55209	2.59846	0.014107	-1.06665	1.85056	significant
FTSJ1	FtsJ RNA 2'-O-methyltransferase 1 [Source:HGNC Symbol;Acc:HGNC:13254]	21.0628	7.91858	0.0301972	-1.40011	1.52003	significant
KPNA3	karyopherin subunit alpha 3 [Source:HGNC Symbol;Acc:HGNC:6396]	22.8758	13.1683	0.0359757	-0.792129	1.44399	significant
RFK	riboflavin kinase [Source:HGNC Symbol;Acc:HGNC:30324]	19.0233	13.9851	0.022753	-0.441157	1.64296	significant
UBN1	ubinuclein 1 [Source:HGNC Symbol;Acc:HGNC:12506]	52.3055	24.3954	0.0152245	-1.09721	1.81746	significant
TSR1	TSR1 ribosome maturation factor [Source:HGNC Symbol;Acc:HGNC:25542]	28.4707	14.0137	0.036505	-1.01744	1.43765	significant
SPC24	SPC24 component of NDC80 kinetochore complex [Source:HGNC Symbol;Acc:HGNC:26913]	67.4972	38.4055	0.0453106	-0.811898	1.3438	significant
RPL5P5	ribosomal protein L5 pseudogene 5 [Source:HGNC Symbol;Acc:HGNC:35564]	98.8993	135.613	0.0272247	0.455074	1.56504	significant
RBM38	RNA binding motif protein 38 [Source:HGNC Symbol;Acc:HGNC:15818]	65.3015	137.911	0.0462049	1.07738	1.33531	significant
ZMYM2	zinc finger MYM-type containing 2 [Source:HGNC Symbol;Acc:HGNC:12989]	10.2044	13.7615	0.0245994	0.427822	1.60908	significant
RPRD2	regulation of nuclear pre-mRNA domain containing 2 [Source:HGNC Symbol;Acc:HGNC:29039]	59.9164	26.6316	0.0451003	-1.16681	1.34582	significant
AFG3L2	AFG3 like matrix AAA peptidase subunit 2 [Source:HGNC Symbol;Acc:HGNC:315]	68.3059	34.6725	0.0498832	-0.976175	1.30205	significant
OGFOD3	2-oxoglutarate and iron dependent oxygenase domain containing 3 [Source:HGNC Symbol;Acc:HGNC:26174]	31.2335	18.2598	0.041533	-0.771159	1.38161	significant
GLRX5	glutaredoxin 5 [Source:HGNC Symbol;Acc:HGNC:20134]	130.018	89.3926	0.0246727	-0.539979	1.60778	significant
PRRC2C	proline rich coiled-coil 2C [Source:HGNC Symbol;Acc:HGNC:24903]	112.592	57.398	0.00716348	-0.970807	2.14488	significant
SLC25A6	solute carrier family 25 member 6 [Source:HGNC Symbol;Acc:HGNC:10992]	1424.71	1885.57	0.0393633	0.404312	1.40491	significant
RTN3	reticulon 3 [Source:HGNC Symbol;Acc:HGNC:10469]	156.816	282.313	0.0127684	0.84781	1.89386	significant
HIRA	histone cell cycle regulator [Source:HGNC Symbol;Acc:HGNC:4916]	25.118	11.8427	0.0266516	-1.07833	1.57428	significant
TMSB10P1	thymosin beta 10 pseudogene 1 [Source:HGNC Symbol;Acc:HGNC:41949]	26.3691	10.6527	0.0312818	-1.29962	1.50471	significant
TRAPPC2B	trafficking protein particle complex 2B [Source:HGNC Symbol;Acc:HGNC:10710]	10.2952	5.06881	0.00888203	-1.00801	2.05149	significant
PAGR1	PAXIP1 associated glutamate rich protein 1 [Source:HGNC Symbol;Acc:HGNC:28707]	32.3728	19.7021	0.0179507	-0.713576	1.74592	significant
BOLA2P3	bolA family member 2 pseudogene 3 [Source:HGNC Symbol;Acc:HGNC:51439]	7.65412	14.0417	0.0140995	0.86692	1.8508	significant
ARFGAP1	ADP ribosylation factor GTPase activating protein 1 [Source:HGNC Symbol;Acc:HGNC:15852]	16.0021	4.19805	0.0214038	-1.90549	1.66951	significant
PHF12	PHD finger protein 12 [Source:HGNC Symbol;Acc:HGNC:20816]	20.3652	6.18844	0.0486631	-1.7024	1.3128	significant
DTX4	deltex E3 ubiquitin ligase 4 [Source:HGNC Symbol;Acc:HGNC:29151]	72.7575	42.9218	0.04457	-0.76001	1.35096	significant
AC008915.2	novel transcript	10.5202	2.126	0.0282858	-2.25428	1.54843	significant
SCPEP1	serine carboxypeptidase 1 [Source:HGNC Symbol;Acc:HGNC:29507]	61.4695	10.4906	0.0381336	-2.53943	1.41869	significant
DDB1	damage specific DNA binding protein 1 [Source:HGNC Symbol;Acc:HGNC:2717]	125.279	97.7936	0.0320402	-0.357005	1.4943	significant
AP3S2	adaptor related protein complex 3 subunit sigma 2 [Source:HGNC Symbol;Acc:HGNC:571]	4.36485	11.2672	0.0336765	1.34819	1.47267	significant
PDCD2	programmed cell death 2 [Source:HGNC Symbol;Acc:HGNC:8762]	107.315	89.7119	0.0131688	-0.258215	1.88045	significant
KEAP1	kelch like ECH associated protein 1 [Source:HGNC Symbol;Acc:HGNC:23177]	124.359	68.422	0.0287039	-0.861027	1.54206	significant
U2AF1L5	U2 small nuclear RNA auxiliary factor 1 like 5 [Source:HGNC Symbol;Acc:HGNC:51830]	135.452	79.834	0.0164106	-0.761966	1.78488	significant
RPL35AP7	ribosomal protein L35a pseudogene 7 [Source:HGNC Symbol;Acc:HGNC:36212]	11.3198	30.2257	0.00695012	1.40901	2.15801	significant
BRD8	bromodomain containing 8 [Source:HGNC Symbol;Acc:HGNC:19874]	8.76946	4.62521	0.0166612	-0.908467	1.77829	significant
POLR2K	RNA polymerase II, I and III subunit K [Source:HGNC Symbol;Acc:HGNC:9198]	46.1489	33.8634	0.027889	-0.445438	1.55457	significant
MRRF	mitochondrial ribosome recycling factor [Source:HGNC Symbol;Acc:HGNC:7234]	20.3972	5.79634	0.0247026	-1.79753	1.60726	significant
GNA13	G protein subunit alpha 13 [Source:HGNC Symbol;Acc:HGNC:4381]	24.7606	19.1771	0.00150068	-0.366971	2.82371	significant
RBM19	RNA binding motif protein 19 [Source:HGNC Symbol;Acc:HGNC:29098]	32.1558	17.007	0.0201499	-0.914974	1.69573	significant
JAML	junction adhesion molecule like [Source:HGNC Symbol;Acc:HGNC:19084]	418.197	618.953	0.0109364	0.565537	1.96113	significant
SPON2	spondin 2 [Source:HGNC Symbol;Acc:HGNC:11253]	39.7157	5.97218	0.0123709	-2.71305	1.9076	significant
MSRB1	methionine sulfoxide reductase B1 [Source:HGNC Symbol;Acc:HGNC:14133]	16.6165	7.72873	0.0170542	-1.09442	1.76817	significant
CHFR	checkpoint with forkhead and ring finger domains [Source:HGNC Symbol;Acc:HGNC:20455]	41.5205	29.733	0.0132534	-0.480387	1.87767	significant
ADI1	acireductone dioxygenase 1 [Source:HGNC Symbol;Acc:HGNC:30576]	55.5663	22.9176	0.0139973	-1.27407	1.85396	significant
ASPSCR1	ASPSCR1 tether for SLC2A4, UBX domain containing [Source:HGNC Symbol;Acc:HGNC:13825]	13.5844	22.885	0.0104369	0.748163	1.98143	significant
USP48	ubiquitin specific peptidase 48 [Source:HGNC Symbol;Acc:HGNC:18533]	34.3073	22.9756	0.0229784	-0.576349	1.63868	significant
HMGB1P5	high mobility group box 1 pseudogene 5 [Source:HGNC Symbol;Acc:HGNC:4997]	73.013	25.7561	0.0437531	-1.49963	1.35899	significant
COA5	cytochrome c oxidase assembly factor 5 [Source:HGNC Symbol;Acc:HGNC:33848]	20.9176	36.7671	0.0145828	0.810735	1.83616	significant
EMG1	EMG1 N1-specific pseudouridine methyltransferase [Source:HGNC Symbol;Acc:HGNC:16912]	154.105	87.3155	0.0323884	-0.818886	1.48961	significant
PA2G4	proliferation-associated 2G4 [Source:HGNC Symbol;Acc:HGNC:8550]	305.071	181.497	2.7933e-05	-0.74888	4.55388	significant
OPA3	outer mitochondrial membrane lipid metabolism regulator OPA3 [Source:HGNC Symbol;Acc:HGNC:8142]	25.1896	10.2344	0.0352295	-1.29109	1.45309	significant
AC114801.3	novel pseudogene	12.1496	2.92392	0.00218861	-2.01825	2.65983	significant
DHRS4	dehydrogenase/reductase 4 [Source:HGNC Symbol;Acc:HGNC:16985]	57.9901	32.7473	0.00234986	-0.822515	2.62896	significant
NSFL1C	NSFL1 cofactor [Source:HGNC Symbol;Acc:HGNC:15912]	49.1198	43.5909	0.0289699	-0.171909	1.53805	significant
CNNM3	cyclin and CBS domain divalent metal cation transport mediator 3 [Source:HGNC Symbol;Acc:HGNC:104]	13.9531	22.9316	0.0358778	0.712723	1.44517	significant
ENSG00000288709		27.8037	17.8413	0.043334	-0.637177	1.36317	significant
USP32	ubiquitin specific peptidase 32 [Source:HGNC Symbol;Acc:HGNC:19143]	22.9985	8.55175	0.0124098	-1.41673	1.90624	significant
FANCD2	FA complementation group D2 [Source:HGNC Symbol;Acc:HGNC:3585]	29.6374	17.4467	0.0127043	-0.761077	1.89605	significant
PRKACA	protein kinase cAMP-activated catalytic subunit alpha [Source:HGNC Symbol;Acc:HGNC:9380]	49.9071	42.1023	0.0263077	-0.24481	1.57992	significant
PIK3R3	phosphoinositide-3-kinase regulatory subunit 3 [Source:HGNC Symbol;Acc:HGNC:8981]	20.4083	5.20687	0.0451794	-1.95027	1.34506	significant
AC097448.1	novel transcript, antisense to ARL5A	37.7669	74.4676	0.0293545	0.977613	1.53232	significant
NUDT3	nudix hydrolase 3 [Source:HGNC Symbol;Acc:HGNC:8050]	100.641	63.708	0.00859229	-0.658838	2.06589	significant
ANXA6	annexin A6 [Source:HGNC Symbol;Acc:HGNC:544]	312.014	102.068	0.0198066	-1.61113	1.70319	significant
MRPS2	mitochondrial ribosomal protein S2 [Source:HGNC Symbol;Acc:HGNC:14495]	133.47	102.69	0.0404728	-0.377893	1.39284	significant
ANKRD17	ankyrin repeat domain 17 [Source:HGNC Symbol;Acc:HGNC:23575]	38.6227	24.467	0.0461956	-0.656459	1.3354	significant
ASB6	ankyrin repeat and SOCS box containing 6 [Source:HGNC Symbol;Acc:HGNC:17181]	19.0838	4.84391	0.0145826	-1.95617	1.83617	significant
NSMF	NMDA receptor synaptonuclear signaling and neuronal migration factor [Source:HGNC Symbol;Acc:HGNC:29843]	143.754	286.1	0.0248125	0.992417	1.60533	significant
PPP3R1	protein phosphatase 3 regulatory subunit B, alpha [Source:HGNC Symbol;Acc:HGNC:9317]	209.837	239.063	0.0170937	0.188038	1.76716	significant
SMAD3	SMAD family member 3 [Source:HGNC Symbol;Acc:HGNC:6769]	32.759	11.6202	0.021349	-1.48729	1.67062	significant
MRPS11	mitochondrial ribosomal protein S11 [Source:HGNC Symbol;Acc:HGNC:14050]	97.186	70.967	0.0396665	-0.453052	1.40158	significant
RIOK1	RIO kinase 1 [Source:HGNC Symbol;Acc:HGNC:18656]	19.7797	5.28996	0.0296587	-1.88295	1.52785	significant
CSTF2T	cleavage stimulation factor subunit 2 tau variant [Source:HGNC Symbol;Acc:HGNC:17086]	23.7264	12.6381	0.00350478	-0.903405	2.45534	significant
IFT122	intraflagellar transport 122 [Source:HGNC Symbol;Acc:HGNC:13556]	17.0762	10.1376	0.0103159	-0.746529	1.98649	significant
ING5	inhibitor of growth family member 5 [Source:HGNC Symbol;Acc:HGNC:19421]	35.1896	20.3318	0.0441957	-0.788425	1.35462	significant
MANBA	mannosidase beta [Source:HGNC Symbol;Acc:HGNC:6831]	64.929	28.7792	0.0363661	-1.17105	1.4393	significant
SETD3	SET domain containing 3, actin histidine methyltransferase [Source:HGNC Symbol;Acc:HGNC:20493]	23.6865	11.0399	0.0445445	-1.09441	1.35121	significant
CDH23	cadherin related 23 [Source:HGNC Symbol;Acc:HGNC:13733]	7.7656	26.6257	0.0241161	1.7646	1.61769	significant
TRMT10C	tRNA methyltransferase 10C, mitochondrial RNase P subunit [Source:HGNC Symbol;Acc:HGNC:26022]	34.8418	13.4434	0.0434322	-1.36736	1.36219	significant
WDFY1	WD repeat and FYVE domain containing 1 [Source:HGNC Symbol;Acc:HGNC:20451]	66.6271	18.6015	0.00784771	-1.83512	2.10526	significant
IREB2	iron responsive element binding protein 2 [Source:HGNC Symbol;Acc:HGNC:6115]	97.9227	46.7916	0.0231445	-1.06379	1.63555	significant
RPS17P2	ribosomal protein S17 pseudogene 2 [Source:HGNC Symbol;Acc:HGNC:10398]	90.9602	134.832	0.0197262	0.567344	1.70496	significant
VPS4A	vacuolar protein sorting 4 homolog A [Source:HGNC Symbol;Acc:HGNC:13488]	130.453	113.93	0.0098081	-0.195229	2.00841	significant
NPRL2	NPR2 like, GATOR1 complex subunit [Source:HGNC Symbol;Acc:HGNC:24969]	6.9151	8.91631	0.00679276	0.362072	2.16795	significant
HSBP1	heat shock factor binding protein 1 [Source:HGNC Symbol;Acc:HGNC:5203]	95.416	57.2748	0.0138252	-0.735326	1.85933	significant
BORCS7	BLOC-1 related complex subunit 7 [Source:HGNC Symbol;Acc:HGNC:23516]	24.8132	19.9171	0.0420897	-0.315678	1.37582	significant
AC007688.2	ribosomal protein S6 (RPS6) pseudogene	281.507	356.987	0.0418879	0.342591	1.37791	significant
PSMC4	proteasome 26S subunit, ATPase 4 [Source:HGNC Symbol;Acc:HGNC:9551]	32.3522	50.1489	0.014467	0.630776	1.83962	significant
FANCI	FA complementation group I [Source:HGNC Symbol;Acc:HGNC:25568]	117.871	76.4493	0.0340355	-0.623977	1.46807	significant
CPD	carboxypeptidase D [Source:HGNC Symbol;Acc:HGNC:2301]	16.3596	4.21695	0.00227277	-1.93085	2.64344	significant
DNAAF5	dynein axonemal assembly factor 5 [Source:HGNC Symbol;Acc:HGNC:26013]	83.8244	21.6235	0.00975203	-1.94983	2.01091	significant
CARM1	coactivator associated arginine methyltransferase 1 [Source:HGNC Symbol;Acc:HGNC:23393]	127.161	75.135	0.027792	-0.758313	1.55608	significant
ZNF480	zinc finger protein 480 [Source:HGNC Symbol;Acc:HGNC:23305]	49.7152	23.8914	0.0257865	-1.05407	1.58861	significant
EIF4BP3	eukaryotic translation initiation factor 4B pseudogene 3 [Source:HGNC Symbol;Acc:HGNC:37936]	13.4902	6.9888	0.0226024	-0.938949	1.64585	significant
IQCG	IQ motif containing G [Source:HGNC Symbol;Acc:HGNC:25251]	3.10406	8.6914	0.0359599	1.45619	1.44418	significant
SIAH1	siah E3 ubiquitin protein ligase 1 [Source:HGNC Symbol;Acc:HGNC:10857]	11.3709	3.49562	0.0385313	-1.67366	1.41419	significant
NCOR2	nuclear receptor corepressor 2 [Source:HGNC Symbol;Acc:HGNC:7673]	139.786	93.564	0.0250138	-0.578689	1.60182	significant
SLC7A7	solute carrier family 7 member 7 [Source:HGNC Symbol;Acc:HGNC:11065]	2.51044	17.4494	0.0367738	2.74906	1.43446	significant
BLM	BLM RecQ like helicase [Source:HGNC Symbol;Acc:HGNC:1058]	56.9656	22.2494	0.0312104	-1.35239	1.5057	significant
CLTA	clathrin light chain A [Source:HGNC Symbol;Acc:HGNC:2090]	387.942	311.951	0.00122559	-0.31443	2.91166	significant
CD320	CD320 molecule [Source:HGNC Symbol;Acc:HGNC:16692]	15.7356	4.02334	0.0272653	-1.94129	1.56439	significant
FARSA	phenylalanyl-tRNA synthetase subunit alpha [Source:HGNC Symbol;Acc:HGNC:3592]	47.9427	18.619	0.0455879	-1.35982	1.34115	significant
DNPEP	aspartyl aminopeptidase [Source:HGNC Symbol;Acc:HGNC:2981]	73.7591	34.3318	0.0175019	-1.10103	1.75692	significant
ZBED4	zinc finger BED-type containing 4 [Source:HGNC Symbol;Acc:HGNC:20721]	36.5604	13.4472	0.00500611	-1.43623	2.3005	significant
ANAPC13	anaphase promoting complex subunit 13 [Source:HGNC Symbol;Acc:HGNC:24540]	23.3862	8.66744	0.0113781	-1.42158	1.94393	significant
JSRP1	junctional sarcoplasmic reticulum protein 1 [Source:HGNC Symbol;Acc:HGNC:24963]	25.9987	9.49797	0.0101588	-1.44318	1.99316	significant
LINC01278	long intergenic non-protein coding RNA 1278 [Source:HGNC Symbol;Acc:HGNC:28090]	25.8151	7.24256	0.0377926	-1.81944	1.42259	significant
STIL	STIL centriolar assembly protein [Source:HGNC Symbol;Acc:HGNC:10879]	3.05298	7.64593	0.0162158	1.29672	1.79006	significant
BAZ1B	bromodomain adjacent to zinc finger domain 1B [Source:HGNC Symbol;Acc:HGNC:961]	29.6868	9.21912	0.0316715	-1.67641	1.49933	significant
ZFP91	ZFP91 zinc finger protein, atypical E3 ubiquitin ligase [Source:HGNC Symbol;Acc:HGNC:14983]	156.563	114.208	0.0349558	-0.454745	1.45648	significant
LTBP3	latent transforming growth factor beta binding protein 3 [Source:HGNC Symbol;Acc:HGNC:6716]	17.3938	12.0099	0.00496525	-0.530657	2.30406	significant
UBQLN4	ubiquilin 4 [Source:HGNC Symbol;Acc:HGNC:1237]	18.1214	9.06574	0.0359684	-0.991309	1.44408	significant
WRAP53	WD repeat containing antisense to TP53 [Source:HGNC Symbol;Acc:HGNC:25522]	19.1044	7.69988	0.0173764	-1.29991	1.76004	significant
DYNC1I2P1	dynein cytoplasmic 1 intermediate chain 2 pseudogene 1 [Source:HGNC Symbol;Acc:HGNC:45012]	10.1101	15.4251	0.0439481	0.604606	1.35706	significant
HNRNPH3	heterogeneous nuclear ribonucleoprotein H3 [Source:HGNC Symbol;Acc:HGNC:5043]	63.5985	27.1019	0.0159499	-1.22755	1.79724	significant
NDUFA5	NADH:ubiquinone oxidoreductase subunit A5 [Source:HGNC Symbol;Acc:HGNC:7688]	84.6786	64.4569	0.0177667	-0.39313	1.75039	significant
EIF4E2	eukaryotic translation initiation factor 4E family member 2 [Source:HGNC Symbol;Acc:HGNC:3293]	78.6238	30.1941	0.0109435	-1.37776	1.96084	significant
CAMK2G	calcium/calmodulin dependent protein kinase II gamma [Source:HGNC Symbol;Acc:HGNC:1463]	22.0588	6.27631	0.0494741	-1.79709	1.30562	significant
DLGAP1-AS1	DLGAP1 antisense RNA 1 [Source:HGNC Symbol;Acc:HGNC:31676]	2.40663	12.7374	0.0233928	2.35653	1.63092	significant
ESYT2	extended synaptotagmin 2 [Source:HGNC Symbol;Acc:HGNC:22211]	123.217	54.6825	0.0272625	-1.17059	1.56443	significant
RPL36AP26	ribosomal protein L36a pseudogene 26 [Source:HGNC Symbol;Acc:HGNC:36758]	8.15507	3.42278	0.039479	-1.22857	1.40363	significant
CDKN1C	cyclin dependent kinase inhibitor 1C [Source:HGNC Symbol;Acc:HGNC:1786]	7.47846	3.64769	0.0375104	-1.01591	1.42585	significant
PAAF1	proteasomal ATPase associated factor 1 [Source:HGNC Symbol;Acc:HGNC:25687]	7.33643	18.6656	0.0117724	1.33541	1.92914	significant
LMNB1	lamin B1 [Source:HGNC Symbol;Acc:HGNC:6637]	396.246	254.985	0.0315649	-0.635783	1.5008	significant
YWHAQ	tyrosine 3-monooxygenase/tryptophan 5-monooxygenase activation protein theta [Source:HGNC Symbol;Acc:HGNC:12854]	217.686	154.67	0.0171486	-0.492785	1.76577	significant
TMSB10	thymosin beta 10 [Source:HGNC Symbol;Acc:HGNC:11879]	3194.83	2486.98	0.0107083	-0.361334	1.97028	significant
ATP5MGP2	ATP synthase membrane subunit g pseudogene 2 [Source:HGNC Symbol;Acc:HGNC:13215]	19.7813	12.2286	0.0331924	-0.689409	1.47896	significant
CENPM	centromere protein M [Source:HGNC Symbol;Acc:HGNC:18352]	48.466	23.708	0.00826586	-1.0285	2.08271	significant
PFDN1	prefoldin subunit 1 [Source:HGNC Symbol;Acc:HGNC:8866]	57.676	35.8346	0.0111159	-0.685096	1.95405	significant
PML	PML nuclear body scaffold [Source:HGNC Symbol;Acc:HGNC:9113]	45.512	25.3705	0.0166678	-0.840587	1.77812	significant
ALG12	ALG12 alpha-1,6-mannosyltransferase [Source:HGNC Symbol;Acc:HGNC:19358]	25.9462	15.3246	0.0120522	-0.755843	1.91894	significant
EAF2	ELL associated factor 2 [Source:HGNC Symbol;Acc:HGNC:23115]	84.5915	38.6568	0.0422848	-1.12777	1.37382	significant
EEF1DP1	eukaryotic translation elongation factor 1 delta pseudogene 1 [Source:HGNC Symbol;Acc:HGNC:32474]	23.7056	35.199	0.0408383	0.568328	1.38893	significant
HIF1AN	hypoxia inducible factor 1 subunit alpha inhibitor [Source:HGNC Symbol;Acc:HGNC:17113]	52.3172	35.7858	0.0277667	-0.546626	1.55648	significant
NLRP12	NLR family pyrin domain containing 12 [Source:HGNC Symbol;Acc:HGNC:22938]	3.20622	8.14104	0.0122032	1.31764	1.91353	significant
MPND	MPN domain containing [Source:HGNC Symbol;Acc:HGNC:25934]	87.0084	55.3624	0.0176044	-0.651301	1.75438	significant
ADAM17	ADAM metallopeptidase domain 17 [Source:HGNC Symbol;Acc:HGNC:195]	26.2253	13.5464	0.0274722	-0.94793	1.56111	significant
LRRC8C	leucine rich repeat containing 8 VRAC subunit C [Source:HGNC Symbol;Acc:HGNC:25075]	118.421	78.6091	0.0457858	-0.590535	1.33927	significant
ZNF420	zinc finger protein 420 [Source:HGNC Symbol;Acc:HGNC:20649]	16.9436	8.22139	0.0315715	-1.03433	1.5007	significant
SNRPFP1	small nuclear ribonucleoprotein polypeptide F pseudogene 1 [Source:HGNC Symbol;Acc:HGNC:16551]	63.6942	22.4552	0.0303315	-1.49996	1.51811	significant
PLEKHA2	pleckstrin homology domain containing A2 [Source:HGNC Symbol;Acc:HGNC:14336]	35.772	24.4029	0.0477211	-0.549906	1.32129	significant
EBPL	EBP like [Source:HGNC Symbol;Acc:HGNC:18061]	52.7702	29.3862	0.00898934	-0.842414	2.04627	significant
NPEPPS	aminopeptidase puromycin sensitive [Source:HGNC Symbol;Acc:HGNC:7900]	22.4561	14.5619	0.00063761	-0.621446	3.19544	significant
PET100	PET100 cytochrome c oxidase chaperone [Source:HGNC Symbol;Acc:HGNC:40038]	82.1687	49.5258	0.0353039	-0.729252	1.45218	significant
MBD1	methyl-CpG binding domain protein 1 [Source:HGNC Symbol;Acc:HGNC:6916]	33.2937	21.0605	0.0248932	-0.658205	1.60392	significant
PHETA1	PH domain containing endocytic trafficking adaptor 1 [Source:HGNC Symbol;Acc:HGNC:26509]	87.6548	27.6485	0.013048	-1.66107	1.88446	significant
TAF13	TATA-box binding protein associated factor 13 [Source:HGNC Symbol;Acc:HGNC:11546]	34.6567	21.009	0.0413923	-0.719434	1.38308	significant
HNRNPA0	heterogeneous nuclear ribonucleoprotein A0 [Source:HGNC Symbol;Acc:HGNC:5030]	302.121	226.815	0.0485523	-0.413448	1.31379	significant
CEP44	centrosomal protein 44 [Source:HGNC Symbol;Acc:HGNC:29356]	10.1929	24.6014	0.0384157	1.26294	1.41549	significant
TPD52L2	TPD52 like 2 [Source:HGNC Symbol;Acc:HGNC:12007]	165.545	121.908	0.011869	-0.441121	1.92559	significant
MCM5	minichromosome maintenance complex component 5 [Source:HGNC Symbol;Acc:HGNC:6948]	183.179	69.3685	0.0183347	-1.39961	1.73673	significant
POLR2J	RNA polymerase II subunit J [Source:HGNC Symbol;Acc:HGNC:9197]	80.8242	96.111	0.0272978	0.24963	1.56387	significant
VARS1	valyl-tRNA synthetase 1 [Source:HGNC Symbol;Acc:HGNC:12651]	32.3185	23.0835	0.0414794	-0.483722	1.38217	significant
SEMA4A	semaphorin 4A [Source:HGNC Symbol;Acc:HGNC:10729]	105.904	71.2105	0.000773959	-0.571929	3.11128	significant
ENSG00000292332		34.3201	67.1875	0.0283088	0.967086	1.54808	significant
DYNC1LI2	dynein cytoplasmic 1 light intermediate chain 2 [Source:HGNC Symbol;Acc:HGNC:2966]	56.8144	33.7301	0.0426872	-0.750485	1.3697	significant
SLX4IP	SLX4 interacting protein [Source:HGNC Symbol;Acc:HGNC:16225]	12.3763	41.0768	0.0115379	1.72264	1.93787	significant
XPO4	exportin 4 [Source:HGNC Symbol;Acc:HGNC:17796]	2.34599	9.46536	0.0354395	1.9674	1.45051	significant
DDX49	DEAD-box helicase 49 [Source:HGNC Symbol;Acc:HGNC:18684]	94.8412	49.503	0.0435693	-0.936607	1.36082	significant
STX3	syntaxin 3 [Source:HGNC Symbol;Acc:HGNC:11438]	72.4169	38.2521	0.0215251	-0.919012	1.66705	significant
COPRS	coordinator of PRMT5 and differentiation stimulator [Source:HGNC Symbol;Acc:HGNC:28848]	25.3957	5.39672	0.0185314	-2.21361	1.73209	significant
RALB	RAS like proto-oncogene B [Source:HGNC Symbol;Acc:HGNC:9840]	50.1577	12.6104	0.0287989	-1.98333	1.54062	significant
UCHL3	ubiquitin C-terminal hydrolase L3 [Source:HGNC Symbol;Acc:HGNC:12515]	21.4824	6.70591	0.0323702	-1.665	1.48985	significant
MOV10	Mov10 RISC complex RNA helicase [Source:HGNC Symbol;Acc:HGNC:7200]	45.3107	51.1189	0.0472914	0.173643	1.32522	significant
EMID1	EMI domain containing 1 [Source:HGNC Symbol;Acc:HGNC:18036]	17.713	9.74928	0.0385678	-0.854838	1.41378	significant
SF3B2	splicing factor 3b subunit 2 [Source:HGNC Symbol;Acc:HGNC:10769]	204.747	107.881	0.0155247	-0.923771	1.80898	significant
RFX5-AS1	RFX5 antisense RNA 1 [Source:HGNC Symbol;Acc:HGNC:40503]	50.2163	19.4296	0.0390004	-1.36536	1.40893	significant
NIP7	nucleolar pre-rRNA processing protein NIP7 [Source:HGNC Symbol;Acc:HGNC:24328]	23.3479	19.8038	0.0250547	-0.236412	1.60111	significant
EXOSC4	exosome component 4 [Source:HGNC Symbol;Acc:HGNC:18189]	16.5335	19.388	0.0223426	0.2285	1.65087	significant
ZC3HC1	zinc finger C3HC-type containing 1 [Source:HGNC Symbol;Acc:HGNC:29913]	20.6318	11.8979	0.0287418	-0.789061	1.54149	significant
NHP2	NHP2 ribonucleoprotein [Source:HGNC Symbol;Acc:HGNC:14377]	89.5126	61.6511	0.00995118	-0.537237	2.00213	significant
TATDN2	TatD DNase domain containing 2 [Source:HGNC Symbol;Acc:HGNC:28988]	58.5935	34.5881	0.0473205	-0.75876	1.32495	significant
FAM214B	family with sequence similarity 214 member B [Source:HGNC Symbol;Acc:HGNC:25666]	8.3689	4.34505	0.00488434	-0.929976	2.31119	significant
LYPLAL1	lysophospholipase like 1 [Source:HGNC Symbol;Acc:HGNC:20440]	7.7354	18.1227	0.0351087	1.21766	1.45459	significant
HSP90AA2P	heat shock protein 90 alpha family class A member 2, pseudogene [Source:HGNC Symbol;Acc:HGNC:5256]	87.7991	40.9136	0.0486973	-1.09975	1.3125	significant
NUCKS1	nuclear casein kinase and cyclin dependent kinase substrate 1 [Source:HGNC Symbol;Acc:HGNC:29923]	265.066	200.574	0.031085	-0.402045	1.50745	significant
AFF4	AF4/FMR2 family member 4 [Source:HGNC Symbol;Acc:HGNC:17869]	23.0083	7.1622	0.0206439	-1.66993	1.68521	significant
TRAF2	TNF receptor associated factor 2 [Source:HGNC Symbol;Acc:HGNC:12032]	21.7488	16.655	0.047548	-0.382959	1.32287	significant
MLH1	mutL homolog 1 [Source:HGNC Symbol;Acc:HGNC:7127]	36.05	51.4595	0.0300521	0.512243	1.52213	significant
TMEM251	transmembrane protein 251 [Source:HGNC Symbol;Acc:HGNC:20218]	14.3408	4.4192	0.0332098	-1.67602	1.47873	significant
SRSF5	serine and arginine rich splicing factor 5 [Source:HGNC Symbol;Acc:HGNC:10787]	116.728	77.8591	0.00632592	-0.583593	2.19888	significant
TMEM104	transmembrane protein 104 [Source:HGNC Symbol;Acc:HGNC:25984]	56.9069	16.5836	0.00513344	-1.77271	2.28959	significant
STMN1	stathmin 1 [Source:HGNC Symbol;Acc:HGNC:6510]	607.44	307.211	0.046022	-0.983282	1.33703	significant
PTK2	protein tyrosine kinase 2 [Source:HGNC Symbol;Acc:HGNC:9611]	58.1468	80.4901	0.0392476	0.468423	1.40619	significant
SCO2	synthesis of cytochrome C oxidase 2 [Source:HGNC Symbol;Acc:HGNC:10604]	30.0875	19.6922	0.0326196	-0.609022	1.48652	significant
PRKAA1	protein kinase AMP-activated catalytic subunit alpha 1 [Source:HGNC Symbol;Acc:HGNC:9376]	36.1537	69.2795	0.00413559	0.93638	2.38346	significant
CASP2	caspase 2 [Source:HGNC Symbol;Acc:HGNC:1503]	148.589	113.47	0.0418913	-0.388724	1.37788	significant
C2orf68	chromosome 2 open reading frame 68 [Source:HGNC Symbol;Acc:HGNC:34353]	96.6754	47.3192	0.0307526	-1.02917	1.51212	significant
SERBP1	SERPINE1 mRNA binding protein 1 [Source:HGNC Symbol;Acc:HGNC:17860]	228.613	153.494	0.00573173	-0.574416	2.24171	significant
PRPS2	phosphoribosyl pyrophosphate synthetase 2 [Source:HGNC Symbol;Acc:HGNC:9465]	46.4983	33.3179	0.042422	-0.479656	1.37241	significant
HECTD1	HECT domain E3 ubiquitin protein ligase 1 [Source:HGNC Symbol;Acc:HGNC:20157]	32.3999	9.40014	0.00701718	-1.77442	2.15384	significant
UPF2	UPF2 regulator of nonsense mediated mRNA decay [Source:HGNC Symbol;Acc:HGNC:17854]	44.2735	19.1041	0.000432192	-1.20828	3.36432	significant
TMEM11	transmembrane protein 11 [Source:HGNC Symbol;Acc:HGNC:16823]	107.943	61.8221	0.0199624	-0.803086	1.69979	significant
CEBPZ	CCAAT enhancer binding protein zeta [Source:HGNC Symbol;Acc:HGNC:24218]	19.9265	6.3718	0.0328396	-1.62967	1.4836	significant
MYH9	myosin heavy chain 9 [Source:HGNC Symbol;Acc:HGNC:7579]	175.751	88.1582	0.0397674	-0.994549	1.40047	significant
FUNDC2	FUN14 domain containing 2 [Source:HGNC Symbol;Acc:HGNC:24925]	50.6697	27.9638	0.028608	-0.85526	1.54351	significant
HTRA2	HtrA serine peptidase 2 [Source:HGNC Symbol;Acc:HGNC:14348]	59.6994	80.2502	0.00630751	0.426169	2.20014	significant
SLC27A4	solute carrier family 27 member 4 [Source:HGNC Symbol;Acc:HGNC:10998]	16.698	11.3414	0.01386	-0.554028	1.85824	significant
TMED9	transmembrane p24 trafficking protein 9 [Source:HGNC Symbol;Acc:HGNC:24878]	344.332	277.919	0.0113224	-0.309033	1.94606	significant
GPR18	G protein-coupled receptor 18 [Source:HGNC Symbol;Acc:HGNC:4472]	21.5221	13.9159	0.0395256	-0.625449	1.40312	significant
GRK2	G protein-coupled receptor kinase 2 [Source:HGNC Symbol;Acc:HGNC:289]	652.784	340.087	0.0014644	-0.940496	2.83434	significant
SREBF2	sterol regulatory element binding transcription factor 2 [Source:HGNC Symbol;Acc:HGNC:11290]	187.802	136.221	0.0294264	-0.462974	1.53126	significant
ENSG00000290746		36.3655	8.32684	0.00747715	-2.11347	2.12626	significant
NINJ1	ninjurin 1 [Source:HGNC Symbol;Acc:HGNC:7824]	27.8948	37.6416	0.0104183	0.430996	1.9822	significant
ALCAM	activated leukocyte cell adhesion molecule [Source:HGNC Symbol;Acc:HGNC:400]	30.2009	18.2961	0.0057867	-0.719956	2.23757	significant
UQCRC1	ubiquinol-cytochrome c reductase core protein 1 [Source:HGNC Symbol;Acc:HGNC:12585]	247.199	194.441	0.0494273	-0.346183	1.30603	significant
FAM89B	family with sequence similarity 89 member B [Source:HGNC Symbol;Acc:HGNC:16708]	171.503	100.869	0.00957211	-0.765159	2.01899	significant
EEF1AKMT2	EEF1A lysine methyltransferase 2 [Source:HGNC Symbol;Acc:HGNC:33787]	3.92435	10.541	0.0409263	1.4028	1.388	significant
PRELID1P1	PRELID1 pseudogene 1 [Source:HGNC Symbol;Acc:HGNC:43886]	29.8305	17.3675	0.0217445	-0.776945	1.66265	significant
PLOD3	procollagen-lysine,2-oxoglutarate 5-dioxygenase 3 [Source:HGNC Symbol;Acc:HGNC:9083]	56.7724	27.9388	0.0464306	-1.02031	1.3332	significant
SERPING1	serpin family G member 1 [Source:HGNC Symbol;Acc:HGNC:1228]	13.2428	6.10677	0.046418	-1.10415	1.33331	significant
ING4	inhibitor of growth family member 4 [Source:HGNC Symbol;Acc:HGNC:19423]	29.7398	46.6005	0.0386686	0.6462	1.41264	significant
SMIM29	small integral membrane protein 29 [Source:HGNC Symbol;Acc:HGNC:1340]	23.7774	20.9361	0.0390905	-0.182776	1.40793	significant
NOLC1	nucleolar and coiled-body phosphoprotein 1 [Source:HGNC Symbol;Acc:HGNC:15608]	23.1613	7.57798	0.037556	-1.59913	1.42532	significant
SLC4A2	solute carrier family 4 member 2 [Source:HGNC Symbol;Acc:HGNC:11028]	16.2067	37.4785	0.00344378	1.20444	2.46297	significant
FUCA1	alpha-L-fucosidase 1 [Source:HGNC Symbol;Acc:HGNC:4006]	54.4906	17.6579	0.0134127	-1.62019	1.87248	significant
DHX30	DExH-box helicase 30 [Source:HGNC Symbol;Acc:HGNC:16716]	73.5822	40.7891	0.00329288	-0.8496	2.48242	significant
AACS	acetoacetyl-CoA synthetase [Source:HGNC Symbol;Acc:HGNC:21298]	86.9845	56.4857	0.0396573	-0.621978	1.40168	significant
ITGAL	integrin subunit alpha L [Source:HGNC Symbol;Acc:HGNC:6148]	261.119	303.317	0.0457545	0.216044	1.33957	significant
LSM3	LSM3 homolog, U6 small nuclear RNA and mRNA degradation associated [Source:HGNC Symbol;Acc:HGNC:17874]	176.83	122.122	0.0357931	-0.533666	1.4462	significant
UBALD1	UBA like domain containing 1 [Source:HGNC Symbol;Acc:HGNC:29576]	61.2604	45.3188	0.035077	-0.434017	1.45498	significant
TMEM97	transmembrane protein 97 [Source:HGNC Symbol;Acc:HGNC:28106]	66.334	28.2391	0.0447756	-1.22913	1.34896	significant
MRTFA	myocardin related transcription factor A [Source:HGNC Symbol;Acc:HGNC:14334]	125.768	73.2785	0.00749909	-0.778481	2.12499	significant
ARMT1	acidic residue methyltransferase 1 [Source:HGNC Symbol;Acc:HGNC:17872]	12.1289	35.9643	0.0176984	1.56027	1.75207	significant
AC093673.1	novel transcript	11.8528	7.44612	0.0363285	-0.663542	1.43975	significant
UBE2A	ubiquitin conjugating enzyme E2 A [Source:HGNC Symbol;Acc:HGNC:12472]	42.636	24.8112	0.000280684	-0.77866	3.55178	significant
FUNDC1	FUN14 domain containing 1 [Source:HGNC Symbol;Acc:HGNC:28746]	16.6884	5.27482	0.0110813	-1.64317	1.95541	significant
SF3B3	splicing factor 3b subunit 3 [Source:HGNC Symbol;Acc:HGNC:10770]	73.6574	32.4771	0.0365246	-1.17893	1.43741	significant
DDX21	DExD-box helicase 21 [Source:HGNC Symbol;Acc:HGNC:2744]	99.3708	51.3239	0.0209073	-0.951834	1.6797	significant
SNRPF	small nuclear ribonucleoprotein polypeptide F [Source:HGNC Symbol;Acc:HGNC:11162]	746.935	657.365	0.045676	-0.184263	1.34031	significant
DNAJA2	DnaJ heat shock protein family (Hsp40) member A2 [Source:HGNC Symbol;Acc:HGNC:14884]	43.8059	57.2947	0.0135318	0.386503	1.86864	significant
UBE2G2	ubiquitin conjugating enzyme E2 G2 [Source:HGNC Symbol;Acc:HGNC:12483]	62.2322	34.6535	0.00571287	-0.842819	2.24315	significant
EDEM2	ER degradation enhancing alpha-mannosidase like protein 2 [Source:HGNC Symbol;Acc:HGNC:15877]	34.7683	21.479	0.00259768	-0.692291	2.58542	significant
LASP1	LIM and SH3 protein 1 [Source:HGNC Symbol;Acc:HGNC:6513]	187.495	118.661	0.0260391	-0.659561	1.58437	significant
JARID2	jumonji and AT-rich interaction domain containing 2 [Source:HGNC Symbol;Acc:HGNC:6196]	35.5491	12.4672	0.0411171	-1.5042	1.38598	significant
FUT7	fucosyltransferase 7 [Source:HGNC Symbol;Acc:HGNC:4018]	9.22901	16.8122	0.0452321	0.858272	1.34455	significant
AC147067.1	novel transcript	11.2686	12.7436	0.0347943	0.175991	1.45849	significant
CITED4	Cbp/p300 interacting transactivator with Glu/Asp rich carboxy-terminal domain 4 [Source:HGNC Symbol;Acc:HGNC:18696]	115.883	64.105	0.0101007	-0.853157	1.99565	significant
HNRNPAB	heterogeneous nuclear ribonucleoprotein A/B [Source:HGNC Symbol;Acc:HGNC:5034]	174.675	83.6504	0.0314511	-1.06133	1.50236	significant
GCNT1	glucosaminyl (N-acetyl) transferase 1 [Source:HGNC Symbol;Acc:HGNC:4203]	83.351	33.0126	0.0414977	-1.33355	1.38198	significant
VPS53	VPS53 subunit of GARP complex [Source:HGNC Symbol;Acc:HGNC:25608]	21.3994	10.6917	0.0284723	-0.994367	1.54558	significant
WBP11	WW domain binding protein 11 [Source:HGNC Symbol;Acc:HGNC:16461]	42.1446	25.2825	0.0148378	-0.734934	1.82863	significant
SKI	SKI proto-oncogene [Source:HGNC Symbol;Acc:HGNC:10896]	33.3864	12.2674	0.0114977	-1.43703	1.93939	significant
POLR3A	RNA polymerase III subunit A [Source:HGNC Symbol;Acc:HGNC:30074]	30.4243	12.1091	0.00144975	-1.322	2.83871	significant
TMEM159	transmembrane protein 159 [Source:HGNC Symbol;Acc:HGNC:30136]	3.94347	2.14489	0.0144764	-0.848947	1.83934	significant
APMAP	adipocyte plasma membrane associated protein [Source:HGNC Symbol;Acc:HGNC:13238]	140.74	66.3454	0.0180919	-1.08381	1.74252	significant
DDX27	DEAD-box helicase 27 [Source:HGNC Symbol;Acc:HGNC:15837]	8.09456	34.8698	0.0085682	2.09337	2.06711	significant
EIF1AX	eukaryotic translation initiation factor 1A X-linked [Source:HGNC Symbol;Acc:HGNC:3250]	140.385	78.3791	0.00980131	-0.840038	2.00872	significant
MRPS34	mitochondrial ribosomal protein S34 [Source:HGNC Symbol;Acc:HGNC:16618]	149.022	115.312	0.0155857	-0.369698	1.80727	significant
RBBP6	RB binding protein 6, ubiquitin ligase [Source:HGNC Symbol;Acc:HGNC:9889]	29.4509	8.35842	0.00784472	-1.80474	2.10542	significant
PKP4	plakophilin 4 [Source:HGNC Symbol;Acc:HGNC:9026]	7.8375	17.8388	0.000985447	1.17633	3.00637	significant
DDX23	DEAD-box helicase 23 [Source:HGNC Symbol;Acc:HGNC:17347]	89.768	61.8081	0.0486628	-0.53768	1.3128	significant
ZNF271P	zinc finger protein 271, pseudogene [Source:HGNC Symbol;Acc:HGNC:13065]	50.5248	34.5381	0.0199961	-0.547485	1.69905	significant
PDE4DIP	phosphodiesterase 4D interacting protein [Source:HGNC Symbol;Acc:HGNC:15580]	22.0571	5.84408	0.0289708	-1.89824	1.53804	significant
ILF3	interleukin enhancer binding factor 3 [Source:HGNC Symbol;Acc:HGNC:6038]	132.731	50.2154	0.0163982	-1.40053	1.7852	significant
PABPC1	poly(A) binding protein cytoplasmic 1 [Source:HGNC Symbol;Acc:HGNC:8554]	1284.95	1047.26	0.0450038	-0.295071	1.34675	significant
ARHGDIB	Rho GDP dissociation inhibitor beta [Source:HGNC Symbol;Acc:HGNC:679]	1445.87	893.626	0.0284168	-0.694133	1.54643	significant
UBP1	upstream binding protein 1 [Source:HGNC Symbol;Acc:HGNC:12507]	35.0958	10.4882	0.0411955	-1.73295	1.38515	significant
NMRAL1	NmrA like redox sensor 1 [Source:HGNC Symbol;Acc:HGNC:24987]	22.1671	12.6883	0.0490044	-0.800087	1.30977	significant
DBI	diazepam binding inhibitor, acyl-CoA binding protein [Source:HGNC Symbol;Acc:HGNC:2690]	322.513	133.033	0.0329485	-1.27694	1.48216	significant
NSD2	nuclear receptor binding SET domain protein 2 [Source:HGNC Symbol;Acc:HGNC:12766]	154.519	79.0377	0.036809	-0.966282	1.43405	significant
DCAF6	DDB1 and CUL4 associated factor 6 [Source:HGNC Symbol;Acc:HGNC:30002]	54.0897	33.6809	0.0289941	-0.681812	1.53769	significant
MLKL	mixed lineage kinase domain like pseudokinase [Source:HGNC Symbol;Acc:HGNC:26617]	5.51227	3.87635	0.0259223	-0.497141	1.58633	significant
VPS26A	VPS26, retromer complex component A [Source:HGNC Symbol;Acc:HGNC:12711]	31.2897	15.4315	0.0418655	-1.01509	1.37814	significant
CIZ1	CDKN1A interacting zinc finger protein 1 [Source:HGNC Symbol;Acc:HGNC:16744]	33.4996	14.7992	0.0117556	-1.17321	1.92975	significant
RAB11B	RAB11B, member RAS oncogene family [Source:HGNC Symbol;Acc:HGNC:9761]	74.8941	44.4759	0.0062123	-0.750514	2.20675	significant
CEP350	centrosomal protein 350 [Source:HGNC Symbol;Acc:HGNC:24238]	15.6752	7.39218	0.0439926	-1.0742	1.35662	significant
DONSON	DNA replication fork stabilization factor DONSON [Source:HGNC Symbol;Acc:HGNC:2993]	46.4263	32.0249	0.0207487	-0.534355	1.68301	significant
HNRNPK	heterogeneous nuclear ribonucleoprotein K [Source:HGNC Symbol;Acc:HGNC:5044]	564.823	406.262	0.0051308	-0.475289	2.28981	significant
EMC10	ER membrane protein complex subunit 10 [Source:HGNC Symbol;Acc:HGNC:27609]	94.4891	51.0187	0.0348385	-0.887824	1.45794	significant
GSTO3P	glutathione S-transferase omega 3, pseudogene [Source:HGNC Symbol;Acc:HGNC:23065]	9.14779	2.44395	0.0395276	-1.86204	1.4031	significant
MYBL2	MYB proto-oncogene like 2 [Source:HGNC Symbol;Acc:HGNC:7548]	97.2947	36.6829	0.00886306	-1.40481	2.05242	significant
TAF11	TATA-box binding protein associated factor 11 [Source:HGNC Symbol;Acc:HGNC:11544]	34.955	22.6964	0.00133181	-0.620812	2.87556	significant
MRPS15	mitochondrial ribosomal protein S15 [Source:HGNC Symbol;Acc:HGNC:14504]	56.3162	72.6958	0.0316279	0.367745	1.49993	significant
RBM10	RNA binding motif protein 10 [Source:HGNC Symbol;Acc:HGNC:9896]	59.527	30.5749	0.00459898	-0.958908	2.33734	significant
PLCB2	phospholipase C beta 2 [Source:HGNC Symbol;Acc:HGNC:9055]	88.9758	42.7278	0.00653719	-1.05649	2.18461	significant
GCDH	glutaryl-CoA dehydrogenase [Source:HGNC Symbol;Acc:HGNC:4189]	63.217	30.1326	0.0037823	-1.06649	2.42224	significant
LCP2	lymphocyte cytosolic protein 2 [Source:HGNC Symbol;Acc:HGNC:6529]	90.5405	37.11	0.000164124	-1.28446	3.78483	significant
DENND4A	DENN domain containing 4A [Source:HGNC Symbol;Acc:HGNC:24321]	25.2823	18.0349	0.0138295	-0.485059	1.85919	significant
UMPS	uridine monophosphate synthetase [Source:HGNC Symbol;Acc:HGNC:12563]	24.9248	14.4387	0.0304476	-0.78346	1.51645	significant
HAUS2	HAUS augmin like complex subunit 2 [Source:HGNC Symbol;Acc:HGNC:25530]	7.04923	2.84732	0.034126	-1.27838	1.46691	significant
ENY2	ENY2 transcription and export complex 2 subunit [Source:HGNC Symbol;Acc:HGNC:24449]	53.4245	27.0842	0.0410046	-0.977434	1.38717	significant
PRMT1	protein arginine methyltransferase 1 [Source:HGNC Symbol;Acc:HGNC:5187]	223.405	113.172	0.0168579	-0.980516	1.7732	significant
HSP90B2P	heat shock protein 90 beta family member 2, pseudogene [Source:HGNC Symbol;Acc:HGNC:12099]	13.9304	6.35159	0.0453959	-1.12083	1.34298	significant
PURA	purine rich element binding protein A [Source:HGNC Symbol;Acc:HGNC:9701]	31.5845	15.6511	0.0349274	-1.00833	1.45683	significant
CPNE2	copine 2 [Source:HGNC Symbol;Acc:HGNC:2315]	13.4597	4.10369	0.0277747	-1.68959	1.55635	significant
RRP1B	ribosomal RNA processing 1B [Source:HGNC Symbol;Acc:HGNC:23818]	37.1367	9.5382	0.0474805	-1.94989	1.32348	significant
TTK	TTK protein kinase [Source:HGNC Symbol;Acc:HGNC:12401]	8.45188	2.67261	0.0479347	-1.625	1.31935	significant
GYS1	glycogen synthase 1 [Source:HGNC Symbol;Acc:HGNC:4706]	68.9028	51.7483	0.024624	-0.412356	1.60864	significant
BATF3	basic leucine zipper ATF-like transcription factor 3 [Source:HGNC Symbol;Acc:HGNC:28915]	32.9391	112.243	0.0279633	1.76566	1.55341	significant
DENND1A	DENN domain containing 1A [Source:HGNC Symbol;Acc:HGNC:29324]	73.6014	32.9547	0.0192944	-1.15684	1.71457	significant
MPEG1	macrophage expressed 1 [Source:HGNC Symbol;Acc:HGNC:29619]	572.803	1321.47	0.00776503	1.20589	2.10986	significant
SNHG19	small nucleolar RNA host gene 19 [Source:HGNC Symbol;Acc:HGNC:49574]	7.25344	22.4929	0.0278572	1.61938	1.55506	significant
GON4L	gon-4 like [Source:HGNC Symbol;Acc:HGNC:25973]	10.2536	5.89183	0.00715344	-0.789069	2.14549	significant
SAFB2	scaffold attachment factor B2 [Source:HGNC Symbol;Acc:HGNC:21605]	42.0504	6.76766	0.00878379	-2.61766	2.05632	significant
KIF11	kinesin family member 11 [Source:HGNC Symbol;Acc:HGNC:6388]	24.4223	4.94316	0.0283498	-2.28169	1.54745	significant
AKT2	AKT serine/threonine kinase 2 [Source:HGNC Symbol;Acc:HGNC:392]	80.7528	44.8615	0.0167356	-0.846607	1.77636	significant
SPG21	SPG21 abhydrolase domain containing, maspardin [Source:HGNC Symbol;Acc:HGNC:20373]	46.6851	24.452	0.0253578	-0.930212	1.59589	significant
ALG1	ALG1 chitobiosyldiphosphodolichol beta-mannosyltransferase [Source:HGNC Symbol;Acc:HGNC:18294]	40.967	29.8487	0.0137958	-0.455485	1.86025	significant
FBXO6	F-box protein 6 [Source:HGNC Symbol;Acc:HGNC:13585]	17.6298	44.8715	0.00101888	1.34283	2.99188	significant
MZT2A	mitotic spindle organizing protein 2A [Source:HGNC Symbol;Acc:HGNC:33187]	72.8609	166.997	0.0107787	1.19549	1.96743	significant
REPS1	RALBP1 associated Eps domain containing 1 [Source:HGNC Symbol;Acc:HGNC:15578]	10.5505	5.68581	0.046108	-0.880329	1.33622	significant
LMAN2	lectin, mannose binding 2 [Source:HGNC Symbol;Acc:HGNC:16986]	259.43	182.596	0.0453197	-0.506456	1.34371	significant
ZFP36L2	ZFP36 ring finger protein like 2 [Source:HGNC Symbol;Acc:HGNC:1108]	347.874	199.892	0.0431717	-0.799036	1.3648	significant
RAB40C	RAB40C, member RAS oncogene family [Source:HGNC Symbol;Acc:HGNC:18285]	7.66191	3.97184	0.0484114	-0.930732	1.31505	significant
OSGEP	O-sialoglycoprotein endopeptidase [Source:HGNC Symbol;Acc:HGNC:18028]	19.4749	25.6331	0.0334654	0.394618	1.4754	significant
MARK4	microtubule affinity regulating kinase 4 [Source:HGNC Symbol;Acc:HGNC:13538]	30.2917	18.4418	0.010743	-0.712892	1.96888	significant
PARP11	poly(ADP-ribose) polymerase family member 11 [Source:HGNC Symbol;Acc:HGNC:1186]	3.90365	12.4874	0.0355925	1.65259	1.44864	significant
SPCS3	signal peptidase complex subunit 3 [Source:HGNC Symbol;Acc:HGNC:26212]	299.185	362.717	0.037345	0.27772	1.42777	significant
U2SURP	U2 snRNP associated SURP domain containing [Source:HGNC Symbol;Acc:HGNC:30855]	27.8024	4.39655	0.023873	-2.6335	1.62209	significant
CLSTN1	calsyntenin 1 [Source:HGNC Symbol;Acc:HGNC:17447]	171.997	116.271	0.00311724	-0.56449	2.50623	significant
SLC17A5	solute carrier family 17 member 5 [Source:HGNC Symbol;Acc:HGNC:10933]	17.2803	3.02693	0.0490083	-2.47464	1.30973	significant
MFSD5	major facilitator superfamily domain containing 5 [Source:HGNC Symbol;Acc:HGNC:28156]	86.9206	53.7063	0.0418084	-0.693582	1.37874	significant
ZSCAN16-AS1	ZSCAN16 antisense RNA 1 [Source:HGNC Symbol;Acc:HGNC:48982]	40.0063	8.74911	0.0168563	-2.18022	1.77324	significant
NDUFA2	NADH:ubiquinone oxidoreductase subunit A2 [Source:HGNC Symbol;Acc:HGNC:7685]	111.427	64.1452	0.0383925	-0.795736	1.41575	significant
PRKDC	protein kinase, DNA-activated, catalytic subunit [Source:HGNC Symbol;Acc:HGNC:9413]	63.2486	32.6343	0.0068315	-0.952512	2.16548	significant
ACTN4	actinin alpha 4 [Source:HGNC Symbol;Acc:HGNC:166]	177.608	116.425	0.0254108	-0.608862	1.59498	significant
CARD19	caspase recruitment domain family member 19 [Source:HGNC Symbol;Acc:HGNC:28148]	65.2549	96.2358	0.0146793	0.559777	1.8333	significant
MRPL24	mitochondrial ribosomal protein L24 [Source:HGNC Symbol;Acc:HGNC:14037]	63.2378	35.7179	0.0181028	-0.822389	1.74225	significant
MYB	MYB proto-oncogene, transcription factor [Source:HGNC Symbol;Acc:HGNC:7545]	221.981	115.758	0.0014514	-0.938724	2.83821	significant
AC018755.2	novel transcript, sense intronic to AC018755.18	30.1195	22.8901	0.0280882	-0.394472	1.55148	significant
GAPDHP63	glyceraldehyde 3 phosphate dehydrogenase pseudogene 63 [Source:HGNC Symbol;Acc:HGNC:4157]	43.0847	17.5096	0.0424669	-1.29416	1.37195	significant
GAPT	GRB2 binding adaptor protein, transmembrane [Source:HGNC Symbol;Acc:HGNC:26588]	70.788	50.0974	0.0291624	-0.497929	1.53518	significant
SLC35A3	solute carrier family 35 member A3 [Source:HGNC Symbol;Acc:HGNC:11023]	6.02291	2.49545	7.87836e-05	-1.23823	4.10356	significant
AMD1	adenosylmethionine decarboxylase 1 [Source:HGNC Symbol;Acc:HGNC:457]	52.9521	23.7997	0.0233328	-1.15042	1.63203	significant
LDLRAD3	low density lipoprotein receptor class A domain containing 3 [Source:HGNC Symbol;Acc:HGNC:27046]	12.9795	4.14524	0.0349611	-1.62339	1.45642	significant
KCMF1	potassium channel modulatory factor 1 [Source:HGNC Symbol;Acc:HGNC:20589]	49.1462	35.0331	0.0305294	-0.48718	1.51528	significant
TTLL4	tubulin tyrosine ligase like 4 [Source:HGNC Symbol;Acc:HGNC:28976]	14.9247	3.57353	0.0425344	-2.0321	1.37126	significant
CD82	CD82 molecule [Source:HGNC Symbol;Acc:HGNC:6210]	111.282	28.1787	0.00167163	-1.97773	2.77686	significant
ACACA	acetyl-CoA carboxylase alpha [Source:HGNC Symbol;Acc:HGNC:84]	7.96998	2.62111	0.0302303	-1.56837	1.51956	significant
KLHDC10	kelch domain containing 10 [Source:HGNC Symbol;Acc:HGNC:22194]	16.7377	7.79537	0.000588498	-1.09261	3.23025	significant
AGFG1	ArfGAP with FG repeats 1 [Source:HGNC Symbol;Acc:HGNC:5175]	16.6789	22.2556	0.0323937	0.413985	1.48954	significant
TIMM8B	translocase of inner mitochondrial membrane 8 homolog B [Source:HGNC Symbol;Acc:HGNC:11818]	422.499	302.121	0.0370798	-0.483687	1.43086	significant
MRPS28	mitochondrial ribosomal protein S28 [Source:HGNC Symbol;Acc:HGNC:14513]	50.646	44.1642	0.0275709	-0.197154	1.55955	significant
RPS19BP1	ribosomal protein S19 binding protein 1 [Source:HGNC Symbol;Acc:HGNC:28749]	161.934	123.761	0.0311547	-0.387575	1.50648	significant
NAGPA	N-acetylglucosamine-1-phosphodiester alpha-N-acetylglucosaminidase [Source:HGNC Symbol;Acc:HGNC:17378]	80.529	39.3604	0.00750531	-1.03089	2.12463	significant
HEXD	hexosaminidase D [Source:HGNC Symbol;Acc:HGNC:26307]	100.2	66.0477	0.00971226	-0.600556	2.01268	significant
WWOX	WW domain containing oxidoreductase [Source:HGNC Symbol;Acc:HGNC:12799]	10.3672	29.4064	0.0372983	1.49516	1.42831	significant
CCNQ	cyclin Q [Source:HGNC Symbol;Acc:HGNC:28434]	16.125	32.0564	0.0140972	0.986886	1.85087	significant
TOR1A	torsin family 1 member A [Source:HGNC Symbol;Acc:HGNC:3098]	22.8134	12.1129	0.0132432	-0.907787	1.87801	significant
DLGAP5	DLG associated protein 5 [Source:HGNC Symbol;Acc:HGNC:16864]	43.6432	25.7938	0.0145014	-0.756454	1.83859	significant
BRWD1	bromodomain and WD repeat domain containing 1 [Source:HGNC Symbol;Acc:HGNC:12760]	15.3351	6.56785	0.0114799	-1.21092	1.94006	significant
RNF8	ring finger protein 8 [Source:HGNC Symbol;Acc:HGNC:10071]	5.74686	2.62111	0.0255829	-1.10347	1.59205	significant
SRSF7	serine and arginine rich splicing factor 7 [Source:HGNC Symbol;Acc:HGNC:10789]	156.937	105.348	0.0395551	-0.57457	1.4028	significant
AL158801.4	ubiquitin-conjugating enzyme E2L 3 (UBE2L3) pseudogene	5.03981	2.3509	0.0292856	-1.0684	1.53335	significant
REEP4	receptor accessory protein 4 [Source:HGNC Symbol;Acc:HGNC:26176]	25.4657	9.80078	0.0403254	-1.36859	1.39442	significant
DCAF7	DDB1 and CUL4 associated factor 7 [Source:HGNC Symbol;Acc:HGNC:30915]	116.313	73.7112	0.0258714	-0.657336	1.58718	significant
TRUB2	TruB pseudouridine synthase family member 2 [Source:HGNC Symbol;Acc:HGNC:17170]	84.9656	27.9075	0.0376574	-1.60276	1.42415	significant
COA7	cytochrome c oxidase assembly factor 7 (putative) [Source:HGNC Symbol;Acc:HGNC:25716]	42.0424	16.1486	0.0106444	-1.37495	1.97288	significant
TECRP1	trans-2,3-enoyl-CoA reductase pseudogene 1 [Source:HGNC Symbol;Acc:HGNC:44050]	22.1895	6.40065	0.0165418	-1.77771	1.78142	significant
RFXANK	regulatory factor X associated ankyrin containing protein [Source:HGNC Symbol;Acc:HGNC:9987]	75.9809	102.601	0.000404196	0.432845	3.39341	significant
CCNY	cyclin Y [Source:HGNC Symbol;Acc:HGNC:23354]	49.3755	24.7357	0.00840419	-0.994298	2.0755	significant
RRM2	ribonucleotide reductase regulatory subunit M2 [Source:HGNC Symbol;Acc:HGNC:10452]	126.456	68.9136	0.0271248	-0.874828	1.56663	significant
COPS6	COP9 signalosome subunit 6 [Source:HGNC Symbol;Acc:HGNC:21749]	178.542	132.853	0.0329676	-0.426153	1.48191	significant
SNHG25	small nucleolar RNA host gene 25 [Source:HGNC Symbol;Acc:HGNC:51534]	118.296	87.123	0.0122414	-0.440838	1.91217	significant
SHCBP1	SHC binding and spindle associated 1 [Source:HGNC Symbol;Acc:HGNC:29547]	29.9344	14.9149	0.00547423	-1.00022	2.26168	significant
GGA1	golgi associated, gamma adaptin ear containing, ARF binding protein 1 [Source:HGNC Symbol;Acc:HGNC:17842]	33.3768	46.2664	0.000205162	0.469916	3.6879	significant
GSTM2	glutathione S-transferase mu 2 [Source:HGNC Symbol;Acc:HGNC:4634]	14.4142	7.10177	0.0176698	-1.01104	1.75277	significant
SERF2	small EDRK-rich factor 2 [Source:HGNC Symbol;Acc:HGNC:10757]	927.897	670.041	0.0473085	-0.469655	1.32506	significant
GMPPA	GDP-mannose pyrophosphorylase A [Source:HGNC Symbol;Acc:HGNC:22923]	91.2424	132.895	0.0239869	0.542014	1.62003	significant
HSPD1	heat shock protein family D (Hsp60) member 1 [Source:HGNC Symbol;Acc:HGNC:5261]	201.219	107.15	0.0365489	-0.908509	1.43713	significant
CHKA	choline kinase alpha [Source:HGNC Symbol;Acc:HGNC:1937]	15.4484	2.95277	0.0476913	-2.34858	1.32156	significant
SSU72	SSU72 homolog, RNA polymerase II CTD phosphatase [Source:HGNC Symbol;Acc:HGNC:25016]	456.242	361.71	0.046504	-0.334883	1.33251	significant
HEATR5B	HEAT repeat containing 5B [Source:HGNC Symbol;Acc:HGNC:29273]	22.475	8.23897	0.0201039	-1.43679	1.69672	significant
CDC25B	cell division cycle 25B [Source:HGNC Symbol;Acc:HGNC:1726]	103.712	51.5436	0.0151633	-1.0073	1.81921	significant
CCDC86	coiled-coil domain containing 86 [Source:HGNC Symbol;Acc:HGNC:28359]	28.4168	14.8308	0.0064329	-0.933521	2.19159	significant
ULK3	unc-51 like kinase 3 [Source:HGNC Symbol;Acc:HGNC:19703]	14.4651	4.6503	0.03565	-1.61643	1.44794	significant
BCLAF1	BCL2 associated transcription factor 1 [Source:HGNC Symbol;Acc:HGNC:16863]	113.547	56.1665	0.0132553	-1.01421	1.87761	significant
RNU7-50P	RNA, U7 small nuclear 50 pseudogene [Source:HGNC Symbol;Acc:HGNC:34146]	27.2273	10.8185	0.0384082	-1.32356	1.41558	significant
HMG20B	high mobility group 20B [Source:HGNC Symbol;Acc:HGNC:5002]	119.876	80.7789	0.000160507	-0.568908	3.79451	significant
NSDHL	NAD(P) dependent steroid dehydrogenase-like [Source:HGNC Symbol;Acc:HGNC:13398]	19.2593	13.3417	0.0127369	-0.526311	1.89494	significant
RNH1	ribonuclease/angiogenin inhibitor 1 [Source:HGNC Symbol;Acc:HGNC:10074]	128.599	76.2756	0.0412065	-0.752823	1.38503	significant
MFSD12	major facilitator superfamily domain containing 12 [Source:HGNC Symbol;Acc:HGNC:28299]	65.9905	42.2932	0.032085	-0.640609	1.4937	significant
CFLAR	CASP8 and FADD like apoptosis regulator [Source:HGNC Symbol;Acc:HGNC:1876]	58.3188	29.9315	0.00783405	-0.959956	2.10601	significant
HNRNPUL2	heterogeneous nuclear ribonucleoprotein U like 2 [Source:HGNC Symbol;Acc:HGNC:25451]	232.554	121.433	0.0121447	-0.936845	1.91561	significant
BASP1	brain abundant membrane attached signal protein 1 [Source:HGNC Symbol;Acc:HGNC:957]	153.87	119.558	0.0197701	-0.363741	1.70399	significant
NAPRT	nicotinate phosphoribosyltransferase [Source:HGNC Symbol;Acc:HGNC:30450]	55.7179	25.78	0.00770959	-1.10889	2.11297	significant
NPLOC4	NPL4 homolog, ubiquitin recognition factor [Source:HGNC Symbol;Acc:HGNC:18261]	91.7135	54.0958	0.00825301	-0.760526	2.08339	significant
WDR4	WD repeat domain 4 [Source:HGNC Symbol;Acc:HGNC:12756]	22.7829	14.0968	0.0255618	-0.688705	1.59241	significant
NOP9	NOP9 nucleolar protein [Source:HGNC Symbol;Acc:HGNC:19826]	21.3993	14.6434	0.0141667	-0.544224	1.84873	significant
VPS36	vacuolar protein sorting 36 homolog [Source:HGNC Symbol;Acc:HGNC:20312]	74.0831	41.529	0.0070589	-0.8335	2.15126	significant
ZBTB7A	zinc finger and BTB domain containing 7A [Source:HGNC Symbol;Acc:HGNC:18078]	145.564	94.7666	0.0156494	-0.61867	1.8055	significant
MLST8	MTOR associated protein, LST8 homolog [Source:HGNC Symbol;Acc:HGNC:24825]	63.9459	125.559	0.0273803	0.972335	1.56256	significant
IVD	isovaleryl-CoA dehydrogenase [Source:HGNC Symbol;Acc:HGNC:6186]	77.3264	47.9601	0.00217119	-0.687987	2.6633	significant
KPNA5	karyopherin subunit alpha 5 [Source:HGNC Symbol;Acc:HGNC:6398]	4.66166	2.39996	0.0045466	-0.929559	2.34231	significant
TUBA1A	tubulin alpha 1a [Source:HGNC Symbol;Acc:HGNC:20766]	236.622	60.5053	0.0161182	-1.96568	1.79268	significant
OGFRL1	opioid growth factor receptor like 1 [Source:HGNC Symbol;Acc:HGNC:21378]	34.9042	65.4182	0.0372863	0.904367	1.42845	significant
ALDH6A1	aldehyde dehydrogenase 6 family member A1 [Source:HGNC Symbol;Acc:HGNC:7179]	21.2144	7.88841	0.0492916	-1.41585	1.30723	significant
PDCD4-AS1	PDCD4 antisense RNA 1 [Source:HGNC Symbol;Acc:HGNC:27425]	14.3217	3.19657	0.0259749	-2.1292	1.58545	significant
MSN	moesin [Source:HGNC Symbol;Acc:HGNC:7373]	956.243	687.898	0.0282988	-0.475123	1.54823	significant
CENPX	centromere protein X [Source:HGNC Symbol;Acc:HGNC:11422]	37.0762	24.0925	0.0194821	-0.619819	1.71037	significant
RUVBL2	RuvB like AAA ATPase 2 [Source:HGNC Symbol;Acc:HGNC:10475]	64.0578	37.914	0.0284198	-0.755096	1.54638	significant
RPL6	ribosomal protein L6 [Source:HGNC Symbol;Acc:HGNC:10362]	542.167	711.406	0.0283765	0.391871	1.54704	significant
IRAK3	interleukin 1 receptor associated kinase 3 [Source:HGNC Symbol;Acc:HGNC:17020]	30.3238	18.7397	0.000330145	-0.691421	3.4813	significant
FAM50A	family with sequence similarity 50 member A [Source:HGNC Symbol;Acc:HGNC:18786]	32.6585	19.0062	0.044855	-0.777828	1.34819	significant
C3AR1	complement C3a receptor 1 [Source:HGNC Symbol;Acc:HGNC:1319]	11.9247	2.89507	0.0134334	-2.00534	1.87182	significant
ZNF142	zinc finger protein 142 [Source:HGNC Symbol;Acc:HGNC:12927]	15.9702	7.59443	0.0291114	-1.0625	1.53594	significant
DPY19L1	dpy-19 like C-mannosyltransferase 1 [Source:HGNC Symbol;Acc:HGNC:22205]	12.8679	6.025	0.0410705	-1.08216	1.38647	significant
SQSTM1	sequestosome 1 [Source:HGNC Symbol;Acc:HGNC:11280]	60.1673	39.5841	0.000135037	-0.602812	3.86955	significant
CTCF	CCCTC-binding factor [Source:HGNC Symbol;Acc:HGNC:13723]	70.7497	44.3361	0.0268801	-0.673028	1.57057	significant
MBOAT1	membrane bound O-acyltransferase domain containing 1 [Source:HGNC Symbol;Acc:HGNC:21579]	8.30826	2.19639	0.0469672	-1.87244	1.32821	significant
PDPR	pyruvate dehydrogenase phosphatase regulatory subunit [Source:HGNC Symbol;Acc:HGNC:30264]	61.3641	27.9878	0.0427654	-1.1298	1.36891	significant
CCAR1	cell division cycle and apoptosis regulator 1 [Source:HGNC Symbol;Acc:HGNC:24236]	21.055	28.3849	0.00296789	0.429196	2.52755	significant
HCST	hematopoietic cell signal transducer [Source:HGNC Symbol;Acc:HGNC:16977]	313.172	214.95	0.0286248	-0.542745	1.54326	significant
SERPINF1	serpin family F member 1 [Source:HGNC Symbol;Acc:HGNC:8824]	115.347	165.083	0.0476609	0.516839	1.32184	significant
TELO2	telomere maintenance 2 [Source:HGNC Symbol;Acc:HGNC:29099]	68.3477	55.5735	0.030251	-0.298011	1.51926	significant
FTH1P10	ferritin heavy chain 1 pseudogene 10 [Source:HGNC Symbol;Acc:HGNC:3980]	164.041	214.693	0.045379	0.388011	1.34315	significant
NME2P1	NME2 pseudogene 1 [Source:HGNC Symbol;Acc:HGNC:31358]	36.6868	22.5646	0.0197025	-0.698749	1.70548	significant
PLAU	plasminogen activator, urokinase [Source:HGNC Symbol;Acc:HGNC:9052]	47.0201	6.5905	0.000562566	-2.81616	3.24983	significant
MAN2A2	mannosidase alpha class 2A member 2 [Source:HGNC Symbol;Acc:HGNC:6825]	25.6828	9.31592	0.028615	-1.45324	1.54341	significant
TCEANC2	transcription elongation factor A N-terminal and central domain containing 2 [Source:HGNC Symbol;Acc:HGNC:26494]	15.6844	10.3536	0.0040829	-0.594498	2.38903	significant
POLR2L	RNA polymerase II, I and III subunit L [Source:HGNC Symbol;Acc:HGNC:9199]	162.782	79.6922	0.0111017	-1.02951	1.95461	significant
APOBEC3G	apolipoprotein B mRNA editing enzyme catalytic subunit 3G [Source:HGNC Symbol;Acc:HGNC:17357]	5.21546	14.4939	0.00272305	1.4571	2.56495	significant
TMEM138	transmembrane protein 138 [Source:HGNC Symbol;Acc:HGNC:26944]	17.8152	10.6917	0.0435222	-0.731255	1.36129	significant
TRAP1	TNF receptor associated protein 1 [Source:HGNC Symbol;Acc:HGNC:16264]	124.18	77.3901	0.0482823	-0.681508	1.31621	significant
LIPE-AS1	LIPE antisense RNA 1 [Source:HGNC Symbol;Acc:HGNC:48589]	20.1706	8.3697	0.00963728	-1.25901	2.01605	significant
PCGF5	polycomb group ring finger 5 [Source:HGNC Symbol;Acc:HGNC:28264]	16.7284	9.282	0.033911	-0.842927	1.46966	significant
MCRIP2	MAPK regulated corepressor interacting protein 2 [Source:HGNC Symbol;Acc:HGNC:14142]	31.6835	10.0182	0.0206128	-1.65133	1.68586	significant
SSR4	signal sequence receptor subunit 4 [Source:HGNC Symbol;Acc:HGNC:11326]	169.113	220.94	0.0129876	0.385466	1.88647	significant
RIN3	Ras and Rab interactor 3 [Source:HGNC Symbol;Acc:HGNC:18751]	81.9701	48.3948	0.0396092	-0.759026	1.4022	significant
HCFC1R1	host cell factor C1 regulator 1 [Source:HGNC Symbol;Acc:HGNC:21198]	80.1906	48.3633	0.0165936	-0.728337	1.78006	significant
ETV6	ETS variant transcription factor 6 [Source:HGNC Symbol;Acc:HGNC:3495]	58.0204	22.6172	0.0121111	-1.35526	1.91682	significant
SNX12	sorting nexin 12 [Source:HGNC Symbol;Acc:HGNC:14976]	42.2896	15.9539	0.00537023	-1.40079	2.27001	significant
MTHFD1	methylenetetrahydrofolate dehydrogenase, cyclohydrolase and formyltetrahydrofolate synthetase 1 [Source:HGNC Symbol;Acc:HGNC:7432]	41.5622	15.3094	0.0281171	-1.43492	1.55103	significant
RGL2	ral guanine nucleotide dissociation stimulator like 2 [Source:HGNC Symbol;Acc:HGNC:9769]	30.6283	15.8887	0.0445924	-0.942518	1.35074	significant
SLC38A10	solute carrier family 38 member 10 [Source:HGNC Symbol;Acc:HGNC:28237]	78.5597	37.0958	0.0297534	-1.08048	1.52646	significant
RAB13	RAB13, member RAS oncogene family [Source:HGNC Symbol;Acc:HGNC:9762]	11.9661	18.315	0.0206341	0.609929	1.68542	significant
YWHAB	tyrosine 3-monooxygenase/tryptophan 5-monooxygenase activation protein beta [Source:HGNC Symbol;Acc:HGNC:12849]	1252.7	819.562	0.0036978	-0.612061	2.43206	significant
CALM3	calmodulin 3 [Source:HGNC Symbol;Acc:HGNC:1449]	254.232	130.232	0.0423303	-0.964521	1.37335	significant
PTPN18	protein tyrosine phosphatase non-receptor type 18 [Source:HGNC Symbol;Acc:HGNC:9649]	77.7126	57.3124	0.0259726	-0.438641	1.58548	significant
PRDX2	peroxiredoxin 2 [Source:HGNC Symbol;Acc:HGNC:9353]	46.4663	16.2392	0.00785565	-1.51095	2.10482	significant
GPALPP1	GPALPP motifs containing 1 [Source:HGNC Symbol;Acc:HGNC:20298]	13.297	9.99683	0.0374695	-0.408012	1.42632	significant
CTDSP1	CTD small phosphatase 1 [Source:HGNC Symbol;Acc:HGNC:21614]	100.708	81.7228	0.0325494	-0.301032	1.48746	significant
CAPRIN1	cell cycle associated protein 1 [Source:HGNC Symbol;Acc:HGNC:6743]	312.166	192.114	0.00696874	-0.700064	2.15685	significant
SMYD3	SET and MYND domain containing 3 [Source:HGNC Symbol;Acc:HGNC:15513]	151.851	74.635	0.0173163	-1.02375	1.76155	significant
SEC13	SEC13 homolog, nuclear pore and COPII coat complex component [Source:HGNC Symbol;Acc:HGNC:10697]	149.356	109.87	0.0206388	-0.442608	1.68532	significant
NAT10	N-acetyltransferase 10 [Source:HGNC Symbol;Acc:HGNC:29830]	325.29	228.764	0.0455246	-0.50768	1.34175	significant
CNTROB	centrobin, centriole duplication and spindle assembly protein [Source:HGNC Symbol;Acc:HGNC:29616]	41.8953	22.7492	0.0122966	-0.878086	1.91021	significant
TRMT12	tRNA methyltransferase 12 homolog [Source:HGNC Symbol;Acc:HGNC:26091]	13.2556	3.29957	0.0274142	-1.97402	1.56203	significant
MTMR14	myotubularin related protein 14 [Source:HGNC Symbol;Acc:HGNC:26190]	174.533	137.482	0.00105523	-0.344031	2.97665	significant
NDUFB8	NADH:ubiquinone oxidoreductase subunit B8 [Source:HGNC Symbol;Acc:HGNC:7703]	78.6875	51.359	0.0461255	-0.614545	1.33606	significant
HMGXB4	HMG-box containing 4 [Source:HGNC Symbol;Acc:HGNC:5003]	17.6109	5.80254	0.0416169	-1.58523	1.38073	significant
SLC35F2	solute carrier family 35 member F2 [Source:HGNC Symbol;Acc:HGNC:23615]	28.4788	13.3091	0.0257278	-1.09173	1.5896	significant
STIM1	stromal interaction molecule 1 [Source:HGNC Symbol;Acc:HGNC:11386]	17.1799	27.7866	0.0188507	0.690479	1.72467	significant
AC016597.1	novel transcript, antisense to a novel protein	7.33478	4.06864	0.0362605	-0.834713	1.44057	significant
LAMP1	lysosomal associated membrane protein 1 [Source:HGNC Symbol;Acc:HGNC:6499]	520.017	374.991	0.0358099	-0.471597	1.446	significant
CRTAP	cartilage associated protein [Source:HGNC Symbol;Acc:HGNC:2379]	193.281	117.946	0.0148423	-0.712097	1.8285	significant
ORAI2	ORAI calcium release-activated calcium modulator 2 [Source:HGNC Symbol;Acc:HGNC:21667]	51.6227	22.1839	0.01839	-1.2148	1.73542	significant
KAT2A	lysine acetyltransferase 2A [Source:HGNC Symbol;Acc:HGNC:4201]	25.1817	2.00034	0.0198595	-3.5894	1.70203	significant
PLEKHF2	pleckstrin homology and FYVE domain containing 2 [Source:HGNC Symbol;Acc:HGNC:20757]	73.2113	53.1253	0.00648179	-0.461923	2.18831	significant
CCDC88A	coiled-coil domain containing 88A [Source:HGNC Symbol;Acc:HGNC:25523]	16.1761	7.07047	0.0134429	-1.18261	1.87151	significant
HNRNPC	heterogeneous nuclear ribonucleoprotein C [Source:HGNC Symbol;Acc:HGNC:5035]	195.125	125.712	0.0166733	-0.633866	1.77798	significant
RAB1B	RAB1B, member RAS oncogene family [Source:HGNC Symbol;Acc:HGNC:18370]	61.474	36.9971	0.0468789	-0.731017	1.32902	significant
GATB	glutamyl-tRNA amidotransferase subunit B [Source:HGNC Symbol;Acc:HGNC:8849]	20.6924	7.0403	0.00601857	-1.542	2.22051	significant
SRSF9	serine and arginine rich splicing factor 9 [Source:HGNC Symbol;Acc:HGNC:10791]	290.592	180.234	0.00945683	-0.688821	2.02425	significant
EIF5A	eukaryotic translation initiation factor 5A [Source:HGNC Symbol;Acc:HGNC:3300]	316.637	191.181	0.0386352	-0.727595	1.41302	significant
MCM7	minichromosome maintenance complex component 7 [Source:HGNC Symbol;Acc:HGNC:6950]	331.891	203.739	0.0161269	-0.703717	1.79245	significant
ULK1	unc-51 like autophagy activating kinase 1 [Source:HGNC Symbol;Acc:HGNC:12558]	12.8471	7.52028	0.0330743	-0.764708	1.48051	significant
HLA-DMB	major histocompatibility complex, class II, DM beta [Source:HGNC Symbol;Acc:HGNC:4935]	17.8039	8.44254	0.0300358	-1.06754	1.52236	significant
BRWD3	bromodomain and WD repeat domain containing 3 [Source:HGNC Symbol;Acc:HGNC:17342]	9.50682	3.59618	0.00177249	-1.37802	2.75142	significant
TANGO2	transport and golgi organization 2 homolog [Source:HGNC Symbol;Acc:HGNC:25439]	36.4868	16.0219	0.0428809	-1.1823	1.36774	significant
EMILIN2	elastin microfibril interfacer 2 [Source:HGNC Symbol;Acc:HGNC:19881]	88.6843	29.3471	0.00581831	-1.59218	2.2352	significant
ATP5MC3	ATP synthase membrane subunit c locus 3 [Source:HGNC Symbol;Acc:HGNC:843]	447.174	374.727	0.00390577	-0.254934	2.40829	significant
SELENOW	selenoprotein W [Source:HGNC Symbol;Acc:HGNC:10752]	64.6533	126.973	0.00469033	0.972628	2.3288	significant
INPP5A	inositol polyphosphate-5-phosphatase A [Source:HGNC Symbol;Acc:HGNC:6076]	22.6074	12.0638	0.0083462	-0.900566	2.07851	significant
ALDH3B1	aldehyde dehydrogenase 3 family member B1 [Source:HGNC Symbol;Acc:HGNC:410]	76.8443	58.545	0.0136484	-0.391806	1.86492	significant
SCAP	SREBF chaperone [Source:HGNC Symbol;Acc:HGNC:30634]	212.766	189.557	0.0177362	-0.166557	1.75114	significant
CLSPN	claspin [Source:HGNC Symbol;Acc:HGNC:19715]	38.5283	10.8086	0.0212589	-1.8242	1.67246	significant
CCDC59	coiled-coil domain containing 59 [Source:HGNC Symbol;Acc:HGNC:25005]	14.2082	7.69988	0.0192074	-0.875322	1.71653	significant
CAMTA2	calmodulin binding transcription activator 2 [Source:HGNC Symbol;Acc:HGNC:18807]	49.1377	94.7155	0.0181598	0.945359	1.74089	significant
H2AZ2	H2A.Z variant histone 2 [Source:HGNC Symbol;Acc:HGNC:20664]	346.126	231.879	0.0413929	-0.577717	1.38307	significant
SEL1L3	SEL1L family member 3 [Source:HGNC Symbol;Acc:HGNC:29108]	70.0905	45.5124	0.00252954	-0.621849	2.59696	significant
ROGDI	rogdi atypical leucine zipper [Source:HGNC Symbol;Acc:HGNC:29478]	124.938	100.195	0.0108133	-0.318123	1.96604	significant
ARHGEF40	Rho guanine nucleotide exchange factor 40 [Source:HGNC Symbol;Acc:HGNC:25516]	51.7007	23.1301	0.0286491	-1.15698	1.54289	significant
RFX2	regulatory factor X2 [Source:HGNC Symbol;Acc:HGNC:9983]	32.186	6.82536	0.00930204	-2.22095	2.03142	significant
ADGRA2	adhesion G protein-coupled receptor A2 [Source:HGNC Symbol;Acc:HGNC:17849]	68.8153	15.2477	0.0378396	-2.1668	1.42205	significant
TMX4	thioredoxin related transmembrane protein 4 [Source:HGNC Symbol;Acc:HGNC:25237]	37.1543	24.7761	0.0354614	-0.582647	1.45024	significant
TYROBP	transmembrane immune signaling adaptor TYROBP [Source:HGNC Symbol;Acc:HGNC:12449]	512.85	452.625	0.0447322	-0.180182	1.34938	significant
AL096870.12	novel transcript, antisense to RABGGTAand DHRS1	17.322	11.4056	0.0486212	-0.598577	1.31317	significant
VCAN	versican [Source:HGNC Symbol;Acc:HGNC:2464]	116.875	10.7557	0.0072462	-3.42968	2.13989	significant
BLOC1S1	biogenesis of lysosomal organelles complex 1 subunit 1 [Source:HGNC Symbol;Acc:HGNC:4200]	428.246	309.862	0.0298563	-0.466688	1.52496	significant
AK2	adenylate kinase 2 [Source:HGNC Symbol;Acc:HGNC:362]	1004.89	584.606	0.0416067	-0.781402	1.38084	significant
DIAPH1	diaphanous related formin 1 [Source:HGNC Symbol;Acc:HGNC:2876]	158.149	78.9718	0.0298789	-1.00096	1.52463	significant
CYTOR	cytoskeleton regulator RNA [Source:HGNC Symbol;Acc:HGNC:28717]	39.5528	92.49	0.0102099	1.22343	1.99098	significant
MMAB	metabolism of cobalamin associated B [Source:HGNC Symbol;Acc:HGNC:19331]	81.2142	23.4303	0.019005	-1.78899	1.72113	significant
RPL6P27	ribosomal protein L6 pseudogene 27 [Source:HGNC Symbol;Acc:HGNC:36133]	767.887	1059.08	0.0342967	0.463786	1.46475	significant
EFTUD2	elongation factor Tu GTP binding domain containing 2 [Source:HGNC Symbol;Acc:HGNC:30858]	129.457	80.3532	0.0234403	-0.687363	1.63004	significant
MRC2	mannose receptor C type 2 [Source:HGNC Symbol;Acc:HGNC:16875]	42.4434	26.9023	0.0222822	-0.655853	1.65204	significant
NASP	nuclear autoantigenic sperm protein [Source:HGNC Symbol;Acc:HGNC:7644]	167.075	83.4905	0.00354524	-0.99995	2.45035	significant
TALDO1	transaldolase 1 [Source:HGNC Symbol;Acc:HGNC:11559]	338.229	199.636	0.0413879	-0.760332	1.38313	significant
TMEM170B	transmembrane protein 170B [Source:HGNC Symbol;Acc:HGNC:34244]	74.958	47.1285	0.0292118	-0.668348	1.53444	significant
SLC43A3	solute carrier family 43 member 3 [Source:HGNC Symbol;Acc:HGNC:17466]	272.659	173.633	0.0310926	-0.650753	1.50734	significant
SLC20A1	solute carrier family 20 member 1 [Source:HGNC Symbol;Acc:HGNC:10946]	161.923	82.029	0.044779	-0.980238	1.34893	significant
SLC16A3	solute carrier family 16 member 3 [Source:HGNC Symbol;Acc:HGNC:10924]	120.8	53.8755	0.00945176	-1.16344	2.02449	significant
PRMT2	protein arginine methyltransferase 2 [Source:HGNC Symbol;Acc:HGNC:5186]	80.7831	60.5631	0.0325537	-0.415021	1.4874	significant
FUS	FUS RNA binding protein [Source:HGNC Symbol;Acc:HGNC:4010]	389.72	238.9	0.0278457	-0.705798	1.55524	significant
ATP5MC1	ATP synthase membrane subunit c locus 1 [Source:HGNC Symbol;Acc:HGNC:841]	684.482	429.326	0.0419193	-0.672814	1.37759	significant
ARAP1	ArfGAP with RhoGAP domain, ankyrin repeat and PH domain 1 [Source:HGNC Symbol;Acc:HGNC:16925]	75.3044	34.792	0.0221148	-1.11175	1.65532	significant
CAPN1	calpain 1 [Source:HGNC Symbol;Acc:HGNC:1476]	206.96	135.69	0.0252376	-0.608669	1.59795	significant
VCP	valosin containing protein [Source:HGNC Symbol;Acc:HGNC:12666]	289.806	182.659	0.0048398	-0.665641	2.31517	significant
AC009005.1	novel transcript, antisense to BSG	14.4843	4.9909	0.00899611	-1.51843	2.04595	significant
KHSRP	KH-type splicing regulatory protein [Source:HGNC Symbol;Acc:HGNC:6316]	293.707	143.403	0.0167129	-1.03379	1.77695	significant
ARPC2	actin related protein 2/3 complex subunit 2 [Source:HGNC Symbol;Acc:HGNC:705]	727.36	512.452	0.0243427	-0.505168	1.61363	significant
PPM1F	protein phosphatase, Mg2+/Mn2+ dependent 1F [Source:HGNC Symbol;Acc:HGNC:19388]	27.8869	16.9907	0.0375356	-0.711537	1.42556	significant
ST6GAL1	ST6 beta-galactoside alpha-2,6-sialyltransferase 1 [Source:HGNC Symbol;Acc:HGNC:10860]	142.901	155.909	0.00645471	0.125598	2.19012	significant
TFRC	transferrin receptor [Source:HGNC Symbol;Acc:HGNC:11763]	14.4463	7.87215	0.0114352	-0.867611	1.94176	significant
SH3BGRL3	SH3 domain binding glutamate rich protein like 3 [Source:HGNC Symbol;Acc:HGNC:15568]	446.379	297.738	0.0433989	-0.584062	1.36252	significant
PSMD1	proteasome 26S subunit, non-ATPase 1 [Source:HGNC Symbol;Acc:HGNC:9554]	57.7065	38.6782	0.0414659	-0.575987	1.38231	significant
NUP210	nucleoporin 210 [Source:HGNC Symbol;Acc:HGNC:30052]	131.247	55.6147	0.00895081	-1.23726	2.04814	significant
NME1	NME/NM23 nucleoside diphosphate kinase 1 [Source:HGNC Symbol;Acc:HGNC:7849]	216.103	122.149	0.00654131	-0.822568	2.18433	significant
MYL6P2	myosin light chain 6 pseudogene 2 [Source:HGNC Symbol;Acc:HGNC:23772]	6.75066	2.97166	0.0055376	-1.15722	2.25668	significant
ATP6V1D	ATPase H+ transporting V1 subunit D [Source:HGNC Symbol;Acc:HGNC:13527]	34.636	21.7114	0.0146992	-0.671348	1.83271	significant
HACD1	3-hydroxyacyl-CoA dehydratase 1 [Source:HGNC Symbol;Acc:HGNC:9639]	12.8869	2.89751	0.0127202	-2.11522	1.89551	significant
REPIN1	replication initiator 1 [Source:HGNC Symbol;Acc:HGNC:17922]	122.846	75.9968	0.0493961	-0.692111	1.30631	significant
MLC1	modulator of VRAC current 1 [Source:HGNC Symbol;Acc:HGNC:17082]	111.444	41.9939	0.00565707	-1.40594	2.24741	significant
ENSG00000288825		25.9988	8.768	0.00849092	-1.5573	2.07105	significant
HSP90B1	heat shock protein 90 beta family member 1 [Source:HGNC Symbol;Acc:HGNC:12028]	357.033	254.27	0.0304372	-0.489536	1.51659	significant
AL355472.1	ribosomal protein S15 (RPS15) pseudogene	4.17976	6.06654	0.00243197	0.526932	2.61404	significant
RNVU1-29	RNA, variant U1 small nuclear 29 [Source:HGNC Symbol;Acc:HGNC:54433]	4.44619	2.27431	0.0142722	-0.937152	1.84551	significant
ATP6V1F	ATPase H+ transporting V1 subunit F [Source:HGNC Symbol;Acc:HGNC:16832]	566.788	363.267	0.0183371	-0.641635	1.73667	significant
STARD8	StAR related lipid transfer domain containing 8 [Source:HGNC Symbol;Acc:HGNC:19161]	15.0573	2.89751	0.0354764	-2.33818	1.45006	significant
LTBR	lymphotoxin beta receptor [Source:HGNC Symbol;Acc:HGNC:6718]	89.7294	65.1342	0.0275017	-0.461559	1.56064	significant
MAPKAPK3	MAPK activated protein kinase 3 [Source:HGNC Symbol;Acc:HGNC:6888]	165.57	128.683	0.0163497	-0.363374	1.78649	significant
STUB1	STIP1 homology and U-box containing protein 1 [Source:HGNC Symbol;Acc:HGNC:11427]	69.0083	50.8274	0.0490901	-0.440417	1.30901	significant
ENSG00000292333		131.272	54.2576	0.00363319	-1.2731	2.43971	significant
VWA5A	von Willebrand factor A domain containing 5A [Source:HGNC Symbol;Acc:HGNC:6658]	17.5166	4.82746	0.0488637	-1.83802	1.31101	significant
TOR4A	torsin family 4 member A [Source:HGNC Symbol;Acc:HGNC:25981]	132.953	70.2606	0.0164304	-0.919158	1.78435	significant
ENSG00000288859		25.6094	7.29162	0.00542904	-1.79833	2.26528	significant
STMP1	short transmembrane mitochondrial protein 1 [Source:HGNC Symbol;Acc:HGNC:41909]	317.486	247.806	0.0151991	-0.357358	1.81818	significant
DPP9	dipeptidyl peptidase 9 [Source:HGNC Symbol;Acc:HGNC:18648]	77.754	55.6851	0.0223291	-0.48089	1.65113	significant
GLB1	galactosidase beta 1 [Source:HGNC Symbol;Acc:HGNC:4298]	104.166	48.6489	0.0298924	-1.09683	1.52444	significant
NT5DC2	5'-nucleotidase domain containing 2 [Source:HGNC Symbol;Acc:HGNC:25717]	48.3002	135.441	0.0198901	1.48565	1.70136	significant
CIBAR1	CBY1 interacting BAR domain containing 1 [Source:HGNC Symbol;Acc:HGNC:30452]	6.06431	3.82729	0.0323064	-0.650406	1.49071	significant
TMEM208	transmembrane protein 208 [Source:HGNC Symbol;Acc:HGNC:25015]	65.9954	40.597	0.0164402	-0.699628	1.78409	significant
DLD	dihydrolipoamide dehydrogenase [Source:HGNC Symbol;Acc:HGNC:2898]	205.692	147.724	0.0147159	-0.477312	1.83221	significant
UBE2V2	ubiquitin conjugating enzyme E2 V2 [Source:HGNC Symbol;Acc:HGNC:12495]	112.364	71.1681	0.0371152	-0.658138	1.43045	significant
HLA-A	major histocompatibility complex, class I, A [Source:HGNC Symbol;Acc:HGNC:4931]	77.9471	42.5292	0.0272862	-0.872502	1.56406	significant
FABP5P7	fatty acid binding protein 5 pseudogene 7 [Source:HGNC Symbol;Acc:HGNC:31070]	10.4292	2.74676	0.0402821	-1.88701	1.39489	significant
MAPKAPK2	MAPK activated protein kinase 2 [Source:HGNC Symbol;Acc:HGNC:6887]	351.746	253.659	0.0393406	-0.471488	1.40516	significant
ZYX	zyxin [Source:HGNC Symbol;Acc:HGNC:13200]	142.005	72.3192	0.0236325	-0.972511	1.62649	significant
BRI3	brain protein I3 [Source:HGNC Symbol;Acc:HGNC:1109]	181.351	67.4725	0.0291076	-1.42507	1.53599	significant
TUBB4B	tubulin beta 4B class IVb [Source:HGNC Symbol;Acc:HGNC:20771]	801.111	547.201	0.0492294	-0.549848	1.30778	significant
GDAP2	ganglioside induced differentiation associated protein 2 [Source:HGNC Symbol;Acc:HGNC:18010]	13.7264	9.71047	0.0463615	-0.495031	1.33384	significant
TK1	thymidine kinase 1 [Source:HGNC Symbol;Acc:HGNC:11830]	108.245	30.3573	0.0295081	-1.83078	1.53006	significant
ARMC5	armadillo repeat containing 5 [Source:HGNC Symbol;Acc:HGNC:25781]	195.568	86.8731	0.0155598	-1.16977	1.808	significant
SPNS3	sphingolipid transporter 3 (putative) [Source:HGNC Symbol;Acc:HGNC:28433]	67.7298	102.801	0.0130054	0.601262	1.88588	significant
EIF4G1	eukaryotic translation initiation factor 4 gamma 1 [Source:HGNC Symbol;Acc:HGNC:3296]	377.022	170.369	0.00790698	-1.14552	2.10199	significant
NRBP1	nuclear receptor binding protein 1 [Source:HGNC Symbol;Acc:HGNC:7993]	363.086	158.424	0.0389864	-1.19601	1.40909	significant
MPDU1	mannose-P-dolichol utilization defect 1 [Source:HGNC Symbol;Acc:HGNC:7207]	200.992	117.155	0.0226386	-0.778203	1.64515	significant
RFLNB	refilin B [Source:HGNC Symbol;Acc:HGNC:28705]	178.949	112.177	0.0150893	-0.673293	1.82133	significant
CBX6	chromobox 6 [Source:HGNC Symbol;Acc:HGNC:1556]	58.4136	88.7907	0.0289564	0.603262	1.53826	significant
AC098614.2	tropomyosin 4 (TPM4) pseudogene	9.62969	3.47053	0.0108679	-1.44626	1.96385	significant
DUT	deoxyuridine triphosphatase [Source:HGNC Symbol;Acc:HGNC:3078]	140.421	66.8555	0.0268769	-1.06951	1.57062	significant
P2RY8	P2Y receptor family member 8 [Source:HGNC Symbol;Acc:HGNC:15524]	137.821	53.0511	0.0275493	-1.37567	1.55989	significant
NXPE3	neurexophilin and PC-esterase domain family member 3 [Source:HGNC Symbol;Acc:HGNC:28238]	35.6719	8.48784	0.0248454	-2.05846	1.60475	significant
CDK4	cyclin dependent kinase 4 [Source:HGNC Symbol;Acc:HGNC:1773]	521.936	308.62	0.0205444	-0.75785	1.68731	significant
CENPL	centromere protein L [Source:HGNC Symbol;Acc:HGNC:17879]	7.08905	12.9911	0.0302783	0.864719	1.51887	significant
DPP7	dipeptidyl peptidase 7 [Source:HGNC Symbol;Acc:HGNC:14892]	152.929	90.4647	0.0463716	-0.756782	1.33375	significant
DUSP3	dual specificity phosphatase 3 [Source:HGNC Symbol;Acc:HGNC:3069]	58.7409	32.8344	0.0215973	-0.837227	1.6656	significant
ARRB2	arrestin beta 2 [Source:HGNC Symbol;Acc:HGNC:712]	227.493	185.917	0.0170713	-0.291019	1.76773	significant
NAGA	alpha-N-acetylgalactosaminidase [Source:HGNC Symbol;Acc:HGNC:7631]	172.648	142.047	0.0489632	-0.281288	1.31013	significant
CTSZ	cathepsin Z [Source:HGNC Symbol;Acc:HGNC:2547]	183.712	105.752	0.0134697	-0.796176	1.87064	significant
TOR3A	torsin family 3 member A [Source:HGNC Symbol;Acc:HGNC:11997]	176.963	88.2855	0.00416916	-1.00238	2.37995	significant
FDFT1	farnesyl-diphosphate farnesyltransferase 1 [Source:HGNC Symbol;Acc:HGNC:3629]	110.753	34.6409	0.0278677	-1.67394	1.5549	significant
XKR8	XK related 8 [Source:HGNC Symbol;Acc:HGNC:25508]	10.9718	3.92409	0.00243331	-1.46016	2.6138	significant
CPT1A	carnitine palmitoyltransferase 1A [Source:HGNC Symbol;Acc:HGNC:2328]	57.8595	38.9006	0.00489529	-0.571548	2.31022	significant
CSF2RA	colony stimulating factor 2 receptor subunit alpha [Source:HGNC Symbol;Acc:HGNC:2435]	11.3917	22.8599	0.0284507	0.998527	1.54591	significant
KCTD17	potassium channel tetramerization domain containing 17 [Source:HGNC Symbol;Acc:HGNC:25705]	18.7886	19.9648	0.0352399	0.0871554	1.45297	significant
FTH1	ferritin heavy chain 1 [Source:HGNC Symbol;Acc:HGNC:3976]	1078.03	1539.48	0.00309755	0.514006	2.50898	significant
FAM234A	family with sequence similarity 234 member A [Source:HGNC Symbol;Acc:HGNC:14163]	46.9066	23.9593	0.016699	-0.966268	1.77731	significant
ICAM3	intercellular adhesion molecule 3 [Source:HGNC Symbol;Acc:HGNC:5346]	82.9918	174.297	0.0130299	1.06959	1.88506	significant
FOSL2	FOS like 2, AP-1 transcription factor subunit [Source:HGNC Symbol;Acc:HGNC:3798]	256.663	164.002	0.0421604	-0.645845	1.37509	significant
TIMM13	translocase of inner mitochondrial membrane 13 [Source:HGNC Symbol;Acc:HGNC:11816]	288.076	185.604	0.0494591	-0.633944	1.30575	significant
EBP	EBP cholestenol delta-isomerase [Source:HGNC Symbol;Acc:HGNC:3133]	123.103	92.6796	0.00940654	-0.409159	2.02657	significant
PTBP1	polypyrimidine tract binding protein 1 [Source:HGNC Symbol;Acc:HGNC:9583]	352.575	187.654	0.0270559	-0.909495	1.56774	significant
MRPL27	mitochondrial ribosomal protein L27 [Source:HGNC Symbol;Acc:HGNC:14483]	201.045	115.82	0.0397202	-0.795113	1.40099	significant
TSPO	translocator protein [Source:HGNC Symbol;Acc:HGNC:1158]	962.583	639.955	0.00486579	-0.588867	2.31285	significant
PTPRS	protein tyrosine phosphatase receptor type S [Source:HGNC Symbol;Acc:HGNC:9681]	22.3203	37.1692	0.0322764	0.733179	1.49112	significant
ZFPM1	zinc finger protein, FOG family member 1 [Source:HGNC Symbol;Acc:HGNC:19762]	19.1874	4.29354	0.0348569	-2.1342	1.45771	significant
P2RX1	purinergic receptor P2X 1 [Source:HGNC Symbol;Acc:HGNC:8533]	96.2935	71.9294	0.0283816	-0.42035	1.54696	significant
CTSD	cathepsin D [Source:HGNC Symbol;Acc:HGNC:2529]	342.256	179.476	0.0279736	-0.930907	1.55325	significant
GSTZ1	glutathione S-transferase zeta 1 [Source:HGNC Symbol;Acc:HGNC:4643]	123.735	73.6421	0.0104771	-0.747855	1.97976	significant
CEBPD	CCAAT enhancer binding protein delta [Source:HGNC Symbol;Acc:HGNC:1835]	41.2751	6.59915	0.035687	-2.62671	1.44749	significant
AL079342.1	small EDRK-rich factor 2 (SERF2) pseudogene	63.4436	32.4144	0.00924192	-0.966668	2.03424	significant
MOB3C	MOB kinase activator 3C [Source:HGNC Symbol;Acc:HGNC:29800]	13.7168	4.82746	0.0497981	-1.4875	1.30279	significant
CORO1B	coronin 1B [Source:HGNC Symbol;Acc:HGNC:2253]	124.517	68.4765	0.0264145	-0.861721	1.57816	significant
ACAT2	acetyl-CoA acetyltransferase 2 [Source:HGNC Symbol;Acc:HGNC:94]	122.495	25.9548	0.00736594	-2.23429	2.13277	significant
MBD3	methyl-CpG binding domain protein 3 [Source:HGNC Symbol;Acc:HGNC:6918]	222.433	115.55	0.0292765	-0.94426	1.53348	significant
LYST	lysosomal trafficking regulator [Source:HGNC Symbol;Acc:HGNC:1968]	43.0781	17.5899	0.023119	-1.28737	1.63603	significant
GANAB	glucosidase II alpha subunit [Source:HGNC Symbol;Acc:HGNC:4138]	240.474	99.6669	0.00164564	-1.26985	2.78366	significant
TPP1	tripeptidyl peptidase 1 [Source:HGNC Symbol;Acc:HGNC:2073]	345.465	179.902	0.0103824	-0.940945	1.9837	significant
NQO2	N-ribosyldihydronicotinamide:quinone reductase 2 [Source:HGNC Symbol;Acc:HGNC:7856]	23.2858	14.1207	0.00421587	-0.717635	2.37511	significant
RCE1	Ras converting CAAX endopeptidase 1 [Source:HGNC Symbol;Acc:HGNC:13721]	12.2615	7.15976	0.0294367	-0.767856	1.53111	significant
PPP1R21	protein phosphatase 1 regulatory subunit 21 [Source:HGNC Symbol;Acc:HGNC:30595]	9.24989	5.63807	0.0142811	-0.704383	1.84524	significant
GSTO1	glutathione S-transferase omega 1 [Source:HGNC Symbol;Acc:HGNC:13312]	394.067	211.518	0.00189133	-0.89734	2.72323	significant
RNU1-4	RNA, U1 small nuclear 4 [Source:HGNC Symbol;Acc:HGNC:10128]	5.9208	2.02299	0.01502	-1.50386	1.82333	significant
ALDH2	aldehyde dehydrogenase 2 family member [Source:HGNC Symbol;Acc:HGNC:404]	271.401	178.678	0.00711129	-0.602785	2.14805	significant
DGKZ	diacylglycerol kinase zeta [Source:HGNC Symbol;Acc:HGNC:2857]	154.052	97.9608	0.00131965	-0.652609	2.87954	significant
PKM	pyruvate kinase M1/2 [Source:HGNC Symbol;Acc:HGNC:9021]	502.095	272.59	0.0378701	-0.880985	1.4217	significant
STAB1	stabilin 1 [Source:HGNC Symbol;Acc:HGNC:18628]	185.376	56.2857	0.0167997	-1.71783	1.7747	significant
PNKD	PNKD metallo-beta-lactamase domain containing [Source:HGNC Symbol;Acc:HGNC:9153]	52.0661	14.8922	0.0487199	-1.7989	1.31229	significant
HNRNPA2B1	heterogeneous nuclear ribonucleoprotein A2/B1 [Source:HGNC Symbol;Acc:HGNC:5033]	459.968	162.341	0.00859928	-1.50193	2.06554	significant
NAA38	N-alpha-acetyltransferase 38, NatC auxiliary subunit [Source:HGNC Symbol;Acc:HGNC:28212]	328.334	195.587	0.00914277	-0.747052	2.03892	significant
ICAM4	intercellular adhesion molecule 4 (Landsteiner-Wiener blood group) [Source:HGNC Symbol;Acc:HGNC:5347]	17.9267	11.6466	0.0372625	-0.617888	1.42873	significant
DPM3	dolichyl-phosphate mannosyltransferase subunit 3, regulatory [Source:HGNC Symbol;Acc:HGNC:3007]	38.1183	16.4403	0.0263024	-1.20827	1.58	significant
CD93	CD93 molecule [Source:HGNC Symbol;Acc:HGNC:15855]	85.2153	46.3179	0.024812	-0.878123	1.60534	significant
RAB27A	RAB27A, member RAS oncogene family [Source:HGNC Symbol;Acc:HGNC:9766]	38.345	19.4158	0.0240884	-0.978155	1.61819	significant
TKT	transketolase [Source:HGNC Symbol;Acc:HGNC:11834]	690.855	460.111	0.000814407	-0.586295	3.08916	significant
TESC	tescalcin [Source:HGNC Symbol;Acc:HGNC:26065]	168.315	124.963	0.0264613	-0.429361	1.57739	significant
SNHG3	small nucleolar RNA host gene 3 [Source:HGNC Symbol;Acc:HGNC:10118]	40.2374	5.84653	0.00178202	-2.762	2.74909	significant
ATP2B4	ATPase plasma membrane Ca2+ transporting 4 [Source:HGNC Symbol;Acc:HGNC:817]	26.6773	11.1202	0.0196518	-1.25491	1.7066	significant
FUT4	fucosyltransferase 4 [Source:HGNC Symbol;Acc:HGNC:4015]	45.2374	18.7435	0.0235822	-1.26664	1.62742	significant
RASGRP2	RAS guanyl releasing protein 2 [Source:HGNC Symbol;Acc:HGNC:9879]	142.032	107.689	0.0169871	-0.399023	1.76988	significant
HEXB	hexosaminidase subunit beta [Source:HGNC Symbol;Acc:HGNC:4879]	157.427	48.9	0.0420351	-1.68475	1.37639	significant
SLC25A1	solute carrier family 25 member 1 [Source:HGNC Symbol;Acc:HGNC:10979]	44.3569	18.1053	0.0458511	-1.28805	1.33865	significant
ERLIN1	ER lipid raft associated 1 [Source:HGNC Symbol;Acc:HGNC:16947]	41.0596	11.2508	0.0300187	-1.85844	1.52261	significant
RHOF	ras homolog family member F, filopodia associated [Source:HGNC Symbol;Acc:HGNC:15703]	27.2294	57.7911	0.00975296	1.08289	2.01086	significant
HAGHL	hydroxyacylglutathione hydrolase like [Source:HGNC Symbol;Acc:HGNC:14177]	46.4966	15.5807	0.0413602	-1.57124	1.38342	significant
NAGLU	N-acetyl-alpha-glucosaminidase [Source:HGNC Symbol;Acc:HGNC:7632]	65.754	17.9167	0.0294862	-1.86993	1.53038	significant
C19orf38	chromosome 19 open reading frame 38 [Source:HGNC Symbol;Acc:HGNC:34073]	129.106	229.295	0.0440059	0.82816	1.35649	significant
HMGCR	3-hydroxy-3-methylglutaryl-CoA reductase [Source:HGNC Symbol;Acc:HGNC:5006]	264.964	96.933	0.0026152	-1.4498	2.5825	significant
VAMP8	vesicle associated membrane protein 8 [Source:HGNC Symbol;Acc:HGNC:12647]	852.447	500.291	0.0262262	-0.768724	1.58127	significant
HDGF	heparin binding growth factor [Source:HGNC Symbol;Acc:HGNC:4856]	302.401	138.734	0.0427299	-1.12358	1.36927	significant
GLA	galactosidase alpha [Source:HGNC Symbol;Acc:HGNC:4296]	37.0251	3.41527	0.0328487	-3.40069	1.48348	significant
GSN	gelsolin [Source:HGNC Symbol;Acc:HGNC:4620]	181.393	99.1133	0.0340315	-0.871308	1.46812	significant
ZNF385A	zinc finger protein 385A [Source:HGNC Symbol;Acc:HGNC:17521]	43.9782	55.1687	0.0158775	0.326398	1.79922	significant
PLBD2	phospholipase B domain containing 2 [Source:HGNC Symbol;Acc:HGNC:27283]	110.013	7.09425	0.00955479	-3.936	2.01978	significant
LSS	lanosterol synthase [Source:HGNC Symbol;Acc:HGNC:6708]	21.4314	7.84574	0.00219005	-1.43819	2.65955	significant
FDPS	farnesyl diphosphate synthase [Source:HGNC Symbol;Acc:HGNC:3631]	631.594	285.042	0.0228991	-1.14755	1.64018	significant
H1-0	H1.0 linker histone [Source:HGNC Symbol;Acc:HGNC:4714]	14.5978	47.6018	0.0401513	1.69844	1.3963	significant
TMSB4XP4	TMSB4X pseudogene 4 [Source:HGNC Symbol;Acc:HGNC:11886]	370.057	228.573	0.0245066	-0.694852	1.61072	significant
NPC2	NPC intracellular cholesterol transporter 2 [Source:HGNC Symbol;Acc:HGNC:14537]	245.072	80.4728	0.000196904	-1.60543	3.70575	significant
TUBA1C	tubulin alpha 1c [Source:HGNC Symbol;Acc:HGNC:20768]	165.406	79.2261	0.00624628	-1.06102	2.20438	significant
SIRPB1	signal regulatory protein beta 1 [Source:HGNC Symbol;Acc:HGNC:15928]	29.1745	15.0932	0.0112361	-0.946222	1.94938	significant
CDC25A	cell division cycle 25A [Source:HGNC Symbol;Acc:HGNC:1725]	43.4771	14.7377	0.0104713	-1.5543	1.98	significant
FADS1	fatty acid desaturase 1 [Source:HGNC Symbol;Acc:HGNC:3574]	96.5155	46.4447	0.0364449	-1.05364	1.43836	significant
QSOX1	quiescin sulfhydryl oxidase 1 [Source:HGNC Symbol;Acc:HGNC:9756]	430.379	297.797	0.0283524	-0.53113	1.54741	significant
RSU1	Ras suppressor protein 1 [Source:HGNC Symbol;Acc:HGNC:10464]	219.91	158.785	0.027104	-0.469586	1.56697	significant
PRSS57	serine protease 57 [Source:HGNC Symbol;Acc:HGNC:31397]	255.063	43.8586	0.00299514	-2.5372	2.52358	significant
S100A6	S100 calcium binding protein A6 [Source:HGNC Symbol;Acc:HGNC:10496]	750.794	588.532	0.044457	-0.351243	1.35206	significant
FTL	ferritin light chain [Source:HGNC Symbol;Acc:HGNC:3999]	3224.36	1876.42	0.0178279	-0.780997	1.7489	significant
ACOT7	acyl-CoA thioesterase 7 [Source:HGNC Symbol;Acc:HGNC:24157]	168.811	48.5068	0.0268437	-1.79704	1.57116	significant
TMEM164	transmembrane protein 164 [Source:HGNC Symbol;Acc:HGNC:26217]	132.088	91.9221	0.0204364	-0.522538	1.6896	significant
CALR	calreticulin [Source:HGNC Symbol;Acc:HGNC:1455]	966.974	409.634	0.00237703	-1.23894	2.62397	significant
SERPINE2	serpin family E member 2 [Source:HGNC Symbol;Acc:HGNC:8951]	5.97188	12.3378	0.0079944	1.03451	2.09721	significant
MYL6	myosin light chain 6 [Source:HGNC Symbol;Acc:HGNC:7587]	758.185	594.75	0.0296285	-0.350214	1.52829	significant
RPL10P3	ribosomal protein L10 pseudogene 3 [Source:HGNC Symbol;Acc:HGNC:23300]	269.144	75.0054	0.000671811	-1.84193	3.17275	significant
ANXA2	annexin A2 [Source:HGNC Symbol;Acc:HGNC:537]	213.893	87.3191	0.0229592	-1.29154	1.63904	significant
SLC25A10	solute carrier family 25 member 10 [Source:HGNC Symbol;Acc:HGNC:10980]	63.3395	10.3989	0.0051442	-2.59514	2.28868	significant
ST8SIA6	ST8 alpha-N-acetyl-neuraminide alpha-2,8-sialyltransferase 6 [Source:HGNC Symbol;Acc:HGNC:23317]	6.32142	3.10108	0.0393265	-1.00434	1.40531	significant
CD63	CD63 molecule [Source:HGNC Symbol;Acc:HGNC:1692]	7318.95	4612.82	0.0426824	-0.665977	1.36975	significant
ENTPD7	ectonucleoside triphosphate diphosphohydrolase 7 [Source:HGNC Symbol;Acc:HGNC:19745]	55.7274	10.6365	0.000940659	-2.37845	3.02657	significant
MAST4	microtubule associated serine/threonine kinase family member 4 [Source:HGNC Symbol;Acc:HGNC:19037]	12.7322	3.59243	0.0323242	-1.79712	1.49047	significant
CYBB	cytochrome b-245 beta chain [Source:HGNC Symbol;Acc:HGNC:2578]	506.092	432.062	0.0012443	-0.22811	2.90508	significant
NFIC	nuclear factor I C [Source:HGNC Symbol;Acc:HGNC:7786]	36.714	16.5585	0.0490411	-1.144	1.30944	significant
URB2	URB2 ribosome biogenesis homolog [Source:HGNC Symbol;Acc:HGNC:28967]	11.2895	2.40241	0.0399711	-2.18631	1.39825	significant
BLVRB	biliverdin reductase B [Source:HGNC Symbol;Acc:HGNC:1063]	181.771	208.394	0.0313423	0.197084	1.50387	significant
PANK2	pantothenate kinase 2 [Source:HGNC Symbol;Acc:HGNC:15894]	430.041	573.916	0.00249288	0.416282	2.6033	significant
SERPINB6	serpin family B member 6 [Source:HGNC Symbol;Acc:HGNC:8950]	76.2026	50.1903	0.0363263	-0.601453	1.43978	significant
SERPINB1	serpin family B member 1 [Source:HGNC Symbol;Acc:HGNC:3311]	300.443	158.407	0.0203528	-0.92303	1.69138	significant
FASN	fatty acid synthase [Source:HGNC Symbol;Acc:HGNC:3594]	87.546	22.7782	0.0136998	-1.93771	1.86328	significant
ATP1A1	ATPase Na+/K+ transporting subunit alpha 1 [Source:HGNC Symbol;Acc:HGNC:799]	244.918	125.562	0.0269286	-0.963341	1.56979	significant
CD68	CD68 molecule [Source:HGNC Symbol;Acc:HGNC:1693]	109.643	53.9789	0.00617561	-1.02099	2.20932	significant
APLP2	amyloid beta precursor like protein 2 [Source:HGNC Symbol;Acc:HGNC:598]	174.843	68.8511	0.0358744	-1.34324	1.44522	significant
IMPDH1	inosine monophosphate dehydrogenase 1 [Source:HGNC Symbol;Acc:HGNC:6052]	119.895	45.9862	0.00857219	-1.38057	2.06691	significant
CAPN2	calpain 2 [Source:HGNC Symbol;Acc:HGNC:1479]	52.8005	15.0746	0.0342581	-1.80162	1.46524	significant
ANKRD9	ankyrin repeat domain 9 [Source:HGNC Symbol;Acc:HGNC:20096]	2.99069	4.99466	0.00582414	0.721056	2.23477	significant
GRN	granulin precursor [Source:HGNC Symbol;Acc:HGNC:4601]	2832.94	968.346	0.0109842	-1.54861	1.95923	significant
SELENON	selenoprotein N [Source:HGNC Symbol;Acc:HGNC:15999]	25.5184	19.8907	0.0182786	-0.357853	1.73806	significant
LIMS1	LIM zinc finger domain containing 1 [Source:HGNC Symbol;Acc:HGNC:6616]	40.0556	17.3149	0.000573376	-1.20528	3.24156	significant
FADS2	fatty acid desaturase 2 [Source:HGNC Symbol;Acc:HGNC:3575]	153.44	37.8962	0.0141276	-2.01469	1.84993	significant
PNP	purine nucleoside phosphorylase [Source:HGNC Symbol;Acc:HGNC:7892]	40.9781	24.7308	0.0389961	-0.726238	1.40898	significant
STAT5A	signal transducer and activator of transcription 5A [Source:HGNC Symbol;Acc:HGNC:11366]	26.3885	5.64051	0.0468041	-2.20611	1.32972	significant
UNC13D	unc-13 homolog D [Source:HGNC Symbol;Acc:HGNC:23147]	88.9272	49.3889	0.0243266	-0.847142	1.61392	significant
CTSA	cathepsin A [Source:HGNC Symbol;Acc:HGNC:9251]	299.129	74.7805	0.00447931	-1.99859	2.34879	significant
RTL6	retrotransposon Gag like 6 [Source:HGNC Symbol;Acc:HGNC:13343]	142.555	44.7245	0.0040332	-1.67017	2.39435	significant
H2AJ	H2A.J histone [Source:HGNC Symbol;Acc:HGNC:14456]	105.154	66.6019	0.0471383	-0.658069	1.32663	significant
INSIG1	insulin induced gene 1 [Source:HGNC Symbol;Acc:HGNC:6083]	96.8878	12.393	0.029386	-2.95668	1.53186	significant
SCD	stearoyl-CoA desaturase [Source:HGNC Symbol;Acc:HGNC:10571]	219.275	46.5351	0.0478241	-2.23391	1.32035	significant
KLHL22	kelch like family member 22 [Source:HGNC Symbol;Acc:HGNC:25888]	34.3677	49.6099	0.0137553	0.528291	1.86153	significant
VAT1	vesicle amine transport 1 [Source:HGNC Symbol;Acc:HGNC:16919]	40.9779	11.0537	0.046478	-1.88084	1.33275	significant
DHCR7	7-dehydrocholesterol reductase [Source:HGNC Symbol;Acc:HGNC:2860]	141.286	44.7827	0.0280407	-1.65541	1.55221	significant
UQCC2	ubiquinol-cytochrome c reductase complex assembly factor 2 [Source:HGNC Symbol;Acc:HGNC:21237]	31.2543	17.2081	0.0365101	-0.857218	1.43759	significant
GM2A	GM2 ganglioside activator [Source:HGNC Symbol;Acc:HGNC:4367]	146.12	53.7211	0.0144684	-1.44189	1.83958	significant
OAF	out at first homolog [Source:HGNC Symbol;Acc:HGNC:28752]	45.3282	8.36218	0.00801729	-2.42449	2.09597	significant
PROSER2	proline and serine rich 2 [Source:HGNC Symbol;Acc:HGNC:23728]	10.8075	2.76941	0.000576567	-1.92649	3.23915	significant
ASGR2	asialoglycoprotein receptor 2 [Source:HGNC Symbol;Acc:HGNC:743]	25.2823	67.049	0.0340768	1.40354	1.46754	significant
IL6R	interleukin 6 receptor [Source:HGNC Symbol;Acc:HGNC:6019]	320.63	145.559	0.0290568	-1.13876	1.53675	significant
COTL1	coactosin like F-actin binding protein 1 [Source:HGNC Symbol;Acc:HGNC:18304]	822.702	407.478	0.0046225	-1.01347	2.33512	significant
DANCR	differentiation antagonizing non-protein coding RNA [Source:HGNC Symbol;Acc:HGNC:28964]	30.3732	15.6889	0.00634023	-0.948633	2.1979	significant
PPIF	peptidylprolyl isomerase F [Source:HGNC Symbol;Acc:HGNC:9259]	77.799	41.6398	0.00947665	-0.900182	2.02335	significant
MMP2	matrix metallopeptidase 2 [Source:HGNC Symbol;Acc:HGNC:7166]	54.7932	3.77579	0.0161241	-3.82407	1.79252	significant
FCER1G	Fc fragment of IgE receptor Ig [Source:HGNC Symbol;Acc:HGNC:3611]	290.048	150.949	0.00101865	-0.94177	2.99197	significant
ADRB2	adrenoceptor beta 2 [Source:HGNC Symbol;Acc:HGNC:286]	126.383	22.8964	0.0271941	-2.45947	1.56553	significant
TMEM63A	transmembrane protein 63A [Source:HGNC Symbol;Acc:HGNC:29118]	19.6392	5.14672	0.00819282	-1.91158	2.08657	significant
TENT5A	terminal nucleotidyltransferase 5A [Source:HGNC Symbol;Acc:HGNC:18345]	71.3734	7.13579	0.0199282	-3.30418	1.70053	significant
HNRNPLL	heterogeneous nuclear ribonucleoprotein L like [Source:HGNC Symbol;Acc:HGNC:25127]	14.6297	2.34846	0.00797693	-2.58879	2.09816	significant
MGLL	monoglyceride lipase [Source:HGNC Symbol;Acc:HGNC:17038]	52.5852	5.47708	0.013466	-3.23982	1.87076	significant
ARHGEF10L	Rho guanine nucleotide exchange factor 10 like [Source:HGNC Symbol;Acc:HGNC:25540]	29.0515	7.86708	0.0447573	-1.87145	1.34914	significant
CST3	cystatin C [Source:HGNC Symbol;Acc:HGNC:2475]	2134.16	400.308	0.00172565	-2.4142	2.76305	significant
SV2A	synaptic vesicle glycoprotein 2A [Source:HGNC Symbol;Acc:HGNC:20566]	5.12121	11.4633	0.0320041	1.14709	1.49479	significant
S100A8	S100 calcium binding protein A8 [Source:HGNC Symbol;Acc:HGNC:10498]	1354.98	504.388	0.00247569	-1.42549	2.6063	significant
PYGL	glycogen phosphorylase L [Source:HGNC Symbol;Acc:HGNC:9725]	652.027	239.301	0.0138972	-1.44572	1.85707	significant
CD101	CD101 molecule [Source:HGNC Symbol;Acc:HGNC:5949]	13.562	50.9982	0.0269992	1.9031	1.56865	significant
CD14	CD14 molecule [Source:HGNC Symbol;Acc:HGNC:1628]	201.161	45.7009	0.0144451	-2.13562	1.84028	significant
TFEC	transcription factor EC [Source:HGNC Symbol;Acc:HGNC:11754]	13.6657	2.14489	0.0119917	-2.61636	1.92112	significant
FLNA	filamin A [Source:HGNC Symbol;Acc:HGNC:3754]	1250.78	518.554	0.00305344	-1.2701	2.51521	significant
CFD	complement factor D [Source:HGNC Symbol;Acc:HGNC:2771]	192.761	80.7794	0.0107345	-1.25372	1.96922	significant
PLXDC2	plexin domain containing 2 [Source:HGNC Symbol;Acc:HGNC:21013]	46.8366	10.218	0.00520964	-2.18555	2.28319	significant
TIMP2	TIMP metallopeptidase inhibitor 2 [Source:HGNC Symbol;Acc:HGNC:11821]	270.321	40.9989	0.00691649	-2.71804	2.16011	significant
MTURN	maturin, neural progenitor differentiation regulator homolog [Source:HGNC Symbol;Acc:HGNC:25457]	7.66191	4.56995	0.0333458	-0.733005	1.47696	significant
PLBD1	phospholipase B domain containing 1 [Source:HGNC Symbol;Acc:HGNC:26215]	93.9668	5.54634	0.0197017	-4.0583	1.7055	significant
PECAM1	platelet and endothelial cell adhesion molecule 1 [Source:HGNC Symbol;Acc:HGNC:8823]	344.065	67.7011	0.00258244	-2.34372	2.58797	significant
EMILIN1	elastin microfibril interfacer 1 [Source:HGNC Symbol;Acc:HGNC:19880]	31.5224	3.10352	0.0211108	-3.30322	1.67549	significant
S100P	S100 calcium binding protein P [Source:HGNC Symbol;Acc:HGNC:10504]	9.42548	25.1456	0.0437243	1.40617	1.35928	significant
PLA2G7	phospholipase A2 group VII [Source:HGNC Symbol;Acc:HGNC:9040]	93.4916	12.6945	0.01493	-2.87085	1.82594	significant
PTAFR	platelet activating factor receptor [Source:HGNC Symbol;Acc:HGNC:9582]	26.5447	11.2397	0.0356096	-1.23247	1.44843	significant
CAMK1	calcium/calmodulin dependent protein kinase I [Source:HGNC Symbol;Acc:HGNC:1459]	42.6886	16.2567	0.00216344	-1.38734	2.66486	significant
PLPPR3	phospholipid phosphatase related 3 [Source:HGNC Symbol;Acc:HGNC:23497]	79.4931	16.4504	0.0100535	-2.26578	1.99768	significant
MNDA	myeloid cell nuclear differentiation antigen [Source:HGNC Symbol;Acc:HGNC:7183]	31.0724	3.12373	0.00935629	-3.27347	2.0289	significant
CCR2	C-C motif chemokine receptor 2 [Source:HGNC Symbol;Acc:HGNC:1603]	115.139	33.617	0.0212936	-1.77308	1.67175	significant
AGAP3	ArfGAP with GTPase domain, ankyrin repeat and PH domain 3 [Source:HGNC Symbol;Acc:HGNC:16923]	17.9587	3.34863	0.00244722	-2.3886	2.61133	significant
PADI2	peptidyl arginine deiminase 2 [Source:HGNC Symbol;Acc:HGNC:18341]	14.7621	8.21763	0.0319013	-0.837393	1.49619	significant
CLEC11A	C-type lectin domain containing 11A [Source:HGNC Symbol;Acc:HGNC:10576]	400.792	9.52682	0.00731595	-5.38001	2.13573	significant
LGALS3	galectin 3 [Source:HGNC Symbol;Acc:HGNC:6563]	30.8744	7.3418	0.0146535	-2.05735	1.83406	significant
RNASE2	ribonuclease A family member 2 [Source:HGNC Symbol;Acc:HGNC:10045]	154.417	28.5507	0.0064264	-2.43113	2.19203	significant
LGALS12	galectin 12 [Source:HGNC Symbol;Acc:HGNC:15788]	32.411	6.89331	0.0310526	-2.21688	1.5079	significant
LYZ	lysozyme [Source:HGNC Symbol;Acc:HGNC:6740]	6707.03	465.558	0.0270492	-3.84835	1.56785	significant
FSCN1	fascin actin-bundling protein 1 [Source:HGNC Symbol;Acc:HGNC:11148]	75.194	39.4672	0.0372015	-0.928228	1.42944	significant
FUCA2	alpha-L-fucosidase 2 [Source:HGNC Symbol;Acc:HGNC:4008]	22.1497	2.64996	0.0493978	-3.01631	1.30629	significant
ANPEP	alanyl aminopeptidase, membrane [Source:HGNC Symbol;Acc:HGNC:500]	22.0968	3.30333	0.000760568	-2.70533	3.11886	significant
AC020656.1	novel transcript, antisense to LYZ	6052.78	1482.15	0.0480058	-2.02983	1.31871	significant
AXL	AXL receptor tyrosine kinase [Source:HGNC Symbol;Acc:HGNC:905]	50.9506	17.9165	0.0175127	-1.5026	1.75665	significant
CSF1R	colony stimulating factor 1 receptor [Source:HGNC Symbol;Acc:HGNC:2433]	247.942	64.7928	0.0131369	-1.93445	1.88151	significant
RNASE3	ribonuclease A family member 3 [Source:HGNC Symbol;Acc:HGNC:10046]	51.1516	14.8922	0.0353103	-1.77338	1.4521	significant
RETN	resistin [Source:HGNC Symbol;Acc:HGNC:20389]	233.144	15.8134	0.0119522	-3.87353	1.92255	significant
DMTN	dematin actin binding protein [Source:HGNC Symbol;Acc:HGNC:3382]	6.65805	2.3509	0.0463843	-1.46329	1.33363	significant
NRGN	neurogranin [Source:HGNC Symbol;Acc:HGNC:8000]	86.0377	11.8176	0.0161489	-2.85355	1.79186	significant
MS4A3	membrane spanning 4-domains A3 [Source:HGNC Symbol;Acc:HGNC:7317]	170.229	17.5409	0.00483056	-3.27133	2.316	significant
FCN1	ficolin 1 [Source:HGNC Symbol;Acc:HGNC:3623]	300.994	51.4382	0.026454	-2.5465	1.57751	significant
AZU1	azurocidin 1 [Source:HGNC Symbol;Acc:HGNC:913]	66.281	2.3509	0.00208292	-4.75938	2.68133	significant
PRTN3	proteinase 3 [Source:HGNC Symbol;Acc:HGNC:9495]	12.068	4.42916	0.0433967	-1.42578	1.36254	significant
MPO	myeloperoxidase [Source:HGNC Symbol;Acc:HGNC:7218]	52.2977	8.39611	0.00310902	-2.62463	2.50738	significant
G0S2	G0/G1 switch 2 [Source:HGNC Symbol;Acc:HGNC:30229]	21.9326	62.0181	0.004949	1.49537	2.30548	significant
FEZ1	fasciculation and elongation protein zeta 1 [Source:HGNC Symbol;Acc:HGNC:3659]	38.3047	99.6077	0.0371267	1.37642	1.43031	significant
DPYSL3	dihydropyrimidinase like 3 [Source:HGNC Symbol;Acc:HGNC:3015]	6.06443	47.7164	0.00114018	2.95546	2.94303	significant
SFMBT2	Scm like with four mbt domains 2 [Source:HGNC Symbol;Acc:HGNC:20256]	15.11	35.2389	0.0400603	1.21624	1.39729	significant
SLC12A3	solute carrier family 12 member 3 [Source:HGNC Symbol;Acc:HGNC:10912]	5.76762	23.3022	0.0158589	1.9958	1.79973	significant
GLT1D1	glycosyltransferase 1 domain containing 1 [Source:HGNC Symbol;Acc:HGNC:26483]	34.0215	58.589	0.0102114	0.782411	1.99092	significant
CXCL8	C-X-C motif chemokine ligand 8 [Source:HGNC Symbol;Acc:HGNC:6025]	5.04158	19.2411	0.0242906	1.91138	1.61456	significant
LILRB4	leukocyte immunoglobulin like receptor B4 [Source:HGNC Symbol;Acc:HGNC:6608]	21.7793	29.1764	0.00375117	0.420172	2.42583	significant
CSPG4	chondroitin sulfate proteoglycan 4 [Source:HGNC Symbol;Acc:HGNC:2466]	43.8855	18.4405	0.0185076	-1.24635	1.73265	significant
DENND6B	DENN domain containing 6B [Source:HGNC Symbol;Acc:HGNC:32690]	6.43314	33.6597	0.0473989	2.36945	1.32423	significant
MTMR11	myotubularin related protein 11 [Source:HGNC Symbol;Acc:HGNC:24307]	7.84712	18.6079	0.012857	1.23514	1.89086	significant
SGO2	shugoshin 2 [Source:HGNC Symbol;Acc:HGNC:30812]	3.20622	13.0917	0.0368602	1.99638	1.43344	significant
NPM1P27	nucleophosmin 1 pseudogene 27 [Source:HGNC Symbol;Acc:HGNC:45206]	4.36485	11.5964	0.022181	1.38939	1.65402	significant
DTNA	dystrobrevin alpha [Source:HGNC Symbol;Acc:HGNC:3057]	36.5192	13.113	0.0244272	-1.47064	1.61213	significant
ZNF570	zinc finger protein 570 [Source:HGNC Symbol;Acc:HGNC:26416]	2.78643	8.24404	0.0249508	1.53146	1.60292	significant
HTRA3	HtrA serine peptidase 3 [Source:HGNC Symbol;Acc:HGNC:30406]	71.0093	15.1247	0.0187115	-2.22363	1.72789	significant
YJEFN3	YjeF N-terminal domain containing 3 [Source:HGNC Symbol;Acc:HGNC:24785]	2.17198	7.19481	0.0407201	1.68292	1.39019	significant
ADARB1	adenosine deaminase RNA specific B1 [Source:HGNC Symbol;Acc:HGNC:226]	4.41587	9.65004	0.0317621	1.1104	1.49809	significant
FCGR2B	Fc fragment of IgG receptor IIb [Source:HGNC Symbol;Acc:HGNC:3618]	11.8831	17.6905	0.0261474	0.57011	1.58257	significant
MCOLN2	mucolipin 2 [Source:HGNC Symbol;Acc:HGNC:13357]	4.76382	13.2462	0.0492686	1.45627	1.30743	significant
CPM	carboxypeptidase M [Source:HGNC Symbol;Acc:HGNC:2311]	37.944	20.2313	0.0365699	-0.903969	1.43688	significant
RCOR2	REST corepressor 2 [Source:HGNC Symbol;Acc:HGNC:27455]	2.56146	10.5146	0.0129352	1.99576	1.88823	significant
MAPKAPK5	MAPK activated protein kinase 5 [Source:HGNC Symbol;Acc:HGNC:6889]	13.8813	8.48915	0.0162359	-0.70291	1.78952	significant
LRRC8A	leucine rich repeat containing 8 VRAC subunit A [Source:HGNC Symbol;Acc:HGNC:19027]	12.3857	7.97384	0.028951	-0.628954	1.53834	significant
DUSP5	dual specificity phosphatase 5 [Source:HGNC Symbol;Acc:HGNC:3071]	2.36669	15.4124	0.0186273	2.65278	1.72985	significant
BAHCC1	BAH domain and coiled-coil containing 1 [Source:HGNC Symbol;Acc:HGNC:29279]	26.4409	13.294	0.000646701	-0.986635	3.1893	significant
FKTN	fukutin [Source:HGNC Symbol;Acc:HGNC:3622]	5.57291	14.3394	0.0113584	1.34785	1.94468	significant
FAM122A	family with sequence similarity 122A [Source:HGNC Symbol;Acc:HGNC:23490]	4.6314	13.2236	0.0436758	1.49364	1.35976	significant
ACSM3	acyl-CoA synthetase medium chain family member 3 [Source:HGNC Symbol;Acc:HGNC:10522]	2.41777	18.7109	0.0154014	2.90135	1.81244	significant
GTF2H1	general transcription factor IIH subunit 1 [Source:HGNC Symbol;Acc:HGNC:4655]	5.42935	9.88763	0.00326658	0.853033	2.48591	significant
IFT43	intraflagellar transport 43 [Source:HGNC Symbol;Acc:HGNC:29669]	2.85827	7.74518	0.00348958	1.40705	2.45723	significant
ENSG00000290758		10.244	13.6181	0.00762806	0.407287	2.11759	significant
TRMT44	tRNA methyltransferase 44 homolog [Source:HGNC Symbol;Acc:HGNC:26653]	2.89979	6.74501	0.0493712	1.19019	1.30653	significant
DDX10	DEAD-box helicase 10 [Source:HGNC Symbol;Acc:HGNC:2735]	6.05487	11.3225	0.0241152	0.892074	1.61771	significant
GATD1	glutamine amidotransferase like class 1 domain containing 1 [Source:HGNC Symbol;Acc:HGNC:26616]	29.0534	12.0363	0.0177935	-1.26434	1.74974	significant
RASA4B	RAS p21 protein activator 4B [Source:HGNC Symbol;Acc:HGNC:35202]	30.496	15.0179	0.0208627	-1.01709	1.68063	significant
SP2	Sp2 transcription factor [Source:HGNC Symbol;Acc:HGNC:11207]	16.9835	4.82126	0.0285504	-1.7955	1.54439	significant
ZNF274	zinc finger protein 274 [Source:HGNC Symbol;Acc:HGNC:13068]	5.79959	11.3678	0.0250348	0.958899	1.60146	significant
LINC02878	long intergenic non-protein coding RNA 2878 [Source:HGNC Symbol;Acc:HGNC:54524]	13.6241	8.42365	0.037753	-0.687171	1.42305	significant
CX3CR1	C-X3-C motif chemokine receptor 1 [Source:HGNC Symbol;Acc:HGNC:2558]	15.2554	10.291	0.00878256	-0.563416	2.05638	significant
PLXNB1	plexin B1 [Source:HGNC Symbol;Acc:HGNC:9103]	15.2744	8.4212	0.00997901	-0.8514	2.00091	significant
ENGASE	endo-beta-N-acetylglucosaminidase [Source:HGNC Symbol;Acc:HGNC:24622]	17.1288	8.3697	0.0229852	-1.02444	1.63855	significant
FOXM1	forkhead box M1 [Source:HGNC Symbol;Acc:HGNC:3818]	19.0854	9.49177	0.0111042	-1.00014	1.95451	significant
FRY	FRY microtubule binding protein [Source:HGNC Symbol;Acc:HGNC:20367]	25.8951	5.02351	0.0396314	-2.34304	1.40196	significant
CEP78	centrosomal protein 78 [Source:HGNC Symbol;Acc:HGNC:25740]	7.96992	5.07257	0.0398883	-0.641674	1.39915	significant
CLDN12	claudin 12 [Source:HGNC Symbol;Acc:HGNC:2034]	5.15318	16.7319	0.0259922	1.67993	1.58516	significant
TRAPPC13	trafficking protein particle complex 13 [Source:HGNC Symbol;Acc:HGNC:25828]	4.2004	5.72218	0.0454253	0.437089	1.3427	significant
KIFAP3	kinesin associated protein 3 [Source:HGNC Symbol;Acc:HGNC:17060]	2.27421	6.96371	0.0361327	1.57298	1.4421	significant
VRK2	VRK serine/threonine kinase 2 [Source:HGNC Symbol;Acc:HGNC:12719]	4.42537	6.275	0.0366883	0.494389	1.43547	significant
AKT3	AKT serine/threonine kinase 3 [Source:HGNC Symbol;Acc:HGNC:393]	32.2068	6.8607	0.026065	-2.21453	1.58394	significant
CACNA2D4	calcium voltage-gated channel auxiliary subunit alpha2delta 4 [Source:HGNC Symbol;Acc:HGNC:20202]	25.2933	5.51993	0.0368368	-2.17582	1.43372	significant
SMPD3	sphingomyelin phosphodiesterase 3 [Source:HGNC Symbol;Acc:HGNC:14240]	21.7073	6.17575	0.00596076	-1.79695	2.2247	significant
NID1	nidogen 1 [Source:HGNC Symbol;Acc:HGNC:7821]	20.6112	4.89165	0.0133764	-2.05282	1.87366	significant
ENSG00000291135		3.44239	6.74501	0.0106914	0.950328	1.97097	significant
ANKS3	ankyrin repeat and sterile alpha motif domain containing 3 [Source:HGNC Symbol;Acc:HGNC:29422]	4.79408	3.74693	0.0331565	-0.347329	1.47943	significant
FAM117B	family with sequence similarity 117 member B [Source:HGNC Symbol;Acc:HGNC:14440]	8.67691	3.47053	0.0250198	-1.29758	1.60172	significant
PPM1N	protein phosphatase, Mg2+/Mn2+ dependent 1N (putative) [Source:HGNC Symbol;Acc:HGNC:26845]	3.83181	5.92199	0.0140325	0.615048	1.85286	significant
FNDC3B	fibronectin type III domain containing 3B [Source:HGNC Symbol;Acc:HGNC:24670]	17.5502	7.91989	0.0341629	-1.13803	1.46645	significant
SPECC1	sperm antigen with calponin homology and coiled-coil domains 1 [Source:HGNC Symbol;Acc:HGNC:30615]	16.6692	7.9261	0.0386568	-1.06304	1.41277	significant
DPY19L3	dpy-19 like C-mannosyltransferase 3 [Source:HGNC Symbol;Acc:HGNC:27120]	8.8508	3.94919	0.0166307	-1.14438	1.77909	significant
SULT1B1	sulfotransferase family 1B member 1 [Source:HGNC Symbol;Acc:HGNC:17845]	9.49562	2.44395	0.000884634	-1.91531	3.05324	significant
SUPT16HP1	SPT16 homolog, facilitates chromatin remodeling subunit pseudogene 1 [Source:HGNC Symbol;Acc:HGNC:31388]	5.62393	2.3509	0.0388445	-1.22369	1.41067	significant
AL589880.1	novel pseudogene (PRO1843)	5.03981	2.94901	0.020975	-0.753372	1.6783	significant
CEP112	centrosomal protein 112 [Source:HGNC Symbol;Acc:HGNC:28514]	2.5407	4.67051	0.0228955	0.853224	1.64025	significant
ZNF276	zinc finger protein 276 [Source:HGNC Symbol;Acc:HGNC:23330]	10.6846	3.09356	0.030173	-1.75573	1.52038	significant
GABPB2	GA binding protein transcription factor subunit beta 2 [Source:HGNC Symbol;Acc:HGNC:28441]	8.58436	3.31978	0.0482755	-1.34452	1.31627	significant
KLHL7	kelch like family member 7 [Source:HGNC Symbol;Acc:HGNC:15646]	8.74881	4.21695	0.0222402	-1.03547	1.65286	significant
C22orf34	chromosome 22 open reading frame 34 [Source:HGNC Symbol;Acc:HGNC:28010]	6.70913	3.54713	0.0382093	-0.900711	1.41783	significant
GON7	GON7 subunit of KEOPS complex [Source:HGNC Symbol;Acc:HGNC:20356]	8.07208	3.09356	0.0356586	-1.35554	1.44784	significant
ST7	suppression of tumorigenicity 7 [Source:HGNC Symbol;Acc:HGNC:11351]	20.9987	8.36838	0.0316192	-1.31699	1.50005	significant
MYO1E	myosin IE [Source:HGNC Symbol;Acc:HGNC:7599]	9.86421	3.74318	0.00521371	-1.37446	2.28285	significant
PGAM4	phosphoglycerate mutase family member 4 [Source:HGNC Symbol;Acc:HGNC:21731]	12.314	6.24614	0.0375179	-0.968017	1.42576	significant
B3GNT8	UDP-GlcNAc:betaGal beta-1,3-N-acetylglucosaminyltransferase 8 [Source:HGNC Symbol;Acc:HGNC:24139]	16.093	4.40031	0.0225833	-1.84727	1.64621	significant
ZNF74	zinc finger protein 74 [Source:HGNC Symbol;Acc:HGNC:13144]	11.473	5.46467	0.0214525	-1.05639	1.66852	significant
PHACTR2	phosphatase and actin regulator 2 [Source:HGNC Symbol;Acc:HGNC:20956]	6.21932	3.74825	0.0317735	-0.715568	1.49793	significant
DHX34	DExH-box helicase 34 [Source:HGNC Symbol;Acc:HGNC:16719]	6.06449	2.21904	0.0454113	-1.41045	1.34284	significant
PLAAT3	phospholipase A and acyltransferase 3 [Source:HGNC Symbol;Acc:HGNC:17825]	17.6602	4.70181	0.0358571	-1.887	1.44542	significant
GRIP1	glutamate receptor interacting protein 1 [Source:HGNC Symbol;Acc:HGNC:18708]	14.7733	2.34846	0.0156907	-2.60278	1.80436	significant
NCAPH	non-SMC condensin I complex subunit H [Source:HGNC Symbol;Acc:HGNC:1112]	11.0022	3.8475	0.0258886	-1.49184	1.58689	significant
ZNF408	zinc finger protein 408 [Source:HGNC Symbol;Acc:HGNC:20041]	18.0305	3.30333	0.00382656	-2.4134	2.41719	significant
CEP250	centrosomal protein 250 [Source:HGNC Symbol;Acc:HGNC:1859]	8.63545	2.743	0.0210117	-1.61947	1.67754	significant
ZNF771	zinc finger protein 771 [Source:HGNC Symbol;Acc:HGNC:29653]	8.24603	2.19639	0.00756248	-1.86172	2.12134	significant
MMP14	matrix metallopeptidase 14 [Source:HGNC Symbol;Acc:HGNC:7160]	7.05861	2.05185	0.0304308	-1.7341	1.51669	significant
HNRNPUP1	heterogeneous nuclear ribonucleoprotein U pseudogene 1 [Source:HGNC Symbol;Acc:HGNC:19931]	13.195	2.89751	0.0456674	-2.14905	1.34039	significant
GAREM2	GRB2 associated regulator of MAPK1 subtype 2 [Source:HGNC Symbol;Acc:HGNC:27172]	6.36124	2.64996	0.0423929	-1.2324	1.37271	significant
AFMID	arylformamidase [Source:HGNC Symbol;Acc:HGNC:20910]	12.5694	4.4707	0.0374345	-1.47086	1.42673	significant
B3GNT7	UDP-GlcNAc:betaGal beta-1,3-N-acetylglucosaminyltransferase 7 [Source:HGNC Symbol;Acc:HGNC:18811]	23.0607	5.36787	0.038533	-2.08263	1.41417	significant
BOD1L1	biorientation of chromosomes in cell division 1 like 1 [Source:HGNC Symbol;Acc:HGNC:31792]	13.4504	2.92016	0.0496512	-2.16564	1.30407	significant
AC105052.4	novel transcript, sense overlapping POLR2J2, UPK3BL and RASA4	7.68267	2.2228	0.0383463	-1.7444	1.41628	significant
ATP5PFP1	ATP synthase peripheral stalk subunit F6 pseudogene 1 [Source:HGNC Symbol;Acc:HGNC:23933]	11.4426	2.67261	0.00395833	-2.05765	2.40249	significant
PANK1	pantothenate kinase 1 [Source:HGNC Symbol;Acc:HGNC:8598]	10.8905	2.20015	0.0209044	-2.25645	1.67976	significant
AC093827.4	Novel transcript, antisense to AFF1	7.17033	2.54695	0.00380703	-1.45769	2.41941	significant
RNF139	ring finger protein 139 [Source:HGNC Symbol;Acc:HGNC:17023]	7.76572	2.52186	0.0279434	-1.58499	1.55372	significant
NAIP	NLR family apoptosis inhibitory protein [Source:HGNC Symbol;Acc:HGNC:7634]	8.76946	2.42506	0.0205397	-1.81253	1.68741	significant
MTMR3	myotubularin related protein 3 [Source:HGNC Symbol;Acc:HGNC:7451]	9.18913	3.9756	0.0160852	-1.18853	1.79357	significant
ZNF181	zinc finger protein 181 [Source:HGNC Symbol;Acc:HGNC:12971]	5.3877	3.19657	0.00502855	-0.735238	2.29856	significant
MITF	melanocyte inducing transcription factor [Source:HGNC Symbol;Acc:HGNC:7105]	10.7355	2.2994	0.0115067	-2.17502	1.93905	significant
KIAA1586	KIAA1586 [Source:HGNC Symbol;Acc:HGNC:21360]	8.0003	3.39638	0.0470724	-1.21212	1.32723	significant
MAFB	MAF bZIP transcription factor B [Source:HGNC Symbol;Acc:HGNC:6408]	10.5937	2.32581	0.0486884	-2.14023	1.31257	significant
ASB7	ankyrin repeat and SOCS box containing 7 [Source:HGNC Symbol;Acc:HGNC:17182]	8.5636	2.02299	0.0095251	-2.02887	2.02113	significant
METTL15	methyltransferase like 15 [Source:HGNC Symbol;Acc:HGNC:26606]	6.23832	3.02317	0.0177586	-1.02109	1.75059	significant
HOMER3	homer scaffold protein 3 [Source:HGNC Symbol;Acc:HGNC:17514]	14.5562	2.59601	0.0169346	-2.44262	1.77122	significant
CPEB4	cytoplasmic polyadenylation element binding protein 4 [Source:HGNC Symbol;Acc:HGNC:21747]	5.13242	3.27448	0.0203162	-0.632813	1.69216	significant
ZNF589	zinc finger protein 589 [Source:HGNC Symbol;Acc:HGNC:16747]	7.90928	2.20015	0.0369379	-1.79994	1.43253	significant
TYW5	tRNA-yW synthesizing protein 5 [Source:HGNC Symbol;Acc:HGNC:26754]	2.29485	5.69953	0.00571412	1.276	2.24305	significant
MYEF2	myelin expression factor 2 [Source:HGNC Symbol;Acc:HGNC:17940]	2.60133	5.03996	0.0496772	0.928084	1.30384	significant
EEF1GP5	eukaryotic translation elongation factor 1 gamma pseudogene 5 [Source:HGNC Symbol;Acc:HGNC:44560]	3.71844	2.32205	0.0191158	-0.656755	1.71861	significant
ZBTB22	zinc finger and BTB domain containing 22 [Source:HGNC Symbol;Acc:HGNC:13085]	2.71464	2.09715	0.0235727	-0.35732	1.62759	significant
AC127024.4	novel transcript, sense intronic CRLF3	4.40461	2.05185	0.0372514	-1.06583	1.42886	significant
