# Supplementary material for: CRISPR/Cas9-mediated t(4;11) translocation in human hematopoietic stem/precursor cells demonstrates plasticity to differentiate into either the myeloid or lymphoid lineage
Source: Leukemia. 2025 Oct 27;40(1):72–86. doi: 10.1038/s41375-025-02791-4 (PMC12789029; doi:10.1038/s41375-025-02791-4)
Supplement: Supplementary file 8 — Supplementary Excel file S7B [file 41375_2025_2791_MOESM8_ESM.xlsx]

## Sheet: d30 t(4;11) vs d70 CD19+t(4;11)
name	description	HSC d30 t(4;11) mean	HSC d70 CD19plus t(4;11) mean	pvalue HSC d30 t(4;11) vs HSC d70 CD19plus t(4;11)	log2FC HSC d30 t(4;11) vs HSC d70 CD19plus t(4;11)	minus log10 pvalue	Significance
TCL1A	TCL1 family AKT coactivator A [Source:HGNC Symbol;Acc:HGNC:11648]	7.33466	666.687	0.00254787	6.48682	2.59382	significant
TMEM119	transmembrane protein 119 [Source:HGNC Symbol;Acc:HGNC:27884]	25.2106	633.843	0.00208632	4.64654	2.68062	significant
TRAC	T cell receptor alpha constant [Source:HGNC Symbol;Acc:HGNC:12029]	23.3255	1792.79	0.00022778	6.25806	3.64249	significant
CD19	CD19 molecule [Source:HGNC Symbol;Acc:HGNC:1633]	2.80713	180.312	0.000109428	5.95556	3.96087	significant
ASS1	argininosuccinate synthase 1 [Source:HGNC Symbol;Acc:HGNC:758]	519.247	895.643	0.00264309	0.786386	2.57789	significant
NKX2-3	NK2 homeobox 3 [Source:HGNC Symbol;Acc:HGNC:7836]	43.801	116.084	0.0319774	1.40408	1.49516	significant
IL7R	interleukin 7 receptor [Source:HGNC Symbol;Acc:HGNC:6024]	22.9492	84.671	0.0147972	1.87885	1.82982	significant
CD79A	CD79a molecule [Source:HGNC Symbol;Acc:HGNC:1698]	21.7266	9296.85	0.00112483	8.73452	2.94891	significant
SLC12A8	solute carrier family 12 member 8 [Source:HGNC Symbol;Acc:HGNC:15595]	9.00563	82.4996	0.00160359	3.1813	2.79491	significant
FGFBP2	fibroblast growth factor binding protein 2 [Source:HGNC Symbol;Acc:HGNC:29451]	3.14552	76.3328	0.0238369	4.55767	1.62275	significant
NTN1	netrin 1 [Source:HGNC Symbol;Acc:HGNC:8029]	12.0969	73.4202	0.0425253	2.59163	1.37135	significant
PRL	prolactin [Source:HGNC Symbol;Acc:HGNC:9445]	43.209	60.3493	0.00583959	0.481061	2.23362	significant
ANXA2R	annexin A2 receptor [Source:HGNC Symbol;Acc:HGNC:33463]	9.91688	55.3214	0.0305283	2.46801	1.5153	significant
LINC00513	long intergenic non-protein coding RNA 513 [Source:HGNC Symbol;Acc:HGNC:43566]	3.38017	53.1807	0.00594572	3.93639	2.2258	significant
CD72	CD72 molecule [Source:HGNC Symbol;Acc:HGNC:1696]	40.7034	397.883	0.00139236	3.28594	2.85625	significant
SOCS2	suppressor of cytokine signaling 2 [Source:HGNC Symbol;Acc:HGNC:19382]	26.1758	985.024	0.00415185	5.2285	2.38176	significant
TNFRSF4	TNF receptor superfamily member 4 [Source:HGNC Symbol;Acc:HGNC:11918]	4.65034	49.3946	0.00305193	3.38117	2.51543	significant
VPREB1	V-set pre-B cell surrogate light chain 1 [Source:HGNC Symbol;Acc:HGNC:12709]	2.05874	42.5068	0.0163908	4.30282	1.7854	significant
TOX	thymocyte selection associated high mobility group box [Source:HGNC Symbol;Acc:HGNC:18988]	2.12096	36.1809	0.0127407	4.02995	1.89481	significant
MELTF	melanotransferrin [Source:HGNC Symbol;Acc:HGNC:7037]	3.96429	32.0472	0.000559578	2.98362	3.25214	significant
STC2	stanniocalcin 2 [Source:HGNC Symbol;Acc:HGNC:11374]	2.51988	31.2247	0.0389933	3.57973	1.40901	significant
NDFIP2	Nedd4 family interacting protein 2 [Source:HGNC Symbol;Acc:HGNC:18537]	15.9607	164.34	0.00655213	3.35596	2.18362	significant
CDK6-AS1	CDK6 antisense RNA 1 [Source:HGNC Symbol;Acc:HGNC:40141]	86.153	271.61	0.0053779	1.65542	2.26939	significant
LAMP5	lysosomal associated membrane protein family member 5 [Source:HGNC Symbol;Acc:HGNC:16097]	220.914	149.599	0.0217248	-0.56207	1.66304	significant
IGLC3	immunoglobulin lambda constant 3 (Kern-Oz+ marker) [Source:HGNC Symbol;Acc:HGNC:5857]	2.17198	173.22	0.00553431	6.25334	2.25694	significant
NOG	noggin [Source:HGNC Symbol;Acc:HGNC:7866]	3.70894	27.2855	0.0442082	2.84595	1.3545	significant
MEF2A	myocyte enhancer factor 2A [Source:HGNC Symbol;Acc:HGNC:6993]	12.8376	43.7586	0.042389	1.76129	1.37275	significant
POLM	DNA polymerase mu [Source:HGNC Symbol;Acc:HGNC:9185]	7.03785	41.8728	0.0282235	2.55589	1.54939	significant
IGHM	immunoglobulin heavy constant mu [Source:HGNC Symbol;Acc:HGNC:5541]	21.9532	1001.16	0.000133397	5.50469	3.87485	significant
TRPM4	transient receptor potential cation channel subfamily M member 4 [Source:HGNC Symbol;Acc:HGNC:17993]	127.053	357.994	0.00931291	1.49378	2.03091	significant
LBH	LBH regulator of WNT signaling pathway [Source:HGNC Symbol;Acc:HGNC:29532]	8.76793	175.668	0.0098783	4.30893	2.00532	significant
ATF5	activating transcription factor 5 [Source:HGNC Symbol;Acc:HGNC:790]	48.1693	410.883	0.00272718	3.0899	2.56429	significant
SOCS1	suppressor of cytokine signaling 1 [Source:HGNC Symbol;Acc:HGNC:19383]	2.96043	58.6985	0.0261197	4.26397	1.58303	significant
CD22	CD22 molecule [Source:HGNC Symbol;Acc:HGNC:1643]	5.52018	72.9033	0.0265216	3.69927	1.5764	significant
AEBP1	AE binding protein 1 [Source:HGNC Symbol;Acc:HGNC:303]	8.84136	65.2188	0.0021995	2.86893	2.65768	significant
BANK1	B cell scaffold protein with ankyrin repeats 1 [Source:HGNC Symbol;Acc:HGNC:18233]	2.77528	41.9599	0.000969901	3.87067	3.01327	significant
HOXA-AS2	HOXA cluster antisense RNA 2 [Source:HGNC Symbol;Acc:HGNC:43745]	17.2899	180.788	0.00497143	3.37877	2.30352	significant
TLR10	toll like receptor 10 [Source:HGNC Symbol;Acc:HGNC:15634]	3.6578	50.0282	0.0108547	3.73766	1.96438	significant
CSRP2	cysteine and glycine rich protein 2 [Source:HGNC Symbol;Acc:HGNC:2470]	2.22312	86.8479	0.00470701	5.22601	2.32725	significant
TAPT1	transmembrane anterior posterior transformation 1 [Source:HGNC Symbol;Acc:HGNC:26887]	10.7278	71.7943	0.00820357	2.73114	2.086	significant
SNHG1	small nucleolar RNA host gene 1 [Source:HGNC Symbol;Acc:HGNC:32688]	27.0667	633.826	0.000980516	4.5444	3.00855	significant
CLEC9A	C-type lectin domain containing 9A [Source:HGNC Symbol;Acc:HGNC:26705]	3.73926	31.9297	0.00339875	3.06051	2.46868	significant
MMACHC	metabolism of cobalamin associated C [Source:HGNC Symbol;Acc:HGNC:24525]	5.78838	32.6753	0.0423405	2.47667	1.37324	significant
CCR7	C-C motif chemokine receptor 7 [Source:HGNC Symbol;Acc:HGNC:1608]	7.09861	195.125	0.010398	4.76128	1.98305	significant
MFAP4	microfibril associated protein 4 [Source:HGNC Symbol;Acc:HGNC:7035]	5.84884	110.985	0.00391702	4.22291	2.40704	significant
ZFHX3	zinc finger homeobox 3 [Source:HGNC Symbol;Acc:HGNC:777]	12.6013	44.0959	0.011753	1.79894	1.92985	significant
CD79B	CD79b molecule [Source:HGNC Symbol;Acc:HGNC:1699]	32.2273	332.627	0.00675115	3.36351	2.17062	significant
HLX	H2.0 like homeobox [Source:HGNC Symbol;Acc:HGNC:4978]	24.1876	65.2499	0.0493144	1.42796	1.30703	significant
SNHG7	small nucleolar RNA host gene 7 [Source:HGNC Symbol;Acc:HGNC:28254]	150.546	964.458	0.000194706	2.6787	3.71062	significant
MT-TS2	mitochondrially encoded tRNA-Ser (AGU/C) 2 [Source:HGNC Symbol;Acc:HGNC:7498]	27.4803	571.873	0.00166094	4.37424	2.77965	significant
CD96	CD96 molecule [Source:HGNC Symbol;Acc:HGNC:16892]	3.39131	217.182	0.00133577	5.95966	2.87427	significant
IQSEC1	IQ motif and Sec7 domain ArfGEF 1 [Source:HGNC Symbol;Acc:HGNC:29112]	30.9365	93.1625	0.00930485	1.58733	2.03129	significant
PMAIP1	phorbol-12-myristate-13-acetate-induced protein 1 [Source:HGNC Symbol;Acc:HGNC:9108]	15.2329	89.515	0.0023823	2.54711	2.623	significant
LINC00937	long intergenic non-protein coding RNA 937 [Source:HGNC Symbol;Acc:HGNC:48629]	2.25344	13.6681	0.028073	2.54848	1.55171	significant
MT-TE	mitochondrially encoded tRNA-Glu (GAA/G) [Source:HGNC Symbol;Acc:HGNC:7479]	27.6959	146.052	0.00425091	2.39452	2.37152	significant
TRIB3	tribbles pseudokinase 3 [Source:HGNC Symbol;Acc:HGNC:16228]	16.0848	102.851	0.021037	2.66924	1.67702	significant
SKIDA1	SKI/DACH domain containing 1 [Source:HGNC Symbol;Acc:HGNC:32697]	6.53525	18.3382	0.0279494	1.47448	1.55363	significant
CDK9	cyclin dependent kinase 9 [Source:HGNC Symbol;Acc:HGNC:1780]	13.053	28.583	0.023944	1.12481	1.6208	significant
PRR5L	proline rich 5 like [Source:HGNC Symbol;Acc:HGNC:25878]	5.75641	30.0646	0.00767724	2.36477	2.11479	significant
DDIT3	DNA damage inducible transcript 3 [Source:HGNC Symbol;Acc:HGNC:2726]	66.632	388.098	0.00199814	2.54034	2.69937	significant
CYFIP2	cytoplasmic FMR1 interacting protein 2 [Source:HGNC Symbol;Acc:HGNC:13760]	7.83744	405.916	0.000329416	5.67672	3.48226	significant
TMEM221	transmembrane protein 221 [Source:HGNC Symbol;Acc:HGNC:21943]	5.00005	29.1914	0.0455196	2.52189	1.3418	significant
PRKD2	protein kinase D2 [Source:HGNC Symbol;Acc:HGNC:17293]	47.2657	138.581	0.0244074	1.54986	1.61248	significant
SPRY2	sprouty RTK signaling antagonist 2 [Source:HGNC Symbol;Acc:HGNC:11270]	21.4091	130.672	0.00289902	2.60404	2.53775	significant
CRNDE	colorectal neoplasia differentially expressed [Source:HGNC Symbol;Acc:HGNC:37078]	20.7451	63.8496	0.0282574	1.61723	1.54887	significant
DDIT4	DNA damage inducible transcript 4 [Source:HGNC Symbol;Acc:HGNC:24944]	34.288	139.696	0.00642311	2.02334	2.19225	significant
CYRIA	CYFIP related Rac1 interactor A [Source:HGNC Symbol;Acc:HGNC:25373]	23.921	62.5159	0.00647605	1.38223	2.18869	significant
AC090152.1	novel transcript	3.95455	48.5819	0.0266433	3.58577	1.57441	significant
EPB41L4A-AS1	EPB41L4A antisense RNA 1 [Source:HGNC Symbol;Acc:HGNC:30749]	54.1223	241.575	0.00675313	2.15611	2.17049	significant
ENSG00000291120		2.61248	16.3353	0.0149474	2.59911	1.82543	significant
ADM2	adrenomedullin 2 [Source:HGNC Symbol;Acc:HGNC:28898]	3.8413	21.9712	0.0019034	2.48542	2.72047	significant
ENSG00000289740		131.431	1240.15	0.000790118	3.23716	3.10231	significant
IGKC	immunoglobulin kappa constant [Source:HGNC Symbol;Acc:HGNC:5716]	32.8197	94.8697	0.00916537	1.52852	2.03785	significant
AHDC1	AT-hook DNA binding motif containing 1 [Source:HGNC Symbol;Acc:HGNC:25230]	19.6071	146.629	0.0123496	2.89636	1.90835	significant
TCEA1	transcription elongation factor A1 [Source:HGNC Symbol;Acc:HGNC:11612]	35.83	109.155	0.0178837	1.60444	1.74754	significant
PCED1A	PC-esterase domain containing 1A [Source:HGNC Symbol;Acc:HGNC:16212]	16.5527	45.082	0.0405943	1.43999	1.39153	significant
PLAAT4	phospholipase A and acyltransferase 4 [Source:HGNC Symbol;Acc:HGNC:9869]	4.54835	31.8067	0.0389252	2.77907	1.40977	significant
PCED1B-AS1	PCED1B antisense RNA 1 [Source:HGNC Symbol;Acc:HGNC:44166]	712.005	2112.75	0.000949545	1.56903	3.02248	significant
AL031282.1	ribosomal protein S7 (RPS7) pseudogene	131.076	268.856	0.0419367	1.03587	1.37741	significant
DNAH11	dynein axonemal heavy chain 11 [Source:HGNC Symbol;Acc:HGNC:2942]	7.73534	28.5216	0.0033299	1.86904	2.47757	significant
PCK2	phosphoenolpyruvate carboxykinase 2, mitochondrial [Source:HGNC Symbol;Acc:HGNC:8725]	28.3783	65.9953	0.025877	1.21468	1.58709	significant
HIF1A	hypoxia inducible factor 1 subunit alpha [Source:HGNC Symbol;Acc:HGNC:4910]	16.157	52.1483	0.00899306	1.68432	2.04609	significant
MT-TI	mitochondrially encoded tRNA-Ile (AUU/C) [Source:HGNC Symbol;Acc:HGNC:7488]	27.284	103.852	0.00318418	1.92451	2.497	significant
SARS1	seryl-tRNA synthetase 1 [Source:HGNC Symbol;Acc:HGNC:10537]	232.365	535.29	0.00219079	1.20358	2.6594	significant
SLC43A2	solute carrier family 43 member 2 [Source:HGNC Symbol;Acc:HGNC:23087]	16.7601	54.7803	0.0331296	1.70267	1.47978	significant
GAS5	growth arrest specific 5 [Source:HGNC Symbol;Acc:HGNC:16355]	272.57	596.92	0.00295055	1.13063	2.5301	significant
MTCO1P40	MT-CO1 pseudogene 40 [Source:HGNC Symbol;Acc:HGNC:52105]	56.7939	156.052	0.0208778	1.45661	1.68032	significant
WARS1	tryptophanyl-tRNA synthetase 1 [Source:HGNC Symbol;Acc:HGNC:12729]	244.47	450.813	0.0109819	0.882604	1.95932	significant
SNHG6	small nucleolar RNA host gene 6 [Source:HGNC Symbol;Acc:HGNC:32965]	754.669	1496.44	0.0015657	0.987525	2.80529	significant
ZFAS1	ZNFX1 antisense RNA 1 [Source:HGNC Symbol;Acc:HGNC:33101]	211.412	540.672	0.0150569	1.35428	1.82227	significant
NCF1	neutrophil cytosolic factor 1 [Source:HGNC Symbol;Acc:HGNC:7660]	48.5073	25.5581	0.0353009	-0.921761	1.45221	significant
CLDND1	claudin domain containing 1 [Source:HGNC Symbol;Acc:HGNC:1322]	19.2995	99.8257	0.00311011	2.36484	2.50722	significant
AC092053.3	novel transcript, antisense CSRNP1	5.29522	50.4772	0.0383664	3.22873	1.41605	significant
ZFP36L1	ZFP36 ring finger protein like 1 [Source:HGNC Symbol;Acc:HGNC:1107]	17.8854	194.275	0.017008	3.43394	1.76935	significant
BCOR	BCL6 corepressor [Source:HGNC Symbol;Acc:HGNC:20893]	4.76388	10.5103	0.00108512	1.12528	2.96452	significant
TEX30	testis expressed 30 [Source:HGNC Symbol;Acc:HGNC:25188]	7.76572	40.9584	0.0016491	2.38403	2.78275	significant
NECAP2	NECAP endocytosis associated 2 [Source:HGNC Symbol;Acc:HGNC:25528]	28.5715	66.4649	0.0171615	1.21514	1.76544	significant
FPGS	folylpolyglutamate synthase [Source:HGNC Symbol;Acc:HGNC:3824]	82.5703	252.208	0.00248287	1.60975	2.60505	significant
RCSD1	RCSD domain containing 1 [Source:HGNC Symbol;Acc:HGNC:28310]	162.634	309.349	0.00573729	0.927187	2.24129	significant
TTC39C	tetratricopeptide repeat domain 39C [Source:HGNC Symbol;Acc:HGNC:26595]	52.3742	180.43	0.000197179	1.78255	3.70514	significant
DCUN1D2	defective in cullin neddylation 1 domain containing 2 [Source:HGNC Symbol;Acc:HGNC:20328]	3.45195	10.0658	0.00200228	1.51705	2.69848	significant
TCF3	transcription factor 3 [Source:HGNC Symbol;Acc:HGNC:11633]	146.488	223.913	0.0387959	0.611816	1.41121	significant
RDH10	retinol dehydrogenase 10 [Source:HGNC Symbol;Acc:HGNC:19975]	2.00766	35.5885	0.0147991	4.08175	1.82976	significant
RPL10P6	ribosomal protein L10 pseudogene 6 [Source:HGNC Symbol;Acc:HGNC:52343]	475.616	1001.02	0.0234494	1.07345	1.62987	significant
CLEC2B	C-type lectin domain family 2 member B [Source:HGNC Symbol;Acc:HGNC:2053]	117.31	312.68	0.0262702	1.41359	1.58054	significant
CARD8	caspase recruitment domain family member 8 [Source:HGNC Symbol;Acc:HGNC:17057]	52.9806	86.8525	0.0473737	0.712042	1.32446	significant
TARS1	threonyl-tRNA synthetase 1 [Source:HGNC Symbol;Acc:HGNC:11572]	150.387	224.576	0.000605881	0.578204	3.21761	significant
PRDX1	peroxiredoxin 1 [Source:HGNC Symbol;Acc:HGNC:9352]	386.627	697.576	0.0157562	0.851244	1.80255	significant
CCDC69	coiled-coil domain containing 69 [Source:HGNC Symbol;Acc:HGNC:24487]	119.218	527.455	0.00532	2.14451	2.27409	significant
TBC1D10C	TBC1 domain family member 10C [Source:HGNC Symbol;Acc:HGNC:24702]	39.3678	157.799	0.00776848	2.00025	2.10966	significant
IFNGR1	interferon gamma receptor 1 [Source:HGNC Symbol;Acc:HGNC:5439]	32.8771	67.268	0.0215962	1.0306	1.66562	significant
LTB	lymphotoxin beta [Source:HGNC Symbol;Acc:HGNC:6711]	10.8376	121.981	0.00254629	3.48046	2.59409	significant
NOD1	nucleotide binding oligomerization domain containing 1 [Source:HGNC Symbol;Acc:HGNC:16390]	5.98144	19.2068	0.00231519	1.66663	2.63541	significant
CYTIP	cytohesin 1 interacting protein [Source:HGNC Symbol;Acc:HGNC:9506]	12.8169	48.1735	0.0373889	1.90198	1.42726	significant
HMCES	5-hydroxymethylcytosine binding, ES cell specific [Source:HGNC Symbol;Acc:HGNC:24446]	8.73932	68.8462	0.0144555	2.96347	1.83997	significant
UBALD2	UBA like domain containing 2 [Source:HGNC Symbol;Acc:HGNC:28438]	425.924	780.933	0.0101521	0.87445	1.99345	significant
MAT2B	methionine adenosyltransferase 2B [Source:HGNC Symbol;Acc:HGNC:6905]	41.8192	82.8469	0.00662047	0.984578	2.17911	significant
CHAC1	ChaC glutathione specific gamma-glutamylcyclotransferase 1 [Source:HGNC Symbol;Acc:HGNC:28680]	10.1626	28.9614	0.0200619	1.50171	1.69763	significant
PAN3	poly(A) specific ribonuclease subunit PAN3 [Source:HGNC Symbol;Acc:HGNC:29991]	14.5675	39.2006	0.00710956	1.42193	2.14816	significant
PPP2R5C	protein phosphatase 2 regulatory subunit B'gamma [Source:HGNC Symbol;Acc:HGNC:9311]	715.814	2371.59	0.000598355	1.72806	3.22304	significant
ZC3H6	zinc finger CCCH-type containing 6 [Source:HGNC Symbol;Acc:HGNC:24762]	3.56532	15.5535	0.0118403	2.09447	1.92664	significant
PDLIM1	PDZ and LIM domain 1 [Source:HGNC Symbol;Acc:HGNC:2067]	74.9039	238.416	0.0208735	1.66905	1.6804	significant
TRIB2	tribbles pseudokinase 2 [Source:HGNC Symbol;Acc:HGNC:30809]	6.47455	66.4137	0.0209863	3.33869	1.67806	significant
ATF4	activating transcription factor 4 [Source:HGNC Symbol;Acc:HGNC:786]	691.501	945.733	0.00292511	0.451645	2.53386	significant
SHMT2	serine hydroxymethyltransferase 2 [Source:HGNC Symbol;Acc:HGNC:10852]	296.554	585.149	0.00934478	0.980271	2.02943	significant
MIR155HG	MIR155 host gene [Source:HGNC Symbol;Acc:HGNC:35460]	13.3065	59.057	0.0340997	2.14161	1.46725	significant
RPL10P9	ribosomal protein L10 pseudogene 9 [Source:HGNC Symbol;Acc:HGNC:35579]	786.032	1457.81	0.0186535	0.891058	1.72924	significant
ANAPC16	anaphase promoting complex subunit 16 [Source:HGNC Symbol;Acc:HGNC:26976]	77.2007	139.082	0.0391277	0.84842	1.40752	significant
HMX3	H6 family homeobox 3 [Source:HGNC Symbol;Acc:HGNC:5019]	381.084	9.06437	0.030429	-5.37831	1.51671	significant
CXXC5	CXXC finger protein 5 [Source:HGNC Symbol;Acc:HGNC:26943]	46.1521	207.56	0.0149816	2.16663	1.82444	significant
ARID3B	AT-rich interaction domain 3B [Source:HGNC Symbol;Acc:HGNC:14350]	6.44429	27.6834	0.0271003	2.08592	1.56703	significant
RPS24P17	ribosomal protein S24 pseudogene 17 [Source:HGNC Symbol;Acc:HGNC:36348]	160.702	381.865	0.0180926	1.24816	1.7425	significant
MTCO1P12	MT-CO1 pseudogene 12 [Source:HGNC Symbol;Acc:HGNC:52014]	384.047	651.561	0.00894581	0.762461	2.04838	significant
SOX4	SRY-box transcription factor 4 [Source:HGNC Symbol;Acc:HGNC:11200]	583.243	339.737	0.00286926	-0.779503	2.54223	significant
CD81	CD81 molecule [Source:HGNC Symbol;Acc:HGNC:1701]	333.784	694.357	0.00345427	1.05654	2.46164	significant
SLC44A2	solute carrier family 44 member 2 [Source:HGNC Symbol;Acc:HGNC:17292]	55.1143	347.018	0.000684745	2.65231	3.16447	significant
EIF1	eukaryotic translation initiation factor 1 [Source:HGNC Symbol;Acc:HGNC:3249]	405.357	838.593	0.0274209	1.04859	1.56192	significant
LETMD1	LETM1 domain containing 1 [Source:HGNC Symbol;Acc:HGNC:24241]	115.824	274.195	0.0033112	1.24255	2.48001	significant
ASMTL	acetylserotonin O-methyltransferase like [Source:HGNC Symbol;Acc:HGNC:751]	17.0568	46.3488	0.0490835	1.43686	1.30906	significant
RFTN1	raftlin, lipid raft linker 1 [Source:HGNC Symbol;Acc:HGNC:30278]	14.8147	61.9945	0.00438447	2.05774	2.35808	significant
TFEB	transcription factor EB [Source:HGNC Symbol;Acc:HGNC:11753]	14.1063	26.3702	0.0317871	0.897837	1.49775	significant
ERICH6-AS1	ERICH6 antisense RNA 1 [Source:HGNC Symbol;Acc:HGNC:41205]	2.88859	8.3234	0.0407993	1.49494	1.38935	significant
TMEM161B-AS1	TMEM161B antisense RNA 1 [Source:HGNC Symbol;Acc:HGNC:43839]	5.73742	13.571	0.0198608	1.22771	1.702	significant
LAT2	linker for activation of T cells family member 2 [Source:HGNC Symbol;Acc:HGNC:12749]	417.369	705.408	0.0013376	0.756994	2.87367	significant
PPP2R3B	protein phosphatase 2 regulatory subunit B''beta [Source:HGNC Symbol;Acc:HGNC:13417]	3.93391	14.7565	0.0181395	1.88084	1.74138	significant
RHOH	ras homolog family member H [Source:HGNC Symbol;Acc:HGNC:686]	4.66166	21.7821	0.00182579	2.20021	2.73855	significant
RASAL3	RAS protein activator like 3 [Source:HGNC Symbol;Acc:HGNC:26129]	108.617	199.77	0.0116808	0.878485	1.93253	significant
MAPKBP1	mitogen-activated protein kinase binding protein 1 [Source:HGNC Symbol;Acc:HGNC:29536]	6.61817	33.3405	0.0437031	2.31545	1.35949	significant
HADH	hydroxyacyl-CoA dehydrogenase [Source:HGNC Symbol;Acc:HGNC:4799]	43.1787	122.293	0.000415985	1.49979	3.38092	significant
LINC01150	long intergenic non-protein coding RNA 1150 [Source:HGNC Symbol;Acc:HGNC:49469]	3.34979	10.49	0.0381771	1.61812	1.4182	significant
CCDC102A	coiled-coil domain containing 102A [Source:HGNC Symbol;Acc:HGNC:28097]	2.63324	31.9504	0.0390667	3.55166	1.40819	significant
BCR	BCR activator of RhoGEF and GTPase [Source:HGNC Symbol;Acc:HGNC:1014]	11.2174	39.5382	0.00455973	1.80834	2.34106	significant
GNPTAB	N-acetylglucosamine-1-phosphate transferase subunits alpha and beta [Source:HGNC Symbol;Acc:HGNC:29670]	8.96428	34.7806	0.0393082	1.94416	1.40552	significant
ATF4P4	activating transcription factor 4 pseudogene 4 [Source:HGNC Symbol;Acc:HGNC:787]	18.9531	35.1739	0.0466645	0.888572	1.33101	significant
ABRAXAS1	abraxas 1, BRCA1 A complex subunit [Source:HGNC Symbol;Acc:HGNC:25829]	17.4577	45.7613	0.0106594	1.38517	1.97227	significant
RALBP1	ralA binding protein 1 [Source:HGNC Symbol;Acc:HGNC:9841]	40.817	113.842	0.0190622	1.47753	1.71983	significant
MID1IP1	MID1 interacting protein 1 [Source:HGNC Symbol;Acc:HGNC:20715]	35.2345	123.937	0.0134831	1.81162	1.87021	significant
RABGGTB	Rab geranylgeranyltransferase subunit beta [Source:HGNC Symbol;Acc:HGNC:9796]	9.9584	18.1595	0.0165413	0.860244	1.78143	significant
BCAT1	branched chain amino acid transaminase 1 [Source:HGNC Symbol;Acc:HGNC:976]	154.822	333.783	0.0267986	1.1078	1.57189	significant
FAM184B	family with sequence similarity 184 member B [Source:HGNC Symbol;Acc:HGNC:29235]	14.2213	58.7706	0.0100362	2.03939	1.99843	significant
MLLT11	MLLT11 transcription factor 7 cofactor [Source:HGNC Symbol;Acc:HGNC:16997]	3.40093	28.3531	0.0234303	3.02278	1.63022	significant
ETS2	ETS proto-oncogene 2, transcription factor [Source:HGNC Symbol;Acc:HGNC:3489]	79.9609	135.711	0.0092036	0.76243	2.03604	significant
EXOSC6	exosome component 6 [Source:HGNC Symbol;Acc:HGNC:19055]	53.3208	83.536	0.0484953	0.646723	1.3143	significant
H3-3B	H3.3 histone B [Source:HGNC Symbol;Acc:HGNC:4765]	785.385	1466.6	0.0145748	0.900914	1.8364	significant
RAF1	Raf-1 proto-oncogene, serine/threonine kinase [Source:HGNC Symbol;Acc:HGNC:9829]	24.1175	60.4715	0.0456795	1.32259	1.34028	significant
FRA10AC1	FRA10A associated CGG repeat 1 [Source:HGNC Symbol;Acc:HGNC:1162]	4.77338	12.7024	0.0141327	1.39342	1.84978	significant
RIPK2	receptor interacting serine/threonine kinase 2 [Source:HGNC Symbol;Acc:HGNC:10020]	4.80529	19.6668	0.00532229	2.01067	2.2739	significant
LRP10	LDL receptor related protein 10 [Source:HGNC Symbol;Acc:HGNC:14553]	58.2808	138.531	0.0294314	1.24768	1.53119	significant
BCL11A	BAF chromatin remodeling complex subunit BCL11A [Source:HGNC Symbol;Acc:HGNC:13221]	19.3841	55.9595	0.0094483	1.52466	2.02465	significant
LINC00909	long intergenic non-protein coding RNA 909 [Source:HGNC Symbol;Acc:HGNC:44331]	6.20818	22.1808	0.0337123	1.8205	1.47221	significant
STAP1	signal transducing adaptor family member 1 [Source:HGNC Symbol;Acc:HGNC:24133]	10.1006	102.805	0.0204602	3.33459	1.68909	significant
PDK1	pyruvate dehydrogenase kinase 1 [Source:HGNC Symbol;Acc:HGNC:8809]	6.39333	28.2047	0.00766689	2.12401	2.11538	significant
APTX	aprataxin [Source:HGNC Symbol;Acc:HGNC:15984]	13.913	31.0817	0.0250162	1.15393	1.60178	significant
RPS15AP17	ribosomal protein S15a pseudogene 17 [Source:HGNC Symbol;Acc:HGNC:36888]	638.099	925.223	0.0260559	0.535949	1.58409	significant
IVNS1ABP	influenza virus NS1A binding protein [Source:HGNC Symbol;Acc:HGNC:16951]	50.7118	101.834	0.0116078	1.0044	1.93525	significant
AP000936.3	ribosomal protein S27 (metallopanstimulin 1) (RPS27) pseudogene	241.013	370.576	0.0434952	0.620453	1.36156	significant
RPS27P25	ribosomal protein S27 pseudogene 25 [Source:HGNC Symbol;Acc:HGNC:36020]	278.048	555.222	0.00108354	0.997471	2.96516	significant
HCK	HCK proto-oncogene, Src family tyrosine kinase [Source:HGNC Symbol;Acc:HGNC:4840]	215.348	187.445	0.0333495	-0.200103	1.47691	significant
XBP1	X-box binding protein 1 [Source:HGNC Symbol;Acc:HGNC:12801]	54.2068	183.48	0.00935245	1.7572	2.02907	significant
EIF2S3	eukaryotic translation initiation factor 2 subunit gamma [Source:HGNC Symbol;Acc:HGNC:3267]	659.407	1159.28	0.0108974	0.813891	1.96268	significant
RBM3	RNA binding motif protein 3 [Source:HGNC Symbol;Acc:HGNC:9900]	227.799	508.767	0.0206892	1.1589	1.68426	significant
APOL2	apolipoprotein L2 [Source:HGNC Symbol;Acc:HGNC:619]	24.7696	84.9978	0.0269972	1.77474	1.56868	significant
ZNF677	zinc finger protein 677 [Source:HGNC Symbol;Acc:HGNC:28730]	5.63514	14.0461	0.042643	1.30251	1.37015	significant
IFITM2	interferon induced transmembrane protein 2 [Source:HGNC Symbol;Acc:HGNC:5413]	78.1433	285.106	0.0171639	1.86597	1.76538	significant
MT-TP	mitochondrially encoded tRNA-Pro (CCN) [Source:HGNC Symbol;Acc:HGNC:7494]	8.91332	28.0002	0.0241756	1.64045	1.61662	significant
CCDC107	coiled-coil domain containing 107 [Source:HGNC Symbol;Acc:HGNC:28465]	56.4724	162.044	0.0311803	1.5191	1.50612	significant
ENSG00000292348		84.2233	185.126	0.000311353	1.13528	3.50675	significant
ZBTB44	zinc finger and BTB domain containing 44 [Source:HGNC Symbol;Acc:HGNC:25001]	53.8666	104.828	0.0316741	0.959262	1.4993	significant
FBXW7	F-box and WD repeat domain containing 7 [Source:HGNC Symbol;Acc:HGNC:16712]	10.4293	22.983	0.0367333	1.13242	1.43494	significant
AC099524.1	novel transcript	6.59735	57.9072	0.00559302	3.11457	2.25235	significant
ZDHHC9	zinc finger DHHC-type palmitoyltransferase 9 [Source:HGNC Symbol;Acc:HGNC:18475]	49.8129	153.221	0.0104021	1.61907	1.98288	significant
STS	steroid sulfatase [Source:HGNC Symbol;Acc:HGNC:11425]	40.1594	16.1512	0.0144538	-1.30878	1.84002	significant
KSR1	kinase suppressor of ras 1 [Source:HGNC Symbol;Acc:HGNC:6465]	2.07944	69.1739	0.0431914	4.99028	1.3646	significant
KLF6	Kruppel like factor 6 [Source:HGNC Symbol;Acc:HGNC:2235]	27.0045	88.3544	0.00164455	1.7064	2.78395	significant
RPL35A	ribosomal protein L35a [Source:HGNC Symbol;Acc:HGNC:10345]	1806.8	2889.14	0.00982513	0.677169	2.00766	significant
MAD2L2	mitotic arrest deficient 2 like 2 [Source:HGNC Symbol;Acc:HGNC:6764]	98.4587	178.222	0.0325017	0.855432	1.48809	significant
CD52	CD52 molecule [Source:HGNC Symbol;Acc:HGNC:1804]	47.3585	693.663	0.00460349	3.86971	2.33691	significant
STX5	syntaxin 5 [Source:HGNC Symbol;Acc:HGNC:11440]	27.2917	83.8947	0.0234298	1.61656	1.63023	significant
IL2RG	interleukin 2 receptor subunit gamma [Source:HGNC Symbol;Acc:HGNC:6010]	91.4972	172.1	0.0498099	0.91071	1.30268	significant
SMIM3	small integral membrane protein 3 [Source:HGNC Symbol;Acc:HGNC:30248]	631.942	2215.62	0.000645637	1.80969	3.19001	significant
RPL10P15	ribosomal protein L10 pseudogene 15 [Source:HGNC Symbol;Acc:HGNC:52347]	16.781	33.2121	0.0438321	0.980644	1.35821	significant
RPS15AP38	ribosomal protein S15a pseudogene 38 [Source:HGNC Symbol;Acc:HGNC:36523]	337.843	658.921	0.0129206	0.963545	1.88872	significant
TLE5	TLE family member 5, transcriptional modulator [Source:HGNC Symbol;Acc:HGNC:307]	328.888	642.188	0.00969528	0.965184	2.01344	significant
NCF1C	neutrophil cytosolic factor 1C pseudogene [Source:HGNC Symbol;Acc:HGNC:32523]	60.0747	26.0591	0.0293901	-1.20185	1.5318	significant
MT-TH	mitochondrially encoded tRNA-His (CAU/C) [Source:HGNC Symbol;Acc:HGNC:7487]	14.8945	43.4878	0.0191856	1.53949	1.71702	significant
CTNS	cystinosin, lysosomal cystine transporter [Source:HGNC Symbol;Acc:HGNC:2518]	27.976	130.658	0.00417121	2.21948	2.37974	significant
PHF14	PHD finger protein 14 [Source:HGNC Symbol;Acc:HGNC:22203]	26.2576	57.8199	0.0161589	1.13584	1.79159	significant
TTF2	transcription termination factor 2 [Source:HGNC Symbol;Acc:HGNC:12398]	5.56341	13.9389	0.0369477	1.30968	1.43241	significant
MRPS6	mitochondrial ribosomal protein S6 [Source:HGNC Symbol;Acc:HGNC:14051]	148.286	258.418	0.00466812	0.800902	2.33086	significant
NRP1	neuropilin 1 [Source:HGNC Symbol;Acc:HGNC:8004]	15.1515	6.82128	0.00188371	-1.13984	2.72499	significant
STRBP	spermatid perinuclear RNA binding protein [Source:HGNC Symbol;Acc:HGNC:16462]	11.0739	55.9655	0.0155485	2.32699	1.80831	significant
AC025171.2	novel transcript, antisense to ANXA2R	6.2287	26.2941	0.0074966	2.06024	2.12514	significant
MT-CO1	mitochondrially encoded cytochrome c oxidase I [Source:HGNC Symbol;Acc:HGNC:7419]	732.48	1113.74	0.00880234	0.604489	2.0554	significant
ZNF202	zinc finger protein 202 [Source:HGNC Symbol;Acc:HGNC:12994]	12.2308	7.34778	0.0130866	-0.727381	1.88317	significant
SSBP2	single stranded DNA binding protein 2 [Source:HGNC Symbol;Acc:HGNC:15831]	13.2651	58.918	0.0188213	2.14268	1.72535	significant
TMEM116	transmembrane protein 116 [Source:HGNC Symbol;Acc:HGNC:25084]	10.0589	36.4312	0.0169751	1.84638	1.77019	significant
SMIM24	small integral membrane protein 24 [Source:HGNC Symbol;Acc:HGNC:37244]	21.1441	85.2629	0.0341064	2.00655	1.46716	significant
GARS1	glycyl-tRNA synthetase 1 [Source:HGNC Symbol;Acc:HGNC:4162]	152.801	212.589	0.0076297	0.476145	2.11749	significant
BUD31	BUD31 homolog [Source:HGNC Symbol;Acc:HGNC:29629]	123.662	171.917	0.010712	0.474978	1.97013	significant
CSNK2A2	casein kinase 2 alpha 2 [Source:HGNC Symbol;Acc:HGNC:2459]	97.7107	208.538	0.00524479	1.09294	2.28027	significant
RCBTB1	RCC1 and BTB domain containing protein 1 [Source:HGNC Symbol;Acc:HGNC:18243]	11.2801	17.0862	0.0496507	0.594741	1.30407	significant
FOXP1	forkhead box P1 [Source:HGNC Symbol;Acc:HGNC:3823]	86.5554	69.1172	0.0391597	-0.324159	1.40716	significant
RNF187	ring finger protein 187 [Source:HGNC Symbol;Acc:HGNC:27146]	155.753	295.755	0.0151988	0.924704	1.81819	significant
RPL18	ribosomal protein L18 [Source:HGNC Symbol;Acc:HGNC:10310]	2161.24	4648.2	0.00875099	1.10477	2.05794	significant
DDAH2	dimethylarginine dimethylaminohydrolase 2 [Source:HGNC Symbol;Acc:HGNC:2716]	24.545	54.0236	0.0127622	1.13496	1.89407	significant
CD99	CD99 molecule (Xg blood group) [Source:HGNC Symbol;Acc:HGNC:7082]	83.9076	187.574	0.0145815	1.15963	1.8362	significant
GSTP1	glutathione S-transferase pi 1 [Source:HGNC Symbol;Acc:HGNC:4638]	2092.95	3456.18	0.00425641	0.723615	2.37096	significant
ZNF875	zinc finger protein 875 [Source:HGNC Symbol;Acc:HGNC:4928]	13.8506	34.0351	0.0210811	1.29093	1.67611	significant
DTX3L	deltex E3 ubiquitin ligase 3L [Source:HGNC Symbol;Acc:HGNC:30323]	28.6657	48.0301	0.00375152	0.742591	2.42579	significant
SMAP1	small ArfGAP 1 [Source:HGNC Symbol;Acc:HGNC:19651]	56.3627	86.6833	0.0173338	0.620119	1.76111	significant
UGP2	UDP-glucose pyrophosphorylase 2 [Source:HGNC Symbol;Acc:HGNC:12527]	155.983	463.362	0.000597867	1.57014	3.2234	significant
ENSG00000290838		44.8894	20.1418	0.0242305	-1.15225	1.61564	significant
XRRA1	X-ray radiation resistance associated 1 [Source:HGNC Symbol;Acc:HGNC:18868]	26.8493	50.6666	0.0159967	0.91363	1.79597	significant
EEF2	eukaryotic translation elongation factor 2 [Source:HGNC Symbol;Acc:HGNC:3214]	3544.87	4458.63	0.0131713	0.33086	1.88037	significant
NELFA	negative elongation factor complex member A [Source:HGNC Symbol;Acc:HGNC:12768]	45.311	73.1383	0.0025229	0.689555	2.5981	significant
IFI16	interferon gamma inducible protein 16 [Source:HGNC Symbol;Acc:HGNC:5395]	54.8082	107.23	0.0275378	0.966963	1.56007	significant
OSER1-DT	OSER1 divergent transcript [Source:HGNC Symbol;Acc:HGNC:48585]	2.51994	20.0293	0.0296462	2.9417	1.52803	significant
LINC01585	long intergenic non-protein coding RNA 1585 [Source:HGNC Symbol;Acc:HGNC:51432]	3.0019	8.09867	0.00455334	1.40224	2.34167	significant
AP003774.2	novel transcript	10.1308	23.3048	0.00250586	1.19389	2.60104	significant
AC024293.1	ribosomal protein S10 (RPS10) pseudogene	1389.26	2292.86	0.00587472	0.722789	2.23101	significant
LRRC40	leucine rich repeat containing 40 [Source:HGNC Symbol;Acc:HGNC:26004]	5.50113	16.2228	0.0206947	1.5431	1.68414	significant
SPATA24	spermatogenesis associated 24 [Source:HGNC Symbol;Acc:HGNC:27322]	12.1495	29.1299	0.00495629	1.25472	2.30484	significant
DNAJC1	DnaJ heat shock protein family (Hsp40) member C1 [Source:HGNC Symbol;Acc:HGNC:20090]	11.6788	38.3114	0.0182347	1.70534	1.7391	significant
ZC4H2	zinc finger C4H2-type containing [Source:HGNC Symbol;Acc:HGNC:24931]	4.48765	38.3633	0.0378088	3.06765	1.42241	significant
AP000344.1	MAD1 mitotic arrest deficient-like 1 (yeast)(MAD1L1) pseudogene	13.1933	26.6821	0.0335221	1.01057	1.47467	significant
RPS12P23	ribosomal protein S12 pseudogene 23 [Source:HGNC Symbol;Acc:HGNC:35573]	260.867	493.467	0.00834292	0.919379	2.07868	significant
IGFBP2	insulin like growth factor binding protein 2 [Source:HGNC Symbol;Acc:HGNC:5471]	7.60145	147.109	0.00657341	4.2566	2.18221	significant
RPL10P4	ribosomal protein L10 pseudogene 4 [Source:HGNC Symbol;Acc:HGNC:52342]	31.042	60.1397	0.028985	0.951855	1.53783	significant
RPL34P18	ribosomal protein L34 pseudogene 18 [Source:HGNC Symbol;Acc:HGNC:35968]	114.914	190.066	0.00961629	0.725456	2.01699	significant
EIF3E	eukaryotic translation initiation factor 3 subunit E [Source:HGNC Symbol;Acc:HGNC:3277]	342.569	521.943	0.0411984	0.607352	1.38512	significant
AC091153.1	ribosomal protein S12 (RPS12) pseudogene	462.543	701.802	0.019205	0.601372	1.71658	significant
AC098583.1	ribosomal protein S27 (RPS27) pseudogene	68.4642	121.368	0.00372868	0.825047	2.42844	significant
TEFM	transcription elongation factor, mitochondrial [Source:HGNC Symbol;Acc:HGNC:26223]	4.44619	11.89	0.00303864	1.3991	2.51732	significant
CDT1	chromatin licensing and DNA replication factor 1 [Source:HGNC Symbol;Acc:HGNC:24576]	209.022	467.548	0.00466488	1.16108	2.33116	significant
ARL6IP5	ADP ribosylation factor like GTPase 6 interacting protein 5 [Source:HGNC Symbol;Acc:HGNC:16937]	116.809	232.557	0.00492169	0.992826	2.30789	significant
ARHGEF3	Rho guanine nucleotide exchange factor 3 [Source:HGNC Symbol;Acc:HGNC:683]	45.4131	110.796	0.0054331	1.28485	2.26495	significant
RPL34P27	ribosomal protein L34 pseudogene 27 [Source:HGNC Symbol;Acc:HGNC:36369]	171.845	346.771	0.0272856	1.01246	1.56407	significant
SLC39A9	solute carrier family 39 member 9 [Source:HGNC Symbol;Acc:HGNC:20182]	28.8397	56.1235	0.0466995	0.958124	1.33069	significant
CREB3L4	cAMP responsive element binding protein 3 like 4 [Source:HGNC Symbol;Acc:HGNC:18854]	17.6921	50.7585	0.0332257	1.51525	1.47853	significant
PNPLA4	patatin like phospholipase domain containing 4 [Source:HGNC Symbol;Acc:HGNC:24887]	13.2174	34.8524	0.0218368	1.39208	1.66081	significant
ERGIC1	endoplasmic reticulum-golgi intermediate compartment 1 [Source:HGNC Symbol;Acc:HGNC:29205]	83.4018	170.879	0.039024	1.03394	1.40867	significant
HES6	hes family bHLH transcription factor 6 [Source:HGNC Symbol;Acc:HGNC:18254]	30.6318	62.6946	0.0109508	1.03091	1.96055	significant
SPACA9	sperm acrosome associated 9 [Source:HGNC Symbol;Acc:HGNC:1367]	32.7682	150.794	0.0204111	2.19877	1.69013	significant
MYL6B	myosin light chain 6B [Source:HGNC Symbol;Acc:HGNC:29823]	57.6556	130.28	0.0469577	1.17469	1.32829	significant
EIF3F	eukaryotic translation initiation factor 3 subunit F [Source:HGNC Symbol;Acc:HGNC:3275]	225.607	330.179	0.043421	0.549231	1.3623	significant
NSA2	NSA2 ribosome biogenesis factor [Source:HGNC Symbol;Acc:HGNC:30728]	90.0524	77.507	0.0229039	-0.216179	1.64009	significant
MGMT	O-6-methylguanine-DNA methyltransferase [Source:HGNC Symbol;Acc:HGNC:7059]	13.6865	53.4353	0.0479077	1.95724	1.31959	significant
SLC1A5	solute carrier family 1 member 5 [Source:HGNC Symbol;Acc:HGNC:10943]	309.798	472.247	0.00718349	0.608054	2.14366	significant
SNHG29	small nucleolar RNA host gene 29 [Source:HGNC Symbol;Acc:HGNC:28619]	994.91	1527.18	0.0198768	0.618181	1.70165	significant
NLRP3	NLR family pyrin domain containing 3 [Source:HGNC Symbol;Acc:HGNC:16400]	29.9424	11.982	0.0123443	-1.31414	1.90853	significant
AL033519.3	ribosomal protein S15A (RPS15A) pseudogene	531.192	768.996	0.00764582	0.533659	2.11658	significant
CCDC159	coiled-coil domain containing 159 [Source:HGNC Symbol;Acc:HGNC:26996]	5.96233	20.515	0.0442088	1.76575	1.35449	significant
RPL18P13	ribosomal protein L18 pseudogene 13 [Source:HGNC Symbol;Acc:HGNC:35599]	205.892	487.389	0.0130906	1.24278	1.88304	significant
ZFAND3	zinc finger AN1-type containing 3 [Source:HGNC Symbol;Acc:HGNC:18019]	46.6211	98.7784	0.00272153	1.08158	2.56519	significant
TAF1D	TATA-box binding protein associated factor, RNA polymerase I subunit D [Source:HGNC Symbol;Acc:HGNC:28759]	31.3614	72.6218	0.0173286	1.2088	1.76124	significant
AC016739.1	ribosomal protein, large, P1 (RPLP1) pseudogene	397.487	531.548	0.0380177	0.419201	1.42001	significant
SP110	SP110 nuclear body protein [Source:HGNC Symbol;Acc:HGNC:5401]	39.6741	70.5072	0.00657035	0.827984	2.18241	significant
TAX1BP3	Tax1 binding protein 3 [Source:HGNC Symbol;Acc:HGNC:30684]	14.968	24.3421	0.0288726	0.697886	1.53951	significant
INTS14	integrator complex subunit 14 [Source:HGNC Symbol;Acc:HGNC:25372]	12.6732	25.3177	0.0156273	0.992713	1.80612	significant
UBE2B	ubiquitin conjugating enzyme E2 B [Source:HGNC Symbol;Acc:HGNC:12473]	53.2727	91.5943	0.00933169	0.78073	2.03004	significant
SNHG8	small nucleolar RNA host gene 8 [Source:HGNC Symbol;Acc:HGNC:33098]	188.982	337.335	0.0218413	0.835595	1.66072	significant
RPL18P11	ribosomal protein L18 pseudogene 11 [Source:HGNC Symbol;Acc:HGNC:35742]	79.6451	194.848	0.043997	1.28962	1.35658	significant
SAP30L	SAP30 like [Source:HGNC Symbol;Acc:HGNC:25663]	49.46	124.623	0.000574645	1.33148	3.2406	significant
PIM1	Pim-1 proto-oncogene, serine/threonine kinase [Source:HGNC Symbol;Acc:HGNC:8986]	51.7679	277.716	0.00306362	2.42122	2.51377	significant
GUCY1A1	guanylate cyclase 1 soluble subunit alpha 1 [Source:HGNC Symbol;Acc:HGNC:4685]	5.7166	97.9911	0.0146406	4.07587	1.83444	significant
FAUP1	FAU pseudogene 1 [Source:HGNC Symbol;Acc:HGNC:17984]	249.932	379.162	0.00262396	0.601081	2.58104	significant
ACSS1	acyl-CoA synthetase short chain family member 1 [Source:HGNC Symbol;Acc:HGNC:16091]	111.169	362.989	0.0157459	1.70628	1.80283	significant
MTND2P28	MT-ND2 pseudogene 28 [Source:HGNC Symbol;Acc:HGNC:42129]	47.317	105.426	0.00624295	1.15412	2.20461	significant
SHFL	shiftless antiviral inhibitor of ribosomal frameshifting [Source:HGNC Symbol;Acc:HGNC:25649]	18.7869	63.4151	0.0186966	1.74972	1.72824	significant
RPL12	ribosomal protein L12 [Source:HGNC Symbol;Acc:HGNC:10302]	2295.9	3178.84	0.00847599	0.469423	2.07181	significant
ZMAT3	zinc finger matrin-type 3 [Source:HGNC Symbol;Acc:HGNC:29983]	3.7185	32.9669	0.0216286	3.11431	1.66497	significant
RSL1D1	ribosomal L1 domain containing 1 [Source:HGNC Symbol;Acc:HGNC:24534]	227.982	130.647	0.0277008	-0.802777	1.55751	significant
TXNIP	thioredoxin interacting protein [Source:HGNC Symbol;Acc:HGNC:16952]	150.282	328.575	0.0159075	1.12803	1.7984	significant
PKIG	cAMP-dependent protein kinase inhibitor gamma [Source:HGNC Symbol;Acc:HGNC:9019]	19.0039	146.16	0.00502672	2.9366	2.29872	significant
CIR1	corepressor interacting with RBPJ, CIR1 [Source:HGNC Symbol;Acc:HGNC:24217]	26.0852	31.0407	0.0486781	0.25005	1.31267	significant
TSC22D1	TSC22 domain family member 1 [Source:HGNC Symbol;Acc:HGNC:16826]	8.61633	50.2476	0.0125321	2.53013	1.90198	significant
LRFN3	leucine rich repeat and fibronectin type III domain containing 3 [Source:HGNC Symbol;Acc:HGNC:28370]	25.1879	7.62875	0.0189529	-1.71014	1.72232	significant
AC005912.1	ribosomal protein S27 (RPS27) pseudogene	1388.33	1934.74	0.0060536	0.478761	2.21799	significant
N4BP2L2	NEDD4 binding protein 2 like 2 [Source:HGNC Symbol;Acc:HGNC:26916]	21.5416	33.5699	0.0400535	0.637652	1.39736	significant
SNHG15	small nucleolar RNA host gene 15 [Source:HGNC Symbol;Acc:HGNC:27797]	31.4712	48.7197	0.0265383	0.628853	1.57613	significant
RPS27	ribosomal protein S27 [Source:HGNC Symbol;Acc:HGNC:10416]	1396.86	2013.37	0.000900412	0.527394	3.04556	significant
INO80	INO80 complex ATPase subunit [Source:HGNC Symbol;Acc:HGNC:26956]	16.6675	9.68798	0.0205271	-0.776583	1.68767	significant
SUCLG2	succinate-CoA ligase GDP-forming subunit beta [Source:HGNC Symbol;Acc:HGNC:11450]	30.4372	86.5766	0.0120979	1.50508	1.91729	significant
ZCCHC9	zinc finger CCHC-type containing 9 [Source:HGNC Symbol;Acc:HGNC:25424]	10.4597	17.3878	0.0337584	0.727776	1.47162	significant
H1-10	H1.10 linker histone [Source:HGNC Symbol;Acc:HGNC:4722]	1221.8	3147.04	0.00406398	1.36492	2.39105	significant
PHACTR1	phosphatase and actin regulator 1 [Source:HGNC Symbol;Acc:HGNC:20990]	19.5867	70.4872	0.0451182	1.84219	1.34565	significant
CASP4	caspase 4 [Source:HGNC Symbol;Acc:HGNC:1505]	6.24964	42.726	0.0184482	2.75374	1.73405	significant
AC099560.2	ribosomal protein S27 (RPS27) pseudogene	1572.53	2189.4	0.00534457	0.477421	2.27209	significant
SCARB2	scavenger receptor class B member 2 [Source:HGNC Symbol;Acc:HGNC:1665]	16.0228	7.07171	0.0027629	-1.16872	2.55864	significant
CCDC90B	coiled-coil domain containing 90B [Source:HGNC Symbol;Acc:HGNC:28108]	58.5327	119.666	0.0428602	1.03044	1.36795	significant
SDE2	SDE2 telomere maintenance homolog [Source:HGNC Symbol;Acc:HGNC:26643]	12.3347	28.91	0.0288365	1.22219	1.54006	significant
IAH1	isoamyl acetate hydrolyzing esterase 1 (putative) [Source:HGNC Symbol;Acc:HGNC:27696]	45.5295	78.6674	0.0146217	0.787632	1.835	significant
AC099336.2	ribosomal protein S27 (metallopanstimulin 1) (RPS27) pseudogene	1359.97	1853.92	0.00167364	0.446981	2.77634	significant
MT-RNR1	mitochondrially encoded 12S rRNA [Source:HGNC Symbol;Acc:HGNC:7470]	1027.27	1650.52	0.0414142	0.684053	1.38285	significant
RACK1	receptor for activated C kinase 1 [Source:HGNC Symbol;Acc:HGNC:4399]	2493.33	3275.78	0.0148799	0.393753	1.8274	significant
RPL34P34	ribosomal protein L34 pseudogene 34 [Source:HGNC Symbol;Acc:HGNC:35848]	242.119	387.123	0.0142938	0.676851	1.84485	significant
MTF1	metal regulatory transcription factor 1 [Source:HGNC Symbol;Acc:HGNC:7428]	8.83003	5.54912	0.0051826	-0.66064	2.28545	significant
RPS14	ribosomal protein S14 [Source:HGNC Symbol;Acc:HGNC:10387]	4677.86	7563.98	0.00472227	0.693284	2.32585	significant
UBE2E3	ubiquitin conjugating enzyme E2 E3 [Source:HGNC Symbol;Acc:HGNC:12479]	13.3101	23.3761	0.0483309	0.807874	1.31577	significant
BRD7	bromodomain containing 7 [Source:HGNC Symbol;Acc:HGNC:14310]	8.80154	17.5565	0.0256892	0.98807	1.59025	significant
STK24	serine/threonine kinase 24 [Source:HGNC Symbol;Acc:HGNC:11403]	36.3993	86.5202	0.0207956	1.24684	1.68203	significant
HERPUD1	homocysteine inducible ER protein with ubiquitin like domain 1 [Source:HGNC Symbol;Acc:HGNC:13744]	128.694	164.881	0.00582277	0.357237	2.23487	significant
AL356535.1	ribosomal protein S12 (RPS12) pseudogene	302.097	550.05	0.0221987	0.864335	1.65367	significant
RPL24P8	RPL24 pseudogene 8 [Source:HGNC Symbol;Acc:HGNC:36409]	81.7158	108.711	0.00995594	0.411367	2.00192	significant
ZNF16	zinc finger protein 16 [Source:HGNC Symbol;Acc:HGNC:12947]	3.67868	8.5176	0.0439328	1.1894	1.35721	significant
MIA3	MIA SH3 domain ER export factor 3 [Source:HGNC Symbol;Acc:HGNC:24008]	38.4862	135.552	0.0269975	1.81375	1.56868	significant
RPL7A	ribosomal protein L7a [Source:HGNC Symbol;Acc:HGNC:10364]	1618.11	2456.23	0.00756493	0.602107	2.12119	significant
CCNB1IP1	cyclin B1 interacting protein 1 [Source:HGNC Symbol;Acc:HGNC:19437]	150.934	212.762	0.00756862	0.495048	2.12098	significant
AC005261.1	novel transcript	35.2202	58.719	0.014394	0.735788	1.84182	significant
AC002075.2	ribosomal protein S27 (RPS27) pseudogene	112.651	152.832	0.0410771	0.439758	1.3864	significant
SLC41A3	solute carrier family 41 member 3 [Source:HGNC Symbol;Acc:HGNC:31046]	6.13633	19.5287	0.0434507	1.65419	1.362	significant
SP3	Sp3 transcription factor [Source:HGNC Symbol;Acc:HGNC:11208]	17.3651	31.4901	0.00696291	0.854995	2.15721	significant
MYL5	myosin light chain 5 [Source:HGNC Symbol;Acc:HGNC:7586]	92.8171	175.984	0.0071622	0.92225	2.14495	significant
PHB2	prohibitin 2 [Source:HGNC Symbol;Acc:HGNC:30306]	1200.09	2106.12	0.00282595	0.811393	2.54884	significant
ATP5MG	ATP synthase membrane subunit g [Source:HGNC Symbol;Acc:HGNC:14247]	608.843	740.884	0.0422236	0.283135	1.37444	significant
EIF4H	eukaryotic translation initiation factor 4H [Source:HGNC Symbol;Acc:HGNC:12741]	286.532	449.47	0.00138361	0.649346	2.85899	significant
NCOA3	nuclear receptor coactivator 3 [Source:HGNC Symbol;Acc:HGNC:7670]	83.3661	122.431	0.0268849	0.553884	1.57049	significant
RAB3GAP1	RAB3 GTPase activating protein catalytic subunit 1 [Source:HGNC Symbol;Acc:HGNC:17063]	8.8718	38.9089	0.0499587	2.12033	1.30139	significant
RPS18	ribosomal protein S18 [Source:HGNC Symbol;Acc:HGNC:10401]	322.228	502.112	0.0055808	0.639766	2.2533	significant
EEF1A1	eukaryotic translation elongation factor 1 alpha 1 [Source:HGNC Symbol;Acc:HGNC:3189]	3489.1	4076.35	0.0253085	0.22442	1.59673	significant
RPL10P12	ribosomal protein L10 pseudogene 12 [Source:HGNC Symbol;Acc:HGNC:52345]	39.4923	74.4417	0.0208811	0.912829	1.68025	significant
SIDT2	SID1 transmembrane family member 2 [Source:HGNC Symbol;Acc:HGNC:24272]	25.7852	62.0096	0.0307083	1.26269	1.51274	significant
ABHD15	abhydrolase domain containing 15 [Source:HGNC Symbol;Acc:HGNC:26971]	48.0874	22.2422	0.0303092	-1.10888	1.51843	significant
NUDT2	nudix hydrolase 2 [Source:HGNC Symbol;Acc:HGNC:8049]	18.0495	58.781	0.0139173	1.69787	1.85644	significant
FP236383.3	novel transcript	4.96809	9.68777	0.0426276	0.949539	1.37031	significant
ADAM10	ADAM metallopeptidase domain 10 [Source:HGNC Symbol;Acc:HGNC:188]	76.3146	119.763	0.012536	0.649468	1.90184	significant
RPS28	ribosomal protein S28 [Source:HGNC Symbol;Acc:HGNC:10418]	1567.11	2375.27	0.0238552	0.599949	1.62242	significant
TCF4	transcription factor 4 [Source:HGNC Symbol;Acc:HGNC:11634]	184.954	71.6625	0.0263951	-1.36665	1.57848	significant
SESN2	sestrin 2 [Source:HGNC Symbol;Acc:HGNC:20746]	6.24964	20.3004	0.0240043	1.68385	1.61971	significant
RTKN	rhotekin [Source:HGNC Symbol;Acc:HGNC:10466]	6.96601	28.91	0.0382229	2.03758	1.41768	significant
AC106872.6	ribosomal protein S10 (RPS10) pseudogene	356.61	572.955	0.0111524	0.683922	1.95263	significant
ZNF226	zinc finger protein 226 [Source:HGNC Symbol;Acc:HGNC:13019]	5.63514	18.5681	0.0385351	1.70267	1.41414	significant
DALRD3	DALR anticodon binding domain containing 3 [Source:HGNC Symbol;Acc:HGNC:25536]	47.5431	104.849	0.00700056	1.13935	2.15487	significant
AC107983.1	ribosomal protein S28 (RPS28) pseudogene	111.238	223.391	0.011372	1.00527	1.94416	significant
PANX2	pannexin 2 [Source:HGNC Symbol;Acc:HGNC:8600]	5.20432	29.5383	0.036002	2.48222	1.44367	significant
AC073861.1	ribosomal protein S18 (RPS18) pseudogene	1643.4	2302.51	0.0456076	0.486493	1.34096	significant
CYB5R1	cytochrome b5 reductase 1 [Source:HGNC Symbol;Acc:HGNC:13397]	15.4692	34.1879	0.00840911	1.139	2.07525	significant
USE1	unconventional SNARE in the ER 1 [Source:HGNC Symbol;Acc:HGNC:30882]	52.1429	73.0672	0.0253718	0.485964	1.59565	significant
MTG1	mitochondrial ribosome associated GTPase 1 [Source:HGNC Symbol;Acc:HGNC:32159]	11.6294	21.6492	0.00607865	0.890831	2.21619	significant
C12orf76	chromosome 12 open reading frame 76 [Source:HGNC Symbol;Acc:HGNC:33790]	12.0681	24.6385	0.0260697	1.02365	1.58386	significant
SUMO2	small ubiquitin like modifier 2 [Source:HGNC Symbol;Acc:HGNC:11125]	52.5566	72.1265	0.0413438	0.455913	1.38359	significant
FAM30A	family with sequence similarity 30 member A [Source:HGNC Symbol;Acc:HGNC:19955]	2.56146	22.0173	0.0222477	3.05489	1.65271	significant
ABCB7	ATP binding cassette subfamily B member 7 [Source:HGNC Symbol;Acc:HGNC:48]	34.8	62.5566	0.0478965	0.844239	1.3197	significant
PDE4D	phosphodiesterase 4D [Source:HGNC Symbol;Acc:HGNC:8783]	172.704	474.016	0.00277513	1.4561	2.55672	significant
Z82215.1	novel transcript, antisense to ANKRD54and MYH9	22.4747	67.9113	0.0454556	1.59107	1.34241	significant
SPSB3	splA/ryanodine receptor domain and SOCS box containing 3 [Source:HGNC Symbol;Acc:HGNC:30629]	17.6602	38.7667	0.019014	1.12989	1.72093	significant
PCED1B	PC-esterase domain containing 1B [Source:HGNC Symbol;Acc:HGNC:28255]	5.35738	13.8317	0.036979	1.35209	1.43205	significant
IARS1	isoleucyl-tRNA synthetase 1 [Source:HGNC Symbol;Acc:HGNC:5330]	41.4694	71.7996	0.0419433	0.79046	1.37734	significant
ARHGEF7	Rho guanine nucleotide exchange factor 7 [Source:HGNC Symbol;Acc:HGNC:15607]	9.80516	23.4276	0.00587642	1.2481	2.23089	significant
ZNFX1	zinc finger NFX1-type containing 1 [Source:HGNC Symbol;Acc:HGNC:29271]	10.5314	30.2847	0.0364472	1.51501	1.43834	significant
GFPT1	glutamine--fructose-6-phosphate transaminase 1 [Source:HGNC Symbol;Acc:HGNC:4241]	17.3219	39.9979	0.0157135	1.20263	1.80373	significant
BIVM	basic, immunoglobulin-like variable motif containing [Source:HGNC Symbol;Acc:HGNC:16034]	5.64476	27.1622	0.0402264	2.24658	1.39549	significant
MOB4	MOB family member 4, phocein [Source:HGNC Symbol;Acc:HGNC:17261]	27.4049	48.04	0.019294	0.807549	1.71458	significant
AL365258.2	ribosomal protein L24 (RPL24) pseudogene	12.8774	30.2847	0.0312276	1.22735	1.50546	significant
SLC38A9	solute carrier family 38 member 9 [Source:HGNC Symbol;Acc:HGNC:26907]	5.05102	12.4776	0.000523884	1.28793	3.28076	significant
CDIPT	CDP-diacylglycerol--inositol 3-phosphatidyltransferase [Source:HGNC Symbol;Acc:HGNC:1769]	21.6786	46.7323	0.0338586	1.10459	1.47033	significant
LRRC42	leucine rich repeat containing 42 [Source:HGNC Symbol;Acc:HGNC:28792]	23.1725	35.0773	0.0286202	0.596018	1.54333	significant
INO80C	INO80 complex subunit C [Source:HGNC Symbol;Acc:HGNC:26994]	4.5293	32.6349	0.0424729	2.82196	1.37189	significant
CAMK2D	calcium/calmodulin dependent protein kinase II delta [Source:HGNC Symbol;Acc:HGNC:1462]	9.70159	28.077	0.0246131	1.52343	1.60883	significant
IL21R	interleukin 21 receptor [Source:HGNC Symbol;Acc:HGNC:6006]	8.35934	50.8248	0.00313755	2.58975	2.50341	significant
DDX6	DEAD-box helicase 6 [Source:HGNC Symbol;Acc:HGNC:2747]	261.983	452.826	0.0319813	0.789251	1.4951	significant
AL133260.1	60S ribosomal protein L32 (RPL32) pseudogene	69.3804	116.702	0.00500303	0.749391	2.30077	significant
B4GAT1	beta-1,4-glucuronyltransferase 1 [Source:HGNC Symbol;Acc:HGNC:15685]	14.3519	29.7276	0.045855	1.04539	1.33861	significant
ATP9A	ATPase phospholipid transporting 9A (putative) [Source:HGNC Symbol;Acc:HGNC:13540]	6.35168	20.99	0.0465851	1.70881	1.33175	significant
IRAK4	interleukin 1 receptor associated kinase 4 [Source:HGNC Symbol;Acc:HGNC:17967]	19.454	28.7516	0.0448901	0.561187	1.34785	significant
RPL26	ribosomal protein L26 [Source:HGNC Symbol;Acc:HGNC:10327]	5334.3	7183.97	0.00380231	0.429476	2.41995	significant
CYREN	cell cycle regulator of NHEJ [Source:HGNC Symbol;Acc:HGNC:22432]	21.5336	34.888	0.0267124	0.693589	1.57329	significant
RNPEPL1	arginyl aminopeptidase like 1 [Source:HGNC Symbol;Acc:HGNC:10079]	154.222	230.85	0.00270873	0.581637	2.56723	significant
EIF6	eukaryotic translation initiation factor 6 [Source:HGNC Symbol;Acc:HGNC:6159]	53.1277	101.344	0.0331542	0.93043	1.47946	significant
RPSAP15	ribosomal protein SA pseudogene 15 [Source:HGNC Symbol;Acc:HGNC:31464]	84.2609	139.941	0.0378943	0.731207	1.42143	significant
KLF13	Kruppel like factor 13 [Source:HGNC Symbol;Acc:HGNC:13672]	10.174	15.8549	0.00234681	0.635004	2.62952	significant
AC009107.2	uncharacterized LOC101927556 [Source:NCBI gene (formerly Entrezgene);Acc:101927556]	131.29	286.647	0.0206235	1.12592	1.68564	significant
RPS15AP12	ribosomal protein S15a pseudogene 12 [Source:HGNC Symbol;Acc:HGNC:36759]	57.2786	82.8875	0.0326755	0.532381	1.48578	significant
RPL35AP17	ribosomal protein L35a pseudogene 17 [Source:HGNC Symbol;Acc:HGNC:36384]	71.7275	139.849	0.0222602	0.962289	1.65247	significant
C19orf48	chromosome 19 open reading frame 48 [Source:HGNC Symbol;Acc:HGNC:29667]	67.3852	140.345	0.00210118	1.05736	2.67754	significant
MCRIP1	MAPK regulated corepressor interacting protein 1 [Source:HGNC Symbol;Acc:HGNC:28007]	71.3985	193.684	0.000813293	1.43846	3.08975	significant
IGF2BP3	insulin like growth factor 2 mRNA binding protein 3 [Source:HGNC Symbol;Acc:HGNC:28868]	10.624	24.9296	0.0146077	1.22278	1.83542	significant
PRKACB	protein kinase cAMP-activated catalytic subunit beta [Source:HGNC Symbol;Acc:HGNC:9381]	24.2882	57.2167	0.0189901	1.23277	1.72147	significant
KCNK10	potassium two pore domain channel subfamily K member 10 [Source:HGNC Symbol;Acc:HGNC:6273]	44.4589	5.35981	0.00775387	-3.02879	2.11048	significant
RPL15	ribosomal protein L15 [Source:HGNC Symbol;Acc:HGNC:10306]	2756.2	4054.25	0.00209257	0.556736	2.67932	significant
RASSF1	Ras association domain family member 1 [Source:HGNC Symbol;Acc:HGNC:9882]	92.6404	86.4082	0.0445269	-0.100361	1.35138	significant
IRS3P	insulin receptor substrate 3, pseudogene [Source:HGNC Symbol;Acc:HGNC:6127]	3.88283	18.1491	0.0121507	2.19596	1.9154	significant
BAALC	BAALC binder of MAP3K1 and KLF4 [Source:HGNC Symbol;Acc:HGNC:14333]	10.4275	24.5106	0.0168553	1.22512	1.77326	significant
DPYSL2	dihydropyrimidinase like 2 [Source:HGNC Symbol;Acc:HGNC:3014]	126.973	94.3386	0.0116541	-0.42821	1.93352	significant
DCTN3	dynactin subunit 3 [Source:HGNC Symbol;Acc:HGNC:2713]	765.389	1435.78	0.0326318	0.907479	1.48636	significant
CHMP5	charged multivesicular body protein 5 [Source:HGNC Symbol;Acc:HGNC:26942]	27.8264	33.9274	0.000386697	0.285069	3.41263	significant
RNASEH2B	ribonuclease H2 subunit B [Source:HGNC Symbol;Acc:HGNC:25671]	75.4894	95.0482	0.0434535	0.331992	1.36197	significant
MEIS1	Meis homeobox 1 [Source:HGNC Symbol;Acc:HGNC:7000]	22.2822	51.816	0.00153358	1.21383	2.81429	significant
FP236383.4	novel transcript, similar to YY1 associated myogenesis RNA 1 YAM1	130.231	299.596	0.00212016	1.20132	2.67363	significant
KIFC1	kinesin family member C1 [Source:HGNC Symbol;Acc:HGNC:6389]	14.3615	30.6266	0.0249758	1.08727	1.60248	significant
MFHAS1	malignant fibrous histiocytoma amplified sequence 1 [Source:HGNC Symbol;Acc:HGNC:16982]	10.4085	27.3719	0.0170644	1.3864	1.76791	significant
JMJD4	jumonji domain containing 4 [Source:HGNC Symbol;Acc:HGNC:25724]	29.848	65.9393	0.0246254	1.14087	1.60862	significant
SYF2	SYF2 pre-mRNA splicing factor [Source:HGNC Symbol;Acc:HGNC:19824]	83.9111	116.718	0.00141074	0.475611	2.85055	significant
TICAM1	toll like receptor adaptor molecule 1 [Source:HGNC Symbol;Acc:HGNC:18348]	63.1737	24.1736	0.0243624	-1.38222	1.61328	significant
AL031727.1	ribosomal protein S14 (RPS14) pseudogene	783.093	1188.91	0.00343653	0.602324	2.46388	significant
ZNF593	zinc finger protein 593 [Source:HGNC Symbol;Acc:HGNC:30943]	63.3319	42.5268	0.0289022	-0.57345	1.53907	significant
BNIP3	BCL2 interacting protein 3 [Source:HGNC Symbol;Acc:HGNC:1084]	13.297	27.8165	0.023828	1.0592	1.62291	significant
JUP	junction plakoglobin [Source:HGNC Symbol;Acc:HGNC:6207]	104.119	434.715	0.024686	2.06078	1.60755	significant
BTBD3	BTB domain containing 3 [Source:HGNC Symbol;Acc:HGNC:15854]	3.0738	17.1936	0.0150628	2.44595	1.82209	significant
POLR3C	RNA polymerase III subunit C [Source:HGNC Symbol;Acc:HGNC:30076]	302.367	474.875	0.0189537	0.651072	1.72231	significant
RASIP1	Ras interacting protein 1 [Source:HGNC Symbol;Acc:HGNC:24716]	2.20236	13.0294	0.00919532	2.51162	2.03643	significant
ORMDL3	ORMDL sphingolipid biosynthesis regulator 3 [Source:HGNC Symbol;Acc:HGNC:16038]	27.5548	71.5041	0.0372899	1.37251	1.42841	significant
RPSAP19	ribosomal protein SA pseudogene 19 [Source:HGNC Symbol;Acc:HGNC:36508]	100.174	150.539	0.033429	0.587147	1.47588	significant
FUZ	fuzzy planar cell polarity protein [Source:HGNC Symbol;Acc:HGNC:26219]	23.4486	74.7885	0.0134955	1.6691	1.86981	significant
RPS15	ribosomal protein S15 [Source:HGNC Symbol;Acc:HGNC:10388]	687.656	853.589	0.00848505	0.311815	2.07135	significant
ST13	ST13 Hsp70 interacting protein [Source:HGNC Symbol;Acc:HGNC:11343]	160.821	114.229	0.0251282	-0.493159	1.59984	significant
LRRC75A	leucine rich repeat containing 75A [Source:HGNC Symbol;Acc:HGNC:32403]	2760.64	6189.67	0.00722575	1.16483	2.14112	significant
AC007160.1	ribosomal protein L36 (RPL36) pseudogene	53.6591	78.6466	0.00458932	0.550707	2.33825	significant
LSP1	lymphocyte specific protein 1 [Source:HGNC Symbol;Acc:HGNC:6707]	242.784	459.351	0.000765739	0.919642	3.11592	significant
SPOP	speckle type BTB/POZ protein [Source:HGNC Symbol;Acc:HGNC:11254]	102.459	173.955	0.0229608	0.763096	1.63901	significant
RPLP2	ribosomal protein lateral stalk subunit P2 [Source:HGNC Symbol;Acc:HGNC:10377]	7159.06	9822.31	0.00795598	0.456287	2.09931	significant
FNBP1	formin binding protein 1 [Source:HGNC Symbol;Acc:HGNC:17069]	147.77	53.7682	0.0098979	-1.45682	2.00446	significant
AC009362.1	ribosomal protein L27 (RPL27) pseudogene	1183.02	1782.92	0.00613136	0.591728	2.21244	significant
SLX1A	SLX1 homolog A, structure-specific endonuclease subunit [Source:HGNC Symbol;Acc:HGNC:20922]	10.3991	21.6745	0.0266022	1.05238	1.57508	significant
RPL35AP21	ribosomal protein L35a pseudogene 21 [Source:HGNC Symbol;Acc:HGNC:36814]	316.027	475.123	0.0132722	0.5881	1.87706	significant
ENSG00000288920		180.862	263.148	0.024224	0.540733	1.61575	significant
RPL34P6	ribosomal protein L34 pseudogene 6 [Source:HGNC Symbol;Acc:HGNC:35810]	14.4654	29.9881	0.0323524	1.04665	1.49009	significant
RPL7P9	ribosomal protein L7 pseudogene 9 [Source:HGNC Symbol;Acc:HGNC:37028]	1157.81	1704.74	1.9889e-05	0.558108	4.70139	significant
ZFAND2B	zinc finger AN1-type containing 2B [Source:HGNC Symbol;Acc:HGNC:25206]	28.7663	51.1005	0.0205323	0.826775	1.68756	significant
ZNF397	zinc finger protein 397 [Source:HGNC Symbol;Acc:HGNC:18818]	3.36105	13.5556	0.011501	1.98021	1.93926	significant
BNIP3P1	BCL2 interacting protein 3 pseudogene 1 [Source:HGNC Symbol;Acc:HGNC:19922]	6.78091	27.0141	0.0476215	1.97837	1.3222	significant
AP000487.1	novel transcript	2.42739	13.3921	0.00266573	2.4164	2.57418	significant
UPF3AP2	UPF3A pseudogene 2 [Source:HGNC Symbol;Acc:HGNC:30567]	3.96429	14.5724	0.0178195	1.85203	1.7491	significant
NAP1L4P3	nucleosome assembly protein 1 like 4 pseudogene 3 [Source:HGNC Symbol;Acc:HGNC:39738]	9.26109	18.9716	0.0391774	1.02668	1.40696	significant
RPS3A	ribosomal protein S3A [Source:HGNC Symbol;Acc:HGNC:10421]	1515.63	2150.81	0.00798786	0.504936	2.09757	significant
PHF5A	PHD finger protein 5A [Source:HGNC Symbol;Acc:HGNC:18000]	82.7139	203.791	0.00304594	1.29985	2.51628	significant
ARSD	arylsulfatase D [Source:HGNC Symbol;Acc:HGNC:717]	73.5044	29.6356	0.0201036	-1.3076	1.69673	significant
FLJ20021	uncharacterized LOC90024 [Source:NCBI gene (formerly Entrezgene);Acc:90024]	29.3181	66.6088	0.00485517	1.18118	2.3138	significant
ZFAND2A	zinc finger AN1-type containing 2A [Source:HGNC Symbol;Acc:HGNC:28073]	52.7235	89.7604	0.0378369	0.766506	1.42208	significant
ZSCAN31	zinc finger and SCAN domain containing 31 [Source:HGNC Symbol;Acc:HGNC:14097]	3.34985	6.27451	0.0187338	0.885783	1.72737	significant
ZCCHC10	zinc finger CCHC-type containing 10 [Source:HGNC Symbol;Acc:HGNC:25954]	8.54449	18.7623	0.0161769	1.12565	1.79111	significant
INPPL1	inositol polyphosphate phosphatase like 1 [Source:HGNC Symbol;Acc:HGNC:6080]	197.049	164.837	0.0150726	-0.257377	1.82181	significant
ATP5MC2	ATP synthase membrane subunit c locus 2 [Source:HGNC Symbol;Acc:HGNC:842]	2023.05	3411.52	0.00728647	0.753856	2.13748	significant
AL078595.1	ribosomal protein (RPL7A) pseudogene	75.8805	96.6428	0.0441084	0.348524	1.35548	significant
COMT	catechol-O-methyltransferase [Source:HGNC Symbol;Acc:HGNC:2228]	153.444	87.0733	0.0288738	-0.816699	1.5395	significant
C14orf93	chromosome 14 open reading frame 93 [Source:HGNC Symbol;Acc:HGNC:20162]	4.17008	20.9442	0.0013858	2.30109	2.8583	significant
KRTCAP2P1	KRTCAP2 pseudogene 1 [Source:HGNC Symbol;Acc:HGNC:54589]	7.72431	35.1897	0.0402511	2.17321	1.39522	significant
PIGX	phosphatidylinositol glycan anchor biosynthesis class X [Source:HGNC Symbol;Acc:HGNC:26046]	27.2406	40.1356	0.0150319	0.557425	1.82299	significant
AC074085.2	ribosomal protein L18 (RPL18) pseudogene	45.0824	107.889	0.000529394	1.25705	3.27622	significant
MPST	mercaptopyruvate sulfurtransferase [Source:HGNC Symbol;Acc:HGNC:7223]	152.448	277.961	0.0127314	0.866137	1.89512	significant
ITGAE	integrin subunit alpha E [Source:HGNC Symbol;Acc:HGNC:6147]	33.8986	108.814	0.013344	1.67964	1.87471	significant
YPEL5	yippee like 5 [Source:HGNC Symbol;Acc:HGNC:18329]	106.386	142.542	0.0376426	0.421738	1.42432	significant
RPL3P4	ribosomal protein L3 pseudogene 4 [Source:HGNC Symbol;Acc:HGNC:19805]	3106.51	3895.48	0.0109866	0.326497	1.95914	significant
IGF2R	insulin like growth factor 2 receptor [Source:HGNC Symbol;Acc:HGNC:5467]	47.4718	27.3466	0.0267131	-0.793481	1.57328	significant
FAM32A	family with sequence similarity 32 member A [Source:HGNC Symbol;Acc:HGNC:24563]	89.7093	73.7565	0.0347936	-0.282141	1.4585	significant
C22orf39	chromosome 22 open reading frame 39 [Source:HGNC Symbol;Acc:HGNC:27012]	68.7483	108.159	0.017998	0.652999	1.74477	significant
INF2	inverted formin 2 [Source:HGNC Symbol;Acc:HGNC:23791]	16.2986	29.2017	0.0392341	0.837407	1.40634	significant
AC025181.1	ribosomal protein L27 (RPL27) pseudogene	72.1239	105.41	0.00455491	0.546835	2.34152	significant
MAP2K3	mitogen-activated protein kinase kinase 3 [Source:HGNC Symbol;Acc:HGNC:6843]	83.9714	136.947	0.0286002	0.704987	1.54363	significant
RAB11B-AS1	RAB11B antisense RNA 1 [Source:HGNC Symbol;Acc:HGNC:44178]	23.6752	46.2112	0.0105695	0.961901	1.97595	significant
HTATIP2	HIV-1 Tat interactive protein 2 [Source:HGNC Symbol;Acc:HGNC:16637]	42.347	66.9968	0.0308397	0.660583	1.51089	significant
PLOD1	procollagen-lysine,2-oxoglutarate 5-dioxygenase 1 [Source:HGNC Symbol;Acc:HGNC:9081]	208.347	97.6337	0.0152416	-1.09275	1.81697	significant
BX679664.1	ribosomal protein S27 (metallopanstimulin 1) (RPS27) pseudogene	7.29496	14.8484	0.0228606	1.01537	1.64091	significant
TXLNA	taxilin alpha [Source:HGNC Symbol;Acc:HGNC:30685]	94.7358	136.998	0.00684419	0.531703	2.16468	significant
INTS11	integrator complex subunit 11 [Source:HGNC Symbol;Acc:HGNC:26052]	30.9492	20.4539	0.00488801	-0.595143	2.31087	significant
AL122020.1	ribosomal protein S18 (RPS18) pseudogene	228.94	297.055	0.036083	0.375615	1.4427	significant
RPS4X	ribosomal protein S4 X-linked [Source:HGNC Symbol;Acc:HGNC:10424]	3923.08	4924.05	0.0153097	0.327849	1.81503	significant
RPL26P19	ribosomal protein L26 pseudogene 19 [Source:HGNC Symbol;Acc:HGNC:36393]	260.229	351.222	0.0302885	0.432461	1.51872	significant
MRPS36P1	mitochondrial ribosomal protein S36 pseudogene 1 [Source:HGNC Symbol;Acc:HGNC:29771]	4.56917	12.0585	0.0484399	1.38073	1.3148	significant
TMEM273	transmembrane protein 273 [Source:HGNC Symbol;Acc:HGNC:27274]	2.0795	44.5446	0.0389145	4.35642	1.40989	significant
RPL7P26	ribosomal protein L7 pseudogene 26 [Source:HGNC Symbol;Acc:HGNC:36630]	846.519	1355.43	0.0107533	0.679075	1.96846	significant
HCLS1	hematopoietic cell-specific Lyn substrate 1 [Source:HGNC Symbol;Acc:HGNC:4844]	390.918	251.193	0.0167316	-0.637862	1.77646	significant
PSME1	proteasome activator subunit 1 [Source:HGNC Symbol;Acc:HGNC:9568]	290.133	428.816	0.0200741	0.56348	1.69736	significant
AL355032.1	ribosomal protein L26-like 1 (RPL26L1) pseudogene	103.976	132.629	0.0251946	0.350841	1.59869	significant
LPXN	leupaxin [Source:HGNC Symbol;Acc:HGNC:14061]	115.89	42.8394	0.0452109	-1.43363	1.34476	significant
NUTM2B-AS1	NUTM2B antisense RNA 1 [Source:HGNC Symbol;Acc:HGNC:51204]	14.8131	33.9379	0.0254206	1.19056	1.59481	significant
FILIP1	filamin A interacting protein 1 [Source:HGNC Symbol;Acc:HGNC:21015]	2.36669	14.1177	0.0159054	2.52704	1.79846	significant
SIPA1	signal-induced proliferation-associated 1 [Source:HGNC Symbol;Acc:HGNC:10885]	56.6309	65.4432	0.0364947	0.208312	1.43777	significant
RPS3AP6	RPS3A pseudogene 6 [Source:HGNC Symbol;Acc:HGNC:18630]	1403.88	2039.49	0.00117635	0.538755	2.92946	significant
RPL28	ribosomal protein L28 [Source:HGNC Symbol;Acc:HGNC:10330]	2806.47	4607.42	0.00574251	0.715183	2.2409	significant
PFDN4	prefoldin subunit 4 [Source:HGNC Symbol;Acc:HGNC:8868]	94.6081	174.155	0.0153399	0.879643	1.81418	significant
ENSG00000289100		17.261	33.0387	0.0307687	0.932664	1.51189	significant
PEX3	peroxisomal biogenesis factor 3 [Source:HGNC Symbol;Acc:HGNC:8858]	3.43119	8.28254	0.0350722	1.24723	1.45504	significant
FP236383.5	novel transcript, similar to YY1 associated myogenesis RNA 1 YAM1	126.533	281.83	0.0107224	1.15468	1.96971	significant
GRINA	glutamate ionotropic receptor NMDA type subunit associated protein 1 [Source:HGNC Symbol;Acc:HGNC:4589]	267.074	131.091	0.0245254	-1.02611	1.61038	significant
IFT46	intraflagellar transport 46 [Source:HGNC Symbol;Acc:HGNC:26146]	5.65431	21.271	0.0488414	1.89294	1.31121	significant
HNRNPU	heterogeneous nuclear ribonucleoprotein U [Source:HGNC Symbol;Acc:HGNC:5048]	295.535	170.169	0.0290075	-0.796007	1.53749	significant
POLR2I	RNA polymerase II subunit I [Source:HGNC Symbol;Acc:HGNC:9196]	38.795	62.2955	0.0257359	0.681859	1.58946	significant
RPS2P46	ribosomal protein S2 pseudogene 46 [Source:HGNC Symbol;Acc:HGNC:35839]	236.854	308.551	0.0242429	0.381372	1.61542	significant
AL353662.1	ribosomal protein S8 (RPS8) pseudogene	54.9702	77.9665	0.0410477	0.503433	1.38671	significant
KDELR1	KDEL endoplasmic reticulum protein retention receptor 1 [Source:HGNC Symbol;Acc:HGNC:6304]	219.266	346.553	0.0131701	0.660155	1.88041	significant
KIAA2013	KIAA2013 [Source:HGNC Symbol;Acc:HGNC:28513]	137.505	107.066	0.0364414	-0.360686	1.4384	significant
FBXL3	F-box and leucine rich repeat protein 3 [Source:HGNC Symbol;Acc:HGNC:13599]	10.1324	22.8346	0.0342923	1.16438	1.4648	significant
HEMK1	HemK methyltransferase family member 1 [Source:HGNC Symbol;Acc:HGNC:24923]	57.813	77.0986	0.0160505	0.414688	1.79451	significant
GBGT1	globoside alpha-1,3-N-acetylgalactosaminyltransferase 1 (FORS blood group) [Source:HGNC Symbol;Acc:HGNC:20460]	15.2217	24.6385	0.0267257	0.691184	1.57307	significant
RPL36	ribosomal protein L36 [Source:HGNC Symbol;Acc:HGNC:13631]	2554.42	3399.66	0.0182253	0.412383	1.73933	significant
CHML	CHM like Rab escort protein [Source:HGNC Symbol;Acc:HGNC:1941]	34.2164	15.3747	0.0461636	-1.14899	1.3357	significant
RITA1	RBPJ interacting and tubulin associated 1 [Source:HGNC Symbol;Acc:HGNC:25925]	51.2395	118.762	0.0198881	1.21115	1.70141	significant
AC137630.2	novel transcript	8.88112	14.5063	0.0357911	0.70162	1.44623	significant
ZPR1	ZPR1 zinc finger [Source:HGNC Symbol;Acc:HGNC:13051]	54.6724	31.8429	0.0450519	-0.777953	1.34629	significant
MT-TT	mitochondrially encoded tRNA-Thr (ACN) [Source:HGNC Symbol;Acc:HGNC:7499]	11.2911	33.7846	0.00394364	1.57272	2.4041	significant
VPS72	vacuolar protein sorting 72 homolog [Source:HGNC Symbol;Acc:HGNC:11644]	10.6655	23.7341	0.0337394	1.14661	1.47186	significant
RPLP0	ribosomal protein lateral stalk subunit P0 [Source:HGNC Symbol;Acc:HGNC:10371]	2190.63	3106.97	0.0180516	0.50414	1.74348	significant
RNF169	ring finger protein 169 [Source:HGNC Symbol;Acc:HGNC:26961]	11.8227	22.1855	0.0259985	0.902395	1.58505	significant
DUSP22	dual specificity phosphatase 22 [Source:HGNC Symbol;Acc:HGNC:16077]	41.6833	54.6778	0.0224339	0.390666	1.6491	significant
OSBPL5	oxysterol binding protein like 5 [Source:HGNC Symbol;Acc:HGNC:16392]	182.135	47.0183	0.045379	-1.95144	1.34314	significant
THAP7	THAP domain containing 7 [Source:HGNC Symbol;Acc:HGNC:23190]	12.6525	31.2809	0.0439995	1.29911	1.35655	significant
PQBP1	polyglutamine binding protein 1 [Source:HGNC Symbol;Acc:HGNC:9330]	70.4365	83.7565	0.0320446	0.249553	1.49425	significant
LANCL1	LanC like 1 [Source:HGNC Symbol;Acc:HGNC:6508]	11.2895	49.6801	0.00679691	2.12786	2.16769	significant
CALCOCO1	calcium binding and coiled-coil domain 1 [Source:HGNC Symbol;Acc:HGNC:29306]	34.1824	70.916	0.00140127	1.05067	2.85348	significant
RPL26P27	ribosomal protein L26 pseudogene 27 [Source:HGNC Symbol;Acc:HGNC:36735]	17.4561	31.2194	0.00799153	0.835086	2.09737	significant
STK17B	serine/threonine kinase 17b [Source:HGNC Symbol;Acc:HGNC:11396]	71.5634	130.258	0.0375778	0.863167	1.42507	significant
AC018523.1	ribosomal protein L13a pseudogene	7.847	16.6061	0.0063641	1.0719	2.19626	significant
USP6NL	USP6 N-terminal like [Source:HGNC Symbol;Acc:HGNC:16858]	2.82795	5.69722	0.0434696	0.985469	1.36181	significant
TBC1D25	TBC1 domain family member 25 [Source:HGNC Symbol;Acc:HGNC:8092]	6.93575	18.5173	0.0114873	1.40387	1.93978	significant
TSC22D4	TSC22 domain family member 4 [Source:HGNC Symbol;Acc:HGNC:21696]	312.549	456.086	0.0320402	0.54508	1.4943	significant
FAU	FAU ubiquitin like and ribosomal protein S30 fusion [Source:HGNC Symbol;Acc:HGNC:3597]	1509.41	2224.35	0.0226476	0.559362	1.64498	significant
VPS28	VPS28 subunit of ESCRT-I [Source:HGNC Symbol;Acc:HGNC:18178]	60.453	91.1852	0.0370493	0.592183	1.43122	significant
PSPH	phosphoserine phosphatase [Source:HGNC Symbol;Acc:HGNC:9577]	9.9075	27.653	0.0166481	1.47156	1.77863	significant
PTOV1	PTOV1 extended AT-hook containing adaptor protein [Source:HGNC Symbol;Acc:HGNC:9632]	235.888	293.035	0.0392042	0.312852	1.40667	significant
FP671120.7	novel transcript, similar to YY1 associated myogenesis RNA 1 YAM1	121.296	279.295	0.000302775	1.20259	3.51888	significant
MRPL52	mitochondrial ribosomal protein L52 [Source:HGNC Symbol;Acc:HGNC:16655]	80.1502	118.087	0.0463554	0.558497	1.3339	significant
RPS3AP26	RPS3A pseudogene 26 [Source:HGNC Symbol;Acc:HGNC:36513]	1844.97	2795.2	0.0154063	0.599326	1.8123	significant
RPL41P2	ribosomal protein L41 pseudogene 2 [Source:HGNC Symbol;Acc:HGNC:10357]	89.9599	141.213	0.000566054	0.649937	3.24714	significant
RPLP0P2	ribosomal protein lateral stalk subunit P0 pseudogene 2 [Source:HGNC Symbol;Acc:HGNC:17960]	41.2846	78.5646	0.00418116	0.926621	2.3787	significant
AKR7A2	aldo-keto reductase family 7 member A2 [Source:HGNC Symbol;Acc:HGNC:389]	254.369	154.136	0.0257847	-0.722353	1.58864	significant
FP671120.6	novel transcript, similar to YY1 associated myogenesis RNA 1 YAM1	119.637	291.124	0.00362639	1.28225	2.44053	significant
RPLP0P6	ribosomal protein lateral stalk subunit P0 pseudogene 6 [Source:HGNC Symbol;Acc:HGNC:36404]	460.563	716.869	0.0293072	0.638199	1.53303	significant
ACTR1B	actin related protein 1B [Source:HGNC Symbol;Acc:HGNC:168]	26.0099	55.6379	0.0456509	1.09406	1.34055	significant
TRAPPC11	trafficking protein particle complex 11 [Source:HGNC Symbol;Acc:HGNC:25751]	30.3843	18.1546	0.010092	-0.739806	1.99602	significant
OTULINL	OTU deubiquitinase with linear linkage specificity like [Source:HGNC Symbol;Acc:HGNC:25629]	69.2579	19.4213	0.0470705	-1.82901	1.32725	significant
AC073111.3	novel zinc finger protein	3.07374	15.7885	0.00190135	2.32373	2.72094	significant
CDKAL1	CDK5 regulatory subunit associated protein 1 like 1 [Source:HGNC Symbol;Acc:HGNC:21050]	8.00195	26.212	0.0106288	1.69938	1.97352	significant
PAK1IP1	PAK1 interacting protein 1 [Source:HGNC Symbol;Acc:HGNC:20882]	15.8874	7.73577	0.0384345	-1.02878	1.41528	significant
RPS7P14	ribosomal protein S7 pseudogene 14 [Source:HGNC Symbol;Acc:HGNC:36602]	21.9005	31.7407	0.0244323	0.533334	1.61204	significant
TRAF3IP3	TRAF3 interacting protein 3 [Source:HGNC Symbol;Acc:HGNC:30766]	55.2391	30.9844	0.00114658	-0.832108	2.9406	significant
OPTN	optineurin [Source:HGNC Symbol;Acc:HGNC:17142]	3.75996	15.0377	0.0394459	1.97148	1.404	significant
MTMR1	myotubularin related protein 1 [Source:HGNC Symbol;Acc:HGNC:7449]	5.86984	17.2701	0.0445286	1.54084	1.35136	significant
MT-TC	mitochondrially encoded tRNA-Cys (UGU/C) [Source:HGNC Symbol;Acc:HGNC:7477]	16.4462	50.9573	0.033776	1.62562	1.47139	significant
MBNL2	muscleblind like splicing regulator 2 [Source:HGNC Symbol;Acc:HGNC:16746]	3.60678	8.67094	0.0111678	1.24256	1.95203	significant
TMEM106A	transmembrane protein 106A [Source:HGNC Symbol;Acc:HGNC:28288]	27.3743	29.5899	0.0459588	0.111887	1.33763	significant
RPL7P52	ribosomal protein L7 pseudogene 52 [Source:HGNC Symbol;Acc:HGNC:35676]	11.8208	27.6174	0.0090489	1.21731	2.0434	significant
AC104978.1	ribosomal protein S15a (RPS15A) pseudogene	4.95847	19.0024	0.0233336	1.91698	1.63202	significant
NXT2	nuclear transport factor 2 like export factor 2 [Source:HGNC Symbol;Acc:HGNC:18151]	43.345	16.1155	0.0186619	-1.42182	1.72904	significant
CNP	2',3'-cyclic nucleotide 3' phosphodiesterase [Source:HGNC Symbol;Acc:HGNC:2158]	46.0994	29.5842	0.00383453	-0.638176	2.41629	significant
DMTF1	cyclin D binding myb like transcription factor 1 [Source:HGNC Symbol;Acc:HGNC:14603]	3.40081	7.14835	0.0440792	1.04996	1.35577	significant
AC090602.1	ribosomal protein S27 (RPS27) pseudogene	2.36675	10.6535	0.000948899	2.12412	3.02278	significant
CD86	CD86 molecule [Source:HGNC Symbol;Acc:HGNC:1705]	30.5693	17.1123	0.00936567	-0.833359	2.02846	significant
RPS2P7	ribosomal protein S2 pseudogene 7 [Source:HGNC Symbol;Acc:HGNC:15838]	227.589	314.127	0.0242318	0.46474	1.61561	significant
HP1BP3	heterochromatin protein 1 binding protein 3 [Source:HGNC Symbol;Acc:HGNC:24973]	67.5424	40.0177	0.00539356	-0.753689	2.26812	significant
RPS3	ribosomal protein S3 [Source:HGNC Symbol;Acc:HGNC:10420]	2187.49	3737.58	0.00370027	0.772801	2.43177	significant
UBXN7	UBX domain protein 7 [Source:HGNC Symbol;Acc:HGNC:29119]	24.7605	46.1392	0.0426442	0.89526	1.37014	significant
VSIR	V-set immunoregulatory receptor [Source:HGNC Symbol;Acc:HGNC:30085]	240.036	172.514	0.0305294	-0.476301	1.51528	significant
RPL7P59	ribosomal protein L7 pseudogene 59 [Source:HGNC Symbol;Acc:HGNC:49215]	724.338	1245.51	0.0114473	0.781913	1.9413	significant
MTHFSD	methenyltetrahydrofolate synthetase domain containing [Source:HGNC Symbol;Acc:HGNC:25778]	2.75617	13.3207	0.0149838	2.23231	1.82438	significant
FDXR	ferredoxin reductase [Source:HGNC Symbol;Acc:HGNC:3642]	26.5926	68.7949	0.0100438	1.36796	1.9981	significant
ENSG00000291214		17.7847	31.5876	0.0123382	0.825191	1.90875	significant
RPS18P9	ribosomal protein S18 pseudogene 9 [Source:HGNC Symbol;Acc:HGNC:36483]	42.0444	67.8191	0.0080803	0.688477	2.09257	significant
WIPF1	WAS/WASL interacting protein family member 1 [Source:HGNC Symbol;Acc:HGNC:12736]	55.8141	92.9992	0.0404617	0.735556	1.39296	significant
RCAN1	regulator of calcineurin 1 [Source:HGNC Symbol;Acc:HGNC:3040]	51.2924	19.7792	0.0496682	-1.3703	1.30392	significant
ARL11	ADP ribosylation factor like GTPase 11 [Source:HGNC Symbol;Acc:HGNC:24046]	24.7078	34.7298	0.044466	0.489526	1.35197	significant
MRPL57	mitochondrial ribosomal protein L57 [Source:HGNC Symbol;Acc:HGNC:14514]	142.034	118.22	0.0461447	-0.264566	1.33588	significant
ELOC	elongin C [Source:HGNC Symbol;Acc:HGNC:11617]	41.5128	27.3054	0.0446797	-0.602568	1.34989	significant
BTF3	basic transcription factor 3 [Source:HGNC Symbol;Acc:HGNC:1125]	2049.07	2298.1	0.0260693	0.165462	1.58387	significant
CARD16	caspase recruitment domain family member 16 [Source:HGNC Symbol;Acc:HGNC:33701]	18.6545	38.0611	0.0457692	1.02486	1.33943	significant
LMNB2	lamin B2 [Source:HGNC Symbol;Acc:HGNC:6638]	35.683	22.9009	0.039329	-0.637583	1.40529	significant
SLC15A4	solute carrier family 15 member 4 [Source:HGNC Symbol;Acc:HGNC:23090]	44.0935	22.9111	0.00642658	-0.941507	2.19202	significant
GMFG	glia maturation factor gamma [Source:HGNC Symbol;Acc:HGNC:4374]	401.36	619.613	0.00733533	0.626344	2.13458	significant
PGGT1B	protein geranylgeranyltransferase type I subunit beta [Source:HGNC Symbol;Acc:HGNC:8895]	12.5183	27.2442	0.01207	1.11572	1.91829	significant
RPSAP73	ribosomal protein SA pseudogene 73 [Source:HGNC Symbol;Acc:HGNC:51926]	17.713	35.1182	0.0232808	0.983387	1.633	significant
TSIX	TSIX transcript, XIST antisense RNA [Source:HGNC Symbol;Acc:HGNC:12377]	5.82826	19.9017	0.0154111	1.75444	1.81217	significant
CD7	CD7 molecule [Source:HGNC Symbol;Acc:HGNC:1695]	4.05683	28.6952	0.0346163	2.79227	1.46072	significant
SCAF11	SR-related CTD associated factor 11 [Source:HGNC Symbol;Acc:HGNC:10784]	95.3454	54.8308	0.0244176	-0.79706	1.6123	significant
RPL7P1	ribosomal protein L7 pseudogene 1 [Source:HGNC Symbol;Acc:HGNC:10367]	1129.07	1710.16	0.000142375	0.598955	3.84657	significant
VEGFA	vascular endothelial growth factor A [Source:HGNC Symbol;Acc:HGNC:12680]	12.9191	50.4464	0.0070594	1.95698	2.15123	significant
RPL41	ribosomal protein L41 [Source:HGNC Symbol;Acc:HGNC:10354]	722.658	940.392	0.0250797	0.379904	1.60068	significant
MAZ	MYC associated zinc finger protein [Source:HGNC Symbol;Acc:HGNC:6914]	530.37	680.723	0.0351112	0.360011	1.45455	significant
HNRNPDL	heterogeneous nuclear ribonucleoprotein D like [Source:HGNC Symbol;Acc:HGNC:5037]	85.9511	54.0692	0.0446466	-0.667721	1.35021	significant
HSD17B11	hydroxysteroid 17-beta dehydrogenase 11 [Source:HGNC Symbol;Acc:HGNC:22960]	229.638	387.586	0.019134	0.754899	1.71819	significant
AC079140.2	pseudogene similar to part of ribosomal protein S17 (RPS17)	1200.86	1606.18	0.0140246	0.419539	1.85311	significant
C11orf49	chromosome 11 open reading frame 49 [Source:HGNC Symbol;Acc:HGNC:28720]	4.37441	21.6593	0.0362522	2.28186	1.44067	significant
AC006504.5	novel transcript	8.08329	16.2791	0.00756971	1.0011	2.12092	significant
RPS15P4	ribosomal protein S15 pseudogene 4 [Source:HGNC Symbol;Acc:HGNC:35712]	434.088	565.062	0.00276881	0.380343	2.55771	significant
TBC1D1	TBC1 domain family member 1 [Source:HGNC Symbol;Acc:HGNC:11578]	60.5567	92.4837	0.042778	0.610092	1.36878	significant
RPL3	ribosomal protein L3 [Source:HGNC Symbol;Acc:HGNC:10332]	2804.33	3336.47	0.00947253	0.250658	2.02353	significant
RPSA	ribosomal protein SA [Source:HGNC Symbol;Acc:HGNC:6502]	455.694	625.545	0.000295177	0.456963	3.52992	significant
FANCE	FA complementation group E [Source:HGNC Symbol;Acc:HGNC:3586]	8.31946	38.0205	0.0223803	2.17877	1.65013	significant
MTHFD1L	methylenetetrahydrofolate dehydrogenase (NADP+ dependent) 1 like [Source:HGNC Symbol;Acc:HGNC:21055]	42.3664	35.1028	0.0188077	-0.270632	1.72566	significant
CNOT11	CCR4-NOT transcription complex subunit 11 [Source:HGNC Symbol;Acc:HGNC:25217]	33.594	67.3896	0.0301429	1.00217	1.52082	significant
STARD3	StAR related lipid transfer domain containing 3 [Source:HGNC Symbol;Acc:HGNC:17579]	41.4696	73.9201	0.0143915	0.832388	1.84189	significant
ZNF207	zinc finger protein 207 [Source:HGNC Symbol;Acc:HGNC:12998]	102.114	146.19	0.0351784	0.517238	1.45372	significant
DISP1	dispatched RND transporter family member 1 [Source:HGNC Symbol;Acc:HGNC:19711]	5.2856	13.4945	0.012364	1.33584	1.90784	significant
RBM15	RNA binding motif protein 15 [Source:HGNC Symbol;Acc:HGNC:14959]	13.6163	21.4603	0.0198301	0.652487	1.70268	significant
MT-ND4	mitochondrially encoded NADH:ubiquinone oxidoreductase core subunit 4 [Source:HGNC Symbol;Acc:HGNC:7459]	1163.03	596.52	0.0204209	-0.963134	1.68992	significant
RPS12	ribosomal protein S12 [Source:HGNC Symbol;Acc:HGNC:10385]	3602.66	4469.25	0.0023088	0.310963	2.63661	significant
LCMT1	leucine carboxyl methyltransferase 1 [Source:HGNC Symbol;Acc:HGNC:17557]	16.5559	8.79354	0.0197057	-0.905207	1.70541	significant
AC107956.1	ribosomal protein S2 (RPS2) pseudogene	185.288	246.353	0.0132146	0.410769	1.87895	significant
ERGIC3	ERGIC and golgi 3 [Source:HGNC Symbol;Acc:HGNC:15927]	245.383	397.27	0.0135649	0.69486	1.86758	significant
AL354740.1	novel transcript, antisense to C6orf1	54.6896	170.584	0.00488409	1.63935	2.31122	significant
SUMO4	small ubiquitin like modifier 4 [Source:HGNC Symbol;Acc:HGNC:21181]	8.60513	11.4403	0.0034251	0.406747	2.46533	significant
TMEM248	transmembrane protein 248 [Source:HGNC Symbol;Acc:HGNC:25476]	56.1919	38.4188	0.0209236	-0.547363	1.67936	significant
AC026403.1	60S acidic ribosomal protein (RPLP0) pseudogene	616.193	1145.54	0.00396751	0.894462	2.40148	significant
RPL7P20	ribosomal protein L7 pseudogene 20 [Source:HGNC Symbol;Acc:HGNC:36013]	110.755	188.62	0.0243924	0.767573	1.61275	significant
NSD1	nuclear receptor binding SET domain protein 1 [Source:HGNC Symbol;Acc:HGNC:14234]	22.5275	13.8474	0.0239821	-0.698075	1.62011	significant
SNAP47	synaptosome associated protein 47 [Source:HGNC Symbol;Acc:HGNC:30669]	37.3982	87.6243	0.0136378	1.22616	1.86525	significant
CD37	CD37 molecule [Source:HGNC Symbol;Acc:HGNC:1666]	397.355	699.3	0.0280004	0.815326	1.55284	significant
THUMPD1	THUMP domain containing 1 [Source:HGNC Symbol;Acc:HGNC:23807]	18.471	7.42407	0.0489055	-1.30347	1.31064	significant
C4orf3	chromosome 4 open reading frame 3 [Source:HGNC Symbol;Acc:HGNC:19225]	123.43	190.669	0.0327634	0.626963	1.48461	significant
TLR1	toll like receptor 1 [Source:HGNC Symbol;Acc:HGNC:11847]	6.8035	14.3372	0.036474	1.06439	1.43802	significant
LAPTM5	lysosomal protein transmembrane 5 [Source:HGNC Symbol;Acc:HGNC:29612]	1399.35	3182.08	0.00241334	1.18515	2.61738	significant
GLOD4	glyoxalase domain containing 4 [Source:HGNC Symbol;Acc:HGNC:14111]	25.5711	16.9998	0.0105397	-0.586165	1.97717	significant
CCDC50	coiled-coil domain containing 50 [Source:HGNC Symbol;Acc:HGNC:18111]	71.7012	31.424	0.0432839	-1.18756	1.36367	significant
TMEM69	transmembrane protein 69 [Source:HGNC Symbol;Acc:HGNC:28035]	23.1838	33.9684	0.0334981	0.549106	1.47498	significant
ZNF581	zinc finger protein 581 [Source:HGNC Symbol;Acc:HGNC:25017]	95.6339	206.262	0.0429489	1.10808	1.36705	significant
AC067863.1	novel transcript, antisense to CHRNB4	2.83751	7.63888	0.0232555	1.39753	1.63348	significant
AL355802.1	40S ribosomal protein S2 (RPS2) pseudogene	174.339	232.946	0.0289097	0.417895	1.53896	significant
RPS9	ribosomal protein S9 [Source:HGNC Symbol;Acc:HGNC:10442]	410.892	475.201	0.000560059	0.20973	3.25177	significant
WDR25	WD repeat domain 25 [Source:HGNC Symbol;Acc:HGNC:21064]	6.99656	34.0914	0.0404428	2.26844	1.39316	significant
LINC00339	long intergenic non-protein coding RNA 339 [Source:HGNC Symbol;Acc:HGNC:25011]	4.84687	10.914	0.0473637	1.15475	1.32455	significant
RNF2	ring finger protein 2 [Source:HGNC Symbol;Acc:HGNC:10061]	101.924	191.952	0.0172138	0.912595	1.76412	significant
ERP29	endoplasmic reticulum protein 29 [Source:HGNC Symbol;Acc:HGNC:13799]	926.773	665.344	0.0019304	-0.478053	2.71435	significant
RPS19	ribosomal protein S19 [Source:HGNC Symbol;Acc:HGNC:10402]	2280.38	3012.75	0.000925316	0.401788	3.03371	significant
RPS27A	ribosomal protein S27a [Source:HGNC Symbol;Acc:HGNC:10417]	2858.3	3974.52	0.00416506	0.475609	2.38038	significant
ITPR2	inositol 1,4,5-trisphosphate receptor type 2 [Source:HGNC Symbol;Acc:HGNC:6181]	8.49347	23.1155	0.0413719	1.43378	1.38329	significant
FLI1	Fli-1 proto-oncogene, ETS transcription factor [Source:HGNC Symbol;Acc:HGNC:3749]	62.1768	99.2025	0.0196873	0.673134	1.70581	significant
ZDHHC7	zinc finger DHHC-type palmitoyltransferase 7 [Source:HGNC Symbol;Acc:HGNC:18459]	10.3177	15.4052	0.0112615	0.573723	1.9484	significant
RPL7P19	ribosomal protein L7 pseudogene 19 [Source:HGNC Symbol;Acc:HGNC:36268]	745.374	1241.63	0.00506857	0.736126	2.29511	significant
PHIP	pleckstrin homology domain interacting protein [Source:HGNC Symbol;Acc:HGNC:15673]	30.6319	46.7323	0.0413122	0.607767	1.38392	significant
PHF2	PHD finger protein 2 [Source:HGNC Symbol;Acc:HGNC:8920]	8.8206	16.1411	0.000189256	0.864439	3.72295	significant
AGPS	alkylglycerone phosphate synthase [Source:HGNC Symbol;Acc:HGNC:327]	30.3236	44.5711	0.000517508	0.554153	3.28608	significant
RPS3P6	ribosomal protein S3 pseudogene 6 [Source:HGNC Symbol;Acc:HGNC:36061]	63.5533	167.487	0.014589	1.3966	1.83598	significant
HSF2	heat shock transcription factor 2 [Source:HGNC Symbol;Acc:HGNC:5225]	26.5829	11.1082	0.0160815	-1.25137	1.79367	significant
POMP	proteasome maturation protein [Source:HGNC Symbol;Acc:HGNC:20330]	199.642	248.861	0.0215723	0.317787	1.6661	significant
SLC25A26	solute carrier family 25 member 26 [Source:HGNC Symbol;Acc:HGNC:20661]	4.0983	8.16504	0.0475931	0.977217	1.32246	significant
ZBED5	zinc finger BED-type containing 5 [Source:HGNC Symbol;Acc:HGNC:30803]	19.4844	17.3623	0.044919	-0.165463	1.34757	significant
MAPRE2	microtubule associated protein RP/EB family member 2 [Source:HGNC Symbol;Acc:HGNC:6891]	12.5392	49.4968	0.0400541	1.97234	1.39735	significant
MCM3	minichromosome maintenance complex component 3 [Source:HGNC Symbol;Acc:HGNC:6945]	66.4455	49.4402	0.0320459	-0.42574	1.49423	significant
CEMIP2	cell migration inducing hyaluronidase 2 [Source:HGNC Symbol;Acc:HGNC:11869]	5.50107	12.4521	0.0339109	1.16416	1.46966	significant
CHCHD2	coiled-coil-helix-coiled-coil-helix domain containing 2 [Source:HGNC Symbol;Acc:HGNC:21645]	917.424	1118.33	0.0229315	0.285652	1.63957	significant
CTNNAL1	catenin alpha like 1 [Source:HGNC Symbol;Acc:HGNC:2512]	11.055	24.2447	0.00201366	1.12591	2.69601	significant
NCAPG	non-SMC condensin I complex subunit G [Source:HGNC Symbol;Acc:HGNC:24304]	35.4051	54.1466	0.0493693	0.611508	1.30654	significant
BLMH	bleomycin hydrolase [Source:HGNC Symbol;Acc:HGNC:1059]	146.399	222.271	0.0315309	0.602081	1.50126	significant
RPL29	ribosomal protein L29 [Source:HGNC Symbol;Acc:HGNC:10331]	1342.59	1611.88	0.0096953	0.263709	2.01344	significant
FRMD4B	FERM domain containing 4B [Source:HGNC Symbol;Acc:HGNC:24886]	18.6338	47.969	0.0289379	1.35946	1.53853	significant
EXOSC5	exosome component 5 [Source:HGNC Symbol;Acc:HGNC:24662]	163.397	127.086	0.0435649	-0.362329	1.36086	significant
LRRC14	leucine rich repeat containing 14 [Source:HGNC Symbol;Acc:HGNC:20419]	6.99815	21.1791	0.014811	1.58392	1.82942	significant
NUP42	nucleoporin 42 [Source:HGNC Symbol;Acc:HGNC:17010]	30.3539	22.4518	0.0105442	-0.433383	1.97699	significant
SLC25A20	solute carrier family 25 member 20 [Source:HGNC Symbol;Acc:HGNC:1421]	9.25148	45.1689	0.0108236	2.27525	1.96563	significant
LGALS1	galectin 1 [Source:HGNC Symbol;Acc:HGNC:6561]	1294.7	350.515	0.0393563	-1.88477	1.40499	significant
LEMD3	LEM domain containing 3 [Source:HGNC Symbol;Acc:HGNC:28887]	14.1779	45.71	0.0379831	1.68188	1.42041	significant
MAPK9	mitogen-activated protein kinase 9 [Source:HGNC Symbol;Acc:HGNC:6886]	12.488	18.5936	0.0409673	0.570491	1.38756	significant
RPS2	ribosomal protein S2 [Source:HGNC Symbol;Acc:HGNC:10404]	1363.24	1826.23	0.00445973	0.421794	2.35069	significant
TIE1	tyrosine kinase with immunoglobulin like and EGF like domains 1 [Source:HGNC Symbol;Acc:HGNC:11809]	7.43682	47.0237	0.00567504	2.64442	2.24603	significant
DERL3	derlin 3 [Source:HGNC Symbol;Acc:HGNC:14236]	5.32706	26.0132	0.0339843	2.26653	1.46872	significant
TP53TG1	TP53 target 1 [Source:HGNC Symbol;Acc:HGNC:17026]	18.0704	51.6474	0.0193026	1.5099	1.71438	significant
VPS16	VPS16 core subunit of CORVET and HOPS complexes [Source:HGNC Symbol;Acc:HGNC:14584]	70.6314	57.3551	0.0156028	-0.299915	1.8068	significant
PPM1D	protein phosphatase, Mg2+/Mn2+ dependent 1D [Source:HGNC Symbol;Acc:HGNC:9277]	11.9135	9.97887	0.00788477	-0.253324	2.10321	significant
TNFRSF1B	TNF receptor superfamily member 1B [Source:HGNC Symbol;Acc:HGNC:11917]	177.062	60.6862	0.000258386	-1.54326	3.58773	significant
SLC25A19	solute carrier family 25 member 19 [Source:HGNC Symbol;Acc:HGNC:14409]	21.6278	8.04733	0.0383069	-1.41514	1.41672	significant
AL022342.1	ribosomal protein S2 (RPS2) pseudogene	98.5977	134.545	0.0188526	0.448077	1.72463	significant
FKBP1A	FKBP prolyl isomerase 1A [Source:HGNC Symbol;Acc:HGNC:3711]	183.804	231.411	0.0383356	0.332128	1.4164	significant
MT-ND5	mitochondrially encoded NADH:ubiquinone oxidoreductase core subunit 5 [Source:HGNC Symbol;Acc:HGNC:7461]	118.207	103.77	0.00582861	-0.187762	2.23443	significant
INPP5F	inositol polyphosphate-5-phosphatase F [Source:HGNC Symbol;Acc:HGNC:17054]	3.58596	20.9442	0.000150852	2.51331	3.82145	significant
DGUOK	deoxyguanosine kinase [Source:HGNC Symbol;Acc:HGNC:2858]	57.9842	114.434	0.0080632	0.979559	2.09349	significant
COPZ1	COPI coat complex subunit zeta 1 [Source:HGNC Symbol;Acc:HGNC:2243]	106.474	72.3463	0.00813821	-0.556873	2.08947	significant
TLNRD1	talin rod domain containing 1 [Source:HGNC Symbol;Acc:HGNC:13519]	56.4788	77.4712	0.0446404	0.455261	1.35027	significant
AC131235.1	ribosomal protein S3 (RPS3) pseudogene	488.672	1034.83	0.00777173	1.0823	2.10948	significant
SATB1-AS1	SATB1 antisense RNA 1 [Source:HGNC Symbol;Acc:HGNC:50687]	13.0609	8.00157	0.045379	-0.699988	1.34315	significant
EIF2B1	eukaryotic translation initiation factor 2B subunit alpha [Source:HGNC Symbol;Acc:HGNC:3257]	19.5406	22.9979	0.0273729	0.233921	1.56268	significant
BAG1	BAG cochaperone 1 [Source:HGNC Symbol;Acc:HGNC:937]	178.213	137.085	0.0456692	-0.378283	1.34038	significant
METTL2A	methyltransferase like 2A [Source:HGNC Symbol;Acc:HGNC:25755]	15.5296	29.1656	0.0222059	0.904927	1.65353	significant
ARHGAP17	Rho GTPase activating protein 17 [Source:HGNC Symbol;Acc:HGNC:18239]	20.2424	8.59934	0.0315155	-1.22551	1.50148	significant
IST1	IST1 factor associated with ESCRT-III [Source:HGNC Symbol;Acc:HGNC:28977]	60.44	75.9234	0.0198274	0.328556	1.70273	significant
IMMT	inner membrane mitochondrial protein [Source:HGNC Symbol;Acc:HGNC:6047]	45.3602	35.7161	0.0107601	-0.343997	1.96819	significant
CYP2R1	cytochrome P450 family 2 subfamily R member 1 [Source:HGNC Symbol;Acc:HGNC:20580]	9.56746	26.4572	0.0160736	1.45789	1.79389	significant
DCAF12	DDB1 and CUL4 associated factor 12 [Source:HGNC Symbol;Acc:HGNC:19911]	172.766	132.87	0.0089805	-0.378554	2.0467	significant
AC011495.1	ribosomal protein S9 (RPS9) pseudogene	375.682	561.506	0.0491522	0.579663	1.30846	significant
RPS27AP2	RPS27A pseudogene 2 [Source:HGNC Symbol;Acc:HGNC:16572]	4.1797	9.30447	0.0103038	1.13584	1.987	significant
RGL1	ral guanine nucleotide dissociation stimulator like 1 [Source:HGNC Symbol;Acc:HGNC:30281]	45.9349	13.1772	0.0266993	-1.79378	1.5735	significant
TEDC1	tubulin epsilon and delta complex 1 [Source:HGNC Symbol;Acc:HGNC:20127]	13.1552	22.0477	0.0425849	0.740593	1.37074	significant
AL023284.3	ribosomal protein, large, P1 (RPLP1) pseudogene	4.71268	12.3089	0.0244136	1.36647	1.61237	significant
USP15	ubiquitin specific peptidase 15 [Source:HGNC Symbol;Acc:HGNC:12613]	22.2518	7.49064	0.0200951	-1.5581	1.69691	significant
VSIG10	V-set and immunoglobulin domain containing 10 [Source:HGNC Symbol;Acc:HGNC:26078]	24.4315	68.1207	0.0460041	1.47557	1.3372	significant
CCS	copper chaperone for superoxide dismutase [Source:HGNC Symbol;Acc:HGNC:1613]	35.6813	61.5346	0.0428565	0.784536	1.36798	significant
HDDC3	HD domain containing 3 [Source:HGNC Symbol;Acc:HGNC:30522]	22.4353	41.561	0.0321446	0.886508	1.49289	significant
ZNF428	zinc finger protein 428 [Source:HGNC Symbol;Acc:HGNC:20804]	121.14	138.986	0.00686419	0.198103	2.16341	significant
SF3B4	splicing factor 3b subunit 4 [Source:HGNC Symbol;Acc:HGNC:10771]	32.2199	49.1234	0.0217763	0.606922	1.66202	significant
AC010996.1	novel transcript	3.59552	7.34255	0.0429519	1.01002	1.36702	significant
THRAP3	thyroid hormone receptor associated protein 3 [Source:HGNC Symbol;Acc:HGNC:22964]	231.119	143.14	0.00684897	-0.69083	2.16437	significant
IKZF1	IKAROS family zinc finger 1 [Source:HGNC Symbol;Acc:HGNC:13176]	282.108	167.149	0.0365802	-0.754758	1.43675	significant
PPP1R18	protein phosphatase 1 regulatory subunit 18 [Source:HGNC Symbol;Acc:HGNC:29413]	5.48207	10.2957	3.82362e-06	0.897109	5.41753	significant
ARID4B	AT-rich interaction domain 4B [Source:HGNC Symbol;Acc:HGNC:15550]	15.3974	8.1088	0.0119671	-0.916779	1.92201	significant
UBE4A	ubiquitination factor E4A [Source:HGNC Symbol;Acc:HGNC:12499]	41.2938	14.8178	0.0232965	-1.47238	1.63271	significant
CETN2	centrin 2 [Source:HGNC Symbol;Acc:HGNC:1867]	2.31573	8.2059	0.0410129	1.78168	1.38708	significant
RPS3AP37	RPS3A pseudogene 37 [Source:HGNC Symbol;Acc:HGNC:36691]	32.0917	49.4966	0.0338328	0.623552	1.47066	significant
AP001024.1	ribosomal protein, large, P2 (RPLP2) pseudogene	87.6376	177.91	0.0110522	1.02069	1.95655	significant
RPL11P5	ribosomal protein L11 pseudogene 5 [Source:HGNC Symbol;Acc:HGNC:36849]	5.07019	12.9987	0.00575233	1.34113	2.24016	significant
CTSO	cathepsin O [Source:HGNC Symbol;Acc:HGNC:2542]	11.9038	6.54031	0.0448005	-0.854172	1.34872	significant
RPL13AP25	ribosomal protein L13a pseudogene 25 [Source:HGNC Symbol;Acc:HGNC:36981]	2389.23	2657.94	0.0396151	0.153757	1.40214	significant
CXCR4	C-X-C motif chemokine receptor 4 [Source:HGNC Symbol;Acc:HGNC:2561]	221.368	132.471	0.0090935	-0.740337	2.04127	significant
HAUS7	HAUS augmin like complex subunit 7 [Source:HGNC Symbol;Acc:HGNC:32979]	17.301	8.08854	0.0300733	-1.08749	1.52182	significant
CCNF	cyclin F [Source:HGNC Symbol;Acc:HGNC:1591]	138.659	206.306	0.026527	0.572899	1.57631	significant
IER5	immediate early response 5 [Source:HGNC Symbol;Acc:HGNC:5393]	41.7441	110.433	0.00666979	1.40139	2.17589	significant
GPX7	glutathione peroxidase 7 [Source:HGNC Symbol;Acc:HGNC:4559]	5.86022	43.1655	0.0111886	2.85978	1.95122	significant
KXD1	KxDL motif containing 1 [Source:HGNC Symbol;Acc:HGNC:28420]	155.819	188.15	0.0289952	0.271855	1.53767	significant
AURKA	aurora kinase A [Source:HGNC Symbol;Acc:HGNC:11393]	88.1209	66.5118	0.0339279	-0.405343	1.46944	significant
NDUFB5	NADH:ubiquinone oxidoreductase subunit B5 [Source:HGNC Symbol;Acc:HGNC:7700]	97.6315	71.8302	0.0374922	-0.442227	1.42606	significant
MT-TV	mitochondrially encoded tRNA-Val (GUN) [Source:HGNC Symbol;Acc:HGNC:7500]	484.694	683.149	0.0179614	0.495039	1.74566	significant
KCTD5	potassium channel tetramerization domain containing 5 [Source:HGNC Symbol;Acc:HGNC:21423]	65.1033	43.0072	0.0350474	-0.597017	1.45534	significant
AC091607.2	novel transcript, antisense to SSR3	68.9984	124.76	0.0178161	0.853592	1.74919	significant
PSMC3	proteasome 26S subunit, ATPase 3 [Source:HGNC Symbol;Acc:HGNC:9549]	88.3714	69.312	0.0201476	-0.350027	1.69578	significant
DNAL1	dynein axonemal light chain 1 [Source:HGNC Symbol;Acc:HGNC:23247]	2.39707	9.23287	0.039288	1.90208	1.40574	significant
CALCOCO2	calcium binding and coiled-coil domain 2 [Source:HGNC Symbol;Acc:HGNC:29912]	59.2623	44.1314	0.00227959	-0.424477	2.64214	significant
SMG6	SMG6 nonsense mediated mRNA decay factor [Source:HGNC Symbol;Acc:HGNC:17809]	4.52765	14.8892	0.0287775	1.69557	1.54095	significant
KCNQ5	potassium voltage-gated channel subfamily Q member 5 [Source:HGNC Symbol;Acc:HGNC:6299]	6.91504	11.9616	0.0288112	0.781897	1.54044	significant
PSMD12	proteasome 26S subunit, non-ATPase 12 [Source:HGNC Symbol;Acc:HGNC:9557]	27.3537	10.9399	0.0258697	-1.31428	1.58721	significant
CLASP1	cytoplasmic linker associated protein 1 [Source:HGNC Symbol;Acc:HGNC:17088]	22.5485	66.8436	0.0276777	1.56353	1.55787	significant
MYLIP	myosin regulatory light chain interacting protein [Source:HGNC Symbol;Acc:HGNC:21155]	16.6277	6.20312	0.00821677	-1.4081	2.0853	significant
RPL7L1	ribosomal protein L7 like 1 [Source:HGNC Symbol;Acc:HGNC:21370]	43.428	24.822	0.0422022	-0.804526	1.37466	significant
RPL17P44	ribosomal protein L17 pseudogene 44 [Source:HGNC Symbol;Acc:HGNC:36396]	13.1007	25.5069	0.0168897	0.95591	1.77238	significant
PHYH	phytanoyl-CoA 2-hydroxylase [Source:HGNC Symbol;Acc:HGNC:8940]	31.275	20.1111	0.00215529	-0.634472	2.6665	significant
SLC25A36	solute carrier family 25 member 36 [Source:HGNC Symbol;Acc:HGNC:25554]	7.56157	22.5892	0.00358409	1.56629	2.44562	significant
PPP1R35	protein phosphatase 1 regulatory subunit 35 [Source:HGNC Symbol;Acc:HGNC:28320]	13.1247	37.6985	4.11197e-05	1.51509	4.38595	significant
EPDR1	ependymin related 1 [Source:HGNC Symbol;Acc:HGNC:17572]	21.2575	63.4307	0.0400515	1.57271	1.39738	significant
RBM15B	RNA binding motif protein 15B [Source:HGNC Symbol;Acc:HGNC:24303]	84.3675	48.7093	0.0335267	-0.791241	1.47461	significant
SPRYD3	SPRY domain containing 3 [Source:HGNC Symbol;Acc:HGNC:25920]	18.4916	13.8727	0.0448364	-0.412035	1.34837	significant
PPP3CB	protein phosphatase 3 catalytic subunit beta [Source:HGNC Symbol;Acc:HGNC:9315]	19.3522	38.9706	0.0394764	1.00615	1.40366	significant
MRPL14	mitochondrial ribosomal protein L14 [Source:HGNC Symbol;Acc:HGNC:14279]	56.6324	93.5358	0.0291188	0.722888	1.53583	significant
AC246787.1	ribosomal protein S8 (RPS8) pseudogene	672.286	889.952	0.00345458	0.404599	2.46161	significant
CYTH2	cytohesin 2 [Source:HGNC Symbol;Acc:HGNC:9502]	46.7231	34.5358	0.00577235	-0.434958	2.23865	significant
SLC66A3	solute carrier family 66 member 3 [Source:HGNC Symbol;Acc:HGNC:28503]	16.3196	9.88197	0.0220329	-0.718026	1.65693	significant
NLRP2	NLR family pyrin domain containing 2 [Source:HGNC Symbol;Acc:HGNC:22948]	11.0213	18.4916	0.00552889	0.74133	2.25736	significant
ACYP2	acylphosphatase 2 [Source:HGNC Symbol;Acc:HGNC:180]	14.1684	7.52138	0.0195399	-0.904696	1.70908	significant
RPL7AP66	ribosomal protein L7a pseudogene 66 [Source:HGNC Symbol;Acc:HGNC:35682]	9.13817	19.2937	0.0441684	1.06991	1.35489	significant
FIP1L1	factor interacting with PAPOLA and CPSF1 [Source:HGNC Symbol;Acc:HGNC:19124]	14.7016	24.6895	0.0219124	0.743975	1.65931	significant
MRPL35	mitochondrial ribosomal protein L35 [Source:HGNC Symbol;Acc:HGNC:14489]	21.0326	39.1134	0.026994	0.891876	1.56873	significant
RPL7P8	ribosomal protein L7 pseudogene 8 [Source:HGNC Symbol;Acc:HGNC:35914]	41.0005	60.4873	0.0483783	0.559861	1.31535	significant
USP22	ubiquitin specific peptidase 22 [Source:HGNC Symbol;Acc:HGNC:12621]	134.037	120.156	0.0319134	-0.157592	1.49603	significant
RPS29	ribosomal protein S29 [Source:HGNC Symbol;Acc:HGNC:10419]	42698	65292.3	0.0282568	0.612744	1.54888	significant
CLK3	CDC like kinase 3 [Source:HGNC Symbol;Acc:HGNC:2071]	19.5357	31.4082	0.0157578	0.682251	1.80251	significant
ZFAND1	zinc finger AN1-type containing 1 [Source:HGNC Symbol;Acc:HGNC:25858]	71.0128	105.221	0.029966	0.566615	1.52337	significant
INIP	INTS3 and NABP interacting protein [Source:HGNC Symbol;Acc:HGNC:24994]	19.1366	7.91984	0.0424577	-1.26221	1.37204	significant
RAB8A	RAB8A, member RAS oncogene family [Source:HGNC Symbol;Acc:HGNC:7007]	501.761	741.14	0.0302217	0.562651	1.51968	significant
LAMC1	laminin subunit gamma 1 [Source:HGNC Symbol;Acc:HGNC:6492]	73.4064	26.3863	0.018167	-1.47262	1.74072	significant
MTA2	metastasis associated 1 family member 2 [Source:HGNC Symbol;Acc:HGNC:7411]	81.2666	118.225	0.0145738	0.540249	1.83643	significant
ENSG00000289757		4.159	10.4439	0.00954368	1.30782	2.02028	significant
MINDY2	MINDY lysine 48 deubiquitinase 2 [Source:HGNC Symbol;Acc:HGNC:26954]	8.4313	23.5857	0.0465824	1.47318	1.33178	significant
CCNG1	cyclin G1 [Source:HGNC Symbol;Acc:HGNC:1592]	88.5648	75.2178	0.033127	-0.235371	1.47982	significant
RPS4XP6	ribosomal protein S4X pseudogene 6 [Source:HGNC Symbol;Acc:HGNC:36057]	31.2879	48.0298	0.0411344	0.616721	1.3858	significant
FBXW4	F-box and WD repeat domain containing 4 [Source:HGNC Symbol;Acc:HGNC:10847]	7.41777	5.30378	0.0145007	-0.476334	1.83861	significant
ZSCAN18	zinc finger and SCAN domain containing 18 [Source:HGNC Symbol;Acc:HGNC:21037]	6.89428	14.6135	0.0334281	1.07289	1.47589	significant
RPL7P13	ribosomal protein L7 pseudogene 13 [Source:HGNC Symbol;Acc:HGNC:36861]	10.9909	21.4091	0.0400468	0.955572	1.39743	significant
NIFK-AS1	NIFK antisense RNA 1 [Source:HGNC Symbol;Acc:HGNC:27385]	13.2971	20.8419	0.0110855	0.644471	1.95524	significant
RPS18P12	ribosomal protein S18 pseudogene 12 [Source:HGNC Symbol;Acc:HGNC:35967]	5.71642	10.7251	0.0394408	0.896173	1.40405	significant
C12orf57	chromosome 12 open reading frame 57 [Source:HGNC Symbol;Acc:HGNC:29521]	445.255	628.94	0.0376201	0.498194	1.42458	significant
MBNL1	muscleblind like splicing regulator 1 [Source:HGNC Symbol;Acc:HGNC:6923]	242.935	218.343	0.0383716	-0.153911	1.41599	significant
ITGB3BP	integrin subunit beta 3 binding protein [Source:HGNC Symbol;Acc:HGNC:6157]	8.88276	21.2509	0.0162929	1.24907	1.788	significant
SYMPK	symplekin [Source:HGNC Symbol;Acc:HGNC:22935]	86.7452	40.4474	0.000405649	-1.09884	3.39185	significant
UBA6-AS1	UBA6 antisense RNA 1 (head to head) [Source:HGNC Symbol;Acc:HGNC:49083]	2.60133	10.7811	0.0141072	2.01008	1.85056	significant
TTC1	tetratricopeptide repeat domain 1 [Source:HGNC Symbol;Acc:HGNC:12391]	47.6982	27.1578	0.0259345	-0.810286	1.58612	significant
DLG1	discs large MAGUK scaffold protein 1 [Source:HGNC Symbol;Acc:HGNC:2900]	6.39321	14.5367	0.0281807	1.17258	1.55005	significant
TEAD3	TEA domain transcription factor 3 [Source:HGNC Symbol;Acc:HGNC:11716]	7.35395	22.3695	0.0427531	1.59189	1.36903	significant
APBB1IP	amyloid beta precursor protein binding family B member 1 interacting protein [Source:HGNC Symbol;Acc:HGNC:17379]	51.931	29.0679	0.0362731	-0.834992	1.44042	significant
THRIL	TNF and HNRNPL related immunoregulatory long non-coding RNA [Source:HGNC Symbol;Acc:HGNC:49503]	24.1428	8.15994	0.0137318	-1.55335	1.86227	significant
TNRC6B	trinucleotide repeat containing adaptor 6B [Source:HGNC Symbol;Acc:HGNC:29190]	26.7811	33.7179	0.00622157	0.331191	2.2061	significant
MARF1	meiosis regulator and mRNA stability factor 1 [Source:HGNC Symbol;Acc:HGNC:29562]	27.3202	16.877	0.000263651	-0.691659	3.57897	significant
DAXX	death domain associated protein [Source:HGNC Symbol;Acc:HGNC:2681]	7.93966	12.3805	0.0361492	0.634472	1.4419	significant
PIK3R6	phosphoinositide-3-kinase regulatory subunit 6 [Source:HGNC Symbol;Acc:HGNC:27101]	6.72995	29.6766	0.0403112	2.12423	1.39457	significant
AKNA	AT-hook transcription factor [Source:HGNC Symbol;Acc:HGNC:24108]	109.016	37.5294	0.0183473	-1.53593	1.73643	significant
HOOK3	hook microtubule tethering protein 3 [Source:HGNC Symbol;Acc:HGNC:23576]	95.3363	26.7845	0.0118787	-1.82777	1.92523	significant
MAPRE1	microtubule associated protein RP/EB family member 1 [Source:HGNC Symbol;Acc:HGNC:6890]	87.5688	47.7798	0.0250299	-0.872645	1.60154	significant
CNDP2	carnosine dipeptidase 2 [Source:HGNC Symbol;Acc:HGNC:24437]	387.732	158.499	0.0110855	-1.29005	1.95524	significant
SCAMP3	secretory carrier membrane protein 3 [Source:HGNC Symbol;Acc:HGNC:10565]	12.2934	21.7206	0.0404396	0.816124	1.39319	significant
USP7	ubiquitin specific peptidase 7 [Source:HGNC Symbol;Acc:HGNC:12630]	105.837	146.44	0.0286843	0.468093	1.54236	significant
FBRS	fibrosin [Source:HGNC Symbol;Acc:HGNC:20442]	60.78	22.1142	0.0220652	-1.45449	1.65629	significant
IL16	interleukin 16 [Source:HGNC Symbol;Acc:HGNC:5980]	157.21	116.672	0.0433663	-0.429918	1.36285	significant
DLAT	dihydrolipoamide S-acetyltransferase [Source:HGNC Symbol;Acc:HGNC:2896]	30.7531	20.004	0.0149522	-0.61793	1.82529	significant
NACA3P	NACA family member 3, pseudogene [Source:HGNC Symbol;Acc:HGNC:33442]	160.49	109.212	0.017943	-0.554931	1.7461	significant
RPL3P13	ribosomal protein L3 pseudogene 13 [Source:HGNC Symbol;Acc:HGNC:48494]	3.69768	7.97608	0.00596666	1.08854	2.22427	significant
CFAP20	cilia and flagella associated protein 20 [Source:HGNC Symbol;Acc:HGNC:29523]	56.9181	97.7256	0.00748156	0.778792	2.12601	significant
CCDC6	coiled-coil domain containing 6 [Source:HGNC Symbol;Acc:HGNC:18782]	17.5902	7.17384	0.0487232	-1.28216	1.31226	significant
ACSL1	acyl-CoA synthetase long chain family member 1 [Source:HGNC Symbol;Acc:HGNC:3569]	107.79	35.128	0.00887978	-1.61477	2.0516	significant
MED27	mediator complex subunit 27 [Source:HGNC Symbol;Acc:HGNC:2377]	53.6189	62.1276	0.0351893	0.212123	1.45359	significant
TWF2	twinfilin actin binding protein 2 [Source:HGNC Symbol;Acc:HGNC:9621]	166.839	137.652	0.0466812	-0.27725	1.33086	significant
HHEX	hematopoietically expressed homeobox [Source:HGNC Symbol;Acc:HGNC:4901]	13.0019	9.21247	0.0109201	-0.492546	1.96178	significant
CTDSP2	CTD small phosphatase 2 [Source:HGNC Symbol;Acc:HGNC:17077]	94.2857	103.52	0.016143	0.134666	1.79202	significant
INTS8	integrator complex subunit 8 [Source:HGNC Symbol;Acc:HGNC:26048]	10.1004	18.6858	0.00531084	0.881018	2.27484	significant
LRRFIP1	LRR binding FLII interacting protein 1 [Source:HGNC Symbol;Acc:HGNC:6702]	158.936	97.7052	0.0372733	-0.701373	1.4286	significant
KBTBD2	kelch repeat and BTB domain containing 2 [Source:HGNC Symbol;Acc:HGNC:21751]	8.50467	20.3257	0.0333313	1.2472	1.47715	significant
RPS7P1	ribosomal protein S7 pseudogene 1 [Source:HGNC Symbol;Acc:HGNC:17081]	1021.62	1128.13	0.0141334	0.143068	1.84975	significant
SMIM10L1	small integral membrane protein 10 like 1 [Source:HGNC Symbol;Acc:HGNC:49847]	12.5183	8.81394	0.0433354	-0.50138	1.36316	significant
NCBP2AS2	NCBP2 antisense 2 (head to head) [Source:HGNC Symbol;Acc:HGNC:25121]	84.8159	60.5638	0.0442678	-0.485199	1.35391	significant
MBD4	methyl-CpG binding domain 4, DNA glycosylase [Source:HGNC Symbol;Acc:HGNC:6919]	15.5314	30.3102	0.0334503	0.960109	1.4756	significant
AC106707.1	novel transcript, antisense to RSRC1	115.21	155.235	0.0320934	0.429866	1.49358	significant
EIF3A	eukaryotic translation initiation factor 3 subunit A [Source:HGNC Symbol;Acc:HGNC:3271]	49.6489	20.433	0.00835216	-1.27672	2.0782	significant
CYP1B1	cytochrome P450 family 1 subfamily B member 1 [Source:HGNC Symbol;Acc:HGNC:2597]	19.8947	39.0624	0.0164744	0.969853	1.78319	significant
SRP72	signal recognition particle 72 [Source:HGNC Symbol;Acc:HGNC:11303]	69.0374	37.4633	0.0161604	-0.880144	1.79155	significant
ZEB2	zinc finger E-box binding homeobox 2 [Source:HGNC Symbol;Acc:HGNC:14881]	152.596	67.1354	0.04557	-1.18337	1.34132	significant
SPG11	SPG11 vesicle trafficking associated, spatacsin [Source:HGNC Symbol;Acc:HGNC:11226]	11.3309	7.39354	0.0226848	-0.609221	1.64427	significant
BAG6	BAG cochaperone 6 [Source:HGNC Symbol;Acc:HGNC:13919]	46.2186	33.2687	0.00255928	-0.473099	2.59188	significant
GPSM2	G protein signaling modulator 2 [Source:HGNC Symbol;Acc:HGNC:29501]	19.9567	54.4274	0.00464188	1.4429	2.33331	significant
CSRNP1	cysteine and serine rich nuclear protein 1 [Source:HGNC Symbol;Acc:HGNC:14300]	4.82605	8.22127	0.0126377	0.756373	1.89833	significant
AC092597.1	ribosomal protein L15 (RPL15) pseudogene	18.8302	15.068	0.0488418	-0.319654	1.31121	significant
SCAF4	SR-related CTD associated factor 4 [Source:HGNC Symbol;Acc:HGNC:19304]	29.77	11.2919	0.0317282	-1.39069	1.49855	significant
XPO5	exportin 5 [Source:HGNC Symbol;Acc:HGNC:17675]	43.466	19.8814	0.00412731	-1.12454	2.38433	significant
AC087752.1	ribosomal protein L17 (RPL17) pseudogene	4.67122	13.3666	0.0331207	1.49696	1.4799	significant
CTPS2	CTP synthase 2 [Source:HGNC Symbol;Acc:HGNC:2520]	14.5563	31.766	0.0159961	1.1205	1.79599	significant
ADPRS	ADP-ribosylserine hydrolase [Source:HGNC Symbol;Acc:HGNC:21304]	20.798	29.8703	0.0140563	0.520166	1.85213	significant
SLTM	SAFB like transcription modulator [Source:HGNC Symbol;Acc:HGNC:20709]	62.0073	33.8563	0.0271366	-0.871082	1.56645	significant
GOLGA5	golgin A5 [Source:HGNC Symbol;Acc:HGNC:4428]	7.47846	4.25112	0.01768	-0.800519	1.75252	significant
SUMO1	small ubiquitin like modifier 1 [Source:HGNC Symbol;Acc:HGNC:12502]	194.178	244.734	0.0127844	0.333681	1.89332	significant
RPS26P31	ribosomal protein S26 pseudogene 31 [Source:HGNC Symbol;Acc:HGNC:36614]	19.9854	31.2963	0.00400093	0.644449	2.39784	significant
RPS26P58	ribosomal protein S26 pseudogene 58 [Source:HGNC Symbol;Acc:HGNC:36571]	63.6175	95.8252	0.0162385	0.590221	1.78945	significant
SYTL1	synaptotagmin like 1 [Source:HGNC Symbol;Acc:HGNC:15584]	38.4146	169.959	0.0167313	2.14256	1.77647	significant
CDKN2D	cyclin dependent kinase inhibitor 2D [Source:HGNC Symbol;Acc:HGNC:1790]	75.4017	219.879	0.0256821	1.54279	1.59037	significant
TSTD1	thiosulfate sulfurtransferase like domain containing 1 [Source:HGNC Symbol;Acc:HGNC:35410]	31.2972	74.9064	0.0116525	1.25638	1.93358	significant
MMADHC	metabolism of cobalamin associated D [Source:HGNC Symbol;Acc:HGNC:25221]	88.3987	103.019	0.0105366	0.220588	1.9773	significant
NKIRAS2	NFKB inhibitor interacting Ras like 2 [Source:HGNC Symbol;Acc:HGNC:17898]	73.1147	34.7758	0.000238188	-1.06991	3.62308	significant
RECQL	RecQ like helicase [Source:HGNC Symbol;Acc:HGNC:9948]	13.4409	8.07807	0.0375785	-0.727486	1.42506	significant
RPP25L	ribonuclease P/MRP subunit p25 like [Source:HGNC Symbol;Acc:HGNC:19909]	88.8772	107.613	0.0336053	0.275681	1.47359	significant
GAS7	growth arrest specific 7 [Source:HGNC Symbol;Acc:HGNC:4169]	44.8708	9.1716	0.0295384	-2.2781	1.52961	significant
CRTC3	CREB regulated transcription coactivator 3 [Source:HGNC Symbol;Acc:HGNC:26148]	48.7373	32.323	0.00982865	-0.590964	2.00751	significant
CMC1	C-X9-C motif containing 1 [Source:HGNC Symbol;Acc:HGNC:28783]	20.7867	12.0688	0.00329973	-0.779391	2.48152	significant
AL109741.2	ribosomal protein S20 (RPS20) pseudogene	51.5687	63.0927	0.00508978	0.290466	2.2933	significant
NUCB2	nucleobindin 2 [Source:HGNC Symbol;Acc:HGNC:8044]	121.099	83.3007	0.0166944	-0.539248	1.77743	significant
USP34	ubiquitin specific peptidase 34 [Source:HGNC Symbol;Acc:HGNC:20066]	17.14	7.84845	0.0443797	-1.11701	1.35282	significant
BRD2	bromodomain containing 2 [Source:HGNC Symbol;Acc:HGNC:1103]	24.7189	12.406	0.0155391	-0.988817	1.80858	significant
RPL8	ribosomal protein L8 [Source:HGNC Symbol;Acc:HGNC:10368]	4447.58	6145.42	0.0251344	0.466482	1.59973	significant
PGM3	phosphoglucomutase 3 [Source:HGNC Symbol;Acc:HGNC:8907]	4.8963	7.91461	0.0337014	0.68177	1.47235	significant
KDM5A	lysine demethylase 5A [Source:HGNC Symbol;Acc:HGNC:9886]	69.8078	28.7157	0.0226238	-1.2786	1.64543	significant
SON	SON DNA and RNA binding protein [Source:HGNC Symbol;Acc:HGNC:11183]	98.6823	49.7565	0.0407912	-0.986471	1.38943	significant
POLRMTP1	RNA polymerase mitochondrial pseudogene 1 [Source:HGNC Symbol;Acc:HGNC:28865]	7.73369	22.8908	0.0289748	1.55329	1.53798	significant
MED24	mediator complex subunit 24 [Source:HGNC Symbol;Acc:HGNC:22963]	11.2703	22.4057	0.0411644	0.985023	1.38548	significant
PPIP5K2	diphosphoinositol pentakisphosphate kinase 2 [Source:HGNC Symbol;Acc:HGNC:29035]	14.2405	18.5475	0.000322354	0.378884	3.49167	significant
PNPO	pyridoxamine 5'-phosphate oxidase [Source:HGNC Symbol;Acc:HGNC:30260]	6.19844	9.61637	0.048426	0.625424	1.31492	significant
STAU1	staufen double-stranded RNA binding protein 1 [Source:HGNC Symbol;Acc:HGNC:11370]	32.8739	11.5578	0.0394081	-1.50003	1.40441	significant
TFE3	transcription factor binding to IGHM enhancer 3 [Source:HGNC Symbol;Acc:HGNC:11752]	9.75261	3.71972	0.0153199	-1.36704	1.81474	significant
LRSAM1	leucine rich repeat and sterile alpha motif containing 1 [Source:HGNC Symbol;Acc:HGNC:25135]	63.0171	32.216	0.00763289	-0.965781	2.11731	significant
ACSL3	acyl-CoA synthetase long chain family member 3 [Source:HGNC Symbol;Acc:HGNC:3570]	54.0823	8.0627	0.00759905	-2.7307	2.11924	significant
PTBP3	polypyrimidine tract binding protein 3 [Source:HGNC Symbol;Acc:HGNC:10253]	209.817	85.785	0.00870374	-1.28934	2.06029	significant
GMIP	GEM interacting protein [Source:HGNC Symbol;Acc:HGNC:24852]	65.3587	31.7201	0.00269771	-1.04065	2.569	significant
RPL13AP7	ribosomal protein L13a pseudogene 7 [Source:HGNC Symbol;Acc:HGNC:23755]	1023.37	1223.82	0.0156605	0.258044	1.80519	significant
CTDP1	CTD phosphatase subunit 1 [Source:HGNC Symbol;Acc:HGNC:2498]	23.0083	8.47674	0.0340914	-1.42991	1.46735	significant
SAP18	Sin3A associated protein 18 [Source:HGNC Symbol;Acc:HGNC:10530]	159.142	93.7501	0.0234145	-0.76279	1.63052	significant
UTP15	UTP15 small subunit processome component [Source:HGNC Symbol;Acc:HGNC:25758]	27.1573	20.4844	0.016936	-0.40509	1.77119	significant
POP4	POP4 homolog, ribonuclease P/MRP subunit [Source:HGNC Symbol;Acc:HGNC:30081]	136.727	102.657	0.0440477	-0.413118	1.35608	significant
MTAP	methylthioadenosine phosphorylase [Source:HGNC Symbol;Acc:HGNC:7413]	33.7436	13.1216	0.00758143	-1.35598	2.12025	significant
POLR2A	RNA polymerase II subunit A [Source:HGNC Symbol;Acc:HGNC:9187]	55.7815	33.5853	0.00509258	-0.73025	2.29306	significant
RRAS	RAS related [Source:HGNC Symbol;Acc:HGNC:10447]	10.6527	27.8676	0.0150199	1.37906	1.82333	significant
CNOT8	CCR4-NOT transcription complex subunit 8 [Source:HGNC Symbol;Acc:HGNC:9207]	69.9501	24.1427	0.0135867	-1.53084	1.86688	significant
SLC25A33	solute carrier family 25 member 33 [Source:HGNC Symbol;Acc:HGNC:29681]	15.1516	7.31181	0.0237992	-1.04106	1.62344	significant
SYNC	syncoilin, intermediate filament protein [Source:HGNC Symbol;Acc:HGNC:28897]	31.1504	38.102	0.0219599	0.289772	1.65837	significant
AC064799.1	ribosomal protein L17 (RPL17) pseudogene	1934.61	2713.24	0.018011	0.487951	1.74446	significant
AP003352.1	novel transcript	2.25344	13.571	0.0117186	2.53827	1.93113	significant
CDCA8	cell division cycle associated 8 [Source:HGNC Symbol;Acc:HGNC:14629]	17.0476	12.7942	0.0229931	-0.411285	1.6384	significant
UHRF2	ubiquitin like with PHD and ring finger domains 2 [Source:HGNC Symbol;Acc:HGNC:12557]	3.70894	7.59277	0.039047	1.01411	1.40841	significant
METTL1	methyltransferase like 1 [Source:HGNC Symbol;Acc:HGNC:7030]	35.2599	17.1424	0.0489029	-1.03615	1.31067	significant
NFYB	nuclear transcription factor Y subunit beta [Source:HGNC Symbol;Acc:HGNC:7805]	9.51797	24.7714	0.0334544	1.37068	1.47555	significant
HAT1	histone acetyltransferase 1 [Source:HGNC Symbol;Acc:HGNC:4821]	9.03607	6.84678	0.00230621	-0.395229	2.6371	significant
AC020899.1	ribosomal protein L13a (RPL13A) pseudogene	3.66742	5.86571	0.0459456	0.663118	1.33776	significant
PREX1	phosphatidylinositol-3,4,5-trisphosphate dependent Rac exchange factor 1 [Source:HGNC Symbol;Acc:HGNC:32594]	186.548	72.8057	0.0186738	-1.35622	1.72877	significant
NUP85	nucleoporin 85 [Source:HGNC Symbol;Acc:HGNC:8734]	17.2405	6.17741	0.0131171	-1.4659	1.88216	significant
SF3B1	splicing factor 3b subunit 1 [Source:HGNC Symbol;Acc:HGNC:10768]	113.78	94.2714	0.0121139	-0.271093	1.91672	significant
TPMT	thiopurine S-methyltransferase [Source:HGNC Symbol;Acc:HGNC:12014]	29.3886	7.48554	0.0182925	-1.95883	1.73773	significant
RTRAF	RNA transcription, translation and transport factor [Source:HGNC Symbol;Acc:HGNC:23169]	291.008	338.841	0.0255701	0.219478	1.59227	significant
LIN54	lin-54 DREAM MuvB core complex component [Source:HGNC Symbol;Acc:HGNC:25397]	11.1667	16.5293	0.0209503	0.561663	1.67881	significant
GTF2H5	general transcription factor IIH subunit 5 [Source:HGNC Symbol;Acc:HGNC:21157]	112.436	78.1869	0.00512112	-0.523543	2.29063	significant
SCAMP1	secretory carrier membrane protein 1 [Source:HGNC Symbol;Acc:HGNC:10563]	53.26	20.8877	0.0303262	-1.34622	1.51818	significant
FMNL1	formin like 1 [Source:HGNC Symbol;Acc:HGNC:1212]	89.3114	32.2979	0.0460887	-1.46456	1.33641	significant
ECHS1	enoyl-CoA hydratase, short chain 1 [Source:HGNC Symbol;Acc:HGNC:3151]	246.495	156.992	0.0117614	-0.650533	1.92954	significant
DNAJB2	DnaJ heat shock protein family (Hsp40) member B2 [Source:HGNC Symbol;Acc:HGNC:5228]	118.84	290.684	0.00450069	1.28972	2.34672	significant
CD276	CD276 molecule [Source:HGNC Symbol;Acc:HGNC:19137]	37.0727	4.61905	0.00111378	-2.97768	2.9532	significant
DOK1	docking protein 1 [Source:HGNC Symbol;Acc:HGNC:2990]	21.936	35.7261	0.0486455	0.701146	1.31296	significant
TMEM19	transmembrane protein 19 [Source:HGNC Symbol;Acc:HGNC:25605]	39.0712	17.9241	0.0443201	-1.11987	1.3534	significant
MESD	mesoderm development LRP chaperone [Source:HGNC Symbol;Acc:HGNC:13520]	54.4889	26.841	0.0351095	-1.0188	1.45458	significant
YY1	YY1 transcription factor [Source:HGNC Symbol;Acc:HGNC:12856]	67.4184	52.839	0.031926	-0.350949	1.49586	significant
GBP2	guanylate binding protein 2 [Source:HGNC Symbol;Acc:HGNC:4183]	5.31592	10.8426	0.0296218	1.01467	1.52839	significant
TNIP1	TNFAIP3 interacting protein 1 [Source:HGNC Symbol;Acc:HGNC:16903]	31.4333	40.2886	0.03876	0.357071	1.41162	significant
TNPO1	transportin 1 [Source:HGNC Symbol;Acc:HGNC:6401]	39.8626	12.0124	0.0402795	-1.72217	1.39492	significant
ALG2	ALG2 alpha-1,3/1,6-mannosyltransferase [Source:HGNC Symbol;Acc:HGNC:23159]	21.974	8.16015	0.0138756	-1.41811	1.85775	significant
AC020983.1	ribosomal protein L17 (RPL17) pseudogene	87.3018	131.617	0.0281631	0.591712	1.55032	significant
AC130304.1	novel transcript	100.401	49.9159	0.0202076	-1.00675	1.69449	significant
CDC123	cell division cycle 123 [Source:HGNC Symbol;Acc:HGNC:16827]	414.534	308.542	0.046913	-0.425901	1.32871	significant
ZW10	zw10 kinetochore protein [Source:HGNC Symbol;Acc:HGNC:13194]	27.2068	43.3649	0.0221784	0.670589	1.65407	significant
AC113935.1	ribosomal protein L17 (RPL17) pseudogene	2598.24	3738.27	0.0180157	0.524821	1.74435	significant
LRFN4	leucine rich repeat and fibronectin type III domain containing 4 [Source:HGNC Symbol;Acc:HGNC:28456]	16.832	6.55568	0.0302378	-1.3471	1.51945	significant
RPL36AP53	ribosomal protein L36a pseudogene 53 [Source:HGNC Symbol;Acc:HGNC:36517]	3.38011	5.01248	0.0143014	0.554893	1.84462	significant
BTF3P7	basic transcription factor 3 pseudogene 7 [Source:HGNC Symbol;Acc:HGNC:38569]	11.5974	8.25201	0.0217687	-0.485994	1.66217	significant
ATF2	activating transcription factor 2 [Source:HGNC Symbol;Acc:HGNC:784]	11.5369	6.11091	0.0417616	-0.905829	1.37922	significant
AGAP2	ArfGAP with GTPase domain, ankyrin repeat and PH domain 2 [Source:HGNC Symbol;Acc:HGNC:16921]	24.6264	35.9408	0.0113335	0.543581	1.94564	significant
FAAP20	FA core complex associated protein 20 [Source:HGNC Symbol;Acc:HGNC:26428]	50.7704	33.0946	0.021626	-0.615879	1.66502	significant
TUBD1	tubulin delta 1 [Source:HGNC Symbol;Acc:HGNC:16811]	3.92441	9.81037	0.0283656	1.30016	1.54721	significant
RCC2	regulator of chromosome condensation 2 [Source:HGNC Symbol;Acc:HGNC:30297]	119.338	69.7669	0.0133134	-0.773585	1.87571	significant
NDC80	NDC80 kinetochore complex component [Source:HGNC Symbol;Acc:HGNC:16909]	10.8188	21.4295	0.0243653	0.979509	1.61323	significant
C8orf82	chromosome 8 open reading frame 82 [Source:HGNC Symbol;Acc:HGNC:33826]	130.091	56.8445	0.023291	-1.193	1.63281	significant
AC144530.1	ribosomal protein L17 (RPL17) pseudogene	1659.12	2405.93	0.0296593	0.536148	1.52784	significant
PSME2P6	proteasome activator subunit 2 pseudogene 6 [Source:HGNC Symbol;Acc:HGNC:30159]	11.3917	22.7067	0.0119972	0.98887	1.92092	significant
DNASE2	deoxyribonuclease 2, lysosomal [Source:HGNC Symbol;Acc:HGNC:2960]	21.0611	65.5254	0.00590305	1.63284	2.22892	significant
CCT4	chaperonin containing TCP1 subunit 4 [Source:HGNC Symbol;Acc:HGNC:1617]	220.489	255.244	0.00559792	0.211082	2.25197	significant
RBMS1	RNA binding motif single stranded interacting protein 1 [Source:HGNC Symbol;Acc:HGNC:9907]	14.9379	22.5278	0.0256305	0.589487	1.59124	significant
TTC37	tetratricopeptide repeat domain 37 [Source:HGNC Symbol;Acc:HGNC:23639]	23.5012	12.9783	0.0475065	-0.851685	1.32325	significant
AC099513.1	ribosomal protein, large, P1 (RPLP1) pseudogene	2.78649	7.10224	0.0213989	1.31913	1.66961	significant
SSNA1	SS nuclear autoantigen 1 [Source:HGNC Symbol;Acc:HGNC:11321]	152.088	189.683	0.0209907	0.318495	1.67797	significant
SH3KBP1	SH3 domain containing kinase binding protein 1 [Source:HGNC Symbol;Acc:HGNC:13867]	82.4339	22.2061	0.0304341	-1.88755	1.51664	significant
GPN3	GPN-loop GTPase 3 [Source:HGNC Symbol;Acc:HGNC:30186]	24.8115	12.6105	0.0266031	-0.970789	1.57507	significant
SLK	STE20 like kinase [Source:HGNC Symbol;Acc:HGNC:11088]	26.8303	13.9134	0.0376477	-0.942425	1.42426	significant
WDR89	WD repeat domain 89 [Source:HGNC Symbol;Acc:HGNC:20489]	9.59949	17.3724	0.000561496	0.849098	3.25065	significant
ATP1B3	ATPase Na+/K+ transporting subunit beta 3 [Source:HGNC Symbol;Acc:HGNC:806]	510.746	328.128	0.00580141	-0.638189	2.23647	significant
VPS35L	VPS35 endosomal protein sorting factor like [Source:HGNC Symbol;Acc:HGNC:24641]	29.9533	15.2881	0.0355003	-0.96571	1.44977	significant
AC091429.1	ribosomal protein L10a (RPL10A) pseudogene	6.52569	3.85769	0.0407282	-0.743413	1.3901	significant
BX679664.3	ribosomal protein L17 (RPL17) pseudogene	2338.79	3378.01	0.0347949	0.530393	1.45848	significant
PRSS23	serine protease 23 [Source:HGNC Symbol;Acc:HGNC:14370]	2.19281	5.93731	0.0432283	1.39679	1.36423	significant
HELLS	helicase, lymphoid specific [Source:HGNC Symbol;Acc:HGNC:4861]	14.0456	8.25201	0.00658841	-0.760154	2.18122	significant
BEX4	brain expressed X-linked 4 [Source:HGNC Symbol;Acc:HGNC:25475]	18.286	30.5908	0.0365112	0.739197	1.43757	significant
PDE6G	phosphodiesterase 6G [Source:HGNC Symbol;Acc:HGNC:8789]	23.4774	75.0131	0.0371811	1.67166	1.42968	significant
TUBBP1	tubulin beta pseudogene 1 [Source:HGNC Symbol;Acc:HGNC:12414]	9.58822	7.51104	0.0455315	-0.348138	1.34169	significant
TRAPPC12	trafficking protein particle complex 12 [Source:HGNC Symbol;Acc:HGNC:24284]	17.2103	8.58397	0.0492187	-0.9952	1.30787	significant
FAM102B	family with sequence similarity 102 member B [Source:HGNC Symbol;Acc:HGNC:27637]	16.8113	7.62351	0.0463193	-1.13066	1.33424	significant
PLRG1	pleiotropic regulator 1 [Source:HGNC Symbol;Acc:HGNC:9089]	45.6874	41.4183	0.00260417	-0.141201	2.58433	significant
GIGYF2	GRB10 interacting GYF protein 2 [Source:HGNC Symbol;Acc:HGNC:11960]	39.7139	14.7411	0.0183067	-1.42367	1.73739	significant
AC011632.1	novel transcript, antisense to PI15	2.88859	5.50302	0.0240831	0.90674	1.61829	significant
RC3H1	ring finger and CCCH-type domains 1 [Source:HGNC Symbol;Acc:HGNC:29434]	18.0401	6.44321	0.00591322	-1.47111	2.22818	significant
PARP8	poly(ADP-ribose) polymerase family member 8 [Source:HGNC Symbol;Acc:HGNC:26124]	42.2995	13.7704	0.0051381	-1.61204	2.2892	significant
ARSA	arylsulfatase A [Source:HGNC Symbol;Acc:HGNC:713]	53.2695	23.4681	0.0340741	-1.17918	1.46758	significant
DBNL	drebrin like [Source:HGNC Symbol;Acc:HGNC:2696]	414.336	215.068	0.00821555	-0.945681	2.08536	significant
SNRPD3	small nuclear ribonucleoprotein D3 polypeptide [Source:HGNC Symbol;Acc:HGNC:11160]	388.993	319.482	0.0315234	-0.28393	1.50137	significant
ZSWIM1	zinc finger SWIM-type containing 1 [Source:HGNC Symbol;Acc:HGNC:16155]	17.4976	10.6891	0.0319563	-0.705802	1.49544	significant
RRS1	ribosome biogenesis regulator 1 homolog [Source:HGNC Symbol;Acc:HGNC:17083]	203.905	91.6511	0.0212361	-1.15281	1.67293	significant
RHBDF2	rhomboid 5 homolog 2 [Source:HGNC Symbol;Acc:HGNC:20788]	27.7097	16.5141	0.0466935	-0.743183	1.33074	significant
SNX2	sorting nexin 2 [Source:HGNC Symbol;Acc:HGNC:11173]	48.7725	28.6136	0.0230203	-0.767286	1.63789	significant
TSSC4	tumor suppressing subtransferable candidate 4 [Source:HGNC Symbol;Acc:HGNC:12386]	79.3894	40.0643	0.016502	-0.984849	1.78246	significant
ZNF419	zinc finger protein 419 [Source:HGNC Symbol;Acc:HGNC:20648]	9.45586	6.31014	0.0287584	-0.57603	1.54124	significant
AGO4	argonaute RISC component 4 [Source:HGNC Symbol;Acc:HGNC:18424]	30.8026	9.40157	0.0456398	-1.70149	1.34066	significant
ZNF212	zinc finger protein 212 [Source:HGNC Symbol;Acc:HGNC:13004]	48.1661	28.6595	0.0221493	-0.746969	1.65464	significant
UTP3	UTP3 small subunit processome component [Source:HGNC Symbol;Acc:HGNC:24477]	23.1648	15.3438	0.0313876	-0.591123	1.50324	significant
DAZAP2	DAZ associated protein 2 [Source:HGNC Symbol;Acc:HGNC:2684]	229.516	134.857	0.0401217	-0.766719	1.39662	significant
RCC1	regulator of chromosome condensation 1 [Source:HGNC Symbol;Acc:HGNC:1913]	80.1609	41.2395	0.037018	-0.957176	1.43159	significant
CCDC167	coiled-coil domain containing 167 [Source:HGNC Symbol;Acc:HGNC:21239]	53.1338	108.772	0.0182492	1.03222	1.73876	significant
FAM43A	family with sequence similarity 43 member A [Source:HGNC Symbol;Acc:HGNC:26888]	76.5711	34.6126	0.0169629	-1.14322	1.7705	significant
TMEM42	transmembrane protein 42 [Source:HGNC Symbol;Acc:HGNC:28444]	2.31567	6.38698	0.0280724	1.42512	1.55172	significant
ENSG00000291317		13.7679	5.43141	0.00444453	-1.32603	2.35217	significant
RPL17P22	ribosomal protein L17 pseudogene 22 [Source:HGNC Symbol;Acc:HGNC:35761]	25.2805	36.973	0.0185325	0.546649	1.73207	significant
TMEM167A	transmembrane protein 167A [Source:HGNC Symbol;Acc:HGNC:28330]	176.57	111.813	0.00471097	-0.65868	2.32689	significant
NAPA-AS1	NAPA antisense RNA 1 [Source:HGNC Symbol;Acc:HGNC:44118]	2.00766	6.68331	0.0132979	1.68635	1.87622	significant
SLC30A9	solute carrier family 30 member 9 [Source:HGNC Symbol;Acc:HGNC:1329]	29.7413	16.4782	0.0392712	-0.848026	1.40593	significant
TBC1D14	TBC1 domain family member 14 [Source:HGNC Symbol;Acc:HGNC:29246]	24.8643	11.7877	0.0364175	-1.0704	1.43869	significant
NSUN2	NOP2/Sun RNA methyltransferase 2 [Source:HGNC Symbol;Acc:HGNC:25994]	38.5492	27.1316	0.043601	-0.50516	1.3605	significant
CDK7	cyclin dependent kinase 7 [Source:HGNC Symbol;Acc:HGNC:1778]	5.52189	11.4351	0.0281366	1.0369	1.55073	significant
DEAF1	DEAF1 transcription factor [Source:HGNC Symbol;Acc:HGNC:14677]	40.4449	21.297	0.0126128	-0.922111	1.89919	significant
POLR3H	RNA polymerase III subunit H [Source:HGNC Symbol;Acc:HGNC:30349]	28.4598	10.6282	0.031312	-1.41258	1.50429	significant
AC021723.1	ribosomal protein L18 (RPL18) pseudogene	29.6789	55.1475	0.0471148	0.891621	1.32684	significant
KARS1	lysyl-tRNA synthetase 1 [Source:HGNC Symbol;Acc:HGNC:6215]	145.657	111.046	0.0224395	-0.391108	1.64899	significant
RPL4P2	ribosomal protein L4 pseudogene 2 [Source:HGNC Symbol;Acc:HGNC:36836]	51.7537	44.8313	0.00244777	-0.206727	2.61123	significant
MZT2B	mitotic spindle organizing protein 2B [Source:HGNC Symbol;Acc:HGNC:25886]	192.533	321.766	0.00352705	0.740603	2.45259	significant
AC025459.1	ribosomal protein L17 (RPL17) pseudogene	1564.66	2218.9	0.0470177	0.503969	1.32774	significant
TBC1D22A	TBC1 domain family member 22A [Source:HGNC Symbol;Acc:HGNC:1309]	43.5683	29.1859	0.0344544	-0.576379	1.46276	significant
PES1	pescadillo ribosomal biogenesis factor 1 [Source:HGNC Symbol;Acc:HGNC:8848]	138.274	94.3642	0.0419829	-0.550732	1.37693	significant
FBXO11	F-box protein 11 [Source:HGNC Symbol;Acc:HGNC:13590]	24.6168	12.3397	0.00368865	-0.990546	2.43313	significant
RASSF2	Ras association domain family member 2 [Source:HGNC Symbol;Acc:HGNC:9883]	130.241	74.8453	0.0198901	-0.798384	1.70136	significant
CEP164	centrosomal protein 164 [Source:HGNC Symbol;Acc:HGNC:29182]	16.2877	5.23721	0.0390399	-1.61846	1.40849	significant
ARSG	arylsulfatase G [Source:HGNC Symbol;Acc:HGNC:24102]	12.4769	30.6573	0.00135084	1.29016	2.8694	significant
FOXO3	forkhead box O3 [Source:HGNC Symbol;Acc:HGNC:3821]	6.90555	21.8587	0.0430252	1.64823	1.36628	significant
SRRT	serrate, RNA effector molecule [Source:HGNC Symbol;Acc:HGNC:24101]	35.9049	19.6408	0.0272056	-0.867014	1.56534	significant
CHP1	calcineurin like EF-hand protein 1 [Source:HGNC Symbol;Acc:HGNC:17433]	39.1063	24.6586	0.0024735	-0.663159	2.60669	significant
CTSB	cathepsin B [Source:HGNC Symbol;Acc:HGNC:2527]	171.725	98.1597	0.00753613	-0.806272	2.12285	significant
UBE2G1	ubiquitin conjugating enzyme E2 G1 [Source:HGNC Symbol;Acc:HGNC:12482]	40.3411	17.0969	0.0247989	-1.23367	1.60557	significant
TOE1	target of EGR1, exonuclease [Source:HGNC Symbol;Acc:HGNC:15954]	22.108	8.6147	0.0117217	-1.34956	1.93101	significant
RPS26P11	ribosomal protein S26 pseudogene 11 [Source:HGNC Symbol;Acc:HGNC:31817]	47.7268	64.4574	0.0492062	0.432764	1.30798	significant
PIGB	phosphatidylinositol glycan anchor biosynthesis class B [Source:HGNC Symbol;Acc:HGNC:8959]	9.21963	4.19488	0.0366163	-1.11765	1.43633	significant
UPRT	uracil phosphoribosyltransferase homolog [Source:HGNC Symbol;Acc:HGNC:28334]	11.0133	6.63741	0.0119562	-0.722018	1.92241	significant
DCPS	decapping enzyme, scavenger [Source:HGNC Symbol;Acc:HGNC:29812]	56.6065	16.274	0.00465374	-1.79211	2.3322	significant
FOXRED2	FAD dependent oxidoreductase domain containing 2 [Source:HGNC Symbol;Acc:HGNC:26264]	53.1469	17.5975	0.0346116	-1.58915	1.46078	significant
RHEB	Ras homolog, mTORC1 binding [Source:HGNC Symbol;Acc:HGNC:10011]	28.7473	12.7228	0.0424091	-1.16972	1.37254	significant
FAM136A	family with sequence similarity 136 member A [Source:HGNC Symbol;Acc:HGNC:25911]	31.6643	16.3865	0.0135566	-0.946127	1.86785	significant
SNRPB2	small nuclear ribonucleoprotein polypeptide B2 [Source:HGNC Symbol;Acc:HGNC:11155]	133.819	76.5411	0.0342253	-0.805166	1.46565	significant
PTGES3	prostaglandin E synthase 3 [Source:HGNC Symbol;Acc:HGNC:16049]	587.359	418.02	0.0223402	-0.49057	1.65091	significant
HSPA4	heat shock protein family A (Hsp70) member 4 [Source:HGNC Symbol;Acc:HGNC:5237]	71.7965	46.6094	0.0378423	-0.622209	1.42202	significant
U2AF1	U2 small nuclear RNA auxiliary factor 1 [Source:HGNC Symbol;Acc:HGNC:12453]	123.772	115.988	0.00652341	-0.0936332	2.18553	significant
UBASH3B	ubiquitin associated and SH3 domain containing B [Source:HGNC Symbol;Acc:HGNC:29884]	21.46	132.812	0.0331798	2.62405	1.47913	significant
MYBPH	myosin binding protein H [Source:HGNC Symbol;Acc:HGNC:7552]	64.8187	8.37495	0.0292879	-2.93736	1.53331	significant
ZNF703	zinc finger protein 703 [Source:HGNC Symbol;Acc:HGNC:25883]	35.7083	5.23721	0.0100287	-2.74614	1.99876	significant
AL049597.1	ribosomal protein L17 (RPL17) pseudogene	1937.27	2849.83	0.035581	0.556825	1.44878	significant
RPS26P3	ribosomal protein S26 pseudogene 3 [Source:HGNC Symbol;Acc:HGNC:23411]	50.8216	79.0554	0.00247505	0.636409	2.60642	significant
UBAP2	ubiquitin associated protein 2 [Source:HGNC Symbol;Acc:HGNC:14185]	21.891	6.11125	0.0335379	-1.82395	1.47446	significant
TRPM2	transient receptor potential cation channel subfamily M member 2 [Source:HGNC Symbol;Acc:HGNC:12339]	67.6521	16.9229	0.00897118	-1.99279	2.04715	significant
RPL35	ribosomal protein L35 [Source:HGNC Symbol;Acc:HGNC:10344]	2978.71	3500.29	0.0110623	0.232779	1.95616	significant
HEATR3	HEAT repeat containing 3 [Source:HGNC Symbol;Acc:HGNC:26087]	41.0976	19.1662	0.0153131	-1.09649	1.81494	significant
OAS2	2'-5'-oligoadenylate synthetase 2 [Source:HGNC Symbol;Acc:HGNC:8087]	4.43675	14.8124	0.0321841	1.71678	1.49236	significant
ZDHHC8	zinc finger DHHC-type palmitoyltransferase 8 [Source:HGNC Symbol;Acc:HGNC:18474]	11.5751	5.67151	0.0105616	-1.01642	1.97627	significant
KTN1	kinectin 1 [Source:HGNC Symbol;Acc:HGNC:6467]	40.5363	9.99423	0.0202277	-2.00924	1.69405	significant
PIN4	peptidylprolyl cis/trans isomerase, NIMA-interacting 4 [Source:HGNC Symbol;Acc:HGNC:8992]	53.455	39.1852	0.0220968	-0.447033	1.65567	significant
RN7SKP80	RN7SK pseudogene 80 [Source:HGNC Symbol;Acc:HGNC:45804]	2.76566	8.87017	0.0394572	1.64627	1.40387	significant
ALDH9A1	aldehyde dehydrogenase 9 family member A1 [Source:HGNC Symbol;Acc:HGNC:412]	54.3678	34.8115	0.0246501	-0.641699	1.60818	significant
FAF1	Fas associated factor 1 [Source:HGNC Symbol;Acc:HGNC:3578]	72.3113	147.544	0.0252979	1.02784	1.59691	significant
POMT2	protein O-mannosyltransferase 2 [Source:HGNC Symbol;Acc:HGNC:19743]	3.6578	6.49945	0.034985	0.812456	1.45612	significant
EPC1	enhancer of polycomb homolog 1 [Source:HGNC Symbol;Acc:HGNC:19876]	12.8662	6.66794	0.00889557	-0.937969	2.05083	significant
GDF11	growth differentiation factor 11 [Source:HGNC Symbol;Acc:HGNC:4216]	27.0634	11.8849	0.0260106	-1.18045	1.58485	significant
SUGP2	SURP and G-patch domain containing 2 [Source:HGNC Symbol;Acc:HGNC:18641]	13.227	3.88318	0.0313761	-1.74236	1.5034	significant
STRADB	STE20 related adaptor beta [Source:HGNC Symbol;Acc:HGNC:13205]	9.36326	18.333	0.0471484	0.961883	1.32653	significant
BAD	BCL2 associated agonist of cell death [Source:HGNC Symbol;Acc:HGNC:936]	27.1175	56.9259	0.0114722	1.06709	1.94035	significant
PRPF40A	pre-mRNA processing factor 40 homolog A [Source:HGNC Symbol;Acc:HGNC:16463]	73.0349	35.9002	0.0390631	-1.02256	1.40823	significant
KPNA3	karyopherin subunit alpha 3 [Source:HGNC Symbol;Acc:HGNC:6396]	22.8758	13.3717	0.0396426	-0.770179	1.40184	significant
RFK	riboflavin kinase [Source:HGNC Symbol;Acc:HGNC:30324]	19.0233	10.592	0.0341135	-0.838797	1.46707	significant
UBN1	ubinuclein 1 [Source:HGNC Symbol;Acc:HGNC:12506]	52.3055	22.988	0.0103057	-1.18257	1.98692	significant
CEBPB	CCAAT enhancer binding protein beta [Source:HGNC Symbol;Acc:HGNC:1834]	109.189	60.1295	0.0272679	-0.859602	1.56435	significant
SPC24	SPC24 component of NDC80 kinetochore complex [Source:HGNC Symbol;Acc:HGNC:26913]	67.4972	51.9232	0.0338041	-0.377809	1.47103	significant
RPL5P5	ribosomal protein L5 pseudogene 5 [Source:HGNC Symbol;Acc:HGNC:35564]	98.8993	72.6026	0.00760992	-0.44541	2.11862	significant
ZNF562	zinc finger protein 562 [Source:HGNC Symbol;Acc:HGNC:25950]	31.7968	7.43944	0.00184688	-2.08088	2.73356	significant
AASDHPPT	aminoadipate-semialdehyde dehydrogenase-phosphopantetheinyl transferase [Source:HGNC Symbol;Acc:HGNC:14235]	18.6675	9.52906	0.0455304	-0.962767	1.3417	significant
SETD1A	SET domain containing 1A, histone lysine methyltransferase [Source:HGNC Symbol;Acc:HGNC:29010]	14.5978	6.17741	0.0121162	-1.22736	1.91663	significant
PACSIN2	protein kinase C and casein kinase substrate in neurons 2 [Source:HGNC Symbol;Acc:HGNC:8571]	43.1162	14.5979	0.0364697	-1.55596	1.43807	significant
RPUSD2	RNA pseudouridine synthase domain containing 2 [Source:HGNC Symbol;Acc:HGNC:24180]	89.7167	61.5249	0.0424869	-0.54347	1.37174	significant
CPSF6	cleavage and polyadenylation specific factor 6 [Source:HGNC Symbol;Acc:HGNC:13871]	86.675	57.7992	0.0231395	-0.583736	1.63565	significant
HPS6	HPS6 biogenesis of lysosomal organelles complex 2 subunit 3 [Source:HGNC Symbol;Acc:HGNC:18817]	39.5545	14.8022	0.0166928	-1.41196	1.77747	significant
OGFOD3	2-oxoglutarate and iron dependent oxygenase domain containing 3 [Source:HGNC Symbol;Acc:HGNC:26174]	31.2335	19.2477	0.0147037	-0.695544	1.83257	significant
Metazoa_SRP	Metazoan signal recognition particle RNA [Source:RFAM;Acc:RF00017]	6.35003	16.6775	0.0324468	1.37915	1.48883	significant
GLRX5	glutaredoxin 5 [Source:HGNC Symbol;Acc:HGNC:20134]	130.018	90.1379	0.0415033	-0.528013	1.38192	significant
IFI35	interferon induced protein 35 [Source:HGNC Symbol;Acc:HGNC:5399]	13.0625	24.8988	0.0499489	0.925424	1.30147	significant
RAB11FIP1	RAB11 family interacting protein 1 [Source:HGNC Symbol;Acc:HGNC:30265]	163.768	34.7755	0.0130861	-2.23224	1.88319	significant
PRRC2C	proline rich coiled-coil 2C [Source:HGNC Symbol;Acc:HGNC:24903]	112.592	31.6185	0.00591358	-1.82899	2.22815	significant
ARL4A	ADP ribosylation factor like GTPase 4A [Source:HGNC Symbol;Acc:HGNC:695]	8.23653	13.6681	0.0485989	0.723805	1.31337	significant
HIRA	histone cell cycle regulator [Source:HGNC Symbol;Acc:HGNC:4916]	25.118	6.47395	0.026087	-1.93962	1.58358	significant
IL17RA	interleukin 17 receptor A [Source:HGNC Symbol;Acc:HGNC:5985]	75.1547	19.0537	0.0283078	-1.97416	1.54809	significant
ENSG00000292334		1437.01	1118.95	0.0430305	-0.360895	1.36622	significant
BACH1	BTB domain and CNC homolog 1 [Source:HGNC Symbol;Acc:HGNC:935]	17.0682	9.7236	0.0241858	-0.805416	1.61644	significant
TIMM17A	translocase of inner mitochondrial membrane 17A [Source:HGNC Symbol;Acc:HGNC:17315]	49.0837	21.9302	0.0176375	-1.1587	1.75356	significant
OXR1	oxidation resistance 1 [Source:HGNC Symbol;Acc:HGNC:15822]	16.8415	31.6026	0.0491214	0.904036	1.30873	significant
UBOX5	U-box domain containing 5 [Source:HGNC Symbol;Acc:HGNC:17777]	11.5352	7.67451	0.0220176	-0.581678	1.65723	significant
DTX4	deltex E3 ubiquitin ligase 4 [Source:HGNC Symbol;Acc:HGNC:29151]	72.7575	13.8725	0.0180595	-2.38249	1.74329	significant
TTC3	tetratricopeptide repeat domain 3 [Source:HGNC Symbol;Acc:HGNC:12393]	27.0572	17.0761	0.0349836	-0.660933	1.45614	significant
HADHA	hydroxyacyl-CoA dehydrogenase trifunctional multienzyme complex subunit alpha [Source:HGNC Symbol;Acc:HGNC:4801]	280.791	167.925	0.0132763	-0.741333	1.87692	significant
IL3RA	interleukin 3 receptor subunit alpha [Source:HGNC Symbol;Acc:HGNC:6012]	32.6206	6.62184	0.0393515	-2.28327	1.40504	significant
SLC25A16	solute carrier family 25 member 16 [Source:HGNC Symbol;Acc:HGNC:10986]	8.3706	3.93942	0.00181656	-1.06832	2.74075	significant
MSL2	MSL complex subunit 2 [Source:HGNC Symbol;Acc:HGNC:25544]	51.3036	27.28	0.0325871	-0.908747	1.48695	significant
PFDN2	prefoldin subunit 2 [Source:HGNC Symbol;Acc:HGNC:8867]	59.0632	40.3961	0.0228541	-0.546915	1.64104	significant
ENSG00000290833		2.0795	7.17384	0.015317	1.73872	1.81483	significant
SCPEP1	serine carboxypeptidase 1 [Source:HGNC Symbol;Acc:HGNC:29507]	61.4695	13.6171	0.0259994	-2.16625	1.58504	significant
BCL6	BCL6 transcription repressor [Source:HGNC Symbol;Acc:HGNC:1001]	7.98125	2.95835	0.0414546	-1.40182	1.38243	significant
PDCD2	programmed cell death 2 [Source:HGNC Symbol;Acc:HGNC:8762]	107.315	65.0602	0.0238475	-0.72113	1.62256	significant
CCND3	cyclin D3 [Source:HGNC Symbol;Acc:HGNC:1585]	162.062	309.85	0.00685114	0.934596	2.16424	significant
U2AF1L5	U2 small nuclear RNA auxiliary factor 1 like 5 [Source:HGNC Symbol;Acc:HGNC:51830]	135.452	105.768	0.0270436	-0.356577	1.56794	significant
TMEM160	transmembrane protein 160 [Source:HGNC Symbol;Acc:HGNC:26042]	68.7817	42.5627	0.0155577	-0.691145	1.80806	significant
ENSG00000290425		13.5731	6.31538	0.0432333	-1.09173	1.36418	significant
ABCA2	ATP binding cassette subfamily A member 2 [Source:HGNC Symbol;Acc:HGNC:32]	47.6725	7.24545	0.0208038	-2.70126	1.68186	significant
PLCL2	phospholipase C like 2 [Source:HGNC Symbol;Acc:HGNC:9064]	10.5521	8.26738	0.0280447	-0.348289	1.55215	significant
ARHGAP45	Rho GTPase activating protein 45 [Source:HGNC Symbol;Acc:HGNC:17102]	128.352	70.0371	0.0142921	-0.872983	1.8449	significant
C21orf91	chromosome 21 open reading frame 91 [Source:HGNC Symbol;Acc:HGNC:16459]	13.0833	4.29198	0.0314602	-1.58577	1.50224	significant
NDUFS3	NADH:ubiquinone oxidoreductase core subunit S3 [Source:HGNC Symbol;Acc:HGNC:7710]	76.4739	54.1768	0.0316538	-0.496517	1.49957	significant
TATDN3	TatD DNase domain containing 3 [Source:HGNC Symbol;Acc:HGNC:27010]	21.5431	13.433	0.0208893	-0.677425	1.68008	significant
JAML	junction adhesion molecule like [Source:HGNC Symbol;Acc:HGNC:19084]	418.197	195.878	0.000758713	-1.09384	3.11992	significant
MIR646HG	MIR646 host gene [Source:HGNC Symbol;Acc:HGNC:27659]	16.7586	4.49645	0.0147718	-1.87489	1.83057	significant
SPON2	spondin 2 [Source:HGNC Symbol;Acc:HGNC:11253]	39.7157	9.79011	0.0201004	-2.00928	1.6968	significant
PCBP1	poly(rC) binding protein 1 [Source:HGNC Symbol;Acc:HGNC:8647]	338.753	191.762	0.0443126	-0.820591	1.35347	significant
RPS6KA1	ribosomal protein S6 kinase A1 [Source:HGNC Symbol;Acc:HGNC:10430]	230.501	110.827	0.00347469	-1.05579	2.45908	significant
AKAP8	A-kinase anchoring protein 8 [Source:HGNC Symbol;Acc:HGNC:378]	27.0459	10.5615	0.0139994	-1.34833	1.85389	significant
CHFR	checkpoint with forkhead and ring finger domains [Source:HGNC Symbol;Acc:HGNC:20455]	41.5205	21.2301	0.0422205	-0.964405	1.37448	significant
ADI1	acireductone dioxygenase 1 [Source:HGNC Symbol;Acc:HGNC:30576]	55.5663	27.0042	0.00912419	-1.03829	2.03981	significant
IGFBP4	insulin like growth factor binding protein 4 [Source:HGNC Symbol;Acc:HGNC:5473]	190.073	7.90447	0.00768594	-4.57036	2.1143	significant
SLC45A4	solute carrier family 45 member 4 [Source:HGNC Symbol;Acc:HGNC:29196]	10.6542	3.07082	0.0122271	-1.76198	1.91267	significant
HIGD2A	HIG1 hypoxia inducible domain family member 2A [Source:HGNC Symbol;Acc:HGNC:28311]	225.948	170.44	0.0149876	-0.406515	1.82427	significant
CALM1	calmodulin 1 [Source:HGNC Symbol;Acc:HGNC:1442]	825.2	462.269	0.035337	-0.835874	1.45177	significant
BRF1	BRF1 RNA polymerase III transcription initiation factor subunit [Source:HGNC Symbol;Acc:HGNC:11551]	116.623	55.5722	0.0293661	-1.06806	1.53215	significant
CSPP1	centrosome and spindle pole associated protein 1 [Source:HGNC Symbol;Acc:HGNC:26193]	3.07374	5.64098	0.038776	0.855114	1.41144	significant
BTBD6	BTB domain containing 6 [Source:HGNC Symbol;Acc:HGNC:19897]	6.00373	14.4703	0.0458306	1.25527	1.33884	significant
ACBD4	acyl-CoA binding domain containing 4 [Source:HGNC Symbol;Acc:HGNC:23337]	19.6678	26.9736	0.028388	0.453729	1.54687	significant
OPA3	outer mitochondrial membrane lipid metabolism regulator OPA3 [Source:HGNC Symbol;Acc:HGNC:8142]	25.1896	11.9462	0.0141344	-1.06996	1.84972	significant
ADCK5	aarF domain containing kinase 5 [Source:HGNC Symbol;Acc:HGNC:21738]	33.4148	22.1043	0.00317895	-0.593959	2.49772	significant
TOP3A	DNA topoisomerase III alpha [Source:HGNC Symbol;Acc:HGNC:11992]	21.3483	9.35581	0.0120884	-1.18159	1.91763	significant
PI4K2B	phosphatidylinositol 4-kinase type 2 beta [Source:HGNC Symbol;Acc:HGNC:18215]	5.80914	8.16504	0.0374908	0.484072	1.42608	significant
CNNM3	cyclin and CBS domain divalent metal cation transport mediator 3 [Source:HGNC Symbol;Acc:HGNC:104]	13.9531	39.6043	0.0200419	1.4984	1.69806	significant
HDAC3	histone deacetylase 3 [Source:HGNC Symbol;Acc:HGNC:4854]	205.957	162.664	0.0482471	-0.340265	1.31653	significant
ZDHHC18	zinc finger DHHC-type palmitoyltransferase 18 [Source:HGNC Symbol;Acc:HGNC:20712]	26.0419	3.42863	0.0163693	-2.88919	1.78597	significant
TRMT6	tRNA methyltransferase 6 [Source:HGNC Symbol;Acc:HGNC:20900]	18.9132	10.4745	0.00426603	-0.846412	2.36998	significant
ECPAS	Ecm29 proteasome adaptor and scaffold [Source:HGNC Symbol;Acc:HGNC:29020]	78.8204	48.679	0.044697	-0.694138	1.34972	significant
TFAP4	transcription factor AP-4 [Source:HGNC Symbol;Acc:HGNC:11745]	46.4566	32.1802	0.00541802	-0.528336	2.26616	significant
CBWD1	COBW domain containing 1 [Source:HGNC Symbol;Acc:HGNC:17134]	20.56	7.94031	0.047561	-1.36152	1.32275	significant
AC097448.1	novel transcript, antisense to ARL5A	37.7669	72.8522	0.0241109	0.946016	1.61779	significant
GTF2H3	general transcription factor IIH subunit 3 [Source:HGNC Symbol;Acc:HGNC:4657]	21.7187	9.45257	0.0082751	-1.19161	2.08223	significant
MMUT	methylmalonyl-CoA mutase [Source:HGNC Symbol;Acc:HGNC:7526]	11.9549	5.49289	0.0254559	-1.10795	1.59421	significant
NSMF	NMDA receptor synaptonuclear signaling and neuronal migration factor [Source:HGNC Symbol;Acc:HGNC:29843]	143.754	42.5578	0.000894041	-1.75373	3.04864	significant
MYO9B	myosin IXB [Source:HGNC Symbol;Acc:HGNC:7609]	139.538	58.3723	0.00898251	-1.25587	2.0466	significant
TPRA1	transmembrane protein adipocyte associated 1 [Source:HGNC Symbol;Acc:HGNC:30413]	17.7415	10.4746	0.0381251	-0.754631	1.41879	significant
DTD2	D-aminoacyl-tRNA deacylase 2 [Source:HGNC Symbol;Acc:HGNC:20277]	12.4785	6.13151	0.0439356	-1.0133	1.35718	significant
MED6	mediator complex subunit 6 [Source:HGNC Symbol;Acc:HGNC:19970]	35.8151	19.8509	0.0165465	-0.848135	1.78129	significant
SULF2	sulfatase 2 [Source:HGNC Symbol;Acc:HGNC:20392]	109.951	7.19445	0.00136935	-3.91523	2.86349	significant
EIF5B	eukaryotic translation initiation factor 5B [Source:HGNC Symbol;Acc:HGNC:30793]	75.7659	16.688	0.0221154	-2.17602	1.65531	significant
ID2	inhibitor of DNA binding 2 [Source:HGNC Symbol;Acc:HGNC:5361]	18.8301	12.3191	0.0462911	-0.60813	1.3345	significant
SUSD6	sushi domain containing 6 [Source:HGNC Symbol;Acc:HGNC:19956]	29.4828	11.1541	0.0111295	-1.3943	1.95352	significant
TRMT10C	tRNA methyltransferase 10C, mitochondrial RNase P subunit [Source:HGNC Symbol;Acc:HGNC:26022]	34.8418	15.1038	0.0351143	-1.20052	1.45452	significant
SENCR	smooth muscle and endothelial cell enriched migration/differentiation-associated lncRNA [Source:HGNC Symbol;Acc:HGNC:44177]	11.0931	5.32418	0.00793242	-1.04513	2.10059	significant
TADA2B	transcriptional adaptor 2B [Source:HGNC Symbol;Acc:HGNC:30781]	22.7001	6.79054	0.0212074	-1.72635	1.67351	significant
IREB2	iron responsive element binding protein 2 [Source:HGNC Symbol;Acc:HGNC:6115]	97.9227	47.6465	0.027611	-1.03772	1.55892	significant
PTGDS	prostaglandin D2 synthase [Source:HGNC Symbol;Acc:HGNC:9592]	84.563	8.96238	0.00987646	-3.22377	2.0054	significant
EEF1B2P6	eukaryotic translation elongation factor 1 beta 2 pseudogene 6 [Source:HGNC Symbol;Acc:HGNC:51453]	473.017	349.117	0.0321599	-0.438072	1.49269	significant
IL10RB-DT	IL10RB divergent transcript [Source:HGNC Symbol;Acc:HGNC:44303]	44.8895	17.4696	0.0135745	-1.3565	1.86728	significant
HSBP1	heat shock factor binding protein 1 [Source:HGNC Symbol;Acc:HGNC:5203]	95.416	55.2139	0.00110867	-0.788101	2.9552	significant
PRKRA	protein activator of interferon induced protein kinase EIF2AK2 [Source:HGNC Symbol;Acc:HGNC:9438]	22.4143	12.2581	0.026809	-0.865383	1.57172	significant
FAM72C	family with sequence similarity 72 member C [Source:HGNC Symbol;Acc:HGNC:30602]	26.728	15.9573	0.041263	-0.740517	1.38444	significant
CHPT1	choline phosphotransferase 1 [Source:HGNC Symbol;Acc:HGNC:17852]	21.2575	39.3639	0.0408505	0.885791	1.3888	significant
HUWE1	HECT, UBA and WWE domain containing E3 ubiquitin protein ligase 1 [Source:HGNC Symbol;Acc:HGNC:30892]	79.6769	47.2224	0.0236707	-0.753449	1.62579	significant
ZNF865	zinc finger protein 865 [Source:HGNC Symbol;Acc:HGNC:38705]	26.7457	18.2666	0.0169554	-0.547602	1.77069	significant
RPS26P39	ribosomal protein S26 pseudogene 39 [Source:HGNC Symbol;Acc:HGNC:36958]	7.26282	13.6887	0.0201908	0.905153	1.69485	significant
PABPC4	poly(A) binding protein cytoplasmic 4 [Source:HGNC Symbol;Acc:HGNC:8557]	217.953	106.852	0.0210251	-1.02772	1.67726	significant
SLC48A1	solute carrier family 48 member 1 [Source:HGNC Symbol;Acc:HGNC:26035]	33.5585	125.22	0.0269132	1.89657	1.57003	significant
UTF1	undifferentiated embryonic cell transcription factor 1 [Source:HGNC Symbol;Acc:HGNC:12634]	48.3186	3.93942	0.0436074	-3.58334	1.36044	significant
SVIP	small VCP interacting protein [Source:HGNC Symbol;Acc:HGNC:25238]	27.7418	46.3334	0.011794	0.737912	1.92834	significant
TOX4	TOX high mobility group box family member 4 [Source:HGNC Symbol;Acc:HGNC:20161]	44.1539	23.9637	0.00742407	-0.878946	2.12936	significant
BUD13	BUD13 homolog [Source:HGNC Symbol;Acc:HGNC:28199]	24.9345	3.02996	0.00798655	-2.9997	2.09764	significant
AC145207.5	novel transcript	19.3934	4.57295	0.0499434	-2.06058	1.30152	significant
OPA1	OPA1 mitochondrial dynamin like GTPase [Source:HGNC Symbol;Acc:HGNC:8140]	21.4955	11.3431	0.00730665	-0.916252	2.13628	significant
AL158823.1	ribosomal protein L21 (RPL21) pseudogene	19.7396	23.3764	0.0496774	0.242833	1.30384	significant
ZNF480	zinc finger protein 480 [Source:HGNC Symbol;Acc:HGNC:23305]	49.7152	14.3886	0.0384519	-1.78167	1.41508	significant
MGAT1	alpha-1,3-mannosyl-glycoprotein 2-beta-N-acetylglucosaminyltransferase [Source:HGNC Symbol;Acc:HGNC:7044]	126.503	60.4003	0.0478362	-1.0653	1.32024	significant
ZNRF2	zinc and ring finger 2 [Source:HGNC Symbol;Acc:HGNC:22316]	21.3613	4.37372	0.012351	-2.26219	1.9083	significant
PDCD6IP	programmed cell death 6 interacting protein [Source:HGNC Symbol;Acc:HGNC:8766]	113.789	79.5608	0.0293911	-0.51569	1.53178	significant
UBE2L6	ubiquitin conjugating enzyme E2 L6 [Source:HGNC Symbol;Acc:HGNC:12490]	653.81	1176.25	0.0258827	0.84716	1.58699	significant
NCOR2	nuclear receptor corepressor 2 [Source:HGNC Symbol;Acc:HGNC:7673]	139.786	44.0704	0.0103554	-1.6631	1.98483	significant
RALA	RAS like proto-oncogene A [Source:HGNC Symbol;Acc:HGNC:9839]	63.5633	90.3371	0.026154	0.506454	1.58246	significant
C1D	C1D nuclear receptor corepressor [Source:HGNC Symbol;Acc:HGNC:29911]	16.8321	8.36427	0.0390773	-1.0003	1.40808	significant
CHCHD10	coiled-coil-helix-coiled-coil-helix domain containing 10 [Source:HGNC Symbol;Acc:HGNC:15559]	40.2183	76.0204	0.0158989	0.916847	1.79863	significant
AC009506.1	novel transcript, antisense to BAZ2B	58.9433	5.53375	0.0168039	-3.38961	1.77459	significant
DNPEP	aspartyl aminopeptidase [Source:HGNC Symbol;Acc:HGNC:2981]	73.7591	47.4888	0.00669305	-0.634153	2.17438	significant
ZNF341	zinc finger protein 341 [Source:HGNC Symbol;Acc:HGNC:15992]	17.0459	7.32697	0.0106798	-1.20702	1.97144	significant
ZBED4	zinc finger BED-type containing 4 [Source:HGNC Symbol;Acc:HGNC:20721]	36.5604	6.78041	0.00408913	-2.41366	2.38837	significant
ANAPC13	anaphase promoting complex subunit 13 [Source:HGNC Symbol;Acc:HGNC:24540]	23.3862	8.70691	0.02182	-1.4151	1.66115	significant
IRF8	interferon regulatory factor 8 [Source:HGNC Symbol;Acc:HGNC:5358]	179.586	18.8131	0.0437531	-3.24801	1.35899	significant
H2BC5	H2B clustered histone 5 [Source:HGNC Symbol;Acc:HGNC:4747]	12.0891	5.02261	0.0360937	-1.25064	1.44257	significant
PRPF40B	pre-mRNA processing factor 40 homolog B [Source:HGNC Symbol;Acc:HGNC:25031]	9.7207	3.66349	0.0371912	-1.38376	1.42956	significant
HDLBP	high density lipoprotein binding protein [Source:HGNC Symbol;Acc:HGNC:4857]	90.8855	28.0162	0.048822	-1.69424	1.31138	significant
CYCS	cytochrome c, somatic [Source:HGNC Symbol;Acc:HGNC:19986]	120.433	50.2875	0.0366502	-1.25829	1.43592	significant
MRPS23	mitochondrial ribosomal protein S23 [Source:HGNC Symbol;Acc:HGNC:14509]	31.2177	16.9994	0.00553949	-0.873029	2.25653	significant
JSRP1	junctional sarcoplasmic reticulum protein 1 [Source:HGNC Symbol;Acc:HGNC:24963]	25.9987	6.63741	0.0290704	-1.95371	1.53655	significant
TOR1B	torsin family 1 member B [Source:HGNC Symbol;Acc:HGNC:11995]	11.2895	3.82695	0.0262553	-1.53622	1.58078	significant
UBE4B	ubiquitination factor E4B [Source:HGNC Symbol;Acc:HGNC:12500]	9.2004	8.29287	0.0117981	-0.148127	1.92819	significant
VAV1	vav guanine nucleotide exchange factor 1 [Source:HGNC Symbol;Acc:HGNC:12657]	125.612	60.2367	0.0203719	-1.05902	1.69097	significant
STIL	STIL centriolar assembly protein [Source:HGNC Symbol;Acc:HGNC:10879]	3.05298	8.46137	0.0347989	1.44113	1.45843	significant
MAP3K11	mitogen-activated protein kinase kinase kinase 11 [Source:HGNC Symbol;Acc:HGNC:6850]	100.138	57.2172	0.0421926	-0.806385	1.37476	significant
ZFP91	ZFP91 zinc finger protein, atypical E3 ubiquitin ligase [Source:HGNC Symbol;Acc:HGNC:14983]	156.563	76.7817	0.00789186	-1.02695	2.10282	significant
GPN2	GPN-loop GTPase 2 [Source:HGNC Symbol;Acc:HGNC:25513]	27.178	14.9151	0.0474916	-0.861326	1.32338	significant
HNRNPH3	heterogeneous nuclear ribonucleoprotein H3 [Source:HGNC Symbol;Acc:HGNC:5043]	63.5985	47.1717	0.0262321	-0.430285	1.58117	significant
AC093827.1	ribosomal protein L6 (RPL6) pseudogene	6.51613	3.93942	0.0249074	-0.71184	1.60367	significant
CANX	calnexin [Source:HGNC Symbol;Acc:HGNC:1473]	106.106	61.5193	0.0320979	-0.785404	1.49352	significant
FMC1	formation of mitochondrial complex V assembly factor 1 homolog [Source:HGNC Symbol;Acc:HGNC:26946]	44.7417	27.1519	0.00803591	-0.718483	2.09496	significant
ENDOV	endonuclease V [Source:HGNC Symbol;Acc:HGNC:26640]	31.5206	10.8222	0.0126034	-1.53361	1.89951	significant
EIF4E2	eukaryotic translation initiation factor 4E family member 2 [Source:HGNC Symbol;Acc:HGNC:3293]	78.6238	38.2045	0.00844134	-1.03928	2.07359	significant
PSMG3	proteasome assembly chaperone 3 [Source:HGNC Symbol;Acc:HGNC:22420]	137.512	212.129	0.00813768	0.625016	2.0895	significant
MCMBP	minichromosome maintenance complex binding protein [Source:HGNC Symbol;Acc:HGNC:25782]	43.3977	16.044	0.0478979	-1.42994	1.31968	significant
AC007238.1	IK cytokine, down-regulator of HLA II (IK) pseudogene	13.8207	5.40068	0.048227	-1.33955	1.31671	significant
CAMK2G	calcium/calmodulin dependent protein kinase II gamma [Source:HGNC Symbol;Acc:HGNC:1463]	22.0588	4.79265	0.0256991	-2.17919	1.59008	significant
EGFL7	EGF like domain multiple 7 [Source:HGNC Symbol;Acc:HGNC:20594]	18.6563	82.0032	0.00335327	2.13007	2.47453	significant
SLC50A1	solute carrier family 50 member 1 [Source:HGNC Symbol;Acc:HGNC:30657]	19.5484	34.9801	0.0283585	0.836241	1.54732	significant
PGLS	6-phosphogluconolactonase [Source:HGNC Symbol;Acc:HGNC:8903]	396.81	268.355	0.0219369	-0.564134	1.65883	significant
CIAO2A	cytosolic iron-sulfur assembly component 2A [Source:HGNC Symbol;Acc:HGNC:26235]	26.1347	12.1862	0.0144762	-1.09444	1.83935	significant
PPA1	inorganic pyrophosphatase 1 [Source:HGNC Symbol;Acc:HGNC:9226]	146.723	90.945	0.0109315	-0.689426	1.96132	significant
DKC1	dyskerin pseudouridine synthase 1 [Source:HGNC Symbol;Acc:HGNC:2890]	119.108	70.7473	0.020182	-0.750701	1.69504	significant
ESYT2	extended synaptotagmin 2 [Source:HGNC Symbol;Acc:HGNC:22211]	123.217	37.9494	0.00713972	-1.69643	2.14632	significant
MBOAT7	membrane bound O-acyltransferase domain containing 7 [Source:HGNC Symbol;Acc:HGNC:15505]	11.3086	4.11315	0.0165748	-1.43715	1.78055	significant
ANKMY2	ankyrin repeat and MYND domain containing 2 [Source:HGNC Symbol;Acc:HGNC:25370]	11.2879	21.8895	0.0284298	0.949316	1.54623	significant
LMNB1	lamin B1 [Source:HGNC Symbol;Acc:HGNC:6637]	396.246	207.267	0.0227935	-0.934569	1.64219	significant
RNF135	ring finger protein 135 [Source:HGNC Symbol;Acc:HGNC:21158]	9.69203	4.75178	0.00408313	-1.01309	2.38901	significant
TMSB10	thymosin beta 10 [Source:HGNC Symbol;Acc:HGNC:11879]	3194.83	2127.69	0.00705231	-0.586429	2.15167	significant
CENPM	centromere protein M [Source:HGNC Symbol;Acc:HGNC:18352]	48.466	24.9909	0.0117904	-0.952783	1.92847	significant
ABHD14B	abhydrolase domain containing 14B [Source:HGNC Symbol;Acc:HGNC:28235]	315.131	443.604	0.00140613	0.493191	2.85197	significant
KIAA1143	KIAA1143 [Source:HGNC Symbol;Acc:HGNC:29198]	19.628	11.4403	0.00327733	-0.773562	2.48448	significant
RALGAPA1	Ral GTPase activating protein catalytic subunit alpha 1 [Source:HGNC Symbol;Acc:HGNC:17770]	24.7699	30.116	0.019774	0.280912	1.70391	significant
CPQ	carboxypeptidase Q [Source:HGNC Symbol;Acc:HGNC:16910]	55.2599	21.3838	0.0305325	-1.36559	1.51524	significant
MCM2	minichromosome maintenance complex component 2 [Source:HGNC Symbol;Acc:HGNC:6944]	65.7102	46.8136	0.0267401	-0.488303	1.57284	significant
RPL17P33	ribosomal protein L17 pseudogene 33 [Source:HGNC Symbol;Acc:HGNC:36654]	10.1515	16.1156	0.00886925	0.661546	2.05211	significant
METTL2B	methyltransferase like 2B [Source:HGNC Symbol;Acc:HGNC:18272]	19.4955	4.46592	0.00439971	-2.10154	2.35658	significant
PSMA3-AS1	PSMA3 antisense RNA 1 [Source:HGNC Symbol;Acc:HGNC:26445]	14.4748	4.05692	0.0369755	-1.80989	1.43209	significant
ENSG00000289294		10.0382	4.98699	0.0380328	-0.994921	1.41984	significant
CLUH	clustered mitochondria homolog [Source:HGNC Symbol;Acc:HGNC:29094]	54.2384	33.2428	0.013559	-0.704599	1.86777	significant
RPL21P75	ribosomal protein L21 pseudogene 75 [Source:HGNC Symbol;Acc:HGNC:36460]	120.241	97.7202	0.0130276	-0.29892	1.88514	significant
TOPBP1	DNA topoisomerase II binding protein 1 [Source:HGNC Symbol;Acc:HGNC:17008]	19.9871	12.7893	0.0418079	-0.640094	1.37874	significant
MPND	MPN domain containing [Source:HGNC Symbol;Acc:HGNC:25934]	87.0084	48.8835	0.0447106	-0.830516	1.34959	significant
HERPUD2	HERPUD family member 2 [Source:HGNC Symbol;Acc:HGNC:21915]	9.77496	20.7551	0.000882507	1.07856	3.05428	significant
MFF	mitochondrial fission factor [Source:HGNC Symbol;Acc:HGNC:24858]	26.441	19.1047	0.0302147	-0.466761	1.51978	significant
TRIM25	tripartite motif containing 25 [Source:HGNC Symbol;Acc:HGNC:12932]	57.9198	19.5186	0.0221412	-1.56432	1.6548	significant
PRMT3	protein arginine methyltransferase 3 [Source:HGNC Symbol;Acc:HGNC:30163]	8.59551	3.55122	0.00473617	-1.25189	2.32457	significant
GLIPR1	GLI pathogenesis related 1 [Source:HGNC Symbol;Acc:HGNC:17001]	86.0099	34.6636	0.027985	-1.3086	1.55308	significant
LRRC8C	leucine rich repeat containing 8 VRAC subunit C [Source:HGNC Symbol;Acc:HGNC:25075]	118.421	30.402	0.00323788	-1.95816	2.48974	significant
RPS24P6	ribosomal protein S24 pseudogene 6 [Source:HGNC Symbol;Acc:HGNC:36240]	71.1905	41.8525	0.0367995	-0.764953	1.43416	significant
S100A10	S100 calcium binding protein A10 [Source:HGNC Symbol;Acc:HGNC:10487]	164.427	29.2783	0.0228319	-2.4855	1.64146	significant
ROMO1	reactive oxygen species modulator 1 [Source:HGNC Symbol;Acc:HGNC:16185]	222.578	262.847	0.0161083	0.239812	1.79295	significant
ZMYND19	zinc finger MYND-type containing 19 [Source:HGNC Symbol;Acc:HGNC:21146]	59.8651	28.9713	0.0367696	-1.04453	1.43451	significant
ABCE1	ATP binding cassette subfamily E member 1 [Source:HGNC Symbol;Acc:HGNC:69]	56.7137	39.2263	0.0205102	-0.530744	1.68803	significant
INTS7	integrator complex subunit 7 [Source:HGNC Symbol;Acc:HGNC:24484]	46.57	29.7631	0.0455767	-0.644133	1.34126	significant
NPEPPS	aminopeptidase puromycin sensitive [Source:HGNC Symbol;Acc:HGNC:7900]	22.4561	6.37161	0.0147334	-1.80132	1.8317	significant
RHOBTB2	Rho related BTB domain containing 2 [Source:HGNC Symbol;Acc:HGNC:18756]	47.0199	19.4732	0.0303518	-1.26746	1.51782	significant
PET100	PET100 cytochrome c oxidase chaperone [Source:HGNC Symbol;Acc:HGNC:40038]	82.1687	54.2784	0.00405943	-0.59731	2.39153	significant
PHETA1	PH domain containing endocytic trafficking adaptor 1 [Source:HGNC Symbol;Acc:HGNC:26509]	87.6548	26.0795	0.0341353	-1.74504	1.4668	significant
TAGAP	T cell activation RhoGTPase activating protein [Source:HGNC Symbol;Acc:HGNC:15669]	57.0503	28.1586	0.0342349	-1.01607	1.46553	significant
TAF13	TATA-box binding protein associated factor 13 [Source:HGNC Symbol;Acc:HGNC:11546]	34.6567	15.8448	0.00115052	-1.12421	2.93911	significant
HNRNPA0	heterogeneous nuclear ribonucleoprotein A0 [Source:HGNC Symbol;Acc:HGNC:5030]	302.121	226.345	0.0304925	-0.416442	1.51581	significant
TPD52L2	TPD52 like 2 [Source:HGNC Symbol;Acc:HGNC:12007]	165.545	79.4848	0.0120338	-1.05753	1.9196	significant
CCT6A	chaperonin containing TCP1 subunit 6A [Source:HGNC Symbol;Acc:HGNC:1620]	144.428	75.6422	0.0452258	-0.932182	1.34461	significant
VARS1	valyl-tRNA synthetase 1 [Source:HGNC Symbol;Acc:HGNC:12651]	32.3185	18.4353	0.00405843	-0.80654	2.39164	significant
RPL5P17	ribosomal protein L5 pseudogene 17 [Source:HGNC Symbol;Acc:HGNC:36605]	135.336	88.9625	0.014593	-0.604723	1.83586	significant
SEMA4A	semaphorin 4A [Source:HGNC Symbol;Acc:HGNC:10729]	105.904	36.4833	0.0151673	-1.53486	1.81909	significant
ENSG00000292332		34.3201	6.06494	0.0338685	-2.48109	1.4702	significant
DYNC1LI2	dynein cytoplasmic 1 light intermediate chain 2 [Source:HGNC Symbol;Acc:HGNC:2966]	56.8144	36.6559	0.0307062	-0.630815	1.51277	significant
SLX4IP	SLX4 interacting protein [Source:HGNC Symbol;Acc:HGNC:16225]	12.3763	23.0033	0.00847285	0.888907	2.07197	significant
KPNA2	karyopherin subunit alpha 2 [Source:HGNC Symbol;Acc:HGNC:6395]	110.596	81.5534	0.0105381	-0.439024	1.97724	significant
MEGF9	multiple EGF like domains 9 [Source:HGNC Symbol;Acc:HGNC:3234]	14.1479	3.88318	0.0482565	-1.83875	1.31644	significant
BLOC1S2	biogenesis of lysosomal organelles complex 1 subunit 2 [Source:HGNC Symbol;Acc:HGNC:20984]	49.4377	21.2919	0.00547329	-1.21146	2.26175	significant
IGLL1	immunoglobulin lambda like polypeptide 1 [Source:HGNC Symbol;Acc:HGNC:5870]	14.711	513.459	0.00328252	5.11579	2.48379	significant
RALB	RAS like proto-oncogene B [Source:HGNC Symbol;Acc:HGNC:9840]	50.1577	20.3107	0.00569104	-1.30002	2.24481	significant
UCHL3	ubiquitin C-terminal hydrolase L3 [Source:HGNC Symbol;Acc:HGNC:12515]	21.4824	11.3075	0.0409679	-0.91988	1.38756	significant
WDR20	WD repeat domain 20 [Source:HGNC Symbol;Acc:HGNC:19667]	11.6182	8.74254	0.0102973	-0.406214	1.98728	significant
NDUFV1	NADH:ubiquinone oxidoreductase core subunit V1 [Source:HGNC Symbol;Acc:HGNC:7716]	84.9485	116.605	0.0253094	0.456511	1.59672	significant
MOV10	Mov10 RISC complex RNA helicase [Source:HGNC Symbol;Acc:HGNC:7200]	45.3107	127.535	0.00143698	1.49092	2.84255	significant
USF2	upstream transcription factor 2, c-fos interacting [Source:HGNC Symbol;Acc:HGNC:12594]	83.9958	58.3564	0.0362267	-0.524674	1.44097	significant
PIM2	Pim-2 proto-oncogene, serine/threonine kinase [Source:HGNC Symbol;Acc:HGNC:8987]	59.0529	262.889	0.0147911	2.15248	1.83	significant
AC012640.1	novel transcript	7.01721	14.3477	0.00890025	1.02146	2.0506	significant
PRPF4B	pre-mRNA processing factor 4B [Source:HGNC Symbol;Acc:HGNC:17346]	10.4614	7.39844	0.0386178	-0.494135	1.41321	significant
NAP1L1P1	nucleosome assembly protein 1 like 1 pseudogene 1 [Source:HGNC Symbol;Acc:HGNC:38004]	22.927	15.1394	0.00924725	-0.595514	2.03399	significant
RPUSD1	RNA pseudouridine synthase domain containing 1 [Source:HGNC Symbol;Acc:HGNC:14173]	69.8093	41.3312	0.0298062	-0.754768	1.52569	significant
NCKAP1L	NCK associated protein 1 like [Source:HGNC Symbol;Acc:HGNC:4862]	338.326	153.717	0.00765174	-1.13763	2.11624	significant
ITPA	inosine triphosphatase [Source:HGNC Symbol;Acc:HGNC:6176]	142.508	82.055	0.0459328	-0.795638	1.33788	significant
HMGB1P10	high mobility group box 1 pseudogene 10 [Source:HGNC Symbol;Acc:HGNC:4994]	15.7453	5.24755	0.0457846	-1.5671	1.33928	significant
MIATNB	MIAT neighbor [Source:HGNC Symbol;Acc:HGNC:50731]	16.2781	11.696	0.0345158	-0.473472	1.46198	significant
CHD1	chromodomain helicase DNA binding protein 1 [Source:HGNC Symbol;Acc:HGNC:1915]	14.2913	6.33075	0.0474508	-1.16214	1.32376	significant
CYB561D2	cytochrome b561 family member D2 [Source:HGNC Symbol;Acc:HGNC:30253]	19.1668	9.42707	0.0339317	-1.01602	1.46939	significant
GMPS	guanine monophosphate synthase [Source:HGNC Symbol;Acc:HGNC:4378]	70.5087	32.2569	0.0440453	-1.12577	1.3561	significant
ITGB7	integrin subunit beta 7 [Source:HGNC Symbol;Acc:HGNC:6162]	91.7232	11.8593	0.0112561	-2.94073	1.94861	significant
SMPD4	sphingomyelin phosphodiesterase 4 [Source:HGNC Symbol;Acc:HGNC:32949]	13.4008	5.22205	0.0462071	-1.34299	1.33529	significant
GNL3L	G protein nucleolar 3 like [Source:HGNC Symbol;Acc:HGNC:25553]	30.8662	8.15491	0.0216941	-1.90737	1.66366	significant
CORO7	coronin 7 [Source:HGNC Symbol;Acc:HGNC:26161]	38.3351	17.5106	0.0141914	-1.12598	1.84797	significant
SRSF5	serine and arginine rich splicing factor 5 [Source:HGNC Symbol;Acc:HGNC:10787]	116.728	68.2126	0.0356684	-0.774159	1.44772	significant
TMEM104	transmembrane protein 104 [Source:HGNC Symbol;Acc:HGNC:25984]	56.9069	16.1717	0.0149556	-1.80877	1.8252	significant
NIPSNAP2	nipsnap homolog 2 [Source:HGNC Symbol;Acc:HGNC:4179]	32.3125	15.9674	0.0151766	-1.01241	1.81883	significant
PTK2	protein tyrosine kinase 2 [Source:HGNC Symbol;Acc:HGNC:9611]	58.1468	28.128	0.0109012	-1.04505	1.96253	significant
FRAT2	FRAT regulator of WNT signaling pathway 2 [Source:HGNC Symbol;Acc:HGNC:16048]	47.4527	14.0568	0.0333371	-1.74803	1.47707	significant
TOM1L2	target of myb1 like 2 membrane trafficking protein [Source:HGNC Symbol;Acc:HGNC:11984]	13.9833	9.22274	0.0247294	-0.595163	1.60679	significant
ZNF282	zinc finger protein 282 [Source:HGNC Symbol;Acc:HGNC:13076]	28.6432	14.537	0.0408079	-0.973602	1.38926	significant
ANTKMT	adenine nucleotide translocase lysine methyltransferase [Source:HGNC Symbol;Acc:HGNC:14152]	48.0847	16.4271	0.0018571	-1.54374	2.73116	significant
FCF1	FCF1 rRNA-processing protein [Source:HGNC Symbol;Acc:HGNC:20220]	22.7528	8.83454	0.0407731	-1.35491	1.38963	significant
SERBP1	SERPINE1 mRNA binding protein 1 [Source:HGNC Symbol;Acc:HGNC:17860]	228.613	162.73	0.00719764	-0.490175	2.14281	significant
PRPS2	phosphoribosyl pyrophosphate synthetase 2 [Source:HGNC Symbol;Acc:HGNC:9465]	46.4983	20.2594	0.0215997	-1.19458	1.66555	significant
PAQR4	progestin and adipoQ receptor family member 4 [Source:HGNC Symbol;Acc:HGNC:26386]	14.7925	28.6187	0.0440035	0.947403	1.35651	significant
TMEM11	transmembrane protein 11 [Source:HGNC Symbol;Acc:HGNC:16823]	107.943	59.6592	0.0237463	-0.854378	1.6244	significant
C5	complement C5 [Source:HGNC Symbol;Acc:HGNC:1331]	11.9247	3.88318	0.00914399	-1.594	2.03886	significant
MYH9	myosin heavy chain 9 [Source:HGNC Symbol;Acc:HGNC:7579]	175.751	100.245	0.0265864	-0.809379	1.57534	significant
FUNDC2	FUN14 domain containing 2 [Source:HGNC Symbol;Acc:HGNC:24925]	50.6697	29.089	0.0359263	-0.798543	1.44459	significant
MCCC1	methylcrotonoyl-CoA carboxylase 1 [Source:HGNC Symbol;Acc:HGNC:6936]	29.4938	12.3449	0.0263941	-1.24974	1.57849	significant
TMED9	transmembrane p24 trafficking protein 9 [Source:HGNC Symbol;Acc:HGNC:24878]	344.332	220.592	0.0301035	-0.642181	1.52138	significant
GRK2	G protein-coupled receptor kinase 2 [Source:HGNC Symbol;Acc:HGNC:289]	652.784	445.969	0.0323803	-0.549559	1.48972	significant
TLR2	toll like receptor 2 [Source:HGNC Symbol;Acc:HGNC:11848]	56.5384	4.53208	0.00695565	-3.61205	2.15766	significant
SREBF2	sterol regulatory element binding transcription factor 2 [Source:HGNC Symbol;Acc:HGNC:11290]	187.802	77.8238	0.00440856	-1.26984	2.3557	significant
ENSG00000290746		36.3655	7.71048	0.0114003	-2.22305	1.94309	significant
CDK5	cyclin dependent kinase 5 [Source:HGNC Symbol;Acc:HGNC:1774]	30.1993	16.1719	0.0122417	-0.896905	1.91216	significant
NINJ1	ninjurin 1 [Source:HGNC Symbol;Acc:HGNC:7824]	27.8948	13.5914	0.0444824	-1.03189	1.35181	significant
PARN	poly(A)-specific ribonuclease [Source:HGNC Symbol;Acc:HGNC:8609]	10.2136	4.36882	0.0331982	-1.20659	1.47889	significant
FAM89B	family with sequence similarity 89 member B [Source:HGNC Symbol;Acc:HGNC:16708]	171.503	64.9626	0.029418	-1.39918	1.53139	significant
PRPF19	pre-mRNA processing factor 19 [Source:HGNC Symbol;Acc:HGNC:17896]	196.138	111.813	0.022202	-0.810225	1.65361	significant
PRELID1P1	PRELID1 pseudogene 1 [Source:HGNC Symbol;Acc:HGNC:43886]	29.8305	9.42707	0.0269165	-1.65151	1.56998	significant
PLOD3	procollagen-lysine,2-oxoglutarate 5-dioxygenase 3 [Source:HGNC Symbol;Acc:HGNC:9083]	56.7724	22.3955	0.0351632	-1.33809	1.45391	significant
SERPING1	serpin family G member 1 [Source:HGNC Symbol;Acc:HGNC:1228]	13.2428	7.12264	0.0236948	-0.885461	1.62535	significant
SLC2A4RG	SLC2A4 regulator [Source:HGNC Symbol;Acc:HGNC:15930]	1364.5	428.474	0.0214772	-1.67086	1.66802	significant
ABCF1	ATP binding cassette subfamily F member 1 [Source:HGNC Symbol;Acc:HGNC:70]	14.0951	4.57819	0.0237471	-1.60137	1.62439	significant
ERP44	endoplasmic reticulum protein 44 [Source:HGNC Symbol;Acc:HGNC:18311]	87.7618	50.5037	0.0441312	-0.795993	1.35525	significant
ENSG00000291137		9.60886	4.00089	0.0375156	-1.24337	1.42579	significant
BRI3BP	BRI3 binding protein [Source:HGNC Symbol;Acc:HGNC:14251]	112.154	23.4938	0.0365221	-2.25029	1.43744	significant
FGD2	FYVE, RhoGEF and PH domain containing 2 [Source:HGNC Symbol;Acc:HGNC:3664]	46.249	18.4404	0.0154149	-1.32187	1.81206	significant
FUCA1	alpha-L-fucosidase 1 [Source:HGNC Symbol;Acc:HGNC:4006]	54.4906	18.0881	0.0129627	-1.58566	1.8873	significant
SNHG16	small nucleolar RNA host gene 16 [Source:HGNC Symbol;Acc:HGNC:44352]	115.971	79.663	0.00542817	-0.541218	2.26535	significant
ARHGEF6	Rac/Cdc42 guanine nucleotide exchange factor 6 [Source:HGNC Symbol;Acc:HGNC:685]	27.7224	10.6636	0.0324961	-1.37009	1.48817	significant
ITGAL	integrin subunit alpha L [Source:HGNC Symbol;Acc:HGNC:6148]	261.119	64.1714	0.00657657	-2.02301	2.182	significant
ZEB2-AS1	ZEB2 antisense RNA 1 [Source:HGNC Symbol;Acc:HGNC:37149]	29.1442	6.15701	0.0228985	-2.22461	1.64019	significant
DUS3L	dihydrouridine synthase 3 like [Source:HGNC Symbol;Acc:HGNC:26920]	51.4471	27.6171	0.0207595	-0.895116	1.68278	significant
EEF1AKMT1	EEF1A lysine methyltransferase 1 [Source:HGNC Symbol;Acc:HGNC:27351]	82.4088	57.0284	0.0120795	-0.53034	1.91795	significant
UBALD1	UBA like domain containing 1 [Source:HGNC Symbol;Acc:HGNC:29576]	61.2604	23.4224	0.0139515	-1.38327	1.85538	significant
TMEM97	transmembrane protein 97 [Source:HGNC Symbol;Acc:HGNC:28106]	66.334	19.1304	0.0153566	-1.78853	1.81371	significant
MRTFA	myocardin related transcription factor A [Source:HGNC Symbol;Acc:HGNC:14334]	125.768	55.5464	0.00185244	-1.17755	2.73226	significant
WDR55	WD repeat domain 55 [Source:HGNC Symbol;Acc:HGNC:25971]	44.6327	10.4899	0.0283134	-2.07864	1.54801	significant
ZNF787	zinc finger protein 787 [Source:HGNC Symbol;Acc:HGNC:26998]	149.171	94.7769	0.0496916	-0.6538	1.30372	significant
FUNDC1	FUN14 domain containing 1 [Source:HGNC Symbol;Acc:HGNC:28746]	16.6884	2.65189	0.000482819	-2.60897	3.31622	significant
DDX21	DExD-box helicase 21 [Source:HGNC Symbol;Acc:HGNC:2744]	99.3708	44.32	0.00194232	-1.16307	2.71168	significant
RAB30-DT	RAB30 divergent transcript [Source:HGNC Symbol;Acc:HGNC:48672]	9.96802	5.56938	0.0296542	-0.828517	1.52791	significant
SNRPF	small nuclear ribonucleoprotein polypeptide F [Source:HGNC Symbol;Acc:HGNC:11162]	746.935	648.713	0.0231701	-0.203373	1.63507	significant
AHCY	adenosylhomocysteinase [Source:HGNC Symbol;Acc:HGNC:343]	468.41	339.997	0.0450744	-0.462136	1.34607	significant
DNAJA2	DnaJ heat shock protein family (Hsp40) member A2 [Source:HGNC Symbol;Acc:HGNC:14884]	43.8059	15.7835	0.00386378	-1.46688	2.41299	significant
CHEK1	checkpoint kinase 1 [Source:HGNC Symbol;Acc:HGNC:1925]	25.3749	13.4791	0.017876	-0.907688	1.74773	significant
ATL3	atlastin GTPase 3 [Source:HGNC Symbol;Acc:HGNC:24526]	48.4149	38.5723	0.030221	-0.327127	1.51969	significant
EDEM2	ER degradation enhancing alpha-mannosidase like protein 2 [Source:HGNC Symbol;Acc:HGNC:15877]	34.7683	19.6717	0.0453077	-0.818478	1.34383	significant
ECH1	enoyl-CoA hydratase 1 [Source:HGNC Symbol;Acc:HGNC:3149]	61.7213	42.5527	0.0178033	-0.535465	1.7495	significant
RPL17P20	ribosomal protein L17 pseudogene 20 [Source:HGNC Symbol;Acc:HGNC:36015]	13.0911	18.6449	0.023675	0.506937	1.62571	significant
LASP1	LIM and SH3 protein 1 [Source:HGNC Symbol;Acc:HGNC:6513]	187.495	117.669	0.0389997	-0.671656	1.40894	significant
AQR	aquarius intron-binding spliceosomal factor [Source:HGNC Symbol;Acc:HGNC:29513]	13.934	8.34387	0.00741656	-0.732946	2.1298	significant
JARID2	jumonji and AT-rich interaction domain containing 2 [Source:HGNC Symbol;Acc:HGNC:6196]	35.5491	19.0177	0.049275	-0.898952	1.30737	significant
IFNAR2	interferon alpha and beta receptor subunit 2 [Source:HGNC Symbol;Acc:HGNC:5433]	42.1657	12.3753	0.023916	-1.76041	1.62131	significant
AC147067.1	novel transcript	11.2686	8.52284	0.0276332	-0.398823	1.55857	significant
CIT	citron rho-interacting serine/threonine kinase [Source:HGNC Symbol;Acc:HGNC:1985]	8.37054	4.34822	0.0276979	-0.929227	1.55755	significant
CITED4	Cbp/p300 interacting transactivator with Glu/Asp rich carboxy-terminal domain 4 [Source:HGNC Symbol;Acc:HGNC:18696]	115.883	9.33011	0.00561102	-3.6205	2.25096	significant
MLF2	myeloid leukemia factor 2 [Source:HGNC Symbol;Acc:HGNC:7126]	109.132	59.8837	0.0464204	-0.864757	1.33329	significant
TBC1D20	TBC1 domain family member 20 [Source:HGNC Symbol;Acc:HGNC:16133]	13.6881	35.2663	0.00747254	1.35896	2.12653	significant
HNRNPAB	heterogeneous nuclear ribonucleoprotein A/B [Source:HGNC Symbol;Acc:HGNC:5034]	174.675	66.3939	0.00120817	-1.39421	2.91787	significant
SLC9B2	solute carrier family 9 member B2 [Source:HGNC Symbol;Acc:HGNC:25143]	10.378	26.5805	0.035699	1.34843	1.44734	significant
GCNT1	glucosaminyl (N-acetyl) transferase 1 [Source:HGNC Symbol;Acc:HGNC:4203]	83.351	17.6024	0.000422499	-2.23698	3.37417	significant
VPS53	VPS53 subunit of GARP complex [Source:HGNC Symbol;Acc:HGNC:25608]	21.3994	7.55715	0.00193208	-1.48942	2.71398	significant
TRAIP	TRAF interacting protein [Source:HGNC Symbol;Acc:HGNC:30764]	10.5314	4.00089	0.0440069	-1.37432	1.35648	significant
PCLAF	PCNA clamp associated factor [Source:HGNC Symbol;Acc:HGNC:28961]	88.2411	50.5028	0.0367812	-0.803867	1.43437	significant
SKI	SKI proto-oncogene [Source:HGNC Symbol;Acc:HGNC:10896]	33.3864	3.91916	0.0115859	-3.05861	1.93607	significant
EEF1A1P5	eukaryotic translation elongation factor 1 alpha 1 pseudogene 5 [Source:HGNC Symbol;Acc:HGNC:3200]	69.2115	46.6959	0.00536545	-0.566711	2.27039	significant
APMAP	adipocyte plasma membrane associated protein [Source:HGNC Symbol;Acc:HGNC:13238]	140.74	109.717	0.0068351	-0.358945	2.16526	significant
PPP1R7	protein phosphatase 1 regulatory subunit 7 [Source:HGNC Symbol;Acc:HGNC:9295]	105.038	64.1097	0.0417349	-0.711416	1.3795	significant
ST8SIA4	ST8 alpha-N-acetyl-neuraminide alpha-2,8-sialyltransferase 4 [Source:HGNC Symbol;Acc:HGNC:10871]	97.5574	52.1888	0.0391017	-0.901226	1.4078	significant
EIF1AX	eukaryotic translation initiation factor 1A X-linked [Source:HGNC Symbol;Acc:HGNC:3250]	140.385	93.9142	0.0473673	-0.579468	1.32452	significant
DCP2	decapping mRNA 2 [Source:HGNC Symbol;Acc:HGNC:24452]	47.7689	22.8396	0.021852	-1.06125	1.66051	significant
SLF1	SMC5-SMC6 complex localization factor 1 [Source:HGNC Symbol;Acc:HGNC:25408]	2.04912	6.04978	0.00167132	1.51679	2.77694	significant
MAPK1IP1L	mitogen-activated protein kinase 1 interacting protein 1 like [Source:HGNC Symbol;Acc:HGNC:19840]	31.0629	11.5783	0.0445008	-1.416	1.35163	significant
RBBP6	RB binding protein 6, ubiquitin ligase [Source:HGNC Symbol;Acc:HGNC:9889]	29.4509	6.55044	0.039524	-2.15168	1.40314	significant
ABI3	ABI family member 3 [Source:HGNC Symbol;Acc:HGNC:29859]	54.1312	25.6862	0.0172187	-1.07252	1.764	significant
AAMP	angio associated migratory cell protein [Source:HGNC Symbol;Acc:HGNC:18]	194.09	94.0782	0.0223692	-1.04401	1.65035	significant
SRGAP2	SLIT-ROBO Rho GTPase activating protein 2 [Source:HGNC Symbol;Acc:HGNC:19751]	36.768	7.29644	0.00610201	-2.31747	2.21453	significant
SNRPGP2	small nuclear ribonucleoprotein polypeptide G pseudogene 2 [Source:HGNC Symbol;Acc:HGNC:30999]	14.5068	5.21681	0.00131535	-1.45801	2.88096	significant
PKP4	plakophilin 4 [Source:HGNC Symbol;Acc:HGNC:9026]	7.8375	10.7506	0.00627079	0.451014	2.20268	significant
PDE4DIP	phosphodiesterase 4D interacting protein [Source:HGNC Symbol;Acc:HGNC:15580]	22.0571	4.67005	0.00760732	-2.21569	2.11877	significant
PABPC1	poly(A) binding protein cytoplasmic 1 [Source:HGNC Symbol;Acc:HGNC:8554]	1284.95	686.212	0.00118184	-0.904892	2.92744	significant
ARHGDIB	Rho GDP dissociation inhibitor beta [Source:HGNC Symbol;Acc:HGNC:679]	1445.87	786.895	0.0177213	-0.877611	1.75151	significant
NMRAL1	NmrA like redox sensor 1 [Source:HGNC Symbol;Acc:HGNC:24987]	22.1671	10.3314	0.0033241	-1.09398	2.47833	significant
KDM2B	lysine demethylase 2B [Source:HGNC Symbol;Acc:HGNC:13610]	47.9777	2.79489	0.0370774	-4.05379	1.43089	significant
DBI	diazepam binding inhibitor, acyl-CoA binding protein [Source:HGNC Symbol;Acc:HGNC:2690]	322.513	130.192	0.0354147	-1.30805	1.45082	significant
TMED10	transmembrane p24 trafficking protein 10 [Source:HGNC Symbol;Acc:HGNC:16998]	290.266	149.021	0.0388613	-0.961391	1.41048	significant
FLNB	filamin B [Source:HGNC Symbol;Acc:HGNC:3755]	43.0637	12.8711	0.0307582	-1.73452	1.51204	significant
NSD2	nuclear receptor binding SET domain protein 2 [Source:HGNC Symbol;Acc:HGNC:12766]	154.519	66.2465	0.00258745	-1.22063	2.58713	significant
PYCARD	PYD and CARD domain containing [Source:HGNC Symbol;Acc:HGNC:16608]	256.869	108.211	0.0122512	-1.24642	1.91182	significant
DHRS7	dehydrogenase/reductase 7 [Source:HGNC Symbol;Acc:HGNC:21524]	95.6411	65.6481	0.0466365	-0.54219	1.33127	significant
EMC1	ER membrane protein complex subunit 1 [Source:HGNC Symbol;Acc:HGNC:28957]	58.07	21.0467	0.0219429	-1.45984	1.65871	significant
DOCK10	dedicator of cytokinesis 10 [Source:HGNC Symbol;Acc:HGNC:23479]	29.687	9.68777	0.00237431	-1.60563	2.62446	significant
TRAPPC2L	trafficking protein particle complex 2 like [Source:HGNC Symbol;Acc:HGNC:30887]	83.0726	36.5392	0.00271928	-1.18272	2.56555	significant
TMEM250	transmembrane protein 250 [Source:HGNC Symbol;Acc:HGNC:31009]	123.262	72.4953	0.0256173	-0.764946	1.59147	significant
CASP1	caspase 1 [Source:HGNC Symbol;Acc:HGNC:1499]	39.0121	6.96951	0.0463804	-2.46793	1.33367	significant
FBXL19	F-box and leucine rich repeat protein 19 [Source:HGNC Symbol;Acc:HGNC:25300]	53.3795	23.5655	0.00195386	-1.1762	2.70911	significant
FIS1	fission, mitochondrial 1 [Source:HGNC Symbol;Acc:HGNC:21689]	185.553	137.121	0.0229653	-0.436105	1.63893	significant
PPP2R2D	protein phosphatase 2 regulatory subunit Bdelta [Source:HGNC Symbol;Acc:HGNC:23732]	13.5749	6.00368	0.0154803	-1.16378	1.81022	significant
DNAJA1	DnaJ heat shock protein family (Hsp40) member A1 [Source:HGNC Symbol;Acc:HGNC:5229]	85.7982	45.5463	0.049856	-0.912129	1.30228	significant
SREK1IP1P1	SREK1IP1 pseudogene 1 [Source:HGNC Symbol;Acc:HGNC:54504]	24.872	10.9245	0.0402637	-1.1796	1.39509	significant
AARS2	alanyl-tRNA synthetase 2, mitochondrial [Source:HGNC Symbol;Acc:HGNC:21022]	19.0422	9.73387	0.0256393	-0.960924	1.59109	significant
HNRNPK	heterogeneous nuclear ribonucleoprotein K [Source:HGNC Symbol;Acc:HGNC:5044]	564.823	402.001	0.0068083	-0.490494	2.16696	significant
LIN7C	lin-7 homolog C, crumbs cell polarity complex component [Source:HGNC Symbol;Acc:HGNC:17789]	30.9284	8.99801	0.0267171	-1.76997	1.57321	significant
SSB	small RNA binding exonuclease protection factor La [Source:HGNC Symbol;Acc:HGNC:11316]	51.2462	17.776	0.0438872	-1.52224	1.35766	significant
ZNF784	zinc finger protein 784 [Source:HGNC Symbol;Acc:HGNC:33111]	26.1616	4.98699	0.00961736	-2.36807	2.01694	significant
HNRNPA3	heterogeneous nuclear ribonucleoprotein A3 [Source:HGNC Symbol;Acc:HGNC:24941]	151.379	69.7865	0.0464089	-1.11603	1.3334	significant
NOP16	NOP16 nucleolar protein [Source:HGNC Symbol;Acc:HGNC:26934]	108.691	55.2246	0.0479743	-0.975568	1.31899	significant
TAF11	TATA-box binding protein associated factor 11 [Source:HGNC Symbol;Acc:HGNC:11544]	34.955	20.6531	0.0419028	-0.756291	1.37776	significant
RBM10	RNA binding motif protein 10 [Source:HGNC Symbol;Acc:HGNC:9896]	59.527	36.8915	0.0167338	-0.688772	1.7764	significant
GCDH	glutaryl-CoA dehydrogenase [Source:HGNC Symbol;Acc:HGNC:4189]	63.217	43.8041	0.028419	-0.528237	1.54639	significant
QPCTL	glutaminyl-peptide cyclotransferase like [Source:HGNC Symbol;Acc:HGNC:25952]	53.3814	8.75791	0.00888656	-2.594	2.05127	significant
DUSP7	dual specificity phosphatase 7 [Source:HGNC Symbol;Acc:HGNC:3073]	159.132	62.3116	0.00115271	-1.35124	2.93828	significant
CSTA	cystatin A [Source:HGNC Symbol;Acc:HGNC:2481]	388.987	35.6236	0.00305891	-3.44514	2.51443	significant
MEF2D	myocyte enhancer factor 2D [Source:HGNC Symbol;Acc:HGNC:6997]	44.3183	16.6929	0.0392098	-1.4033	1.40661	significant
GBA	glucosylceramidase beta [Source:HGNC Symbol;Acc:HGNC:4177]	11.157	5.26292	0.0173429	-1.06973	1.76088	significant
LINC00337	long intergenic non-protein coding RNA 337 [Source:HGNC Symbol;Acc:HGNC:28620]	2.54064	5.14032	0.0487257	0.988769	1.31224	significant
CAPG	capping actin protein, gelsolin like [Source:HGNC Symbol;Acc:HGNC:1474]	809.563	293.282	0.0065986	-1.46454	2.18055	significant
RMC1	regulator of MON1-CCZ1 [Source:HGNC Symbol;Acc:HGNC:24326]	28.4184	12.0227	0.00773809	-1.23418	2.11137	significant
ENY2	ENY2 transcription and export complex 2 subunit [Source:HGNC Symbol;Acc:HGNC:24449]	53.4245	23.693	0.00516246	-1.16966	2.28714	significant
CYB561D1	cytochrome b561 family member D1 [Source:HGNC Symbol;Acc:HGNC:26804]	11.1362	3.07082	0.012319	-1.82523	1.90942	significant
PRMT1	protein arginine methyltransferase 1 [Source:HGNC Symbol;Acc:HGNC:5187]	223.405	108.921	0.0100712	-1.0357	1.99692	significant
MCAT	malonyl-CoA-acyl carrier protein transacylase [Source:HGNC Symbol;Acc:HGNC:29622]	12.9683	2.65189	0.0422807	-2.24757	1.37386	significant
TIMM10	translocase of inner mitochondrial membrane 10 [Source:HGNC Symbol;Acc:HGNC:11814]	51.8333	28.1589	0.0362421	-0.877951	1.44079	significant
PURA	purine rich element binding protein A [Source:HGNC Symbol;Acc:HGNC:9701]	31.5845	17.4086	0.0402179	-0.855716	1.39558	significant
LMAN1	lectin, mannose binding 1 [Source:HGNC Symbol;Acc:HGNC:6631]	31.8209	16.0641	0.0385563	-0.981707	1.4139	significant
PHPT1	phosphohistidine phosphatase 1 [Source:HGNC Symbol;Acc:HGNC:30033]	41.9899	18.9259	0.00673457	-1.14551	2.17169	significant
RRP1B	ribosomal RNA processing 1B [Source:HGNC Symbol;Acc:HGNC:23818]	37.1367	17.4695	0.0067032	-1.08365	2.17372	significant
CEP55	centrosomal protein 55 [Source:HGNC Symbol;Acc:HGNC:1161]	31.2653	14.3734	0.0238565	-1.11577	1.62239	significant
DENND1A	DENN domain containing 1A [Source:HGNC Symbol;Acc:HGNC:29324]	73.6014	19.4163	0.0263957	-1.91702	1.57847	significant
MPEG1	macrophage expressed 1 [Source:HGNC Symbol;Acc:HGNC:29619]	572.803	202.566	0.00834923	-1.49919	2.07835	significant
SNHG19	small nucleolar RNA host gene 19 [Source:HGNC Symbol;Acc:HGNC:49574]	7.25344	24.1476	0.031921	1.72135	1.49592	significant
APRT	adenine phosphoribosyltransferase [Source:HGNC Symbol;Acc:HGNC:626]	463.91	274.328	0.0291216	-0.757726	1.53578	significant
SAFB2	scaffold attachment factor B2 [Source:HGNC Symbol;Acc:HGNC:21605]	42.0504	13.3411	0.000777315	-1.64889	3.1094	significant
STK40	serine/threonine kinase 40 [Source:HGNC Symbol;Acc:HGNC:21373]	94.069	82.5604	0.0183317	-0.188055	1.7368	significant
KIF11	kinesin family member 11 [Source:HGNC Symbol;Acc:HGNC:6388]	24.4223	6.78041	0.0317301	-1.83353	1.49853	significant
MGAT3	beta-1,4-mannosyl-glycoprotein 4-beta-N-acetylglucosaminyltransferase [Source:HGNC Symbol;Acc:HGNC:7046]	4.83396	10.3059	0.0328711	1.07659	1.48319	significant
AKT2	AKT serine/threonine kinase 2 [Source:HGNC Symbol;Acc:HGNC:392]	80.7528	33.0078	0.0263606	-1.28813	1.57904	significant
ALG1	ALG1 chitobiosyldiphosphodolichol beta-mannosyltransferase [Source:HGNC Symbol;Acc:HGNC:18294]	40.967	17.6022	0.0216762	-1.21405	1.66402	significant
CAND1	cullin associated and neddylation dissociated 1 [Source:HGNC Symbol;Acc:HGNC:30688]	61.9786	40.3147	0.0259659	-0.619214	1.5856	significant
SLC66A1	solute carrier family 66 member 1 [Source:HGNC Symbol;Acc:HGNC:26001]	128.754	24.4799	0.00566573	-2.39019	2.24674	significant
LRRK1	leucine rich repeat kinase 1 [Source:HGNC Symbol;Acc:HGNC:18608]	7.31396	2.90736	0.0341862	-1.30175	1.46615	significant
MBTPS1	membrane bound transcription factor peptidase, site 1 [Source:HGNC Symbol;Acc:HGNC:15456]	20.3973	4.85936	0.0309174	-2.04721	1.5098	significant
ATP6V0B	ATPase H+ transporting V0 subunit b [Source:HGNC Symbol;Acc:HGNC:861]	241.433	180.138	0.0210493	-0.422317	1.67676	significant
PHF23	PHD finger protein 23 [Source:HGNC Symbol;Acc:HGNC:28428]	67.6119	39.8144	0.0452589	-0.762499	1.3443	significant
PTTG1IP	PTTG1 interacting protein [Source:HGNC Symbol;Acc:HGNC:13524]	69.0183	48.4639	0.0297813	-0.509184	1.52606	significant
SH2B2	SH2B adaptor protein 2 [Source:HGNC Symbol;Acc:HGNC:17381]	35.6779	11.6448	0.00268231	-1.60705	2.57149	significant
SSH1	slingshot protein phosphatase 1 [Source:HGNC Symbol;Acc:HGNC:30579]	9.40478	2.99922	0.00876682	-1.61675	2.05716	significant
RAB3D	RAB3D, member RAS oncogene family [Source:HGNC Symbol;Acc:HGNC:9779]	134.707	24.6486	0.0108968	-2.44548	1.9627	significant
GAA	glucosidase alpha, acid [Source:HGNC Symbol;Acc:HGNC:4065]	41.2034	7.64901	0.0317424	-2.41418	1.49836	significant
WDR1	WD repeat domain 1 [Source:HGNC Symbol;Acc:HGNC:12754]	161.6	86.8267	0.0147478	-0.89545	1.83127	significant
TBXA2R	thromboxane A2 receptor [Source:HGNC Symbol;Acc:HGNC:11608]	2.6221	21.1688	0.0269325	2.96595	1.56972	significant
TMCO4	transmembrane and coiled-coil domains 4 [Source:HGNC Symbol;Acc:HGNC:27393]	21.7265	3.55122	0.0274381	-2.57963	1.56165	significant
MYD88	MYD88 innate immune signal transduction adaptor [Source:HGNC Symbol;Acc:HGNC:7562]	99.8808	52.9713	0.0368886	-0.91372	1.43311	significant
U2SURP	U2 snRNP associated SURP domain containing [Source:HGNC Symbol;Acc:HGNC:30855]	27.8024	6.54031	0.0419018	-2.07107	1.37777	significant
PRELID1	PRELI domain containing 1 [Source:HGNC Symbol;Acc:HGNC:30255]	165.097	80.7056	0.04194	-1.03166	1.37737	significant
SERTAD3	SERTA domain containing 3 [Source:HGNC Symbol;Acc:HGNC:17931]	24.6676	9.66772	0.00305205	-1.34236	2.51541	significant
CYBC1	cytochrome b-245 chaperone 1 [Source:HGNC Symbol;Acc:HGNC:28672]	72.2775	28.5369	0.0285063	-1.33767	1.54506	significant
KBTBD11	kelch repeat and BTB domain containing 11 [Source:HGNC Symbol;Acc:HGNC:29104]	43.6131	9.6059	0.00602545	-2.17113	2.22001	significant
RLF	RLF zinc finger [Source:HGNC Symbol;Acc:HGNC:10025]	16.7793	6.45838	0.0320681	-1.36385	1.49393	significant
RHOQ	ras homolog family member Q [Source:HGNC Symbol;Acc:HGNC:17736]	61.7278	50.0328	0.0447172	-0.302501	1.34952	significant
SIL1	SIL1 nucleotide exchange factor [Source:HGNC Symbol;Acc:HGNC:24624]	20.2838	4.93096	0.00310255	-2.01852	2.50828	significant
CLSTN1	calsyntenin 1 [Source:HGNC Symbol;Acc:HGNC:17447]	171.997	67.3798	0.000900217	-1.35069	3.04565	significant
SLC17A5	solute carrier family 17 member 5 [Source:HGNC Symbol;Acc:HGNC:10933]	17.2803	2.98909	0.0375414	-2.4922	1.42549	significant
CARS2	cysteinyl-tRNA synthetase 2, mitochondrial [Source:HGNC Symbol;Acc:HGNC:25695]	79.2704	53.3234	0.00680773	-0.571129	2.167	significant
GPR107	G protein-coupled receptor 107 [Source:HGNC Symbol;Acc:HGNC:17830]	215.126	131.607	0.0355367	-0.708517	1.44932	significant
ZNF672	zinc finger protein 672 [Source:HGNC Symbol;Acc:HGNC:26179]	28.827	43.0324	0.04868	0.576354	1.31265	significant
MFSD5	major facilitator superfamily domain containing 5 [Source:HGNC Symbol;Acc:HGNC:28156]	86.9206	38.332	0.00981211	-1.17905	2.00824	significant
ARIH2	ariadne RBR E3 ubiquitin protein ligase 2 [Source:HGNC Symbol;Acc:HGNC:690]	25.8473	9.6469	0.0429847	-1.41257	1.36669	significant
ZSCAN16-AS1	ZSCAN16 antisense RNA 1 [Source:HGNC Symbol;Acc:HGNC:48982]	40.0063	12.0276	0.00860388	-1.72553	2.06531	significant
WDR90	WD repeat domain 90 [Source:HGNC Symbol;Acc:HGNC:26960]	9.00251	24.3367	0.0427145	1.42471	1.36942	significant
METTL9	methyltransferase like 9 [Source:HGNC Symbol;Acc:HGNC:24586]	74.5499	35.5066	0.0459629	-1.068	1.33759	significant
WDR5	WD repeat domain 5 [Source:HGNC Symbol;Acc:HGNC:12757]	33.6944	12.917	0.036854	-1.37639	1.43352	significant
SUB1	SUB1 regulator of transcription [Source:HGNC Symbol;Acc:HGNC:19985]	271.097	122.804	0.0413761	-1.14181	1.38325	significant
GNS	glucosamine (N-acetyl)-6-sulfatase [Source:HGNC Symbol;Acc:HGNC:4422]	40.4995	12.7228	0.0162385	-1.66275	1.78945	significant
NDUFA2	NADH:ubiquinone oxidoreductase subunit A2 [Source:HGNC Symbol;Acc:HGNC:7685]	111.427	55.1272	0.0270957	-1.01395	1.5671	significant
NDUFV3	NADH:ubiquinone oxidoreductase subunit V3 [Source:HGNC Symbol;Acc:HGNC:7719]	60.8198	26.1048	0.00215116	-1.21708	2.66733	significant
RANGAP1	Ran GTPase activating protein 1 [Source:HGNC Symbol;Acc:HGNC:9854]	116.064	71.6417	0.0460217	-0.695278	1.33704	significant
ENSG00000290439		16.2255	8.28254	0.023264	-0.961669	1.63332	significant
HSD17B4	hydroxysteroid 17-beta dehydrogenase 4 [Source:HGNC Symbol;Acc:HGNC:5213]	71.3739	38.3982	0.016988	-0.892625	1.76986	significant
LGALS9C	galectin 9C [Source:HGNC Symbol;Acc:HGNC:33874]	22.649	5.25279	0.0250983	-2.08744	1.60036	significant
PRKDC	protein kinase, DNA-activated, catalytic subunit [Source:HGNC Symbol;Acc:HGNC:9413]	63.2486	36.8608	0.00791913	-0.777316	2.10132	significant
ACTN4	actinin alpha 4 [Source:HGNC Symbol;Acc:HGNC:166]	177.608	81.7133	0.0440887	-1.1191	1.35567	significant
ANP32A	acidic nuclear phosphoprotein 32 family member A [Source:HGNC Symbol;Acc:HGNC:13233]	158.656	90.3323	0.0295275	-0.811897	1.52977	significant
AC115223.1	ribosomal protein L6 (RPL6) pseudogene	169.184	111.639	0.0369486	-0.599316	1.4324	significant
STK32C	serine/threonine kinase 32C [Source:HGNC Symbol;Acc:HGNC:21332]	74.7105	24.9606	0.00981765	-1.57782	2.00799	significant
MYB	MYB proto-oncogene, transcription factor [Source:HGNC Symbol;Acc:HGNC:7545]	221.981	88.947	0.0013753	-1.31844	2.8616	significant
CCT5	chaperonin containing TCP1 subunit 5 [Source:HGNC Symbol;Acc:HGNC:1618]	335.104	180.145	0.0450323	-0.895082	1.34648	significant
ADAP1	ArfGAP with dual PH domains 1 [Source:HGNC Symbol;Acc:HGNC:16486]	135.409	33.6108	0.00914751	-2.0071	2.0387	significant
AC018755.2	novel transcript, sense intronic to AC018755.18	30.1195	5.27305	0.0015067	-2.49167	2.82197	significant
COG4	component of oligomeric golgi complex 4 [Source:HGNC Symbol;Acc:HGNC:18620]	33.6226	14.9046	0.0038423	-1.16831	2.41541	significant
TMEM94	transmembrane protein 94 [Source:HGNC Symbol;Acc:HGNC:28983]	28.7231	7.66438	0.0334102	-1.89229	1.47612	significant
GAPT	GRB2 binding adaptor protein, transmembrane [Source:HGNC Symbol;Acc:HGNC:26588]	70.788	14.9197	0.00310739	-2.23868	2.5076	significant
PITPNM1	phosphatidylinositol transfer protein membrane associated 1 [Source:HGNC Symbol;Acc:HGNC:9003]	56.425	20.0143	0.0359036	-1.49067	1.44486	significant
TMBIM6	transmembrane BAX inhibitor motif containing 6 [Source:HGNC Symbol;Acc:HGNC:11723]	488.392	248.296	0.048217	-0.975695	1.3168	significant
SLC35A3	solute carrier family 35 member A3 [Source:HGNC Symbol;Acc:HGNC:11023]	6.02291	3.75046	0.0127698	-0.669187	1.89382	significant
STAT5B	signal transducer and activator of transcription 5B [Source:HGNC Symbol;Acc:HGNC:11367]	17.9268	12.7177	0.0354687	-0.492003	1.45015	significant
AMD1	adenosylmethionine decarboxylase 1 [Source:HGNC Symbol;Acc:HGNC:457]	52.9521	18.1137	0.0206518	-1.54239	1.68504	significant
MYCL	MYCL proto-oncogene, bHLH transcription factor [Source:HGNC Symbol;Acc:HGNC:7555]	25.4279	3.43352	0.0238452	-2.85289	1.6226	significant
ZNF524	zinc finger protein 524 [Source:HGNC Symbol;Acc:HGNC:28322]	37.6795	12.6924	0.0495018	-1.56231	1.30538	significant
SGTA	small glutamine rich tetratricopeptide repeat containing alpha [Source:HGNC Symbol;Acc:HGNC:10819]	67.572	28.5421	0.00846655	-1.24042	2.07229	significant
DUSP4	dual specificity phosphatase 4 [Source:HGNC Symbol;Acc:HGNC:3070]	76.4726	6.15701	0.00266046	-3.61328	2.57504	significant
GRB2	growth factor receptor bound protein 2 [Source:HGNC Symbol;Acc:HGNC:4566]	158.281	46.7988	0.0280223	-1.75578	1.5525	significant
TIMM8B	translocase of inner mitochondrial membrane 8 homolog B [Source:HGNC Symbol;Acc:HGNC:11818]	422.499	350.19	0.0252355	-0.27074	1.59799	significant
CHD8	chromodomain helicase DNA binding protein 8 [Source:HGNC Symbol;Acc:HGNC:20153]	24.6376	15.5842	0.0404059	-0.657391	1.39355	significant
METTL21A	methyltransferase like 21A [Source:HGNC Symbol;Acc:HGNC:30476]	30.8343	16.1312	0.0340547	-0.930436	1.46782	significant
RPL4	ribosomal protein L4 [Source:HGNC Symbol;Acc:HGNC:10353]	1276.37	915.848	0.0416887	-0.478816	1.37998	significant
PXK	PX domain containing serine/threonine kinase like [Source:HGNC Symbol;Acc:HGNC:23326]	47.1479	17.2956	0.0463819	-1.44153	1.33365	significant
NAGPA	N-acetylglucosamine-1-phosphodiester alpha-N-acetylglucosaminidase [Source:HGNC Symbol;Acc:HGNC:17378]	80.529	21.1281	0.00658759	-1.92532	2.18127	significant
TMEM9	transmembrane protein 9 [Source:HGNC Symbol;Acc:HGNC:18823]	29.7414	21.9047	0.0248386	-0.439503	1.60487	significant
HLA-B	major histocompatibility complex, class I, B [Source:HGNC Symbol;Acc:HGNC:4932]	76.0959	47.3145	0.0177618	-0.684385	1.75051	significant
CIAO1	cytosolic iron-sulfur assembly component 1 [Source:HGNC Symbol;Acc:HGNC:14280]	62.5309	48.464	0.0143116	-0.366986	1.84431	significant
MYADM	myeloid associated differentiation marker [Source:HGNC Symbol;Acc:HGNC:7544]	88.6492	61.2999	0.000116259	-0.531497	3.93457	significant
AGPAT3	1-acylglycerol-3-phosphate O-acyltransferase 3 [Source:HGNC Symbol;Acc:HGNC:326]	68.7482	21.3171	0.0032037	-1.68466	2.49435	significant
NDUFB1P1	NADH:ubiquinone oxidoreductase subunit B1 pseudogene 1 [Source:HGNC Symbol;Acc:HGNC:30893]	11.6485	5.98831	0.033267	-0.948368	1.47799	significant
ARL4C	ADP ribosylation factor like GTPase 4C [Source:HGNC Symbol;Acc:HGNC:698]	57.8755	2.14599	0.0358847	-4.69002	1.44509	significant
PLAC8	placenta associated 8 [Source:HGNC Symbol;Acc:HGNC:19254]	515.974	74.805	0.0413508	-2.78445	1.38352	significant
HNRNPA1P48	heterogeneous nuclear ribonucleoprotein A1 pseudogene 48 [Source:HGNC Symbol;Acc:HGNC:48778]	63.1879	36.8201	0.0367606	-0.777524	1.43462	significant
GTPBP6	GTP binding protein 6 (putative) [Source:HGNC Symbol;Acc:HGNC:30189]	9.3232	4.86949	0.0454623	-0.92312	1.34235	significant
ADK	adenosine kinase [Source:HGNC Symbol;Acc:HGNC:257]	50.6719	16.1668	0.0363086	-1.6421	1.43999	significant
RPL22L1	ribosomal protein L22 like 1 [Source:HGNC Symbol;Acc:HGNC:27610]	42.6393	80.9871	0.0162535	0.923908	1.78905	significant
DCAF7	DDB1 and CUL4 associated factor 7 [Source:HGNC Symbol;Acc:HGNC:30915]	116.313	43.2271	0.00141697	-1.4259	2.84864	significant
DNAJC5	DnaJ heat shock protein family (Hsp40) member C5 [Source:HGNC Symbol;Acc:HGNC:16235]	80.0586	53.6606	0.00473623	-0.576308	2.32457	significant
COA7	cytochrome c oxidase assembly factor 7 (putative) [Source:HGNC Symbol;Acc:HGNC:25716]	42.0424	5.92195	0.00531785	-2.80697	2.27426	significant
SEC22C	SEC22 homolog C, vesicle trafficking protein [Source:HGNC Symbol;Acc:HGNC:16828]	15.4897	9.10034	0.0335112	-0.760831	1.47481	significant
POR	cytochrome p450 oxidoreductase [Source:HGNC Symbol;Acc:HGNC:9208]	105.168	41.3522	0.0374822	-1.34454	1.42618	significant
RFXANK	regulatory factor X associated ankyrin containing protein [Source:HGNC Symbol;Acc:HGNC:9987]	75.9809	57.1352	0.0420403	-0.410633	1.37633	significant
PRDX3	peroxiredoxin 3 [Source:HGNC Symbol;Acc:HGNC:9354]	190.576	102.754	0.0486292	-0.890518	1.3131	significant
CCNY	cyclin Y [Source:HGNC Symbol;Acc:HGNC:23354]	49.3755	19.4014	0.0107465	-1.34314	1.96873	significant
STAT2	signal transducer and activator of transcription 2 [Source:HGNC Symbol;Acc:HGNC:11363]	44.593	11.0008	0.0147219	-2.00939	1.83204	significant
RRM2	ribonucleotide reductase regulatory subunit M2 [Source:HGNC Symbol;Acc:HGNC:10452]	126.456	65.2181	0.00768098	-0.954225	2.11458	significant
UBAC2	UBA domain containing 2 [Source:HGNC Symbol;Acc:HGNC:20486]	82.4113	47.3911	0.0493097	-0.796936	1.30707	significant
COPS6	COP9 signalosome subunit 6 [Source:HGNC Symbol;Acc:HGNC:21749]	178.542	92.8415	0.0183259	-0.942675	1.73694	significant
SNHG25	small nucleolar RNA host gene 25 [Source:HGNC Symbol;Acc:HGNC:51534]	118.296	82.5809	0.0458589	-0.517993	1.33858	significant
STAT6	signal transducer and activator of transcription 6 [Source:HGNC Symbol;Acc:HGNC:11368]	662.344	198.555	0.0240999	-1.73753	1.61799	significant
ATP6V1C1	ATPase H+ transporting V1 subunit C1 [Source:HGNC Symbol;Acc:HGNC:856]	146.119	85.3144	0.020574	-0.775577	1.68668	significant
FLII	FLII actin remodeling protein [Source:HGNC Symbol;Acc:HGNC:3750]	201.759	80.0115	0.0166348	-1.33327	1.77898	significant
PLEKHO2	pleckstrin homology domain containing O2 [Source:HGNC Symbol;Acc:HGNC:30026]	32.3427	7.85858	0.00597488	-2.02731	2.22367	significant
SRA1	steroid receptor RNA activator 1 [Source:HGNC Symbol;Acc:HGNC:11281]	63.3476	33.5493	0.0163105	-0.91499	1.78753	significant
PSME4	proteasome activator subunit 4 [Source:HGNC Symbol;Acc:HGNC:20635]	31.9499	21.9762	0.0351045	-0.537828	1.45464	significant
FOXP4	forkhead box P4 [Source:HGNC Symbol;Acc:HGNC:20842]	15.4067	4.75702	0.0302409	-1.67475	1.5194	significant
HSPD1	heat shock protein family D (Hsp60) member 1 [Source:HGNC Symbol;Acc:HGNC:5261]	201.219	101.481	0.000665588	-0.986856	3.17679	significant
TEX2	testis expressed 2 [Source:HGNC Symbol;Acc:HGNC:30884]	47.3666	18.0214	0.0246015	-1.38921	1.60904	significant
CTNNA1	catenin alpha 1 [Source:HGNC Symbol;Acc:HGNC:2509]	43.9705	11.696	0.0267096	-1.90152	1.57333	significant
SDHD	succinate dehydrogenase complex subunit D [Source:HGNC Symbol;Acc:HGNC:10683]	379.268	251.836	0.0326552	-0.590543	1.48605	significant
RPE	ribulose-5-phosphate-3-epimerase [Source:HGNC Symbol;Acc:HGNC:10293]	16.3311	5.66124	0.0206051	-1.51198	1.68602	significant
HEATR5B	HEAT repeat containing 5B [Source:HGNC Symbol;Acc:HGNC:29273]	22.475	7.30168	0.00584792	-1.6088	2.233	significant
CDC25B	cell division cycle 25B [Source:HGNC Symbol;Acc:HGNC:1726]	103.712	68.2533	0.0446166	-0.602884	1.3505	significant
CCDC86	coiled-coil domain containing 86 [Source:HGNC Symbol;Acc:HGNC:28359]	28.4168	15.2928	0.0441663	-0.889557	1.35491	significant
CHST2	carbohydrate sulfotransferase 2 [Source:HGNC Symbol;Acc:HGNC:1970]	50.608	8.17551	0.035047	-2.61529	1.45535	significant
EIF4EBP2	eukaryotic translation initiation factor 4E binding protein 2 [Source:HGNC Symbol;Acc:HGNC:3289]	341.486	230.5	0.00468752	-0.566858	2.32906	significant
ABI2	abl interactor 2 [Source:HGNC Symbol;Acc:HGNC:24011]	18.798	12.8456	0.0417228	-0.545776	1.37963	significant
BCLAF1	BCL2 associated transcription factor 1 [Source:HGNC Symbol;Acc:HGNC:16863]	113.547	34.1885	0.00254248	-1.72876	2.59474	significant
KDM2A	lysine demethylase 2A [Source:HGNC Symbol;Acc:HGNC:13606]	186.348	81.4975	0.0392391	-1.19218	1.40628	significant
FAM72D	family with sequence similarity 72 member D [Source:HGNC Symbol;Acc:HGNC:33593]	33.4069	20.0858	0.024092	-0.73112	1.61813	significant
ENSG00000288899		7.73534	5.30378	0.00169266	-0.536026	2.77143	significant
AC005332.3	novel transcript	10.7148	3.86292	0.00852001	-1.44837	2.06956	significant
PLD4	phospholipase D family member 4 [Source:HGNC Symbol;Acc:HGNC:23792]	215.02	103.346	0.013429	-1.05627	1.87196	significant
HSDL2	hydroxysteroid dehydrogenase like 2 [Source:HGNC Symbol;Acc:HGNC:18572]	29.1461	17.357	0.0151352	-0.744436	1.82001	significant
RNF24	ring finger protein 24 [Source:HGNC Symbol;Acc:HGNC:13779]	120.83	30.1056	0.0324867	-2.00128	1.48829	significant
HMG20B	high mobility group 20B [Source:HGNC Symbol;Acc:HGNC:5002]	119.876	72.5416	0.0172778	-0.723875	1.76251	significant
NSDHL	NAD(P) dependent steroid dehydrogenase-like [Source:HGNC Symbol;Acc:HGNC:13398]	19.2593	5.84021	0.0200643	-1.70444	1.69758	significant
CYSTM1	cysteine rich transmembrane module containing 1 [Source:HGNC Symbol;Acc:HGNC:30239]	19.9041	7.42428	0.0280633	-1.41067	1.55186	significant
RNH1	ribonuclease/angiogenin inhibitor 1 [Source:HGNC Symbol;Acc:HGNC:10074]	128.599	39.3895	0.0193202	-1.70446	1.71399	significant
MFSD12	major facilitator superfamily domain containing 12 [Source:HGNC Symbol;Acc:HGNC:28299]	65.9905	12.3751	0.0089076	-2.40539	2.05024	significant
LPCAT2	lysophosphatidylcholine acyltransferase 2 [Source:HGNC Symbol;Acc:HGNC:26032]	45.2426	7.75624	0.0222369	-2.52896	1.65293	significant
HNRNPUL2	heterogeneous nuclear ribonucleoprotein U like 2 [Source:HGNC Symbol;Acc:HGNC:25451]	232.554	126.794	0.0185759	-0.874567	1.73105	significant
BASP1	brain abundant membrane attached signal protein 1 [Source:HGNC Symbol;Acc:HGNC:957]	153.87	42.0315	0.00460791	-1.86968	2.3365	significant
WDR4	WD repeat domain 4 [Source:HGNC Symbol;Acc:HGNC:12756]	22.7829	8.30824	0.0456735	-1.44439	1.34034	significant
NOP9	NOP9 nucleolar protein [Source:HGNC Symbol;Acc:HGNC:19826]	21.3993	3.88842	0.010179	-2.4304	1.99229	significant
TIMM23	translocase of inner mitochondrial membrane 23 [Source:HGNC Symbol;Acc:HGNC:17312]	56.3865	22.6458	0.0193135	-1.31231	1.71414	significant
G3BP2	G3BP stress granule assembly factor 2 [Source:HGNC Symbol;Acc:HGNC:30291]	74.1812	29.1702	0.00503407	-1.34357	2.29808	significant
ZMYM4	zinc finger MYM-type containing 4 [Source:HGNC Symbol;Acc:HGNC:13055]	31.4505	10.965	0.0207286	-1.51166	1.68343	significant
LAMP2	lysosomal associated membrane protein 2 [Source:HGNC Symbol;Acc:HGNC:6501]	188.629	69.7565	0.0495085	-1.43385	1.30532	significant
SLC26A6	solute carrier family 26 member 6 [Source:HGNC Symbol;Acc:HGNC:14472]	26.1124	8.8293	0.0302892	-1.55363	1.51871	significant
IVD	isovaleryl-CoA dehydrogenase [Source:HGNC Symbol;Acc:HGNC:6186]	77.3264	41.6023	0.0264044	-0.892697	1.57832	significant
MAP3K13	mitogen-activated protein kinase kinase kinase 13 [Source:HGNC Symbol;Acc:HGNC:6852]	13.4104	7.76148	0.019575	-0.7812	1.7083	significant
TUBA1A	tubulin alpha 1a [Source:HGNC Symbol;Acc:HGNC:20766]	236.622	64.5794	0.0327511	-1.87182	1.48477	significant
CMPK2	cytidine/uridine monophosphate kinase 2 [Source:HGNC Symbol;Acc:HGNC:27015]	15.3367	3.11693	0.0390296	-2.26261	1.40861	significant
BBIP1	BBSome interacting protein 1 [Source:HGNC Symbol;Acc:HGNC:28093]	15.3878	3.55122	0.0384408	-2.08468	1.41521	significant
TMEM86B	transmembrane protein 86B [Source:HGNC Symbol;Acc:HGNC:28448]	8.65615	2.97896	0.0152984	-1.50785	1.81535	significant
ATP5MFP2	ATP synthase membrane subunit f pseudogene 2 [Source:HGNC Symbol;Acc:HGNC:21540]	12.3859	2.92273	0.0493138	-2.04637	1.30703	significant
MSN	moesin [Source:HGNC Symbol;Acc:HGNC:7373]	956.243	463.224	0.00970054	-1.04551	2.0132	significant
CENPX	centromere protein X [Source:HGNC Symbol;Acc:HGNC:11422]	37.0762	24.6586	0.0475473	-0.586449	1.32287	significant
CSE1L	chromosome segregation 1 like [Source:HGNC Symbol;Acc:HGNC:2431]	42.8344	7.79201	0.0455929	-2.44367	1.3411	significant
XRCC6	X-ray repair cross complementing 6 [Source:HGNC Symbol;Acc:HGNC:4055]	112.523	57.2832	0.027315	-0.972803	1.5636	significant
NRDC	nardilysin convertase [Source:HGNC Symbol;Acc:HGNC:7995]	94.5889	78.1867	0.0283977	-0.274429	1.54672	significant
SNRPC	small nuclear ribonucleoprotein polypeptide C [Source:HGNC Symbol;Acc:HGNC:11157]	412.268	242.573	0.00812345	-0.764917	2.09026	significant
RPL6	ribosomal protein L6 [Source:HGNC Symbol;Acc:HGNC:10362]	542.167	414.376	0.0175232	-0.387714	1.75639	significant
IRAK3	interleukin 1 receptor associated kinase 3 [Source:HGNC Symbol;Acc:HGNC:17020]	30.3238	6.11105	0.0302828	-2.29229	1.5188	significant
MFN2	mitofusin 2 [Source:HGNC Symbol;Acc:HGNC:16877]	27.1687	6.66815	0.0166867	-2.01041	1.77763	significant
MDH2	malate dehydrogenase 2 [Source:HGNC Symbol;Acc:HGNC:6971]	512.152	354.736	0.032484	-0.529701	1.48833	significant
ACIN1	apoptotic chromatin condensation inducer 1 [Source:HGNC Symbol;Acc:HGNC:17066]	91.1975	44.8314	0.0137036	-1.02285	1.86316	significant
FAM50A	family with sequence similarity 50 member A [Source:HGNC Symbol;Acc:HGNC:18786]	32.6585	12.3294	0.0403949	-1.39811	1.39367	significant
SAMD1	sterile alpha motif domain containing 1 [Source:HGNC Symbol;Acc:HGNC:17958]	28.6735	18.1238	0.0277168	-0.658915	1.55726	significant
CCDC124	coiled-coil domain containing 124 [Source:HGNC Symbol;Acc:HGNC:25171]	33.2812	21.0511	0.0207032	-0.658305	1.68396	significant
ZNF142	zinc finger protein 142 [Source:HGNC Symbol;Acc:HGNC:12927]	15.9702	3.30079	0.00380211	-2.24045	2.41998	significant
GGA2	golgi associated, gamma adaptin ear containing, ARF binding protein 2 [Source:HGNC Symbol;Acc:HGNC:16064]	146.847	43.048	0.00219839	-1.76793	2.65789	significant
MRPL23	mitochondrial ribosomal protein L23 [Source:HGNC Symbol;Acc:HGNC:10322]	54.7757	22.0329	0.00600483	-1.30998	2.2215	significant
ACP5	acid phosphatase 5, tartrate resistant [Source:HGNC Symbol;Acc:HGNC:124]	13.3577	3.20369	0.00399843	-2.02628	2.39811	significant
PEA15	proliferation and apoptosis adaptor protein 15 [Source:HGNC Symbol;Acc:HGNC:8822]	96.8982	38.2151	0.0154566	-1.34005	1.81089	significant
MRPS7	mitochondrial ribosomal protein S7 [Source:HGNC Symbol;Acc:HGNC:14499]	96.4869	46.2983	0.0497666	-1.05776	1.30306	significant
CDK2AP1	cyclin dependent kinase 2 associated protein 1 [Source:HGNC Symbol;Acc:HGNC:14002]	53.4341	23.5196	0.0226088	-1.18047	1.64572	significant
SQSTM1	sequestosome 1 [Source:HGNC Symbol;Acc:HGNC:11280]	60.1673	26.9018	0.00941978	-1.15832	2.02596	significant
CTCF	CCCTC-binding factor [Source:HGNC Symbol;Acc:HGNC:13723]	70.7497	35.3637	0.0272649	-0.998417	1.5644	significant
PDPR	pyruvate dehydrogenase phosphatase regulatory subunit [Source:HGNC Symbol;Acc:HGNC:30264]	61.3641	29.3237	0.0080529	-1.06276	2.09405	significant
SERPINF1	serpin family F member 1 [Source:HGNC Symbol;Acc:HGNC:8824]	115.347	50.7234	0.000813086	-1.18366	3.08986	significant
TIMM50	translocase of inner mitochondrial membrane 50 [Source:HGNC Symbol;Acc:HGNC:23656]	40.7416	17.1533	0.0214211	-1.24317	1.66916	significant
CERK	ceramide kinase [Source:HGNC Symbol;Acc:HGNC:19256]	154.021	75.8821	0.0364649	-1.02033	1.43812	significant
FASTKD2	FAST kinase domains 2 [Source:HGNC Symbol;Acc:HGNC:29160]	38.4357	21.7004	0.00497974	-0.821843	2.30279	significant
SAT1	spermidine/spermine N1-acetyltransferase 1 [Source:HGNC Symbol;Acc:HGNC:10540]	25.908	41.6427	0.0247104	0.682567	1.60712	significant
COASY	Coenzyme A synthase [Source:HGNC Symbol;Acc:HGNC:29932]	139.459	98.5234	0.0146704	-0.500875	1.83356	significant
TELO2	telomere maintenance 2 [Source:HGNC Symbol;Acc:HGNC:29099]	68.3477	37.4274	0.0277044	-0.867055	1.55745	significant
TOLLIP	toll interacting protein [Source:HGNC Symbol;Acc:HGNC:16476]	51.0369	24.9655	0.0134378	-1.02866	1.87167	significant
COX6A1	cytochrome c oxidase subunit 6A1 [Source:HGNC Symbol;Acc:HGNC:2277]	243.302	192.498	0.0191756	-0.337754	1.71725	significant
FTH1P10	ferritin heavy chain 1 pseudogene 10 [Source:HGNC Symbol;Acc:HGNC:3980]	164.041	108.721	0.0255882	-0.592977	1.59196	significant
PCMT1	protein-L-isoaspartate (D-aspartate) O-methyltransferase [Source:HGNC Symbol;Acc:HGNC:8728]	71.835	33.1862	0.0216499	-1.11177	1.66454	significant
NME2P1	NME2 pseudogene 1 [Source:HGNC Symbol;Acc:HGNC:31358]	36.6868	6.93898	0.0356807	-2.38575	1.44757	significant
UBE3C	ubiquitin protein ligase E3C [Source:HGNC Symbol;Acc:HGNC:16803]	48.1354	15.8705	0.0460907	-1.59468	1.33639	significant
OTUD6B-AS1	OTUD6B antisense RNA 1 (head to head) [Source:HGNC Symbol;Acc:HGNC:50466]	22.1592	14.1893	0.0471755	-0.639466	1.32628	significant
LRP8	LDL receptor related protein 8 [Source:HGNC Symbol;Acc:HGNC:6700]	24.5467	4.61381	0.0118551	-2.38643	1.92609	significant
MAN2A2	mannosidase alpha class 2A member 2 [Source:HGNC Symbol;Acc:HGNC:6825]	25.6828	9.99444	0.00200326	-1.35285	2.69826	significant
EMC4	ER membrane protein complex subunit 4 [Source:HGNC Symbol;Acc:HGNC:28032]	64.6692	31.7615	0.0488242	-1.02349	1.31137	significant
GRK6	G protein-coupled receptor kinase 6 [Source:HGNC Symbol;Acc:HGNC:4545]	101.976	63.5226	0.00554029	-0.682036	2.25647	significant
CTSS	cathepsin S [Source:HGNC Symbol;Acc:HGNC:2545]	71.2889	25.8906	0.00886967	-1.45771	2.05209	significant
RTCB	RNA 2',3'-cyclic phosphate and 5'-OH ligase [Source:HGNC Symbol;Acc:HGNC:26935]	72.5547	43.1863	0.0212814	-0.747144	1.672	significant
TRAP1	TNF receptor associated protein 1 [Source:HGNC Symbol;Acc:HGNC:16264]	124.18	49.6654	0.00634803	-1.32038	2.19736	significant
LIPE-AS1	LIPE antisense RNA 1 [Source:HGNC Symbol;Acc:HGNC:48589]	20.1706	8.35414	0.00672611	-1.26166	2.17224	significant
DYNC1H1	dynein cytoplasmic 1 heavy chain 1 [Source:HGNC Symbol;Acc:HGNC:2961]	223.515	99.0491	0.0416459	-1.17334	1.38043	significant
SMARCA4	SWI/SNF related, matrix associated, actin dependent regulator of chromatin, subfamily a, member 4 [Source:HGNC Symbol;Acc:HGNC:11100]	70.3809	19.871	0.0195858	-1.81933	1.70806	significant
G6PD	glucose-6-phosphate dehydrogenase [Source:HGNC Symbol;Acc:HGNC:4057]	29.7813	6.56057	0.00172606	-2.16553	2.76294	significant
PCGF5	polycomb group ring finger 5 [Source:HGNC Symbol;Acc:HGNC:28264]	16.7284	4.70078	0.0318066	-1.80955	1.49748	significant
MCRIP2	MAPK regulated corepressor interacting protein 2 [Source:HGNC Symbol;Acc:HGNC:14142]	31.6835	8.97251	0.0252449	-1.8087	1.59783	significant
FASTK	Fas activated serine/threonine kinase [Source:HGNC Symbol;Acc:HGNC:24676]	34.3179	22.4672	0.0145959	-0.608934	1.83577	significant
PISD	phosphatidylserine decarboxylase [Source:HGNC Symbol;Acc:HGNC:8999]	30.5696	8.8089	0.0117516	-1.78349	1.9299	significant
HLA-DRA	major histocompatibility complex, class II, DR alpha [Source:HGNC Symbol;Acc:HGNC:4947]	48.8572	23.6829	0.0469117	-1.0416	1.32872	significant
RIN3	Ras and Rab interactor 3 [Source:HGNC Symbol;Acc:HGNC:18751]	81.9701	36.4059	0.00705056	-1.16873	2.15178	significant
HCFC1R1	host cell factor C1 regulator 1 [Source:HGNC Symbol;Acc:HGNC:21198]	80.1906	56.5177	0.0147964	-0.503978	1.82984	significant
ETV6	ETS variant transcription factor 6 [Source:HGNC Symbol;Acc:HGNC:3495]	58.0204	24.7505	0.0294793	-1.22577	1.53048	significant
SNX12	sorting nexin 12 [Source:HGNC Symbol;Acc:HGNC:14976]	42.2896	19.0843	0.0267854	-1.14378	1.5721	significant
GNAQ	G protein subunit alpha q [Source:HGNC Symbol;Acc:HGNC:4390]	75.0683	28.3887	0.00632354	-1.39973	2.19904	significant
AP1S1	adaptor related protein complex 1 subunit sigma 1 [Source:HGNC Symbol;Acc:HGNC:559]	134.476	75.3928	0.0401719	-0.83401	1.39608	significant
SUCO	SUN domain containing ossification factor [Source:HGNC Symbol;Acc:HGNC:1240]	50.0298	18.5017	0.0127646	-1.43023	1.89399	significant
KNOP1	lysine rich nucleolar protein 1 [Source:HGNC Symbol;Acc:HGNC:34404]	16.8717	9.00324	0.0175562	-0.898677	1.75557	significant
SLC38A10	solute carrier family 38 member 10 [Source:HGNC Symbol;Acc:HGNC:28237]	78.5597	28.9919	0.00651364	-1.43501	2.18618	significant
ATAD3A	ATPase family AAA domain containing 3A [Source:HGNC Symbol;Acc:HGNC:25567]	39.0421	19.0691	0.0496794	-1.02994	1.30382	significant
CLDN15	claudin 15 [Source:HGNC Symbol;Acc:HGNC:2036]	38.4561	11.2771	0.0107329	-1.76083	1.96928	significant
ITPK1	inositol-tetrakisphosphate 1-kinase [Source:HGNC Symbol;Acc:HGNC:6177]	54.9387	12.8913	0.0192648	-2.0829	1.71524	significant
ACAD9	acyl-CoA dehydrogenase family member 9 [Source:HGNC Symbol;Acc:HGNC:21497]	35.6095	12.9987	0.00933323	-1.44688	2.02997	significant
NET1	neuroepithelial cell transforming 1 [Source:HGNC Symbol;Acc:HGNC:14592]	33.8556	57.7585	0.0246822	0.768881	1.60762	significant
CNOT6	CCR4-NOT transcription complex subunit 6 [Source:HGNC Symbol;Acc:HGNC:14099]	35.5455	13.4484	0.00951428	-1.3956	2.02162	significant
SLC35E1	solute carrier family 35 member E1 [Source:HGNC Symbol;Acc:HGNC:20803]	110.254	79.0457	0.0205493	-0.479553	1.6872	significant
WDHD1	WD repeat and HMG-box DNA binding protein 1 [Source:HGNC Symbol;Acc:HGNC:23170]	12.373	2.41683	0.0433439	-2.30913	1.36307	significant
YWHAB	tyrosine 3-monooxygenase/tryptophan 5-monooxygenase activation protein beta [Source:HGNC Symbol;Acc:HGNC:12849]	1252.7	644.068	0.00322664	-0.959653	2.49125	significant
SNAP29	synaptosome associated protein 29 [Source:HGNC Symbol;Acc:HGNC:11133]	31.0098	8.9519	0.0294928	-1.78108	1.53028	significant
ARID3A	AT-rich interaction domain 3A [Source:HGNC Symbol;Acc:HGNC:3031]	124.399	30.9849	0.0174097	-2.00185	1.75921	significant
PGP	phosphoglycolate phosphatase [Source:HGNC Symbol;Acc:HGNC:8909]	140.064	74.2115	0.00296734	-0.915463	2.52763	significant
LDLRAP1	low density lipoprotein receptor adaptor protein 1 [Source:HGNC Symbol;Acc:HGNC:18640]	52.3838	18.1131	0.0110861	-1.5269	1.95522	significant
SRSF6	serine and arginine rich splicing factor 6 [Source:HGNC Symbol;Acc:HGNC:10788]	63.6908	30.0292	0.0158364	-1.08218	1.80034	significant
SNRNP25	small nuclear ribonucleoprotein U11/U12 subunit 25 [Source:HGNC Symbol;Acc:HGNC:14161]	111.035	64.8558	0.0239835	-0.774779	1.62009	significant
LARP4	La ribonucleoprotein 4 [Source:HGNC Symbol;Acc:HGNC:24320]	24.1062	7.53654	0.0329062	-1.66439	1.48272	significant
NUP214	nucleoporin 214 [Source:HGNC Symbol;Acc:HGNC:8064]	24.4543	6.16204	0.0362217	-1.97127	1.44103	significant
FAM126B	family with sequence similarity 126 member B [Source:HGNC Symbol;Acc:HGNC:28593]	13.3595	2.91749	0.0247681	-2.1572	1.60611	significant
INTS1	integrator complex subunit 1 [Source:HGNC Symbol;Acc:HGNC:24555]	38.7246	29.5946	0.0409608	-0.386772	1.38763	significant
GPALPP1	GPALPP motifs containing 1 [Source:HGNC Symbol;Acc:HGNC:20298]	13.297	2.57016	0.00219972	-2.32692	2.65763	significant
C11orf24	chromosome 11 open reading frame 24 [Source:HGNC Symbol;Acc:HGNC:1174]	35.6605	11.7012	0.0328359	-1.59943	1.48365	significant
NCLN	nicalin [Source:HGNC Symbol;Acc:HGNC:26923]	116.931	50.6416	0.00675485	-1.20565	2.17038	significant
DRAP1	DR1 associated protein 1 [Source:HGNC Symbol;Acc:HGNC:3019]	1047.95	714.671	0.0270883	-0.552159	1.56722	significant
DEDD2	death effector domain containing 2 [Source:HGNC Symbol;Acc:HGNC:24450]	57.09	31.8432	0.00910357	-0.840252	2.04079	significant
CAPRIN1	cell cycle associated protein 1 [Source:HGNC Symbol;Acc:HGNC:6743]	312.166	98.8033	0.00996522	-1.65869	2.00151	significant
SPRYD4	SPRY domain containing 4 [Source:HGNC Symbol;Acc:HGNC:27468]	19.6057	13.5044	0.0221027	-0.534544	1.65555	significant
COMMD5	COMM domain containing 5 [Source:HGNC Symbol;Acc:HGNC:17902]	59.4229	38.0411	0.032096	-0.6421	1.49355	significant
SMYD3	SET and MYND domain containing 3 [Source:HGNC Symbol;Acc:HGNC:15513]	151.851	19.7947	0.0112815	-2.93315	1.94763	significant
SEC13	SEC13 homolog, nuclear pore and COPII coat complex component [Source:HGNC Symbol;Acc:HGNC:10697]	149.356	66.2715	0.0148849	-1.17109	1.82725	significant
KPNA1	karyopherin subunit alpha 1 [Source:HGNC Symbol;Acc:HGNC:6394]	42.5644	22.1857	0.0140997	-0.936916	1.85079	significant
NAT10	N-acetyltransferase 10 [Source:HGNC Symbol;Acc:HGNC:29830]	325.29	178.805	0.0357469	-0.862977	1.44676	significant
NDUFA6	NADH:ubiquinone oxidoreductase subunit A6 [Source:HGNC Symbol;Acc:HGNC:7690]	20.3975	7.95547	0.0336161	-1.34741	1.47345	significant
ARPC5	actin related protein 2/3 complex subunit 5 [Source:HGNC Symbol;Acc:HGNC:708]	198.636	93.1279	0.0402848	-1.09202	1.39486	significant
UNC93B1	unc-93 homolog B1, TLR signaling regulator [Source:HGNC Symbol;Acc:HGNC:13481]	377.708	105.257	0.028554	-1.84236	1.54433	significant
ALYREF	Aly/REF export factor [Source:HGNC Symbol;Acc:HGNC:19071]	208.212	115.737	0.0371253	-0.846645	1.43033	significant
FBXO22	F-box protein 22 [Source:HGNC Symbol;Acc:HGNC:13593]	76.4388	40.0077	0.0177855	-0.932313	1.74993	significant
MTMR14	myotubularin related protein 14 [Source:HGNC Symbol;Acc:HGNC:26190]	174.533	58.9597	0.00214801	-1.56408	2.66796	significant
SLC2A8	solute carrier family 2 member 8 [Source:HGNC Symbol;Acc:HGNC:13812]	25.2201	4.21025	0.00783094	-2.55444	2.10619	significant
HMGXB4	HMG-box containing 4 [Source:HGNC Symbol;Acc:HGNC:5003]	17.6109	5.33452	0.0403039	-1.70441	1.39465	significant
MRPL33	mitochondrial ribosomal protein L33 [Source:HGNC Symbol;Acc:HGNC:14487]	267.869	41.5307	0.018504	-2.68635	1.73273	significant
SRF	serum response factor [Source:HGNC Symbol;Acc:HGNC:11291]	108.023	48.2443	0.0460197	-1.16125	1.33706	significant
DECR1	2,4-dienoyl-CoA reductase 1 [Source:HGNC Symbol;Acc:HGNC:2753]	78.8217	62.6025	0.0417895	-0.331898	1.37893	significant
SLC35F2	solute carrier family 35 member F2 [Source:HGNC Symbol;Acc:HGNC:23615]	28.4788	11.558	0.00747179	-1.29362	2.12658	significant
GOSR2	golgi SNAP receptor complex member 2 [Source:HGNC Symbol;Acc:HGNC:4431]	29.5641	8.31348	0.0360429	-1.81795	1.44318	significant
EXD3	exonuclease 3'-5' domain containing 3 [Source:HGNC Symbol;Acc:HGNC:26023]	24.0836	6.24901	0.0250483	-1.92942	1.60122	significant
EXT2	exostosin glycosyltransferase 2 [Source:HGNC Symbol;Acc:HGNC:3513]	11.5033	3.97519	0.0122274	-1.5096	1.91267	significant
TRIM56	tripartite motif containing 56 [Source:HGNC Symbol;Acc:HGNC:19028]	23.8078	7.48031	0.00887085	-1.65716	2.05203	significant
LAMP1	lysosomal associated membrane protein 1 [Source:HGNC Symbol;Acc:HGNC:6499]	520.017	201.46	0.000206435	-1.36763	3.68522	significant
B9D2	B9 domain containing 2 [Source:HGNC Symbol;Acc:HGNC:28636]	78.0888	38.4392	0.0363066	-1.02063	1.44001	significant
CRTAP	cartilage associated protein [Source:HGNC Symbol;Acc:HGNC:2379]	193.281	94.9056	0.0173298	-1.02536	1.76121	significant
PTRHD1	peptidyl-tRNA hydrolase domain containing 1 [Source:HGNC Symbol;Acc:HGNC:33782]	121.632	40.7386	0.000776175	-1.5757	3.11004	significant
SUMF1	sulfatase modifying factor 1 [Source:HGNC Symbol;Acc:HGNC:20376]	45.7612	16.187	0.0148653	-1.49355	1.82783	significant
ORAI2	ORAI calcium release-activated calcium modulator 2 [Source:HGNC Symbol;Acc:HGNC:21667]	51.6227	14.2508	0.0118764	-1.84967	1.92532	significant
ATP6AP1	ATPase H+ transporting accessory protein 1 [Source:HGNC Symbol;Acc:HGNC:868]	156.557	70.1753	0.0193541	-1.15652	1.71323	significant
SLC19A1	solute carrier family 19 member 1 [Source:HGNC Symbol;Acc:HGNC:10937]	41.0289	18.1952	0.0367479	-1.16868	1.43477	significant
TRAPPC1	trafficking protein particle complex 1 [Source:HGNC Symbol;Acc:HGNC:19894]	233.749	169.332	0.0399483	-0.464874	1.3985	significant
RRAGC	Ras related GTP binding C [Source:HGNC Symbol;Acc:HGNC:19902]	11.9359	4.33285	0.0118472	-1.44103	1.92639	significant
SPART	spartin [Source:HGNC Symbol;Acc:HGNC:18514]	62.5742	17.551	0.00828427	-1.82812	2.08175	significant
KAT2A	lysine acetyltransferase 2A [Source:HGNC Symbol;Acc:HGNC:4201]	25.1817	6.18775	0.00491539	-2.00748	2.30844	significant
LRRC25	leucine rich repeat containing 25 [Source:HGNC Symbol;Acc:HGNC:29806]	73.7833	10.8834	0.0167309	-2.74992	1.77648	significant
CCDC88A	coiled-coil domain containing 88A [Source:HGNC Symbol;Acc:HGNC:25523]	16.1761	2.13062	0.00612523	-2.86723	2.21288	significant
CCDC189	coiled-coil domain containing 189 [Source:HGNC Symbol;Acc:HGNC:28078]	66.1322	35.0874	0.0308318	-0.912475	1.511	significant
HNRNPC	heterogeneous nuclear ribonucleoprotein C [Source:HGNC Symbol;Acc:HGNC:5035]	195.125	106.341	0.0463491	-0.875081	1.33396	significant
RAB1B	RAB1B, member RAS oncogene family [Source:HGNC Symbol;Acc:HGNC:18370]	61.474	32.2672	0.00204687	-0.927789	2.68891	significant
HNRNPF	heterogeneous nuclear ribonucleoprotein F [Source:HGNC Symbol;Acc:HGNC:5039]	121.977	40.1764	0.0240114	-1.59978	1.61958	significant
RBM47	RNA binding motif protein 47 [Source:HGNC Symbol;Acc:HGNC:30358]	57.6475	4.00089	0.0132273	-3.81575	1.87853	significant
GATB	glutamyl-tRNA amidotransferase subunit B [Source:HGNC Symbol;Acc:HGNC:8849]	20.6924	4.76715	0.0396726	-2.09491	1.40151	significant
POLR3D	RNA polymerase III subunit D [Source:HGNC Symbol;Acc:HGNC:1080]	80.6195	31.6644	0.016299	-1.34551	1.78784	significant
TMUB1	transmembrane and ubiquitin like domain containing 1 [Source:HGNC Symbol;Acc:HGNC:21709]	55.6251	36.5181	0.0246636	-0.60577	1.60794	significant
ATP6AP2	ATPase H+ transporting accessory protein 2 [Source:HGNC Symbol;Acc:HGNC:18305]	74.5132	26.3399	0.0323801	-1.49671	1.48972	significant
SRSF9	serine and arginine rich splicing factor 9 [Source:HGNC Symbol;Acc:HGNC:10791]	290.592	171.185	0.0057502	-0.76309	2.24032	significant
CAPZA2	capping actin protein of muscle Z-line subunit alpha 2 [Source:HGNC Symbol;Acc:HGNC:1490]	81.9263	37.6779	0.026275	-1.11855	1.58046	significant
MADD	MAP kinase activating death domain [Source:HGNC Symbol;Acc:HGNC:6766]	34.2337	13.6986	0.0176145	-1.31511	1.75413	significant
RAB21	RAB21, member RAS oncogene family [Source:HGNC Symbol;Acc:HGNC:18263]	46.5492	20.3872	0.0302506	-1.18713	1.51927	significant
HIBCH	3-hydroxyisobutyryl-CoA hydrolase [Source:HGNC Symbol;Acc:HGNC:4908]	6.46499	9.54477	0.0250332	0.554954	1.60148	significant
HDHD5	haloacid dehalogenase like hydrolase domain containing 5 [Source:HGNC Symbol;Acc:HGNC:1843]	62.2294	13.3054	0.0373442	-2.2171	1.42778	significant
HLA-DMB	major histocompatibility complex, class II, DM beta [Source:HGNC Symbol;Acc:HGNC:4935]	17.8039	6.43798	0.0364729	-1.45336	1.43803	significant
CELF2	CUGBP Elav-like family member 2 [Source:HGNC Symbol;Acc:HGNC:2550]	105.89	84.0992	0.0440188	-0.332045	1.35636	significant
G3BP1	G3BP stress granule assembly factor 1 [Source:HGNC Symbol;Acc:HGNC:30292]	116.216	60.7221	0.031455	-0.935379	1.50231	significant
EMILIN2	elastin microfibril interfacer 2 [Source:HGNC Symbol;Acc:HGNC:19881]	88.6843	12.2832	0.00415167	-2.84192	2.38178	significant
ATP5MC3	ATP synthase membrane subunit c locus 3 [Source:HGNC Symbol;Acc:HGNC:843]	447.174	329.753	0.019647	-0.439335	1.7067	significant
ESRRA	estrogen related receptor alpha [Source:HGNC Symbol;Acc:HGNC:3471]	31.9532	6.49421	0.00512324	-2.2812	2.29046	significant
TNFRSF1A	TNF receptor superfamily member 1A [Source:HGNC Symbol;Acc:HGNC:11916]	162.548	86.4846	0.0364299	-0.909571	1.43854	significant
EIF2AK1	eukaryotic translation initiation factor 2 alpha kinase 1 [Source:HGNC Symbol;Acc:HGNC:24921]	49.7699	21.8179	0.0028269	-1.18606	2.54869	significant
CMIP	c-Maf inducing protein [Source:HGNC Symbol;Acc:HGNC:24319]	58.7646	29.1706	0.0148622	-1.00795	1.82792	significant
ABRACL	ABRA C-terminal like [Source:HGNC Symbol;Acc:HGNC:21230]	175.932	95.3281	0.0115542	-0.883351	1.93726	significant
PLXND1	plexin D1 [Source:HGNC Symbol;Acc:HGNC:9107]	182.756	104.225	0.0260367	-0.809617	1.58441	significant
ALDH3B1	aldehyde dehydrogenase 3 family member B1 [Source:HGNC Symbol;Acc:HGNC:410]	76.8443	4.55269	0.00947026	-4.04768	2.02364	significant
CLSPN	claspin [Source:HGNC Symbol;Acc:HGNC:19715]	38.5283	9.56538	0.0166195	-1.99876	1.77938	significant
SMARCC1	SWI/SNF related, matrix associated, actin dependent regulator of chromatin subfamily c member 1 [Source:HGNC Symbol;Acc:HGNC:11104]	409.178	227.812	0.0194062	-0.844604	1.71206	significant
ZBTB3	zinc finger and BTB domain containing 3 [Source:HGNC Symbol;Acc:HGNC:22918]	44.128	20.3157	0.044262	-1.11528	1.35397	significant
DNTTIP1	deoxynucleotidyltransferase terminal interacting protein 1 [Source:HGNC Symbol;Acc:HGNC:16160]	49.6327	30.6215	0.0209788	-0.694945	1.67822	significant
H2AZ2	H2A.Z variant histone 2 [Source:HGNC Symbol;Acc:HGNC:20664]	346.126	200.904	0.0037245	-0.784491	2.42893	significant
SEL1L3	SEL1L family member 3 [Source:HGNC Symbol;Acc:HGNC:29108]	70.0905	7.01548	0.00245475	-3.30224	2.60999	significant
ROGDI	rogdi atypical leucine zipper [Source:HGNC Symbol;Acc:HGNC:29478]	124.938	40.2943	0.00461072	-1.63015	2.33623	significant
TDRD7	tudor domain containing 7 [Source:HGNC Symbol;Acc:HGNC:30831]	139.874	63.3079	0.0106217	-1.14242	1.9738	significant
RAC1	Rac family small GTPase 1 [Source:HGNC Symbol;Acc:HGNC:9801]	382.856	236.702	0.047437	-0.693495	1.32388	significant
SEC61A1	SEC61 translocon subunit alpha 1 [Source:HGNC Symbol;Acc:HGNC:18276]	127.446	82.5709	0.0342596	-0.625563	1.46522	significant
ARHGEF40	Rho guanine nucleotide exchange factor 40 [Source:HGNC Symbol;Acc:HGNC:25516]	51.7007	10.9038	0.011012	-2.23496	1.95814	significant
NUDT16	nudix hydrolase 16 [Source:HGNC Symbol;Acc:HGNC:26442]	44.8576	21.0415	0.028749	-1.08849	1.54138	significant
DAZAP1	DAZ associated protein 1 [Source:HGNC Symbol;Acc:HGNC:2683]	149.36	60.053	0.0378107	-1.31305	1.42239	significant
REX1BD	required for excision 1-B domain containing [Source:HGNC Symbol;Acc:HGNC:26098]	59.7011	36.9266	0.0348923	-0.69161	1.45727	significant
HLA-DMA	major histocompatibility complex, class II, DM alpha [Source:HGNC Symbol;Acc:HGNC:4934]	23.316	8.25725	0.00105917	-1.4864	2.97503	significant
LAMTOR2	late endosomal/lysosomal adaptor, MAPK and MTOR activator 2 [Source:HGNC Symbol;Acc:HGNC:29796]	853.26	377.838	0.0188325	-1.17501	1.72509	significant
KCNAB2	potassium voltage-gated channel subfamily A regulatory beta subunit 2 [Source:HGNC Symbol;Acc:HGNC:6229]	89.8367	25.1239	0.0431929	-1.83412	1.36459	significant
CD302	CD302 molecule [Source:HGNC Symbol;Acc:HGNC:30843]	70.1657	17.9038	0.00534666	-1.96452	2.27192	significant
KCNN4	potassium calcium-activated channel subfamily N member 4 [Source:HGNC Symbol;Acc:HGNC:6293]	65.5932	16.3966	0.000441457	-1.99358	3.35511	significant
COQ2	coenzyme Q2, polyprenyltransferase [Source:HGNC Symbol;Acc:HGNC:25223]	55.0329	27.5814	0.0349923	-0.993995	1.45603	significant
TPM3	tropomyosin 3 [Source:HGNC Symbol;Acc:HGNC:12012]	176.223	109.52	0.0240384	-0.685709	1.61909	significant
CD47	CD47 molecule [Source:HGNC Symbol;Acc:HGNC:1682]	111.086	173.603	0.0291703	0.643652	1.53506	significant
FBXL12	F-box and leucine rich repeat protein 12 [Source:HGNC Symbol;Acc:HGNC:13611]	20.2537	4.40948	0.043993	-2.17425	1.35662	significant
TYROBP	transmembrane immune signaling adaptor TYROBP [Source:HGNC Symbol;Acc:HGNC:12449]	512.85	170.266	5.14479e-05	-1.59018	4.28863	significant
POLD1	DNA polymerase delta 1, catalytic subunit [Source:HGNC Symbol;Acc:HGNC:9175]	242.569	125.266	0.0413643	-0.952843	1.38337	significant
TNNT1	troponin T1, slow skeletal type [Source:HGNC Symbol;Acc:HGNC:11948]	31.5923	4.38908	0.0264191	-2.81964	1.57808	significant
GMNN	geminin DNA replication inhibitor [Source:HGNC Symbol;Acc:HGNC:17493]	30.2104	16.0596	0.0136356	-0.907421	1.86533	significant
ALAS1	5'-aminolevulinate synthase 1 [Source:HGNC Symbol;Acc:HGNC:396]	26.4203	20.3053	0.0019463	-0.378157	2.71079	significant
VHL	von Hippel-Lindau tumor suppressor [Source:HGNC Symbol;Acc:HGNC:12687]	34.6439	5.91182	0.0149719	-2.53089	1.82472	significant
BLOC1S1	biogenesis of lysosomal organelles complex 1 subunit 1 [Source:HGNC Symbol;Acc:HGNC:4200]	428.246	186.581	0.000726166	-1.1982	3.13896	significant
AKR1B1	aldo-keto reductase family 1 member B [Source:HGNC Symbol;Acc:HGNC:381]	276.652	155.02	0.0482347	-0.835207	1.31664	significant
AK2	adenylate kinase 2 [Source:HGNC Symbol;Acc:HGNC:362]	1004.89	432.65	0.0159115	-1.21558	1.79829	significant
AP2A1	adaptor related protein complex 2 subunit alpha 1 [Source:HGNC Symbol;Acc:HGNC:561]	167.905	93.1468	0.0437472	-0.849374	1.35905	significant
NDUFB9	NADH:ubiquinone oxidoreductase subunit B9 [Source:HGNC Symbol;Acc:HGNC:7704]	290.961	214.331	0.0333279	-0.440808	1.47719	significant
AOAH	acyloxyacyl hydrolase [Source:HGNC Symbol;Acc:HGNC:548]	61.0133	8.47674	0.0167443	-2.83299	1.77613	significant
RARS1	arginyl-tRNA synthetase 1 [Source:HGNC Symbol;Acc:HGNC:9870]	47.9236	24.8325	0.0253248	-0.945718	1.59645	significant
CYTOR	cytoskeleton regulator RNA [Source:HGNC Symbol;Acc:HGNC:28717]	39.5528	109.013	0.0159459	1.46033	1.79735	significant
PDXDC1	pyridoxal dependent decarboxylase domain containing 1 [Source:HGNC Symbol;Acc:HGNC:28995]	17.0874	10.4439	0.0267287	-0.704942	1.57302	significant
PSTPIP1	proline-serine-threonine phosphatase interacting protein 1 [Source:HGNC Symbol;Acc:HGNC:9580]	28.08	4.30211	0.00292695	-2.6784	2.53358	significant
RPL6P27	ribosomal protein L6 pseudogene 27 [Source:HGNC Symbol;Acc:HGNC:36133]	767.887	544.716	0.0098908	-0.495313	2.00477	significant
MCL1	MCL1 apoptosis regulator, BCL2 family member [Source:HGNC Symbol;Acc:HGNC:6943]	148.716	89.7806	0.0206607	-0.727449	1.68486	significant
EFTUD2	elongation factor Tu GTP binding domain containing 2 [Source:HGNC Symbol;Acc:HGNC:30858]	129.457	59.69	0.0293739	-1.11561	1.53204	significant
NASP	nuclear autoantigenic sperm protein [Source:HGNC Symbol;Acc:HGNC:7644]	167.075	81.2423	0.0344756	-1.03928	1.46249	significant
ITM2C	integral membrane protein 2C [Source:HGNC Symbol;Acc:HGNC:6175]	1313.74	440.835	0.00224727	-1.57515	2.64835	significant
TALDO1	transaldolase 1 [Source:HGNC Symbol;Acc:HGNC:11559]	338.229	205.728	0.0105319	-0.716991	1.97749	significant
TMEM170B	transmembrane protein 170B [Source:HGNC Symbol;Acc:HGNC:34244]	74.958	11.9054	0.00237887	-2.64433	2.62363	significant
WASHC2A	WASH complex subunit 2A [Source:HGNC Symbol;Acc:HGNC:23416]	26.4409	7.84845	0.00582984	-1.73947	2.23434	significant
ELF4	E74 like ETS transcription factor 4 [Source:HGNC Symbol;Acc:HGNC:3319]	177.024	78.2996	0.047988	-1.17584	1.31887	significant
UNC93B6	unc-93 homolog B6 (pseudogene) [Source:HGNC Symbol;Acc:HGNC:34053]	451.899	110.51	0.035597	-2.03084	1.44859	significant
SLC43A3	solute carrier family 43 member 3 [Source:HGNC Symbol;Acc:HGNC:17466]	272.659	57.6566	0.00963044	-2.23957	2.01635	significant
RAB7A	RAB7A, member RAS oncogene family [Source:HGNC Symbol;Acc:HGNC:9788]	382.522	203.536	0.0172562	-0.909929	1.76306	significant
SLC20A1	solute carrier family 20 member 1 [Source:HGNC Symbol;Acc:HGNC:10946]	161.923	55.8532	0.0101637	-1.53391	1.99295	significant
CACUL1	CDK2 associated cullin domain 1 [Source:HGNC Symbol;Acc:HGNC:23727]	118.551	56.6703	0.012301	-1.06352	1.91006	significant
SLC16A3	solute carrier family 16 member 3 [Source:HGNC Symbol;Acc:HGNC:10924]	120.8	33.4058	0.0215383	-1.85133	1.66679	significant
FUS	FUS RNA binding protein [Source:HGNC Symbol;Acc:HGNC:4010]	389.72	181.829	0.00742477	-1.09943	2.12932	significant
RNVU1-18	RNA, variant U1 small nuclear 18 [Source:HGNC Symbol;Acc:HGNC:37496]	4.10786	2.55479	0.0151401	-0.664486	1.81987	significant
SMAD2	SMAD family member 2 [Source:HGNC Symbol;Acc:HGNC:6768]	41.982	11.0471	0.0304101	-1.91654	1.51698	significant
ARAP1	ArfGAP with RhoGAP domain, ankyrin repeat and PH domain 1 [Source:HGNC Symbol;Acc:HGNC:16925]	75.3044	27.1674	0.0033128	-1.46747	2.47981	significant
VCP	valosin containing protein [Source:HGNC Symbol;Acc:HGNC:12666]	289.806	171.467	0.00762	-0.756817	2.11805	significant
RILPL2	Rab interacting lysosomal protein like 2 [Source:HGNC Symbol;Acc:HGNC:28787]	90.8578	16.3812	0.00884973	-2.46438	2.05307	significant
CLCN7	chloride voltage-gated channel 7 [Source:HGNC Symbol;Acc:HGNC:2025]	144.811	44.8421	0.00696687	-1.68902	2.15696	significant
KHSRP	KH-type splicing regulatory protein [Source:HGNC Symbol;Acc:HGNC:6316]	293.707	164.596	0.0116063	-0.835066	1.93531	significant
ARPC2	actin related protein 2/3 complex subunit 2 [Source:HGNC Symbol;Acc:HGNC:705]	727.36	308.66	0.0109994	-1.23638	1.95863	significant
PCBD1	pterin-4 alpha-carbinolamine dehydratase 1 [Source:HGNC Symbol;Acc:HGNC:8646]	177.78	69.6388	0.0233713	-1.35087	1.63132	significant
PCCB	propionyl-CoA carboxylase subunit beta [Source:HGNC Symbol;Acc:HGNC:8654]	145.167	71.8661	0.0249836	-1.01332	1.60234	significant
PPM1F	protein phosphatase, Mg2+/Mn2+ dependent 1F [Source:HGNC Symbol;Acc:HGNC:19388]	27.8869	9.85613	0.0392783	-1.49109	1.40585	significant
ST6GAL1	ST6 beta-galactoside alpha-2,6-sialyltransferase 1 [Source:HGNC Symbol;Acc:HGNC:10860]	142.901	55.7709	0.010393	-1.35586	1.98326	significant
BCL2L13	BCL2 like 13 [Source:HGNC Symbol;Acc:HGNC:17164]	39.2068	11.2308	0.0359256	-1.79453	1.4446	significant
MYDGF	myeloid derived growth factor [Source:HGNC Symbol;Acc:HGNC:16948]	1534.36	949.882	0.0405865	-0.691755	1.39162	significant
TMEM147	transmembrane protein 147 [Source:HGNC Symbol;Acc:HGNC:30414]	56.629	28.9355	0.00422701	-0.966271	2.37397	significant
SH3BGRL3	SH3 domain binding glutamate rich protein like 3 [Source:HGNC Symbol;Acc:HGNC:15568]	446.379	202.156	0.00569176	-1.14241	2.24475	significant
MINDY1	MINDY lysine 48 deubiquitinase 1 [Source:HGNC Symbol;Acc:HGNC:25648]	4.81478	9.40681	0.000817554	0.951833	3.08748	significant
PSMD1	proteasome 26S subunit, non-ATPase 1 [Source:HGNC Symbol;Acc:HGNC:9554]	57.7065	21.7514	0.00269507	-1.40351	2.56943	significant
AC023983.1	novel transcript, antisense to OSBPL1A	21.0914	3.22919	0.00870271	-2.67023	2.06035	significant
NUP210	nucleoporin 210 [Source:HGNC Symbol;Acc:HGNC:30052]	131.247	46.3595	0.0207453	-1.49934	1.68308	significant
NME1	NME/NM23 nucleoside diphosphate kinase 1 [Source:HGNC Symbol;Acc:HGNC:7849]	216.103	76.9759	0.00348891	-1.48804	2.45731	significant
COX7B	cytochrome c oxidase subunit 7B [Source:HGNC Symbol;Acc:HGNC:2291]	213.265	90.0311	0.0189499	-1.24323	1.72239	significant
ENSG00000290387		64.5556	41.245	0.0171109	-0.645063	1.76673	significant
ATP6V1D	ATPase H+ transporting V1 subunit D [Source:HGNC Symbol;Acc:HGNC:13527]	34.636	13.2491	0.00518704	-1.37969	2.28508	significant
PGRMC2	progesterone receptor membrane component 2 [Source:HGNC Symbol;Acc:HGNC:16089]	48.0463	25.1699	0.0107784	-0.930008	1.96745	significant
IGFLR1	IGF like family receptor 1 [Source:HGNC Symbol;Acc:HGNC:23620]	42.0407	11.0518	0.0338314	-1.91794	1.47068	significant
TPST2	tyrosylprotein sulfotransferase 2 [Source:HGNC Symbol;Acc:HGNC:12021]	32.432	15.3642	0.0335378	-1.07293	1.47447	significant
MEST	mesoderm specific transcript [Source:HGNC Symbol;Acc:HGNC:7028]	5.7373	16.2075	0.0146671	1.48216	1.83366	significant
PEX6	peroxisomal biogenesis factor 6 [Source:HGNC Symbol;Acc:HGNC:8859]	61.4019	27.4384	0.0478614	-1.15919	1.32001	significant
REPIN1	replication initiator 1 [Source:HGNC Symbol;Acc:HGNC:17922]	122.846	39.3592	0.0121278	-1.63959	1.91622	significant
YLPM1	YLP motif containing 1 [Source:HGNC Symbol;Acc:HGNC:17798]	23.7168	2.58553	0.0219284	-3.1487	1.65899	significant
RBPJ	recombination signal binding protein for immunoglobulin kappa J region [Source:HGNC Symbol;Acc:HGNC:5724]	75.2696	16.7287	0.0213268	-2.16306	1.67107	significant
MLC1	modulator of VRAC current 1 [Source:HGNC Symbol;Acc:HGNC:17082]	111.444	175.759	0.0367977	0.6568	1.43418	significant
GADD45GIP1	GADD45G interacting protein 1 [Source:HGNC Symbol;Acc:HGNC:29996]	104.123	55.5363	0.00927718	-0.905578	2.03258	significant
ENSG00000288825		25.9988	8.52808	0.00886727	-1.59687	2.05221	significant
TTC7A	tetratricopeptide repeat domain 7A [Source:HGNC Symbol;Acc:HGNC:19750]	55.1687	15.8656	0.0142267	-1.7915	1.84689	significant
HSP90B1	heat shock protein 90 beta family member 1 [Source:HGNC Symbol;Acc:HGNC:12028]	357.033	170.074	0.0466232	-1.06945	1.3314	significant
MARCHF9	membrane associated ring-CH-type finger 9 [Source:HGNC Symbol;Acc:HGNC:25139]	37.842	5.75869	0.00507143	-2.69515	2.29487	significant
TPM4	tropomyosin 4 [Source:HGNC Symbol;Acc:HGNC:12013]	164.608	81.3135	0.00278156	-1.01657	2.55571	significant
CHID1	chitinase domain containing 1 [Source:HGNC Symbol;Acc:HGNC:28474]	165.543	67.9166	0.0456756	-1.28412	1.34032	significant
ATP6V1F	ATPase H+ transporting V1 subunit F [Source:HGNC Symbol;Acc:HGNC:16832]	566.788	253.394	0.00958214	-1.16111	2.01854	significant
IRF5	interferon regulatory factor 5 [Source:HGNC Symbol;Acc:HGNC:6120]	59.6534	10.3978	0.0044445	-2.50893	2.35218	significant
M6PR	mannose-6-phosphate receptor, cation dependent [Source:HGNC Symbol;Acc:HGNC:6752]	107.749	65.1265	0.0395053	-0.72548	1.40334	significant
DIAPH2	diaphanous related formin 2 [Source:HGNC Symbol;Acc:HGNC:2877]	22.2597	2.12049	0.00979501	-3.33195	2.00899	significant
LTBR	lymphotoxin beta receptor [Source:HGNC Symbol;Acc:HGNC:6718]	89.7294	7.17908	0.00292093	-3.62536	2.53448	significant
CNPY2	canopy FGF signaling regulator 2 [Source:HGNC Symbol;Acc:HGNC:13529]	81.1837	38.7815	0.00152329	-1.06388	2.81722	significant
ATP5MF	ATP synthase membrane subunit f [Source:HGNC Symbol;Acc:HGNC:848]	490.466	323.911	0.00227051	-0.598406	2.64388	significant
ENSG00000292333		131.272	46.6551	0.0403626	-1.49046	1.39402	significant
TOR4A	torsin family 4 member A [Source:HGNC Symbol;Acc:HGNC:25981]	132.953	67.4158	0.0382651	-0.9787	1.4172	significant
PFN1	profilin 1 [Source:HGNC Symbol;Acc:HGNC:8881]	1916.62	1228.71	0.0348992	-0.641375	1.45718	significant
AP5B1	adaptor related protein complex 5 subunit beta 1 [Source:HGNC Symbol;Acc:HGNC:25104]	133.206	38.3787	0.0224665	-1.79261	1.64846	significant
ATP6V0D1	ATPase H+ transporting V0 subunit d1 [Source:HGNC Symbol;Acc:HGNC:13724]	376.856	223.85	0.0498424	-0.751218	1.3024	significant
ENSG00000288859		25.6094	8.16015	0.0174267	-1.63806	1.75879	significant
VDAC3	voltage dependent anion channel 3 [Source:HGNC Symbol;Acc:HGNC:12674]	132.98	70.6354	0.0243806	-0.911793	1.61296	significant
STMP1	short transmembrane mitochondrial protein 1 [Source:HGNC Symbol;Acc:HGNC:41909]	317.486	190.337	0.015498	-0.737837	1.80972	significant
DPP9	dipeptidyl peptidase 9 [Source:HGNC Symbol;Acc:HGNC:18648]	77.754	23.4173	0.00155495	-1.72705	2.80828	significant
GLB1	galactosidase beta 1 [Source:HGNC Symbol;Acc:HGNC:4298]	104.166	19.4425	0.0109113	-2.41559	1.96212	significant
GNPTG	N-acetylglucosamine-1-phosphate transferase subunit gamma [Source:HGNC Symbol;Acc:HGNC:23026]	25.1308	7.02561	0.000840168	-1.8241	3.07563	significant
TMEM208	transmembrane protein 208 [Source:HGNC Symbol;Acc:HGNC:25015]	65.9954	31.5156	0.0123061	-1.06391	1.90988	significant
DLD	dihydrolipoamide dehydrogenase [Source:HGNC Symbol;Acc:HGNC:2898]	205.692	102.156	0.00156278	-1.00901	2.8061	significant
PPP1R14B	protein phosphatase 1 regulatory inhibitor subunit 14B [Source:HGNC Symbol;Acc:HGNC:9057]	335.017	112.124	0.023383	-1.57828	1.6311	significant
POLR1G	RNA polymerase I subunit G [Source:HGNC Symbol;Acc:HGNC:24219]	18.2028	3.08619	0.0318843	-2.52216	1.49642	significant
TMEM33	transmembrane protein 33 [Source:HGNC Symbol;Acc:HGNC:25541]	47.4019	23.0747	0.0418569	-1.03544	1.37823	significant
UBE2V2	ubiquitin conjugating enzyme E2 V2 [Source:HGNC Symbol;Acc:HGNC:12495]	112.364	61.3562	0.0339003	-0.871836	1.4698	significant
SCARB1	scavenger receptor class B member 1 [Source:HGNC Symbol;Acc:HGNC:1664]	271.092	106.254	0.0213571	-1.35044	1.67046	significant
GFM1	G elongation factor mitochondrial 1 [Source:HGNC Symbol;Acc:HGNC:13780]	25.5393	7.62351	0.00707118	-1.73103	2.15051	significant
HLA-A	major histocompatibility complex, class I, A [Source:HGNC Symbol;Acc:HGNC:4931]	77.9471	33.3042	0.00665095	-1.22432	2.17712	significant
LRMDA	leucine rich melanocyte differentiation associated [Source:HGNC Symbol;Acc:HGNC:23405]	96.8555	25.2158	0.0279435	-1.93728	1.55372	significant
SYNGR2	synaptogyrin 2 [Source:HGNC Symbol;Acc:HGNC:11499]	802.946	431.479	0.0225228	-0.895857	1.64738	significant
TST	thiosulfate sulfurtransferase [Source:HGNC Symbol;Acc:HGNC:12388]	63.8026	31.7918	0.0208751	-1.00269	1.68037	significant
LRPAP1	LDL receptor related protein associated protein 1 [Source:HGNC Symbol;Acc:HGNC:6701]	91.6672	35.2917	0.0144562	-1.37457	1.83994	significant
CD74	CD74 molecule [Source:HGNC Symbol;Acc:HGNC:1697]	3374.02	1540.19	0.00519533	-1.13131	2.28439	significant
MAPKAPK2	MAPK activated protein kinase 2 [Source:HGNC Symbol;Acc:HGNC:6887]	351.746	129.406	0.0310975	-1.44193	1.50727	significant
POLE3	DNA polymerase epsilon 3, accessory subunit [Source:HGNC Symbol;Acc:HGNC:13546]	82.0887	36.1146	0.035635	-1.18237	1.44812	significant
QDPR	quinoid dihydropteridine reductase [Source:HGNC Symbol;Acc:HGNC:9752]	63.8232	20.7092	0.0210729	-1.61912	1.67628	significant
EMD	emerin [Source:HGNC Symbol;Acc:HGNC:3331]	500.927	650.362	0.0306737	0.376576	1.51323	significant
ALDH16A1	aldehyde dehydrogenase 16 family member A1 [Source:HGNC Symbol;Acc:HGNC:28114]	94.6228	27.9288	0.00775833	-1.7568	2.11023	significant
SNRK	SNF related kinase [Source:HGNC Symbol;Acc:HGNC:30598]	42.3843	8.22127	0.0248705	-2.35205	1.60432	significant
FZD2	frizzled class receptor 2 [Source:HGNC Symbol;Acc:HGNC:4040]	54.9953	5.79955	0.0436628	-3.22325	1.35989	significant
HSPA5	heat shock protein family A (Hsp70) member 5 [Source:HGNC Symbol;Acc:HGNC:5238]	727.201	479.955	0.0247052	-0.599353	1.60721	significant
ZYX	zyxin [Source:HGNC Symbol;Acc:HGNC:13200]	142.005	42.6911	0.001968	-1.73157	2.70597	significant
SORD	sorbitol dehydrogenase [Source:HGNC Symbol;Acc:HGNC:11184]	65.0073	39.5434	0.00750322	-0.715738	2.12475	significant
VPS41	VPS41 subunit of HOPS complex [Source:HGNC Symbol;Acc:HGNC:12713]	42.3584	21.7005	0.0221928	-0.961689	1.65379	significant
BRI3	brain protein I3 [Source:HGNC Symbol;Acc:HGNC:1109]	181.351	59.4445	0.0180409	-1.60754	1.74374	significant
TAGLN2	transgelin 2 [Source:HGNC Symbol;Acc:HGNC:11554]	1786.77	1435.3	0.0407498	-0.315979	1.38987	significant
PHF19	PHD finger protein 19 [Source:HGNC Symbol;Acc:HGNC:24566]	81.5879	44.0444	0.0349698	-0.887892	1.45631	significant
CTNNBIP1	catenin beta interacting protein 1 [Source:HGNC Symbol;Acc:HGNC:16913]	43.9544	28.7924	0.0317769	-0.608594	1.49789	significant
MXD1	MAX dimerization protein 1 [Source:HGNC Symbol;Acc:HGNC:6761]	23.4694	15.6097	0.00570954	-0.585257	2.2434	significant
TK1	thymidine kinase 1 [Source:HGNC Symbol;Acc:HGNC:11830]	108.245	61.2282	0.0174958	-0.821013	1.75707	significant
ARMC5	armadillo repeat containing 5 [Source:HGNC Symbol;Acc:HGNC:25781]	195.568	71.5345	0.0303297	-1.44968	1.51813	significant
SPNS3	sphingolipid transporter 3 (putative) [Source:HGNC Symbol;Acc:HGNC:28433]	67.7298	34.3978	0.0313353	-0.975414	1.50397	significant
P3H1	prolyl 3-hydroxylase 1 [Source:HGNC Symbol;Acc:HGNC:19316]	13.3291	4.78252	0.0270126	-1.45967	1.56843	significant
DDOST	dolichyl-diphosphooligosaccharide--protein glycosyltransferase non-catalytic subunit [Source:HGNC Symbol;Acc:HGNC:2728]	77.529	31.3165	0.00323783	-1.30507	2.48975	significant
EIF4G1	eukaryotic translation initiation factor 4 gamma 1 [Source:HGNC Symbol;Acc:HGNC:3296]	377.022	94.1238	0.0127059	-2.00087	1.89599	significant
IMP3	IMP U3 small nucleolar ribonucleoprotein 3 [Source:HGNC Symbol;Acc:HGNC:14497]	85.4972	51.8518	0.0134585	-0.720391	1.871	significant
S100A12	S100 calcium binding protein A12 [Source:HGNC Symbol;Acc:HGNC:10489]	949.782	46.4055	0.0214699	-4.35228	1.66817	significant
MPDU1	mannose-P-dolichol utilization defect 1 [Source:HGNC Symbol;Acc:HGNC:7207]	200.992	94.8747	0.000558862	-1.08224	3.2527	significant
MYO1F	myosin IF [Source:HGNC Symbol;Acc:HGNC:7600]	659.834	206.427	0.029044	-1.67599	1.53694	significant
RFLNB	refilin B [Source:HGNC Symbol;Acc:HGNC:28705]	178.949	32.7986	0.00321013	-2.44425	2.49348	significant
DUT	deoxyuridine triphosphatase [Source:HGNC Symbol;Acc:HGNC:3078]	140.421	99.4319	0.000565643	-0.497553	3.24746	significant
MOSPD3	motile sperm domain containing 3 [Source:HGNC Symbol;Acc:HGNC:25078]	205.545	75.959	0.0330785	-1.43496	1.48045	significant
CNIH4	cornichon family AMPA receptor auxiliary protein 4 [Source:HGNC Symbol;Acc:HGNC:25013]	52.6968	24.7965	0.00717157	-1.08451	2.14439	significant
P2RY8	P2Y receptor family member 8 [Source:HGNC Symbol;Acc:HGNC:15524]	137.821	51.627	0.00803272	-1.41485	2.09514	significant
BATF	basic leucine zipper ATF-like transcription factor [Source:HGNC Symbol;Acc:HGNC:958]	43.8652	17.4747	0.0205582	-1.32286	1.68701	significant
ITGB2	integrin subunit beta 2 [Source:HGNC Symbol;Acc:HGNC:6155]	452.024	53.8808	0.00950299	-3.0662	2.02214	significant
ARPC4	actin related protein 2/3 complex subunit 4 [Source:HGNC Symbol;Acc:HGNC:707]	390.66	245.555	0.0335506	-0.669647	1.4743	significant
NXPE3	neurexophilin and PC-esterase domain family member 3 [Source:HGNC Symbol;Acc:HGNC:28238]	35.6719	6.88241	0.000969243	-2.35703	3.01357	significant
CDK4	cyclin dependent kinase 4 [Source:HGNC Symbol;Acc:HGNC:1773]	521.936	325.5	0.00371145	-0.68105	2.43046	significant
DPP7	dipeptidyl peptidase 7 [Source:HGNC Symbol;Acc:HGNC:14892]	152.929	102.82	0.0329852	-0.572275	1.48168	significant
DUSP3	dual specificity phosphatase 3 [Source:HGNC Symbol;Acc:HGNC:3069]	58.7409	9.75434	0.04908	-2.57799	1.3091	significant
ARRB2	arrestin beta 2 [Source:HGNC Symbol;Acc:HGNC:712]	227.493	99.1205	0.023804	-1.19774	1.62335	significant
ACO2	aconitase 2 [Source:HGNC Symbol;Acc:HGNC:118]	343.343	184.456	0.043736	-0.896012	1.35916	significant
TECR	trans-2,3-enoyl-CoA reductase [Source:HGNC Symbol;Acc:HGNC:4551]	217.686	124.428	0.0496695	-0.80644	1.30391	significant
ERF	ETS2 repressor factor [Source:HGNC Symbol;Acc:HGNC:3444]	98.0291	44.5249	0.0319755	-1.13683	1.49518	significant
NAGA	alpha-N-acetylgalactosaminidase [Source:HGNC Symbol;Acc:HGNC:7631]	172.648	53.4256	0.014387	-1.69037	1.84203	significant
CTSZ	cathepsin Z [Source:HGNC Symbol;Acc:HGNC:2547]	183.712	58.1167	0.0127383	-1.65872	1.89489	significant
POLR1A	RNA polymerase I subunit A [Source:HGNC Symbol;Acc:HGNC:17264]	21.6549	4.12852	0.0136555	-2.36311	1.86469	significant
TOR3A	torsin family 3 member A [Source:HGNC Symbol;Acc:HGNC:11997]	176.963	44.2075	0.020964	-1.99864	1.67853	significant
FDFT1	farnesyl-diphosphate farnesyltransferase 1 [Source:HGNC Symbol;Acc:HGNC:3629]	110.753	37.3154	0.00797453	-1.56694	2.09829	significant
ARL8B	ADP ribosylation factor like GTPase 8B [Source:HGNC Symbol;Acc:HGNC:25564]	132.411	48.6382	0.0106741	-1.44299	1.97167	significant
XKR8	XK related 8 [Source:HGNC Symbol;Acc:HGNC:25508]	10.9718	2.13062	0.01963	-2.31137	1.70708	significant
CPT1A	carnitine palmitoyltransferase 1A [Source:HGNC Symbol;Acc:HGNC:2328]	57.8595	7.41394	0.00322862	-2.9474	2.49098	significant
SUSD3	sushi domain containing 3 [Source:HGNC Symbol;Acc:HGNC:28391]	18.6243	6.84154	0.0197369	-1.43158	1.70472	significant
COMMD9	COMM domain containing 9 [Source:HGNC Symbol;Acc:HGNC:25014]	118.474	48.7911	0.013635	-1.27814	1.86535	significant
LAMTOR1	late endosomal/lysosomal adaptor, MAPK and MTOR activator 1 [Source:HGNC Symbol;Acc:HGNC:26068]	246.874	144.592	0.0181503	-0.771377	1.74111	significant
FTH1	ferritin heavy chain 1 [Source:HGNC Symbol;Acc:HGNC:3976]	1078.03	661.376	0.0339416	-0.704767	1.46927	significant
FAM234A	family with sequence similarity 234 member A [Source:HGNC Symbol;Acc:HGNC:14163]	46.9066	17.1988	0.00894803	-1.44219	2.04827	significant
OAZ1	ornithine decarboxylase antizyme 1 [Source:HGNC Symbol;Acc:HGNC:8095]	3194.03	2148.78	0.0195847	-0.571839	1.70808	significant
AZIN1	antizyme inhibitor 1 [Source:HGNC Symbol;Acc:HGNC:16432]	47.1863	5.21192	0.0233484	-3.15412	1.63174	significant
ICAM3	intercellular adhesion molecule 3 [Source:HGNC Symbol;Acc:HGNC:5346]	82.9918	139.67	0.0394023	0.750273	1.40448	significant
FOSL2	FOS like 2, AP-1 transcription factor subunit [Source:HGNC Symbol;Acc:HGNC:3798]	256.663	16.187	0.00324644	-3.97864	2.48859	significant
TIMM13	translocase of inner mitochondrial membrane 13 [Source:HGNC Symbol;Acc:HGNC:11816]	288.076	104.855	0.0173185	-1.45719	1.76149	significant
ZNF561-AS1	ZNF561 antisense RNA 1 (head to head) [Source:HGNC Symbol;Acc:HGNC:27613]	80.5432	35.9307	0.0298166	-1.16233	1.52554	significant
EBP	EBP cholestenol delta-isomerase [Source:HGNC Symbol;Acc:HGNC:3133]	123.103	62.5619	0.00989129	-0.975378	2.00475	significant
PTBP1	polypyrimidine tract binding protein 1 [Source:HGNC Symbol;Acc:HGNC:9583]	352.575	164.604	0.0039721	-1.09846	2.40098	significant
ABHD12	abhydrolase domain containing 12, lysophospholipase [Source:HGNC Symbol;Acc:HGNC:15868]	144.235	31.4189	0.0360997	-2.19513	1.4425	significant
MRPL27	mitochondrial ribosomal protein L27 [Source:HGNC Symbol;Acc:HGNC:14483]	201.045	76.1531	0.0182273	-1.39937	1.73928	significant
GLUL	glutamate-ammonia ligase [Source:HGNC Symbol;Acc:HGNC:4341]	241.743	94.3896	0.0193821	-1.35585	1.7126	significant
S100A4	S100 calcium binding protein A4 [Source:HGNC Symbol;Acc:HGNC:10494]	2352.05	905.71	0.00176839	-1.3767	2.75242	significant
SREK1	splicing regulatory glutamic acid and lysine rich protein 1 [Source:HGNC Symbol;Acc:HGNC:17882]	17.6523	7.31181	0.0399896	-1.26011	1.39805	significant
SIK3	SIK family kinase 3 [Source:HGNC Symbol;Acc:HGNC:29165]	13.522	2.66726	0.00788884	-2.29941	2.10299	significant
IDH2	isocitrate dehydrogenase (NADP(+)) 2 [Source:HGNC Symbol;Acc:HGNC:5383]	222.136	93.72	0.0123953	-1.24412	1.90674	significant
SPI1	Spi-1 proto-oncogene [Source:HGNC Symbol;Acc:HGNC:11241]	1069.44	374.289	0.0268633	-1.51438	1.57084	significant
SYTL4	synaptotagmin like 4 [Source:HGNC Symbol;Acc:HGNC:15588]	3.34985	18.3894	0.0175958	2.4221	1.75459	significant
ARHGAP1	Rho GTPase activating protein 1 [Source:HGNC Symbol;Acc:HGNC:673]	329.139	78.5696	0.00827854	-2.06526	2.08205	significant
RAB2A	RAB2A, member RAS oncogene family [Source:HGNC Symbol;Acc:HGNC:9763]	249.081	137.376	0.0368494	-0.858013	1.43357	significant
RAB9A	RAB9A, member RAS oncogene family [Source:HGNC Symbol;Acc:HGNC:9792]	34.8514	15.2011	0.0340623	-1.19171	1.46773	significant
BSG	basigin (Ok blood group) [Source:HGNC Symbol;Acc:HGNC:1116]	194.459	102.55	0.0311606	-0.922472	1.50639	significant
MTHFD2L	methylenetetrahydrofolate dehydrogenase (NADP+ dependent) 2 like [Source:HGNC Symbol;Acc:HGNC:31865]	18.3863	3.25992	0.0154403	-2.45996	1.81135	significant
TSPO	translocator protein [Source:HGNC Symbol;Acc:HGNC:1158]	962.583	292.559	0.0017447	-1.71784	2.75828	significant
ARRDC1	arrestin domain containing 1 [Source:HGNC Symbol;Acc:HGNC:28633]	151.53	50.7792	0.0143923	-1.57541	1.84187	significant
ZFPM1	zinc finger protein, FOG family member 1 [Source:HGNC Symbol;Acc:HGNC:19762]	19.1874	5.44678	0.0384225	-1.79794	1.41541	significant
P2RX1	purinergic receptor P2X 1 [Source:HGNC Symbol;Acc:HGNC:8533]	96.2935	37.7804	0.00158933	-1.34749	2.79879	significant
CTSD	cathepsin D [Source:HGNC Symbol;Acc:HGNC:2529]	342.256	128.74	0.0143202	-1.40992	1.84405	significant
GSTZ1	glutathione S-transferase zeta 1 [Source:HGNC Symbol;Acc:HGNC:4643]	123.735	48.6588	0.00938776	-1.34468	2.02744	significant
AL079342.1	small EDRK-rich factor 2 (SERF2) pseudogene	63.4436	33.9172	0.0374369	-0.901482	1.4267	significant
RPS6KA4	ribosomal protein S6 kinase A4 [Source:HGNC Symbol;Acc:HGNC:10433]	96.1995	34.4841	0.0283674	-1.47742	1.54718	significant
CORO1B	coronin 1B [Source:HGNC Symbol;Acc:HGNC:2253]	124.517	44.1462	0.0138945	-1.49388	1.85716	significant
ACAT2	acetyl-CoA acetyltransferase 2 [Source:HGNC Symbol;Acc:HGNC:94]	122.495	43.0074	0.00267752	-1.5079	2.57227	significant
MBD3	methyl-CpG binding domain protein 3 [Source:HGNC Symbol;Acc:HGNC:6918]	222.433	63.6397	0.0193888	-1.80376	1.71245	significant
TGFBI	transforming growth factor beta induced [Source:HGNC Symbol;Acc:HGNC:11771]	177.738	7.00535	0.0150835	-4.64552	1.8215	significant
C20orf27	chromosome 20 open reading frame 27 [Source:HGNC Symbol;Acc:HGNC:15873]	258.656	71.1494	0.043124	-1.86064	1.36528	significant
GANAB	glucosidase II alpha subunit [Source:HGNC Symbol;Acc:HGNC:4138]	240.474	111.946	0.00204607	-1.10239	2.68908	significant
PANX1	pannexin 1 [Source:HGNC Symbol;Acc:HGNC:8599]	10.592	2.86649	0.0113385	-1.8497	1.94544	significant
CD4	CD4 molecule [Source:HGNC Symbol;Acc:HGNC:1678]	226.271	40.723	0.0195975	-2.47123	1.7078	significant
EHD1	EH domain containing 1 [Source:HGNC Symbol;Acc:HGNC:3242]	373.834	233.723	0.0379978	-0.677365	1.42024	significant
ARHGAP18	Rho GTPase activating protein 18 [Source:HGNC Symbol;Acc:HGNC:21035]	54.0879	47.9079	0.0169506	-0.174701	1.77081	significant
ACTB	actin beta [Source:HGNC Symbol;Acc:HGNC:132]	2861.52	1426.49	0.0154627	-1.00426	1.81071	significant
GLIPR2	GLI pathogenesis related 2 [Source:HGNC Symbol;Acc:HGNC:18007]	42.3407	23.6526	0.00316429	-0.837365	2.49972	significant
MXD4	MAX dimerization protein 4 [Source:HGNC Symbol;Acc:HGNC:13906]	47.408	8.76804	0.034522	-2.42148	1.4619	significant
TPP1	tripeptidyl peptidase 1 [Source:HGNC Symbol;Acc:HGNC:2073]	345.465	102.156	0.00400942	-1.75677	2.39692	significant
ATOX1	antioxidant 1 copper chaperone [Source:HGNC Symbol;Acc:HGNC:798]	249.965	117.648	0.0242757	-1.0866	1.61483	significant
RNASE6	ribonuclease A family member k6 [Source:HGNC Symbol;Acc:HGNC:10048]	215.559	43.4465	0.00935853	-2.30812	2.02879	significant
GSTO1	glutathione S-transferase omega 1 [Source:HGNC Symbol;Acc:HGNC:13312]	394.067	212.414	0.0111057	-0.891246	1.95445	significant
PIGV	phosphatidylinositol glycan anchor biosynthesis class V [Source:HGNC Symbol;Acc:HGNC:26031]	13.8286	4.49645	0.0423124	-1.59945	1.37353	significant
ALDH2	aldehyde dehydrogenase 2 family member [Source:HGNC Symbol;Acc:HGNC:404]	271.401	28.6034	0.000471668	-3.24167	3.32636	significant
DGKZ	diacylglycerol kinase zeta [Source:HGNC Symbol;Acc:HGNC:2857]	154.052	53.369	0.0117745	-1.52758	1.92906	significant
PKM	pyruvate kinase M1/2 [Source:HGNC Symbol;Acc:HGNC:9021]	502.095	256.461	0.00344756	-0.968944	2.46249	significant
RNU1-28P	RNA, U1 small nuclear 28, pseudogene [Source:HGNC Symbol;Acc:HGNC:37498]	5.74692	2.04889	0.028603	-1.44408	1.54359	significant
STAB1	stabilin 1 [Source:HGNC Symbol;Acc:HGNC:18628]	185.376	4.79265	0.00369598	-5.24447	2.43227	significant
HNRNPA2B1	heterogeneous nuclear ribonucleoprotein A2/B1 [Source:HGNC Symbol;Acc:HGNC:5033]	459.968	182.136	0.00459313	-1.33604	2.33789	significant
EMC3	ER membrane protein complex subunit 3 [Source:HGNC Symbol;Acc:HGNC:23999]	50.3714	18.9922	0.0097322	-1.40248	2.01179	significant
DPM3	dolichyl-phosphate mannosyltransferase subunit 3, regulatory [Source:HGNC Symbol;Acc:HGNC:3007]	38.1183	8.40534	0.0335965	-2.16782	1.47371	significant
AP2S1	adaptor related protein complex 2 subunit sigma 1 [Source:HGNC Symbol;Acc:HGNC:565]	122.951	41.4033	0.0373903	-1.56795	1.42724	significant
RAB27A	RAB27A, member RAS oncogene family [Source:HGNC Symbol;Acc:HGNC:9766]	38.345	9.335	0.0188425	-2.0267	1.72486	significant
MACROH2A1	macroH2A.1 histone [Source:HGNC Symbol;Acc:HGNC:4740]	297.225	92.1617	0.0453108	-1.68824	1.3438	significant
PRCP	prolylcarboxypeptidase [Source:HGNC Symbol;Acc:HGNC:9344]	48.6305	15.3033	0.0144175	-1.66159	1.84111	significant
TKT	transketolase [Source:HGNC Symbol;Acc:HGNC:11834]	690.855	291.119	0.00304789	-1.24649	2.516	significant
TESC	tescalcin [Source:HGNC Symbol;Acc:HGNC:26065]	168.315	80.4557	0.015977	-1.06396	1.79651	significant
P4HB	prolyl 4-hydroxylase subunit beta [Source:HGNC Symbol;Acc:HGNC:8548]	1833.02	751.876	0.0131668	-1.28554	1.88052	significant
SNHG3	small nucleolar RNA host gene 3 [Source:HGNC Symbol;Acc:HGNC:10118]	40.2374	26.4879	0.0425877	-0.601347	1.37072	significant
ATP2B4	ATPase plasma membrane Ca2+ transporting 4 [Source:HGNC Symbol;Acc:HGNC:817]	26.6773	6.33075	0.0275965	-2.05795	1.55915	significant
FUT4	fucosyltransferase 4 [Source:HGNC Symbol;Acc:HGNC:4015]	45.2374	5.04811	0.00417103	-3.13859	2.37976	significant
REEP5	receptor accessory protein 5 [Source:HGNC Symbol;Acc:HGNC:30077]	64.714	17.2912	0.0300007	-1.89795	1.52287	significant
UQCR10	ubiquinol-cytochrome c reductase, complex III subunit X [Source:HGNC Symbol;Acc:HGNC:30863]	240.65	86.6749	0.0243046	-1.47219	1.61431	significant
RASGRP2	RAS guanyl releasing protein 2 [Source:HGNC Symbol;Acc:HGNC:9879]	142.032	94.5889	0.0256159	-0.585965	1.59149	significant
STAT3	signal transducer and activator of transcription 3 [Source:HGNC Symbol;Acc:HGNC:11364]	22.1687	9.01827	0.0366542	-1.28818	1.43588	significant
ISOC2	isochorismatase domain containing 2 [Source:HGNC Symbol;Acc:HGNC:26278]	375.523	146.348	0.0334942	-1.35889	1.47503	significant
ANXA5	annexin A5 [Source:HGNC Symbol;Acc:HGNC:543]	87.8426	3.70959	0.0462705	-4.52885	1.3347	significant
ST3GAL6	ST3 beta-galactoside alpha-2,3-sialyltransferase 6 [Source:HGNC Symbol;Acc:HGNC:18080]	19.4349	5.31915	0.0131097	-1.84992	1.88241	significant
ERLIN1	ER lipid raft associated 1 [Source:HGNC Symbol;Acc:HGNC:16947]	41.0596	5.18608	0.0010459	-2.96096	2.98051	significant
SIGLEC10	sialic acid binding Ig like lectin 10 [Source:HGNC Symbol;Acc:HGNC:15620]	23.857	3.82206	0.00814485	-2.61076	2.08912	significant
C2CD2L	C2CD2 like [Source:HGNC Symbol;Acc:HGNC:29000]	13.1023	4.16939	0.0141981	-1.62869	1.84777	significant
FAH	fumarylacetoacetate hydrolase [Source:HGNC Symbol;Acc:HGNC:3579]	99.8459	45.945	0.00819176	-1.1181	2.08662	significant
RHOF	ras homolog family member F, filopodia associated [Source:HGNC Symbol;Acc:HGNC:15703]	27.2294	15.7885	0.00448433	-0.782464	2.3483	significant
PLEKHB2	pleckstrin homology domain containing B2 [Source:HGNC Symbol;Acc:HGNC:19236]	42.7322	3.32629	0.0279491	-3.64398	1.55363	significant
NDUFS5	NADH:ubiquinone oxidoreductase subunit S5 [Source:HGNC Symbol;Acc:HGNC:7712]	362.413	165.796	0.0252005	-1.12775	1.59859	significant
HAGHL	hydroxyacylglutathione hydrolase like [Source:HGNC Symbol;Acc:HGNC:14177]	46.4966	3.50512	0.00946716	-3.6921	2.02378	significant
NAGLU	N-acetyl-alpha-glucosaminidase [Source:HGNC Symbol;Acc:HGNC:7632]	65.754	27.52	0.049182	-1.25356	1.30819	significant
FTH1P20	ferritin heavy chain 1 pseudogene 20 [Source:HGNC Symbol;Acc:HGNC:37639]	19.4238	8.9774	0.0207642	-1.10488	1.68268	significant
PLD3	phospholipase D family member 3 [Source:HGNC Symbol;Acc:HGNC:17158]	475.843	162.704	0.0180041	-1.54766	1.74463	significant
C19orf38	chromosome 19 open reading frame 38 [Source:HGNC Symbol;Acc:HGNC:34073]	129.106	37.0596	0.0209217	-1.79787	1.6794	significant
HMGCR	3-hydroxy-3-methylglutaryl-CoA reductase [Source:HGNC Symbol;Acc:HGNC:5006]	264.964	75.6933	0.00110622	-1.8062	2.95616	significant
VAMP8	vesicle associated membrane protein 8 [Source:HGNC Symbol;Acc:HGNC:12647]	852.447	307.505	0.00861407	-1.4707	2.06479	significant
DOK2	docking protein 2 [Source:HGNC Symbol;Acc:HGNC:2991]	57.7076	25.9822	0.0446162	-1.14819	1.35051	significant
IMPA2	inositol monophosphatase 2 [Source:HGNC Symbol;Acc:HGNC:6051]	85.0545	14.5578	0.0024657	-2.53841	2.60806	significant
HDGF	heparin binding growth factor [Source:HGNC Symbol;Acc:HGNC:4856]	302.401	128.751	0.0252545	-1.23123	1.59766	significant
TACC3	transforming acidic coiled-coil containing protein 3 [Source:HGNC Symbol;Acc:HGNC:11524]	41.6232	4.37372	0.0244019	-3.2213	1.61258	significant
GLA	galactosidase alpha [Source:HGNC Symbol;Acc:HGNC:4296]	37.0251	10.8885	0.0128844	-1.7564	1.88993	significant
GSN	gelsolin [Source:HGNC Symbol;Acc:HGNC:4620]	181.393	95.0695	0.00142305	-0.931341	2.84678	significant
ATP6V1B2	ATPase H+ transporting V1 subunit B2 [Source:HGNC Symbol;Acc:HGNC:854]	588.386	255.25	0.00599265	-1.20453	2.22238	significant
PTGFRN	prostaglandin F2 receptor inhibitor [Source:HGNC Symbol;Acc:HGNC:9601]	47.5575	2.55479	0.046208	-4.16603	1.33528	significant
SMIM4	small integral membrane protein 4 [Source:HGNC Symbol;Acc:HGNC:37257]	111.048	16.841	0.00301572	-2.71389	2.52061	significant
ZNF385A	zinc finger protein 385A [Source:HGNC Symbol;Acc:HGNC:17521]	43.9782	2.62116	0.00422624	-4.01777	2.37405	significant
PLB1	phospholipase B1 [Source:HGNC Symbol;Acc:HGNC:30041]	26.961	2.49856	0.0188215	-3.38043	1.72534	significant
PLBD2	phospholipase B domain containing 2 [Source:HGNC Symbol;Acc:HGNC:27283]	110.013	8.79333	0.0174432	-3.63012	1.75837	significant
ACER3	alkaline ceramidase 3 [Source:HGNC Symbol;Acc:HGNC:16066]	31.2238	7.31705	0.00903207	-2.07834	2.04421	significant
VASP	vasodilator stimulated phosphoprotein [Source:HGNC Symbol;Acc:HGNC:12652]	242.067	147.192	0.00424334	-0.717323	2.37229	significant
LSS	lanosterol synthase [Source:HGNC Symbol;Acc:HGNC:6708]	21.4314	4.97162	0.0189106	-2.08593	1.7233	significant
KATNB1	katanin regulatory subunit B1 [Source:HGNC Symbol;Acc:HGNC:6217]	20.5186	5.51838	0.0352385	-1.87572	1.45298	significant
KCNK6	potassium two pore domain channel subfamily K member 6 [Source:HGNC Symbol;Acc:HGNC:6281]	63.2937	8.57908	0.0425335	-2.86873	1.37127	significant
GCAT	glycine C-acetyltransferase [Source:HGNC Symbol;Acc:HGNC:4188]	6.43314	3.32629	0.0307995	-0.931131	1.51146	significant
FDPS	farnesyl diphosphate synthase [Source:HGNC Symbol;Acc:HGNC:3631]	631.594	238.423	0.00726071	-1.4051	2.13902	significant
DNM1L	dynamin 1 like [Source:HGNC Symbol;Acc:HGNC:2973]	42.0186	14.7565	0.0378729	-1.50336	1.42167	significant
MLEC	malectin [Source:HGNC Symbol;Acc:HGNC:28973]	157.247	80.8697	0.0221172	-0.958497	1.65527	significant
PLAUR	plasminogen activator, urokinase receptor [Source:HGNC Symbol;Acc:HGNC:9053]	111.252	8.48687	0.00211155	-3.69685	2.6754	significant
PSAP	prosaposin [Source:HGNC Symbol;Acc:HGNC:9498]	683.242	175.447	0.00506633	-1.96075	2.29531	significant
TMSB4XP4	TMSB4X pseudogene 4 [Source:HGNC Symbol;Acc:HGNC:11886]	370.057	132.741	0.0187945	-1.47843	1.72597	significant
HPS1	HPS1 biogenesis of lysosomal organelles complex 3 subunit 1 [Source:HGNC Symbol;Acc:HGNC:5163]	26.8943	9.049	0.0456301	-1.56097	1.34075	significant
NPC2	NPC intracellular cholesterol transporter 2 [Source:HGNC Symbol;Acc:HGNC:14537]	245.072	73.8387	0.00386411	-1.72939	2.41295	significant
TUBA1C	tubulin alpha 1c [Source:HGNC Symbol;Acc:HGNC:20768]	165.406	70.701	0.00624773	-1.22504	2.20428	significant
TSPAN33	tetraspanin 33 [Source:HGNC Symbol;Acc:HGNC:28743]	57.6596	121.71	0.00362106	1.0765	2.44116	significant
MGAT4B	alpha-1,3-mannosyl-glycoprotein 4-beta-N-acetylglucosaminyltransferase B [Source:HGNC Symbol;Acc:HGNC:7048]	13.297	2.55479	0.0143121	-2.33524	1.8443	significant
MTHFR	methylenetetrahydrofolate reductase [Source:HGNC Symbol;Acc:HGNC:7436]	219.122	49.4201	0.0365897	-2.14631	1.43664	significant
CDC25A	cell division cycle 25A [Source:HGNC Symbol;Acc:HGNC:1725]	43.4771	4.37895	0.00151862	-3.28234	2.81855	significant
RHOC	ras homolog family member C [Source:HGNC Symbol;Acc:HGNC:669]	143.787	236.164	0.0499944	0.715469	1.30108	significant
FADS1	fatty acid desaturase 1 [Source:HGNC Symbol;Acc:HGNC:3574]	96.5155	21.108	0.0172314	-2.18764	1.76368	significant
CNN2	calponin 2 [Source:HGNC Symbol;Acc:HGNC:2156]	367.505	99.1763	0.0216941	-1.88864	1.66366	significant
QSOX1	quiescin sulfhydryl oxidase 1 [Source:HGNC Symbol;Acc:HGNC:9756]	430.379	55.582	0.00101956	-2.95066	2.99159	significant
TMSB4X	thymosin beta 4 X-linked [Source:HGNC Symbol;Acc:HGNC:11881]	3198.32	957.226	0.0198912	-1.74028	1.70134	significant
RSU1	Ras suppressor protein 1 [Source:HGNC Symbol;Acc:HGNC:10464]	219.91	79.3108	0.00622311	-1.47016	2.20599	significant
NEK6	NIMA related kinase 6 [Source:HGNC Symbol;Acc:HGNC:7749]	68.5506	15.196	0.0286961	-2.16612	1.54218	significant
S100A6	S100 calcium binding protein A6 [Source:HGNC Symbol;Acc:HGNC:10496]	750.794	209.017	0.0116602	-1.8443	1.9333	significant
DLG4	discs large MAGUK scaffold protein 4 [Source:HGNC Symbol;Acc:HGNC:2903]	31.3771	9.63643	0.0150766	-1.69284	1.8217	significant
FTL	ferritin light chain [Source:HGNC Symbol;Acc:HGNC:3999]	3224.36	929.399	0.00157958	-1.79453	2.80146	significant
ARF3	ADP ribosylation factor 3 [Source:HGNC Symbol;Acc:HGNC:654]	2142.68	748.933	0.02765	-1.51638	1.5583	significant
ACOT7	acyl-CoA thioesterase 7 [Source:HGNC Symbol;Acc:HGNC:24157]	168.811	45.0408	0.0317363	-1.90376	1.49844	significant
NACC1	nucleus accumbens associated 1 [Source:HGNC Symbol;Acc:HGNC:20967]	38.4585	3.82695	0.024686	-3.29557	1.60755	significant
TMEM164	transmembrane protein 164 [Source:HGNC Symbol;Acc:HGNC:26217]	132.088	38.0769	1.73608e-05	-1.79182	4.76043	significant
CALR	calreticulin [Source:HGNC Symbol;Acc:HGNC:1455]	966.974	650.889	0.0126454	-0.570993	1.89807	significant
TTLL12	tubulin tyrosine ligase like 12 [Source:HGNC Symbol;Acc:HGNC:28974]	22.3445	3.50512	0.0268403	-2.63824	1.57121	significant
MYL6	myosin light chain 6 [Source:HGNC Symbol;Acc:HGNC:7587]	758.185	336.887	0.0118481	-1.17005	1.92635	significant
TIMP1	TIMP metallopeptidase inhibitor 1 [Source:HGNC Symbol;Acc:HGNC:11820]	232.508	92.5754	0.00710411	-1.32764	2.14849	significant
SAMHD1	SAM and HD domain containing deoxynucleoside triphosphate triphosphohydrolase 1 [Source:HGNC Symbol;Acc:HGNC:15925]	1474.58	185.177	0.0073159	-2.99264	2.13573	significant
[truncated: 180 more rows]
