# Supplementary material for: CRISPR/Cas9-mediated t(4;11) translocation in human hematopoietic stem/precursor cells demonstrates plasticity to differentiate into either the myeloid or lymphoid lineage
Source: Leukemia. 2025 Oct 27;40(1):72–86. doi: 10.1038/s41375-025-02791-4 (PMC12789029; doi:10.1038/s41375-025-02791-4)
Supplement: Supplementary file 9 — Supplementary Excel file S8 [file 41375_2025_2791_MOESM9_ESM.xlsx]

## Sheet: sigCD19- log2FC>=8
name	description	pvalue HSC d14 vs HSC d70 CD19minus t(4;11)	log2FC HSC d14 vs HSC d70 CD19minus t(4;11)
TCL1A	TCL1 family AKT coactivator A [Source:HGNC Symbol;Acc:HGNC:11648]	0.0377266	9.47449
TMEM119	transmembrane protein 119 [Source:HGNC Symbol;Acc:HGNC:27884]	0.00102568	9.93403
ASS1	argininosuccinate synthase 1 [Source:HGNC Symbol;Acc:HGNC:758]	0.00253492	10.1993
NKX2-3	NK2 homeobox 3 [Source:HGNC Symbol;Acc:HGNC:7836]	0.0294078	10.1937
PBX3	PBX homeobox 3 [Source:HGNC Symbol;Acc:HGNC:8634]	0.00631416	9.25064
SLC12A8	solute carrier family 12 member 8 [Source:HGNC Symbol;Acc:HGNC:15595]	0.0196429	9.58775
NTN1	netrin 1 [Source:HGNC Symbol;Acc:HGNC:8029]	0.00657749	8.51463
PRL	prolactin [Source:HGNC Symbol;Acc:HGNC:9445]	0.0013797	9.15952
LINC00513	long intergenic non-protein coding RNA 513 [Source:HGNC Symbol;Acc:HGNC:43566]	1.22942e-05	8.3848
NDUFA4L2	NDUFA4 mitochondrial complex associated like 2 [Source:HGNC Symbol;Acc:HGNC:29836]	0.0158367	8.66146
STC2	stanniocalcin 2 [Source:HGNC Symbol;Acc:HGNC:11374]	0.00615208	8.26411
PPP1R16B	protein phosphatase 1 regulatory subunit 16B [Source:HGNC Symbol;Acc:HGNC:15850]	0.0104915	8.47279
DUSP12	dual specificity phosphatase 12 [Source:HGNC Symbol;Acc:HGNC:3067]	0.0262085	8.00062
FLT3	fms related receptor tyrosine kinase 3 [Source:HGNC Symbol;Acc:HGNC:3765]	0.00335014	10.111
IK	IK cytokine [Source:HGNC Symbol;Acc:HGNC:5958]	0.0135286	8.6013
USP3	ubiquitin specific peptidase 3 [Source:HGNC Symbol;Acc:HGNC:12626]	0.0175165	8.60334
PKD1	polycystin 1, transient receptor potential channel interacting [Source:HGNC Symbol;Acc:HGNC:9008]	0.0278231	8.46317
TBCB	tubulin folding cofactor B [Source:HGNC Symbol;Acc:HGNC:1989]	0.0410895	8.77241
HMX3	H6 family homeobox 3 [Source:HGNC Symbol;Acc:HGNC:5019]	0.0174598	10.7601
COPB1	COPI coat complex subunit beta 1 [Source:HGNC Symbol;Acc:HGNC:2231]	0.023631	8.38208
TAF6	TATA-box binding protein associated factor 6 [Source:HGNC Symbol;Acc:HGNC:11540]	0.00494093	8.06553
PSAT1	phosphoserine aminotransferase 1 [Source:HGNC Symbol;Acc:HGNC:19129]	0.00668367	8.5923
BCL2	BCL2 apoptosis regulator [Source:HGNC Symbol;Acc:HGNC:990]	0.00390152	9.10538
TNF	tumor necrosis factor [Source:HGNC Symbol;Acc:HGNC:11892]	0.00410817	8.08942
NLRP3	NLR family pyrin domain containing 3 [Source:HGNC Symbol;Acc:HGNC:16400]	0.0181347	8.70281
P2RX7	purinergic receptor P2X 7 [Source:HGNC Symbol;Acc:HGNC:8537]	0.0378662	8.08489
APOL6	apolipoprotein L6 [Source:HGNC Symbol;Acc:HGNC:14870]	0.0146298	8.72354
LRFN3	leucine rich repeat and fibronectin type III domain containing 3 [Source:HGNC Symbol;Acc:HGNC:28370]	0.0119583	8.22623
PRNP	prion protein [Source:HGNC Symbol;Acc:HGNC:9449]	0.0142519	8.67033
KCNK10	potassium two pore domain channel subfamily K member 10 [Source:HGNC Symbol;Acc:HGNC:6273]	0.00807386	8.27503
MEI1	meiotic double-stranded break formation protein 1 [Source:HGNC Symbol;Acc:HGNC:28613]	0.0115113	8.08509
CD86	CD86 molecule [Source:HGNC Symbol;Acc:HGNC:1705]	0.0241221	8.89112
GPR132	G protein-coupled receptor 132 [Source:HGNC Symbol;Acc:HGNC:17482]	0.0163533	8.05665
CHCHD3	coiled-coil-helix-coiled-coil-helix domain containing 3 [Source:HGNC Symbol;Acc:HGNC:21906]	0.0428127	8.02288
WDR61	WD repeat domain 61 [Source:HGNC Symbol;Acc:HGNC:30300]	0.0497346	8.31831
CD276	CD276 molecule [Source:HGNC Symbol;Acc:HGNC:19137]	0.00613836	8.42095
IGFBP4	insulin like growth factor binding protein 4 [Source:HGNC Symbol;Acc:HGNC:5473]	0.000739837	10.3881
ZDHHC18	zinc finger DHHC-type palmitoyltransferase 18 [Source:HGNC Symbol;Acc:HGNC:20712]	0.0237653	8.22519
G0S2	G0/G1 switch 2 [Source:HGNC Symbol;Acc:HGNC:30229]	0.00253345	9.27887
DIPK1C	divergent protein kinase domain 1C [Source:HGNC Symbol;Acc:HGNC:31729]	0.0187142	9.24876
UPK3A	uroplakin 3A [Source:HGNC Symbol;Acc:HGNC:12580]	0.00201713	10.0772
FEZ1	fasciculation and elongation protein zeta 1 [Source:HGNC Symbol;Acc:HGNC:3659]	0.0127464	9.96156
DPYSL3	dihydropyrimidinase like 3 [Source:HGNC Symbol;Acc:HGNC:3015]	0.000689477	8.90136
SFMBT2	Scm like with four mbt domains 2 [Source:HGNC Symbol;Acc:HGNC:20256]	0.0143221	8.46511
LTK	leukocyte receptor tyrosine kinase [Source:HGNC Symbol;Acc:HGNC:6721]	0.00704295	8.73961
VWA1	von Willebrand factor A domain containing 1 [Source:HGNC Symbol;Acc:HGNC:30910]	0.0430458	8.07189
THBD	thrombomodulin [Source:HGNC Symbol;Acc:HGNC:11784]	0.0314932	8.37357
BIK	BCL2 interacting killer [Source:HGNC Symbol;Acc:HGNC:1051]	0.0317629	8.65032
LILRB4	leukocyte immunoglobulin like receptor B4 [Source:HGNC Symbol;Acc:HGNC:6608]	0.00174492	8.1936
SEMA4C	semaphorin 4C [Source:HGNC Symbol;Acc:HGNC:10731]	0.0336538	8.17597

## Sheet: sigCD19+ log2FC>=8
name	description	pvalue HSC d14 vs HSC d70 CD19plus t(4;11)	log2FC HSC d14 vs HSC d70 CD19plus t(4;11)
TCL1A	TCL1 family AKT coactivator A [Source:HGNC Symbol;Acc:HGNC:11648]	0.00243014	12.703
TMEM119	transmembrane protein 119 [Source:HGNC Symbol;Acc:HGNC:27884]	0.00186333	12.6301
TRAC	T cell receptor alpha constant [Source:HGNC Symbol;Acc:HGNC:12029]	0.000169181	9.11532
VPREB3	V-set pre-B cell surrogate light chain 3 [Source:HGNC Symbol;Acc:HGNC:12710]	0.00672694	11.1353
GSDME	gasdermin E [Source:HGNC Symbol;Acc:HGNC:2810]	0.000879077	10.961
CD19	CD19 molecule [Source:HGNC Symbol;Acc:HGNC:1633]	0.000297738	10.8171
ASS1	argininosuccinate synthase 1 [Source:HGNC Symbol;Acc:HGNC:758]	1.1573e-05	8.77279
KCNK12	potassium two pore domain channel subfamily K member 12 [Source:HGNC Symbol;Acc:HGNC:6274]	0.0130505	10.4247
NKX2-3	NK2 homeobox 3 [Source:HGNC Symbol;Acc:HGNC:7836]	0.0136803	10.1822
GPC3	glypican 3 [Source:HGNC Symbol;Acc:HGNC:4451]	0.00024738	10.0921
TNFRSF18	TNF receptor superfamily member 18 [Source:HGNC Symbol;Acc:HGNC:11914]	0.0147487	10.1036
PBX3	PBX homeobox 3 [Source:HGNC Symbol;Acc:HGNC:8634]	0.0315842	10.1188
SLC8A1-AS1	SLC8A1 antisense RNA 1 [Source:HGNC Symbol;Acc:HGNC:44102]	0.00441556	9.7584
IL7R	interleukin 7 receptor [Source:HGNC Symbol;Acc:HGNC:6024]	0.00198752	9.72743
LCN6	lipocalin 6 [Source:HGNC Symbol;Acc:HGNC:17337]	0.0399785	9.76059
SLC12A8	solute carrier family 12 member 8 [Source:HGNC Symbol;Acc:HGNC:15595]	0.00413486	9.68999
DTX1	deltex E3 ubiquitin ligase 1 [Source:HGNC Symbol;Acc:HGNC:3060]	0.0168114	9.63264
FGFBP2	fibroblast growth factor binding protein 2 [Source:HGNC Symbol;Acc:HGNC:29451]	0.0247558	9.57805
NTN1	netrin 1 [Source:HGNC Symbol;Acc:HGNC:8029]	0.0242003	9.522
PTGIS	prostaglandin I2 synthase [Source:HGNC Symbol;Acc:HGNC:9603]	0.00157857	9.41071
PRL	prolactin [Source:HGNC Symbol;Acc:HGNC:9445]	0.000321408	9.23958
MPP6	membrane palmitoylated protein 6 [Source:HGNC Symbol;Acc:HGNC:18167]	0.0133877	9.13018
ANXA2R	annexin A2 receptor [Source:HGNC Symbol;Acc:HGNC:33463]	0.0150177	9.1143
KLRB1	killer cell lectin like receptor B1 [Source:HGNC Symbol;Acc:HGNC:6373]	0.0219671	9.11734
LINC00513	long intergenic non-protein coding RNA 513 [Source:HGNC Symbol;Acc:HGNC:43566]	0.00285022	9.05747
SCN3A	sodium voltage-gated channel alpha subunit 3 [Source:HGNC Symbol;Acc:HGNC:10590]	0.0130431	9.03839
TNFRSF4	TNF receptor superfamily member 4 [Source:HGNC Symbol;Acc:HGNC:11918]	0.00784408	8.95113
NDUFA4L2	NDUFA4 mitochondrial complex associated like 2 [Source:HGNC Symbol;Acc:HGNC:29836]	0.00867725	8.94769
PAX5	paired box 5 [Source:HGNC Symbol;Acc:HGNC:8619]	0.004591	9.7056
VAT1L	vesicle amine transport 1 like [Source:HGNC Symbol;Acc:HGNC:29315]	0.0240831	8.82838
COL6A2	collagen type VI alpha 2 chain [Source:HGNC Symbol;Acc:HGNC:2212]	0.00286283	8.74648
VPREB1	V-set pre-B cell surrogate light chain 1 [Source:HGNC Symbol;Acc:HGNC:12709]	0.0166393	8.73494
IKZF2	IKAROS family zinc finger 2 [Source:HGNC Symbol;Acc:HGNC:13177]	0.022198	8.6203
CA6	carbonic anhydrase 6 [Source:HGNC Symbol;Acc:HGNC:1380]	0.0280713	8.61803
TOX	thymocyte selection associated high mobility group box [Source:HGNC Symbol;Acc:HGNC:18988]	0.00745768	8.50307
MELTF	melanotransferrin [Source:HGNC Symbol;Acc:HGNC:7037]	0.0037374	8.32855
CHI3L2	chitinase 3 like 2 [Source:HGNC Symbol;Acc:HGNC:1933]	0.00500914	8.27053
STC2	stanniocalcin 2 [Source:HGNC Symbol;Acc:HGNC:11374]	0.0336566	8.29116
MAL	mal, T cell differentiation protein [Source:HGNC Symbol;Acc:HGNC:6817]	0.00398194	8.22863
DAZL	deleted in azoospermia like [Source:HGNC Symbol;Acc:HGNC:2685]	0.0392496	8.2817
PPP1R16B	protein phosphatase 1 regulatory subunit 16B [Source:HGNC Symbol;Acc:HGNC:15850]	0.031809	8.22689
BLK	BLK proto-oncogene, Src family tyrosine kinase [Source:HGNC Symbol;Acc:HGNC:1057]	0.00222501	8.91523
SRPK3	SRSF protein kinase 3 [Source:HGNC Symbol;Acc:HGNC:11402]	0.0443302	8.20683
NPTX2	neuronal pentraxin 2 [Source:HGNC Symbol;Acc:HGNC:7953]	0.044416	8.18803
LIMS2	LIM zinc finger domain containing 2 [Source:HGNC Symbol;Acc:HGNC:16084]	0.0141615	8.10663
IGLC3	immunoglobulin lambda constant 3 (Kern-Oz+ marker) [Source:HGNC Symbol;Acc:HGNC:5857]	0.00554875	10.7592
NOG	noggin [Source:HGNC Symbol;Acc:HGNC:7866]	0.0226577	8.09727
SLC5A3	solute carrier family 5 member 3 [Source:HGNC Symbol;Acc:HGNC:11038]	0.0146568	8.04796
MEF2A	myocyte enhancer factor 2A [Source:HGNC Symbol;Acc:HGNC:6993]	0.0296896	8.77672
NKD2	NKD inhibitor of WNT signaling pathway 2 [Source:HGNC Symbol;Acc:HGNC:17046]	0.0284539	8.06015
AL360178.1	novel transcript, antisense to PDE7B	0.0428818	8.05989
POLM	DNA polymerase mu [Source:HGNC Symbol;Acc:HGNC:9185]	0.0175015	8.71331
MED19	mediator complex subunit 19 [Source:HGNC Symbol;Acc:HGNC:29600]	0.0362927	8.606
LBH	LBH regulator of WNT signaling pathway [Source:HGNC Symbol;Acc:HGNC:29532]	0.00546094	10.7795
IGLC2	immunoglobulin lambda constant 2 [Source:HGNC Symbol;Acc:HGNC:5856]	0.00425288	11.1389
IGHD	immunoglobulin heavy constant delta [Source:HGNC Symbol;Acc:HGNC:5480]	0.0113441	9.89519
RIMS3	regulating synaptic membrane exocytosis 3 [Source:HGNC Symbol;Acc:HGNC:21292]	0.00703683	8.97167
SOCS1	suppressor of cytokine signaling 1 [Source:HGNC Symbol;Acc:HGNC:19383]	0.0319808	9.19963
BANK1	B cell scaffold protein with ankyrin repeats 1 [Source:HGNC Symbol;Acc:HGNC:18233]	0.000689446	8.7163
LMOD3	leiomodin 3 [Source:HGNC Symbol;Acc:HGNC:6649]	0.0373207	8.47312
TLR10	toll like receptor 10 [Source:HGNC Symbol;Acc:HGNC:15634]	0.00733589	8.96948
SNHG12	small nucleolar RNA host gene 12 [Source:HGNC Symbol;Acc:HGNC:30062]	0.0260196	8.68835
CLEC9A	C-type lectin domain containing 9A [Source:HGNC Symbol;Acc:HGNC:26705]	0.00553582	8.32326
MMACHC	metabolism of cobalamin associated C [Source:HGNC Symbol;Acc:HGNC:24525]	0.0430127	8.35647
FLT3	fms related receptor tyrosine kinase 3 [Source:HGNC Symbol;Acc:HGNC:3765]	0.0331842	9.3334
HMGA2	high mobility group AT-hook 2 [Source:HGNC Symbol;Acc:HGNC:5009]	0.00221535	8.18624
RFX5	regulatory factor X5 [Source:HGNC Symbol;Acc:HGNC:9986]	0.0499141	8.18449
ZXDC	ZXD family zinc finger C [Source:HGNC Symbol;Acc:HGNC:28160]	0.034754	8.69903
ZCCHC7	zinc finger CCHC-type containing 7 [Source:HGNC Symbol;Acc:HGNC:26209]	0.0353057	9.32193
PDGFRB	platelet derived growth factor receptor beta [Source:HGNC Symbol;Acc:HGNC:8804]	0.0415755	8.02071
CDK9	cyclin dependent kinase 9 [Source:HGNC Symbol;Acc:HGNC:1780]	0.0372648	8.16405
GRAP	GRB2 related adaptor protein [Source:HGNC Symbol;Acc:HGNC:4562]	0.0432182	8.47557
PRR5L	proline rich 5 like [Source:HGNC Symbol;Acc:HGNC:25878]	0.00869088	8.23671
TMEM221	transmembrane protein 221 [Source:HGNC Symbol;Acc:HGNC:21943]	0.0318357	8.19433
USP3	ubiquitin specific peptidase 3 [Source:HGNC Symbol;Acc:HGNC:12626]	0.0229061	8.62571
AC090152.1	novel transcript	0.0262066	8.92724
PLAAT4	phospholipase A and acyltransferase 4 [Source:HGNC Symbol;Acc:HGNC:9869]	0.0235165	8.31772
DNAH11	dynein axonemal heavy chain 11 [Source:HGNC Symbol;Acc:HGNC:2942]	0.00428501	8.16096
OSBPL3	oxysterol binding protein like 3 [Source:HGNC Symbol;Acc:HGNC:16370]	0.0410577	8.01983
TBCB	tubulin folding cofactor B [Source:HGNC Symbol;Acc:HGNC:1989]	0.00949271	9.00305
CD109	CD109 molecule [Source:HGNC Symbol;Acc:HGNC:21685]	0.0303282	8.22346
ARID3B	AT-rich interaction domain 3B [Source:HGNC Symbol;Acc:HGNC:14350]	0.0459904	8.11808
PSAT1	phosphoserine aminotransferase 1 [Source:HGNC Symbol;Acc:HGNC:19129]	0.0442938	8.30356
PSIP1	PC4 and SFRS1 interacting protein 1 [Source:HGNC Symbol;Acc:HGNC:9527]	0.0194054	8.18423
PDK1	pyruvate dehydrogenase kinase 1 [Source:HGNC Symbol;Acc:HGNC:8809]	0.0391509	8.1449
POLR1E	RNA polymerase I subunit E [Source:HGNC Symbol;Acc:HGNC:17631]	0.0096578	9.11351
TGFBR2	transforming growth factor beta receptor 2 [Source:HGNC Symbol;Acc:HGNC:11773]	0.00822492	8.52185
APOL6	apolipoprotein L6 [Source:HGNC Symbol;Acc:HGNC:14870]	0.0031473	8.007
LRRC42	leucine rich repeat containing 42 [Source:HGNC Symbol;Acc:HGNC:28792]	0.0322431	8.4585
