# Supplementary material for: CRISPR/Cas9-mediated t(4;11) translocation in human hematopoietic stem/precursor cells demonstrates plasticity to differentiate into either the myeloid or lymphoid lineage
Source: Leukemia. 2025 Oct 27;40(1):72–86. doi: 10.1038/s41375-025-02791-4 (PMC12789029; doi:10.1038/s41375-025-02791-4)
Supplement: Supplementary file 10 — Supplementary Excel file S9 [file 41375_2025_2791_MOESM10_ESM.xlsx]

## Sheet: Trentin infant Up
name	log2FC HSC d14 vs HSC d14 t(4;11)	log2FC HSC d14 vs HSC d30 t(4;11)	log2FC HSC d14 vs HSC d70 CD19minus t(4;11)	log2FC HSC d14 vs HSC d70 CD19plus t(4;11)		name	log2FC HSC d14 vs HSC d14 t(4;11)	log2FC HSC d14 vs HSC d30 t(4;11)	log2FC HSC d14 vs HSC d70 CD19minus t(4;11)	log2FC HSC d14 vs HSC d70 CD19plus t(4;11)	Infant
PMAIP1	0.324528	0.811665	1.97436	3.35878		PMAIP1	1	1	1	1	1
PRDX1	0.802413	1.0893	-0.0560592	1.94054		PRDX1	1	1	-1	1	1
CD81	-0.0604412	0.51235	0.149148	1.56889		CD81	-1	1	1	1	1
LAT2	-0.0693024	0.629357	0.670501	1.38635		LAT2	-1	1	1	1	1
MXRA7	2.00648	1.71806	1.98943	3.22919		MXRA7	1	1	1	1	1
BCAT1	-0.0980853	0.341229	1.26561	1.44903		BCAT1	-1	1	1	1	1
SMC6	6.3955	5.57341	4.65824	6.69913		SMC6	1	1	1	1	1
STRBP	0.370061	-0.58411	0.0153443	1.74288		STRBP	1	-1	1	1	1
DHTKD1	7.88997	7.61133	7.05933	6.76772		DHTKD1	1	1	1	1	1
ERGIC1	-0.0129272	0.0499652	-0.480631	1.0839		ERGIC1	-1	1	-1	1	1
TAX1BP3	1.04044	1.15457	0.00583012	1.85245		TAX1BP3	1	1	1	1	1
ZMAT3	-0.853819	-1.15288	-1.00731	1.96143		ZMAT3	-1	-1	-1	1	1
PSD3	0	3.217	0	6.08503		PSD3	0	1	0	1	1
SET	1.05678	1.29705	1.01901	0.895642		SET	1	1	1	1	1
CAMK2D	-1.08645	-0.139314	0.969682	1.38412		CAMK2D	-1	-1	1	1	1
BAALC	0.314101	0.093499	-6.62452	1.31862		BAALC	1	1	-1	1	1
MEIS1	0.216635	-0.174694	-0.243388	1.03914		MEIS1	1	-1	-1	1	1
HDDC2	-0.108477	0.415819	-0.154354	1.04446		HDDC2	-1	1	-1	1	1
MSH6	0.581458	-0.0453759	-0.120355	0.723636		MSH6	1	-1	-1	1	1
CHML	1.86632	2.81667	2.54369	1.66768		CHML	1	1	1	1	1
FBXO41	0.895536	2.36859	1.2575	1.90423		FBXO41	1	1	1	1	1
GPM6B	5.21532	7.16489	7.76712	7.15673		GPM6B	1	1	1	1	1
PRMT5	0.826764	0.937431	0.125927	0.614684		PRMT5	1	1	1	1	1
LGALS1	0.802667	2.20534	1.28455	0.320566		LGALS1	1	1	1	1	1
PTMA	0.75952	0.661001	-0.385113	0.142899		PTMA	1	1	-1	1	1
PEBP1	-0.609858	-0.0854805	-0.448321	-0.0102237		PEBP1	-1	-1	-1	-1	1
KCTD15	-0.259802	-0.0128584	0.0548115	-8.03282		KCTD15	-1	-1	1	-1	1
IGF2BP2	-0.657996	0.527448	0.0505492	-0.233158		IGF2BP2	-1	1	1	-1	1
EI24	-0.523696	-0.318979	-0.417094	-0.636045		EI24	-1	-1	-1	-1	1
PPP1R14A	-0.592769	-1.98381	-3.85313	-1.17344		PPP1R14A	-1	-1	-1	-1	1
TPM4	0.0200874	0.00911852	-0.405581	-1.00745		TPM4	1	1	-1	-1	1
BLNK	5.01191	7.79617	7.56443	4.5186		BLNK	1	1	1	1	1
CCNA1	0	6.59079	0	0		CCNA1	0	1	0	0	1
PSMA6	0	4.82545	0	0		PSMA6	0	1	0	0	1
CEP70	0	4.77761	0	6.09373		CEP70	0	1	0	1	1
RHOB	0	4.68305	0	0		RHOB	0	1	0	0	1
GREM1	0	0	0	3.79988		GREM1	0	0	0	1	1
MACROD2	0	0	0	5.72693		MACROD2	0	0	0	1	1
CLEC14A	0	4.82545	0	0		CLEC14A	0	1	0	0	1
Number of upregulated genes:	19	28	19	29

## Sheet: Trentin infant Down
name	log2FC HSC d14 vs HSC d14 t(4;11)	log2FC HSC d14 vs HSC d30 t(4;11)	log2FC HSC d14 vs HSC d70 CD19minus t(4;11)	log2FC HSC d14 vs HSC d70 CD19plus t(4;11)		name	log2FC HSC d14 vs HSC d14 t(4;11)	log2FC HSC d14 vs HSC d30 t(4;11)	log2FC HSC d14 vs HSC d70 CD19minus t(4;11)	log2FC HSC d14 vs HSC d70 CD19plus t(4;11)	Infant
IVNS1ABP	0.440786	0.781364	0.418762	1.78576		IVNS1ABP	1	1	1	1	-1
PDGFC	0.602468	1.00385	0.135469	2.7144		PDGFC	1	1	1	1	-1
ATXN1	5.59247	6.02511	6.42086	6.53475		ATXN1	1	1	1	1	-1
MARCKS	0.377749	-0.0474283	-0.40261	0.67311		MARCKS	1	-1	-1	1	-1
ENPP4	0.46555	-1.64127	-0.524785	1.37433		ENPP4	1	-1	-1	1	-1
CASP8	-0.261237	1.67714	2.07683	1.29537		CASP8	-1	1	1	1	-1
SCRN1	1.87849	-0.0439499	-5.65078	1.4651		SCRN1	1	-1	-1	1	-1
TRAFD1	0.718613	0.0152047	0.471846	0.74034		TRAFD1	1	1	1	1	-1
EML4	0.868251	2.06336	1.75304	1.34266		EML4	1	1	1	1	-1
MCTP2	-0.273372	0.0736992	-5.75472	0.850635		MCTP2	-1	1	-1	1	-1
ACSL1	0.249874	1.99147	2.02041	0.376693		ACSL1	1	1	1	1	-1
UGCG	6.61422	8.27761	8.80012	0		UGCG	1	1	1	0	-1
CEBPB	-0.44406	0.800418	0.576521	-0.0591834		CEBPB	-1	1	1	-1	-1
RTN3	0.0679794	-0.423503	0.424307	-0.0484237		RTN3	1	-1	1	-1	-1
FGFR1OP2	0.106409	-0.342542	-0.653457	-0.109358		FGFR1OP2	1	-1	-1	-1	-1
PTPN22	-1.02702	0.732628	-0.839629	-0.22927		PTPN22	-1	1	-1	-1	-1
ARHGAP9	0.138217	-0.607691	0.513591	-0.167366		ARHGAP9	1	-1	1	-1	-1
PGM1	0.300925	-1.95599	-1.19992	-0.35412		PGM1	1	-1	-1	-1	-1
SVIP	0.463594	-0.936976	-0.912259	-0.199064		SVIP	1	-1	-1	-1	-1
MEGF9	0.591691	1.00748	-0.328222	-0.83128		MEGF9	1	1	-1	-1	-1
STX3	-0.0148997	1.03412	0.115111	-0.563796		STX3	-1	1	1	-1	-1
FBXO9	0.557047	0.225063	0.110745	-0.463138		FBXO9	1	1	1	-1	-1
C1orf162	-0.0354786	0.070688	0.0263031	-0.57094		C1orf162	-1	1	1	-1	-1
PDXK	0.264851	0.0825926	0.00663325	-0.850039		PDXK	1	1	1	-1	-1
MPEG1	-0.0438245	1.15231	2.35821	-0.346878		MPEG1	-1	1	1	-1	-1
EIF4EBP2	-0.0966422	0.0910337	-0.218807	-0.475824		EIF4EBP2	-1	1	-1	-1	-1
CFLAR	-0.570352	-0.343754	-1.30371	-0.771528		CFLAR	-1	-1	-1	-1	-1
CTSS	0.35423	0.489648	-0.330213	-0.968065		CTSS	1	1	-1	-1	-1
SLC2A5	0.281346	-1.79105	-2.58329	-1.31819		SLC2A5	1	-1	-1	-1	-1
LBR	-0.0802205	-0.156952	-0.349063	-0.959722		LBR	-1	-1	-1	-1	-1
IL10RA	-0.376198	0.695219	0.47021	-7.67171		IL10RA	-1	1	1	-1	-1
BIN2	-0.195899	0.0690091	0.664397	-1.30178		BIN2	-1	1	1	-1	-1
TYROBP	-0.0897355	0.807597	0.627415	-0.782584		TYROBP	-1	1	1	-1	-1
STXBP5	0.700502	-0.834172	-1.99864	-2.27231		STXBP5	1	-1	-1	-1	-1
ALDH1A1	0.665698	-5.94543	-5.94543	-5.94543		ALDH1A1	1	-1	-1	-1	-1
IRF5	0.0365373	0.553759	0.393425	-1.95518		IRF5	1	1	1	-1	-1
DEF8	-0.259683	-1.29664	-1.92675	-2.46247		DEF8	-1	-1	-1	-1	-1
S100A12	-0.264236	2.97069	3.14075	-1.38159		S100A12	-1	1	1	-1	-1
ENTPD1	-0.802381	-2.57879	-3.58618	-10.0776		ENTPD1	-1	-1	-1	-1	-1
CD300A	0.697738	0.0371702	-0.473063	-7.33799		CD300A	1	1	-1	-1	-1
MBOAT2	0.982205	-6.57147	-2.5266	-6.57147		MBOAT2	1	-1	-1	-1	-1
SLC25A37	-0.63753	-0.757238	-0.727428	-2.53362		SLC25A37	-1	-1	-1	-1	-1
PRAM1	-0.0930056	-0.780262	-0.806338	-3.1503		PRAM1	-1	-1	-1	-1	-1
HAL	-0.754297	0.617903	-0.234967	-3.06676		HAL	-1	1	-1	-1	-1
CD36	0.311833	-0.499637	-0.582981	-2.78055		CD36	1	-1	-1	-1	-1
PIK3CB	0.0176689	-0.802042	-0.994628	-3.19684		PIK3CB	1	-1	-1	-1	-1
TSPAN2	-1.03083	-7.40903	-7.40903	-7.40903		TSPAN2	-1	-1	-1	-1	-1
ABHD5	0.338549	-0.869474	-2.13438	-7.11146		ABHD5	1	-1	-1	-1	-1
LTF	-0.262035	-1.31473	-7.40207	-7.40207		LTF	-1	-1	-1	-1	-1
ACTN1	0.144088	-0.951875	-2.09532	-4.14789		ACTN1	1	-1	-1	-1	-1
CEBPE	0.018655	-2.8329	-4.84113	-4.49836		CEBPE	1	-1	-1	-1	-1
PYGL	-0.287646	0.740295	-0.705429	-4.43559		PYGL	-1	1	-1	-1	-1
S100A9	0.0787883	1.45613	1.19581	-4.38961		S100A9	1	1	1	-1	-1
BPI	0.77718	-9.82776	-9.82776	-9.82776		BPI	1	-1	-1	-1	-1
S100P	0.330639	-1.92563	-0.519466	-8.49935		S100P	1	-1	-1	-1	-1
ANXA1	0.623655	-1.09822	-1.59397	-10.045		ANXA1	1	-1	-1	-1	-1
CLEC12A	-0.0733399	-0.8997	-2.00269	-8.51491		CLEC12A	-1	-1	-1	-1	-1
DEFA4	0.23741	-9.49496	-9.49496	-9.49496		DEFA4	1	-1	-1	-1	-1
ANPEP	0.671929	-1.8939	-4.59923	-9.68811		ANPEP	1	-1	-1	-1	-1
THBS1	0.985841	-12.04	-7.24492	-12.04		THBS1	1	-1	-1	-1	-1
PRTN3	-0.127335	-7.86539	-9.29118	-11.5549		PRTN3	-1	-1	-1	-1	-1
PPBP	0.266576	-14.2377	-9.18063	-14.2377		PPBP	1	-1	-1	-1	-1
CCPG1	6.69623	6.40275	6.51363	0		CCPG1	1	1	1	0	-1
SLC16A6	0	5.31574	5.63598	5.33608		SLC16A6	0	1	1	1	-1
MAP3K2	-0.090756	0.550323	0.784954	-2.8287		MAP3K2	-1	1	1	-1	-1
EIF4E3	-0.228806	-1.21814	0.198875	-5.80004		EIF4E3	-1	-1	1	-1	-1
CHIT1	0	7.41485	0	0		CHIT1	0	1	0	0	-1
HK3	0	5.59783	4.17096	0		HK3	0	1	1	0	-1
RHOU	-0.701665	0.898544	-1.40038	-5.48639		RHOU	-1	1	-1	-1	-1
C5AR1	6.65579	3.32437	0	0		C5AR1	1	1	0	0	-1
IFI44	6.0913	3.217	0	0		IFI44	1	1	0	0	-1
CD1D	1.32169	-0.762672	-5.30659	-5.30659		CD1D	1	-1	-1	-1	-1
IL1R1	6.15559	3.64088	4.08601	0		IL1R1	1	1	1	0	-1
MPP7	0.094268	-5.36808	-5.36808	-5.36808		MPP7	1	-1	-1	-1	-1
CRLS1	0	3.64095	0	0		CRLS1	0	1	0	0	-1
PTGS2	4.0661	4.82542	0	0		PTGS2	1	1	0	0	-1
SYNE1	-4.31794	-0.397667	-0.702252	0.44283		SYNE1	-1	-1	-1	1	-1
Number of downregulated genes:	28	38	44	55

## Sheet: Trentin non-infant Up
name	log2FC HSC d14 vs HSC d14 t(4;11)	log2FC HSC d14 vs HSC d30 t(4;11)	log2FC HSC d14 vs HSC d70 CD19minus t(4;11)	log2FC HSC d14 vs HSC d70 CD19plus t(4;11)		name	log2FC HSC d14 vs HSC d14 t(4;11)	log2FC HSC d14 vs HSC d30 t(4;11)	log2FC HSC d14 vs HSC d70 CD19minus t(4;11)	log2FC HSC d14 vs HSC d70 CD19plus t(4;11)	non-infant
CD19	0	4.86152	5.55926	10.8171		CD19	0	1	1	1	1
MEF2A	7.35663	7.01543	7.15502	8.77672		MEF2A	1	1	1	1	1
CD96	0.960485	-2.6169	-0.394626	3.34276		CD96	1	-1	-1	1	1
QPRT	1.07215	1.19461	0.35834	2.35803		QPRT	1	1	1	1	1
HOXA10	1.87674	2.9881	2.73045	2.77189		HOXA10	1	1	1	1	1
HOXA9	1.30315	2.58939	2.65882	2.9727		HOXA9	1	1	1	1	1
SH3YL1	6.36914	5.83129	6.57709	7.18538		SH3YL1	1	1	1	1	1
PROM1	5.8123	8.01589	5.91817	8.77687		PROM1	1	1	1	1	1
SOX4	-0.439189	2.38145	2.31254	1.60195		SOX4	-1	1	1	1	1
TPR	0	6.15744	5.24855	6.84348		TPR	0	1	1	1	1
BCL11A	0.423096	0.377923	0.4666	1.90258		BCL11A	1	1	1	1	1
GALNT2	1.81434	1.20343	0.334418	2.32639		GALNT2	1	1	1	1	1
SF1	0.547234	0.849344	0.446611	0.397933		SF1	1	1	1	1	1
NAP1L1	0.622251	0.32385	-0.082631	0.276624		NAP1L1	1	1	-1	1	1
JMJD1C	0	6.96195	6.59408	5.9989		JMJD1C	0	1	1	1	1
TOP1	0.629536	0.865123	-0.05736	0.000511587		TOP1	1	1	-1	1	1
MALAT1	1.14899	-0.771613	-0.169205	-0.207912		MALAT1	1	-1	-1	-1	1
LUZP1	-0.65174	-0.640882	-0.748678	-1.25245		LUZP1	-1	-1	-1	-1	1
NUDT7	0	5.04711	3.85871	0		NUDT7	0	1	1	0	1
CEP70	0	4.77761	0	6.09373		CEP70	0	1	0	1	1
MZF1	0	5.16278	0	3.82605		MZF1	0	1	0	1	1
Number of upregulated genes:	13	18	14	18

## Sheet: Trentin non-infant Down
name	log2FC HSC d14 vs HSC d14 t(4;11)	log2FC HSC d14 vs HSC d30 t(4;11)	log2FC HSC d14 vs HSC d70 CD19minus t(4;11)	log2FC HSC d14 vs HSC d70 CD19plus t(4;11)		name	log2FC HSC d14 vs HSC d14 t(4;11)	log2FC HSC d14 vs HSC d30 t(4;11)	log2FC HSC d14 vs HSC d70 CD19minus t(4;11)	log2FC HSC d14 vs HSC d70 CD19plus t(4;11)	non-infant
RSBN1	0.781351	0.365166	0.2317	0.895758		RSBN1	1	1	1	1	-1
JAK1	0.686158	0.62177	0.316841	1.07213		JAK1	1	1	1	1	-1
UBE2H	1.05163	1.15809	1.35561	1.14085		UBE2H	1	1	1	1	-1
RUNX3	0.51623	0.918796	0.0843129	1.18072		RUNX3	1	1	1	1	-1
AGPS	0.420018	-0.0287061	-0.350213	0.525447		AGPS	1	-1	-1	1	-1
EML4	0.868251	2.06336	1.75304	1.34266		EML4	1	1	1	1	-1
TMEM30A	0.867176	1.2466	0.952031	0.423968		TMEM30A	1	1	1	1	-1
UBE2D3	0.499678	0.219251	0.278024	0.233947		UBE2D3	1	1	1	1	-1
CAST	1.81524	1.39697	0.374106	1.04336		CAST	1	1	1	1	-1
TFDP1	1.47519	1.57704	0.401869	0.391943		TFDP1	1	1	1	1	-1
TANK	1.02366	0.569401	0.662926	0.377793		TANK	1	1	1	1	-1
OSBPL8	0.639737	1.20428	0.61153	0.359257		OSBPL8	1	1	1	1	-1
SMC3	0.377849	0.35567	-0.633216	0.254612		SMC3	1	1	-1	1	-1
SLK	1.03679	1.03426	-0.469162	0.0918389		SLK	1	1	-1	1	-1
DAZAP2	0.464395	0.796854	0.241456	0.0301348		DAZAP2	1	1	1	1	-1
LYN	0.302495	0.804545	0.400485	0.0253204		LYN	1	1	1	1	-1
GLRX	0.579706	0.109627	-0.297878	0.0541656		GLRX	1	1	-1	1	-1
HLA-C	0.561954	0.29108	-0.071269	0.0297626		HLA-C	1	1	-1	1	-1
TGFBR1	0.251362	0.794003	0.511308	0.0150305		TGFBR1	1	1	1	1	-1
PLSCR1	0.869407	-0.2646	0.723919	-0.0311988		PLSCR1	1	-1	1	-1	-1
N4BP1	6.6304	6.59362	5.20892	6.19672		N4BP1	1	1	1	1	-1
RIOK3	0.072167	-0.202993	0.146882	-0.12781		RIOK3	1	-1	1	-1	-1
NPTN	0.973621	0.420176	0.377913	-0.19438		NPTN	1	1	1	-1	-1
BCL6	-0.189614	1.09272	0.326562	-0.309101		BCL6	-1	1	1	-1	-1
IFIT3	0.27688	-5.97566	-5.97566	-0.343581		IFIT3	1	-1	-1	-1	-1
CNPY3	-0.302848	0.305577	0.193641	-0.0910485		CNPY3	-1	1	1	-1	-1
CPD	-0.00292953	-0.501227	-2.43208	-0.242313		CPD	-1	-1	-1	-1	-1
SLC7A7	0.531545	-1.31461	1.43445	-0.679279		SLC7A7	1	-1	1	-1	-1
TM9SF2	0.0440924	-0.0484891	-0.122691	-0.134506		TM9SF2	1	-1	-1	-1	-1
ARFGEF1	0.108418	-0.390879	-0.595525	-0.473296		ARFGEF1	1	-1	-1	-1	-1
RAB1A	1.03269	0.332576	0.176828	-0.273735		RAB1A	1	1	1	-1	-1
PICALM	0.0646022	0.226467	0.125263	-0.268533		PICALM	1	1	1	-1	-1
CD55	1.34665	0.041983	-0.315439	-0.660187		CD55	1	1	-1	-1	-1
TLR2	1.33816	2.41504	1.48615	-1.19701		TLR2	1	1	1	-1	-1
STAT1	-0.361708	0.178049	-0.322185	-0.615376		STAT1	-1	1	-1	-1	-1
SPTLC2	0.639113	0.222745	-0.272351	-0.488059		SPTLC2	1	1	-1	-1	-1
GAPDH	0.013086	-0.246253	-0.11949	-0.218539		GAPDH	1	-1	-1	-1	-1
CD46	0.406873	-0.345836	-0.493667	-0.542835		CD46	1	-1	-1	-1	-1
CANT1	0.115164	0.799993	0.348629	-0.781927		CANT1	1	1	1	-1	-1
CDC42SE2	0.201912	0.582725	0.390981	-0.527521		CDC42SE2	1	1	1	-1	-1
SNAP23	0.739932	-0.0459738	-0.766152	-0.66045		SNAP23	1	-1	-1	-1	-1
MAPK14	0.880882	-0.635737	-0.250402	-1.1294		MAPK14	1	-1	-1	-1	-1
HLA-B	0.0617337	0.10189	0.527974	-0.582496		HLA-B	1	1	1	-1	-1
RRAGD	0.077535	-4.64313	-2.48189	-1.52056		RRAGD	1	-1	-1	-1	-1
CFLAR	-0.570352	-0.343754	-1.30371	-0.771528		CFLAR	-1	-1	-1	-1	-1
LPCAT2	0.861905	1.29196	0.751489	-1.23699		LPCAT2	1	1	1	-1	-1
RNF10	-0.215149	-0.243166	-0.0248579	-0.566158		RNF10	-1	-1	-1	-1	-1
PTPN12	1.04613	-0.0851384	-0.556941	-1.21981		PTPN12	1	-1	-1	-1	-1
GRK6	-0.796149	-0.0340477	0.290808	-0.716083		GRK6	-1	-1	1	-1	-1
ABHD2	-0.41018	-0.552366	-0.627069	-1.0019		ABHD2	-1	-1	-1	-1	-1
VAMP3	-0.324753	0.0866327	-0.0320527	-0.89495		VAMP3	-1	1	-1	-1	-1
APP	0.461118	-0.7622	-1.89206	-1.28184		APP	1	-1	-1	-1	-1
CFL1	-0.172284	0.00479135	-0.41213	-0.660223		CFL1	-1	1	-1	-1	-1
PSTPIP2	0.794318	-1.21972	-0.868986	-1.13706		PSTPIP2	1	-1	-1	-1	-1
VCAN	0.345573	2.42506	-1.00462	-7.76692		VCAN	1	1	-1	-1	-1
GLUL	-0.011043	0.127924	-0.34537	-1.22792		GLUL	-1	1	-1	-1	-1
AGTRAP	-0.433306	-0.430778	-0.294123	-1.49757		AGTRAP	-1	-1	-1	-1	-1
CEBPD	1.58224	1.71431	-0.912402	-6.97831		CEBPD	1	1	-1	-1	-1
ACTB	0.377556	-0.197195	-0.56911	-1.20145		ACTB	1	-1	-1	-1	-1
TPP1	0.104834	0.338448	-0.602497	-1.41833		TPP1	1	1	-1	-1	-1
P4HB	-0.449367	-0.0620847	-0.33591	-1.34763		P4HB	-1	-1	-1	-1	-1
STAT3	0.124325	-0.963221	-1.05271	-2.2514		STAT3	1	-1	-1	-1	-1
ERLIN1	-0.0230124	0.0398687	-1.81857	-2.92109		ERLIN1	-1	1	-1	-1	-1
FTL	-0.0650765	-0.0486428	-0.82964	-1.84318		FTL	-1	-1	-1	-1	-1
SLC25A37	-0.63753	-0.757238	-0.727428	-2.53362		SLC25A37	-1	-1	-1	-1	-1
APLP2	0.313808	0.515534	-0.827709	-2.69739		APLP2	1	1	-1	-1	-1
GRN	0.0721355	0.652647	-0.89596	-2.60133		GRN	1	1	-1	-1	-1
SERPINA1	-0.685607	-0.938684	-1.23388	-7.37903		SERPINA1	-1	-1	-1	-1	-1
SLC2A3	0.235568	-3.5203	-2.83559	-3.18098		SLC2A3	1	-1	-1	-1	-1
KCNE3	0.0972567	-0.355993	-0.40874	-3.97767		KCNE3	1	-1	-1	-1	-1
PPT1	-0.62151	-1.00341	-2.19149	-3.37713		PPT1	-1	-1	-1	-1	-1
COTL1	0.125913	-0.38355	-1.39702	-3.54607		COTL1	1	-1	-1	-1	-1
ABHD5	0.338549	-0.869474	-2.13438	-7.11146		ABHD5	1	-1	-1	-1	-1
CST3	-0.0242948	1.48378	-0.930417	-4.27516		CST3	-1	1	-1	-1	-1
SRGN	0.764718	-0.754743	-2.79437	-5.20937		SRGN	1	-1	-1	-1	-1
CES1	-0.41872	0.611441	0.408586	-5.51163		CES1	-1	1	1	-1	-1
PRKAR2B	0.418292	-1.1717	-1.31634	-9.54045		PRKAR2B	1	-1	-1	-1	-1
CLEC7A	0.0718953	-1.10836	-2.08249	-8.23685		CLEC7A	1	-1	-1	-1	-1
CPA3	0.863743	-2.0126	-10.4775	-10.4775		CPA3	1	-1	-1	-1	-1
PATL1	6.94862	6.47751	7.10285	6.53154		PATL1	1	1	1	1	-1
IRF4	6.71771	6.53628	6.26195	5.34342		IRF4	1	1	1	1	-1
NRBF2	5.92927	6.44595	6.62911	4.92261		NRBF2	1	1	1	1	-1
KCTD12	2.36148	2.51849	1.29353	-6.75382		KCTD12	1	1	1	-1	-1
IL1B	1.26521	1.13662	1.20109	-5.76707		IL1B	1	1	1	-1	-1
STAM	6.64091	4.67771	6.05148	0		STAM	1	1	1	0	-1
FNDC3B	1.09111	1.26205	0.124013	-6.2015		FNDC3B	1	1	1	-1	-1
SLC31A2	2.12669	0.446339	0.184546	-5.28836		SLC31A2	1	1	1	-1	-1
OAT	1.54771	1.13688	-0.334375	-6.07273		OAT	1	1	-1	-1	-1
RYK	1.28015	-0.89686	-5.54454	-1.80412		RYK	1	-1	-1	-1	-1
FAS	4.84844	0	3.85871	0		FAS	1	0	1	0	-1
LEPR	4.86015	0	0	0		LEPR	1	0	0	0	-1
SGPP1	5.46463	3.85013	0	0		SGPP1	1	1	0	0	-1
SVIL	4.08405	0	4.84457	0		SVIL	1	0	1	0	-1
Number of downregulated genes:	20	37	51	65
