# Supplementary material for: CRISPR/Cas9-mediated t(4;11) translocation in human hematopoietic stem/precursor cells demonstrates plasticity to differentiate into either the myeloid or lymphoid lineage
Source: Leukemia. 2025 Oct 27;40(1):72–86. doi: 10.1038/s41375-025-02791-4 (PMC12789029; doi:10.1038/s41375-025-02791-4)
Supplement: Supplementary file 11 — Supplementary Excel file S10 [file 41375_2025_2791_MOESM11_ESM.xlsx]

## Sheet: LSC17 signature vs day7
name	log2FC d7	log2FC d14	log2FC d30	log2FC d70 CD19-	log2FC d70 CD19+
SOCS2	-0.0456276	-0.0820531	-0.584711	1.59575	4.64379
CDK6	-0.641133	1.07768	1.11128	0.395838	1.9554
SMIM24	-1.31815	-0.266348	-1.76098	-3.61755	0.24557
FAM30A	0.334146	-0.287226	-2.78721	-3.45683	0.267677
NYNRIN	-1.20835	-1.30807	-1.87351	-1.89471	-0.663017
ARHGAP22	-0.783066	-0.400449	-1.36182	-3.30394	-0.208602
CPXM1	-0.132652	-0.39471	-1.66907	-8.50424	-1.71703
DNMT3B	-0.409687	-1.69201	-1.99859	-8.58601	-8.58601
LAPTM4B	0.729854	0.276922	-1.92996	-2.41119	-1.51501
EMP1	0	4.83535	4.9647	0	0
MMRN1	-0.271966	-1.49476	-10.5334	-10.5334	-10.5334
BEX3	0.263313	-0.0669106	-3.84127	-5.59579	-9.95252
ADGRG1	0.0366526	0.184329	-6.27318	-6.27318	-6.27318
AKR1C3	4.8723	0	0	0	0
CD34	-1.9152	-0.12895	0.237994	-7.24548	-7.24548
DPYSL3	0	0	5.9459	8.90136	5.56512
ZBTB46	-5.94352	-1.35628	-1.48392	-0.642027	-5.94352
