# Supplementary material for: CRISPR/Cas9-mediated t(4;11) translocation in human hematopoietic stem/precursor cells demonstrates plasticity to differentiate into either the myeloid or lymphoid lineage
Source: Leukemia. 2025 Oct 27;40(1):72–86. doi: 10.1038/s41375-025-02791-4 (PMC12789029; doi:10.1038/s41375-025-02791-4)
Supplement: Supplementary file 12 — Supplementary Excel file S11 [file 41375_2025_2791_MOESM12_ESM.xlsx]

## Sheet: log2FC pvalue vs d7
id	name	description	tpm_HSC_d7_1-MACE_Seq	tpm_HSC_d7_2-MACE_Seq	tpm_HSC_d7_3-MACE_Seq	mean HSC d7	tpm_HSC_t_4_11_d7_1-MACE_Seq	tpm_HSC_t_4_11_d7_2-MACE_Seq	tpm_HSC_t_4_11_d7_3-MACE_Seq	mean HSC d7_t(4;11)	pvalue d7 vs d7 ctrl	log2FC d7	tpm_HSC_d14_1-MACE_Seq	tpm_HSC_d14_2-MACE_Seq	tpm_HSC_d14_3-MACE_Seq	mean HSC d14	pvalue d14 ctrl vs d7 ctrl	log2FC d14 ctrl	tpm_HSC_t_4_11_d14_1-MACE_Seq	tpm_HSC_t_4_11_d14_2-MACE_Seq	tpm_HSC_t_4_11_d14_3-MACE_Seq	mean HSC d14 t(4;11)	pvalue d14 vs 7 ctrl	log2FC d14	tpm_HSC_t_4_11_d30_1-MACE_Seq	tpm_HSC_t_4_11_d30_2-MACE_Seq	tpm_HSC_t_4_11_d30_3-MACE_Seq	mean HSC d30 t(4;11)	pvalue d30 vs d7 ctrl	log2FC d30	tpm_CD19minus_t_4_11_d70_1-MACE_Seq	tpm_CD19minus_t_4_11_d70_2-MACE_Seq	tpm_CD19minus_t_4_11_d70_3-MACE_Seq	mean HSC d70 CD19minus t(4;11)	pvalue d70 CD19- vs d7 ctrl	log2FC d70 CD19-	tpm_CD19plus_t_4_11_d70_1-MACE_Seq	tpm_CD19plus_t_4_11_d70_2-MACE_Seq	tpm_CD19plus_t_4_11_d70_3-MACE_Seq	mean HSC d70 CD19plus t(4;11)	pvalue d70 CD19+ vs d7 ctrl	log2FC d70 CD19+	stem cell like genes
ENSG00000100721	TCL1A	TCL1 family AKT coactivator A [Source:HGNC Symbol;Acc:HGNC:11648]	0	0	0	0	0	0	0	0	#DIV/0!	0	0	0	0	0	#DIV/0!	0	0	0	1.21985	0	0.211325	0	4.08886	5.5298	12.3853	7.33466	0.0516224	6.21619	110.85	41.2697	60.9972	71.0388	0.0377266	9.47449	608.452	758.93	632.68	666.687	0.00243014	12.703	Kein Treffer		CD96
ENSG00000183160	TMEM119	transmembrane protein 119 [Source:HGNC Symbol;Acc:HGNC:27884]	7.95625	2.66229	3.65976	4.75943	0	5.31921	0	0	0.217402	-5.60272	0	0	0	0	0.0496953	-5.60272	7.19326	1.1284	0	2.77389	0.0744665	-0.757785	26.8697	28.755	20.0071	25.2106	0.00986798	2.38088	89.1894	104.071	99.9091	97.7233	0.00210534	4.33132	700.957	566.542	634.029	633.843	0.00186333	7.02742	Kein Treffer		TRAC
ENSG00000277734	TRAC	T cell receptor alpha constant [Source:HGNC Symbol;Acc:HGNC:12029]	0	0.887431	0	0	0	0	3.25517	0	0.297418	0	4.72765	4.67049	0	3.13271	0.0942432	5.01467	8.39214	7.89879	26.8366	14.3758	0.079226	7.1775	17.5237	21.0132	31.4397	23.3255	0.0163616	7.87194	66.255	69.979	76.7723	71.0021	0.000984176	9.47375	1857.93	1777.53	1742.91	1792.79	0.00018047	14.13	Treffer		CSRP2
ENSG00000128218	VPREB3	V-set pre-B cell surrogate light chain 3 [Source:HGNC Symbol;Acc:HGNC:12710]	3.40982	0	0	0	3.15559	0	1.08506	1.41355	0.28479	3.91986	0	0	0	0	0.211325	0	0	0	0	0	0.211325	0	0	0	0	0	0.211325	0	0	2.6915	10.5168	4.40275	0.251414	5.49273	190.223	207.732	276.545	224.833	0.00672694	11.1353	Kein Treffer		EBF1
ENSG00000105928	GSDME	gasdermin E [Source:HGNC Symbol;Acc:HGNC:2810]	0	0	0	0	0	0	0	0	#DIV/0!	0	0	0	0	0	#DIV/0!	0	0	0	1.21985	0	0.211325	0	6.42535	0	0	0	0.211325	0	5.09653	8.97167	8.4134	7.49387	0.012536	6.24676	196.737	214.814	186.162	199.238	0.000879077	10.961	Kein Treffer		PRDX1
ENSG00000177455	CD19	CD19 molecule [Source:HGNC Symbol;Acc:HGNC:1633]	0	0	0	0	0	0	0	0	#DIV/0!	0	0	0	0	0	#DIV/0!	0	0	0	0	0	#DIV/0!	0	1.75237	0	6.66902	2.80713	0.14744	4.86152	3.8224	8.97167	1.05168	4.61525	0.0925062	5.55926	181.102	172.323	187.511	180.312	0.000297738	10.8171	Kein Treffer		ATF5
ENSG00000130707	ASS1	argininosuccinate synthase 1 [Source:HGNC Symbol;Acc:HGNC:758]	80.6992	94.9551	68.6204	81.4249	11.5705	14.8938	9.7655	12.0766	0.00385256	-2.74313	4.72765	0	1.11606	1.9479	0.00513369	-5.31502	2.39775	5.64199	10.9786	6.33945	0.00747169	-3.66223	475.476	543.026	539.238	519.247	0.00131355	2.67139	2750.85	2277.01	2194.85	2407.57	0.00273527	4.88425	906.814	891.124	888.99	895.643	1.96841e-05	3.45777	Treffer		PRL
ENSG00000184261	KCNK12	potassium two pore domain channel subfamily K member 12 [Source:HGNC Symbol;Acc:HGNC:6274]	0	0	0	0	0	0	0	0	#DIV/0!	0	0	0	0	0	#DIV/0!	0	0	0	0	0	#DIV/0!	0	0.584123	0	0	0	0.211325	0	8.91894	10.766	13.6718	11.1189	0.00756402	6.80979	182.405	110.948	118.712	137.355	0.0130505	10.4247	Kein Treffer		LAMP5
ENSG00000119919	NKX2-3	NK2 homeobox 3 [Source:HGNC Symbol;Acc:HGNC:7836]	6.81965	1.77486	0	2.86484	1.05186	0	0	0	0.13919	-4.88988	0	0	0	0	0.147923	-4.88988	0	0	0	0	0.147923	-4.88988	33.8791	57.5099	40.0141	43.801	0.0193275	3.88823	59.8843	159.696	131.459	117.013	0.03418	5.30381	136.804	134.554	76.8929	116.084	0.0136803	5.29231	Kein Treffer		ASS1
ENSG00000147257	GPC3	glypican 3 [Source:HGNC Symbol;Acc:HGNC:4451]	0	0	0	0	0	0	0	0	#DIV/0!	0	0	0	0	0	#DIV/0!	0	0	0	0	0	#DIV/0!	0	1.16825	0	1.90543	1.02456	0.10301	3.49129	7.6448	0.897167	1.05168	3.19788	0.143516	5.04347	104.232	110.948	111.967	109.049	0.00024738	10.0921	Kein Treffer		TRPM4
ENSG00000186891	TNFRSF18	TNF receptor superfamily member 18 [Source:HGNC Symbol;Acc:HGNC:11914]	2.27322	0.887431	2.74482	1.96849	0	0	4.34022	0	0.345021	-4.3705	0	0	0	0	0.0358349	-4.3705	0	0	0	0	0.0358349	-4.3705	0	0	0.952717	0	0.0277741	-4.3705	8.91894	12.5603	3.15503	8.21143	0.0976791	2.00652	72.9621	138.095	118.712	109.923	0.0147487	5.73308	Kein Treffer		SLC7A11
ENSG00000167081	PBX3	PBX homeobox 3 [Source:HGNC Symbol;Acc:HGNC:8634]	19.3223	5.32459	9.14939	11.2654	9.46678	2.12768	6.51033	6.03493	0.0763382	-0.889534	0	0	0	0	0.0571853	-6.82851	10.7899	1.1284	13.4183	8.44553	0.265695	-0.411411	36.7998	36.4967	29.5342	34.2769	0.0156219	1.59679	52.2395	74.4648	55.7388	60.8144	0.0212752	2.42213	155.044	55.4739	122.759	111.092	0.0315842	3.29033	Kein Treffer		CSTA
ENSG00000227028	SLC8A1-AS1	SLC8A1 antisense RNA 1 [Source:HGNC Symbol;Acc:HGNC:44102]	0	0	0	0	0	0	0	0	#DIV/0!	0	0	0	0	0	#DIV/0!	0	0	0	0	0	#DIV/0!	0	0	0	0	0	#DIV/0!	0	0	0	10.5168	0	0.211325	0	75.5679	81.4404	102.524	86.5107	0.00441556	9.7584	Kein Treffer		IRF8
ENSG00000168685	IL7R	interleukin 7 receptor [Source:HGNC Symbol;Acc:HGNC:6024]	3.40982	0	0	0	0	0	0	0	0.211325	0	0	0	0	0	0.211325	0	0	4.51359	0	0	0.443673	0	32.7109	13.2715	22.8652	22.9492	0.021344	7.84857	10.1931	11.6632	18.9302	13.5955	0.0358546	7.09755	74.265	92.0631	87.6849	84.671	0.00198752	9.72743	Kein Treffer
ENSG00000267206	LCN6	lipocalin 6 [Source:HGNC Symbol;Acc:HGNC:17337]	0	0	0	0	0	0	0	0	#DIV/0!	0	0	0	0	0	#DIV/0!	0	0	0	0	0	#DIV/0!	0	0	0	0	0	#DIV/0!	0	3.8224	6.28017	0	3.36752	0.103322	5.11583	83.3852	133.373	43.1679	86.6422	0.0399785	9.76059	Kein Treffer
ENSG00000132465	JCHAIN	joining chain of multimeric IgA and IgM [Source:HGNC Symbol;Acc:HGNC:5713]	5.68304	26.6229	21.9585	18.0882	0	7.44689	3.25517	3.56735	0.0407605	-2.31019	7.87941	16.3467	15.6248	13.2837	0.16088	-0.442529	52.7506	46.2643	48.7938	49.2696	0.0314303	1.44062	1.16825	0	0.952717	0.706988	0.0600116	-4.49431	77.7222	98.6883	60.9972	79.1359	0.0154958	2.12315	2557.58	2171.74	2240.69	2323.34	0.00130222	6.99712	Kein Treffer
ENSG00000105369	CD79A	CD79a molecule [Source:HGNC Symbol;Acc:HGNC:1698]	63.65	68.3322	72.2802	68.0875	51.5413	27.6599	54.2528	44.4847	0.0566687	-0.612959	52.0041	56.0458	56.9191	54.9897	0.00378866	-0.307725	37.1652	60.9335	42.6946	46.9311	0.0463937	-0.535892	19.2761	28.755	17.1489	21.7266	0.00484815	-1.64342	341.468	258.384	263.97	287.941	0.00847104	2.07869	8877.92	10184.8	8827.84	9296.85	0.00113755	7.09111	Kein Treffer
ENSG00000221955	SLC12A8	solute carrier family 12 member 8 [Source:HGNC Symbol;Acc:HGNC:15595]	5.68304	0	0	0	0	0	0	0	0.211325	0	0	0	0	0	0.211325	0	0	0	0	0	0.211325	0	10.5142	2.21192	14.2908	9.00563	0.0960702	6.50869	45.8688	87.9223	96.7541	76.8484	0.0253991	9.58775	82.0823	69.6375	95.7789	82.4996	0.00413486	9.68999	Kein Treffer
ENSG00000135144	DTX1	deltex E3 ubiquitin ligase 1 [Source:HGNC Symbol;Acc:HGNC:3060]	0	0	0	0	0	0	0	0	#DIV/0!	0	0	0	0	0	#DIV/0!	0	0	0	0	0	#DIV/0!	0	2.33649	0	0	0	0.211325	0	3.8224	1.79433	3.15503	2.92392	0.0196096	4.91835	54.7216	106.227	76.8929	79.2804	0.0168114	9.63264	Kein Treffer
ENSG00000137441	FGFBP2	fibroblast growth factor binding protein 2 [Source:HGNC Symbol;Acc:HGNC:29451]	0	0	0	0	0	0	0	0	#DIV/0!	0	0	0	0	0	#DIV/0!	0	0	2.2568	0	0	0.211325	0	4.67298	0	4.76358	3.14552	0.0917705	5.02038	0	7.17733	13.6718	6.9497	0.110224	6.13949	66.4476	51.933	110.618	76.3328	0.0247558	9.57805	Kein Treffer
ENSG00000065320	NTN1	netrin 1 [Source:HGNC Symbol;Acc:HGNC:8029]	10.2295	2.66229	0	4.29725	0	1.06384	8.68044	3.24809	0.432751	-0.393263	0	0	0	0	0.147923	-5.45853	1.19888	7.89879	0	3.03255	0.39508	-0.489263	7.00948	18.8013	10.4799	12.0969	0.153795	1.47184	28.0309	40.3725	41.0153	36.4729	0.0236037	3.0561	70.3563	46.0315	103.873	73.4202	0.0242003	4.06347	Kein Treffer
ENSG00000124212	PTGIS	prostaglandin I2 synthase [Source:HGNC Symbol;Acc:HGNC:9603]	0	0	0	0	0	0	0	0	#DIV/0!	0	0	0	0	0	#DIV/0!	0	0	0	0	0	#DIV/0!	0	0	2.21192	0	0	0.211325	0	5.09653	4.48583	2.10335	3.89524	0.0254009	5.32021	75.5679	64.9163	63.4029	67.9624	0.00157857	9.41071	Kein Treffer
ENSG00000172179	PRL	prolactin [Source:HGNC Symbol;Acc:HGNC:9445]	0	0	0	0	0	0	0	0	#DIV/0!	0	0	0	0	0	#DIV/0!	0	0	0	0	0	#DIV/0!	0	38.5521	45.3444	45.7304	43.209	0.00144893	8.75852	62.4326	52.0357	56.7905	57.0862	0.0013797	9.15952	58.6302	59.0148	63.4029	60.3493	0.000321408	9.23958	Treffer
ENSG00000105926	MPP6	membrane palmitoylated protein 6 [Source:HGNC Symbol;Acc:HGNC:18167]	0	7.09945	4.5747	3.89138	2.10373	2.12768	0	1.41047	0.19637	-1.40189	0	0	0	0	0.100977	-5.31882	2.39775	4.51359	1.21985	2.7104	0.289872	-0.506114	0	0	0	0	0.100977	-5.31882	0	8.0745	1.05168	3.04206	0.298785	-0.345178	61.236	37.7695	68.7989	55.9348	0.0133877	3.81136	Kein Treffer
ENSG00000177721	ANXA2R	annexin A2 receptor [Source:HGNC Symbol;Acc:HGNC:33463]	3.40982	9.76174	3.65976	5.61044	0	5.31921	3.25517	2.85812	0.0754883	-0.94892	0	0	0	0	0.0570318	-5.83553	0	11.284	1.21985	4.16794	0.219941	-0.420061	9.93009	5.5298	14.2908	9.91688	0.216813	0.810759	2.54827	3.58867	12.6201	6.25235	0.44907	0.153687	41.6926	74.3587	49.9129	55.3214	0.0150177	3.27877	Kein Treffer
ENSG00000111796	KLRB1	killer cell lectin like receptor B1 [Source:HGNC Symbol;Acc:HGNC:6373]	0	0	0	0	0	0	0	0	#DIV/0!	0	0	0	0	0	#DIV/0!	0	0	0	1.21985	0	0.211325	0	1.16825	0	0	0	0.211325	0	1.27413	1.79433	3.15503	2.0745	0.0329609	4.44261	79.4765	43.671	43.1679	55.4385	0.0219671	9.11734	Kein Treffer
ENSG00000233559	LINC00513	long intergenic non-protein coding RNA 513 [Source:HGNC Symbol;Acc:HGNC:43566]	0	0	0	0	5.25932	2.12768	0	2.46233	0.124133	4.67939	0	0	0	0	#DIV/0!	0	3.59663	4.51359	0	2.70341	0.0943363	4.80911	3.50474	6.63576	0	3.38017	0.109923	5.12108	33.1275	33.1952	33.6536	33.3254	1.22942e-05	8.3848	46.9042	51.933	60.7049	53.1807	0.00285022	9.05747	Kein Treffer
ENSG00000153253	SCN3A	sodium voltage-gated channel alpha subunit 3 [Source:HGNC Symbol;Acc:HGNC:10590]	0	0	0	0	0	0	0	0	#DIV/0!	0	0	0	0	0	#DIV/0!	0	0	0	0	0	#DIV/0!	0	0	0	0.952717	0	0.211325	0	0	0.897167	2.10335	1.00017	0.121212	3.45966	58.6302	35.4089	63.4029	52.4807	0.0130431	9.03839	Kein Treffer
ENSG00000137101	CD72	CD72 molecule [Source:HGNC Symbol;Acc:HGNC:1696]	13.6393	0	0	0	7.36305	0	4.34022	3.90109	0.42676	5.32232	9.4553	0	1.11606	3.52379	0.295479	5.17943	7.19326	6.77039	8.53892	7.50086	0.297915	6.24809	47.8981	19.9073	54.3049	40.7034	0.0341968	8.67255	84.0928	69.0818	64.1522	72.4423	0.000396565	9.50268	439.075	345.827	408.746	397.883	0.00236486	11.9585	Kein Treffer
ENSG00000120833	SOCS2	suppressor of cytokine signaling 2 [Source:HGNC Symbol;Acc:HGNC:19382]	32.9616	33.7224	51.2366	39.3069	44.1783	23.4045	46.6574	38.0801	0.433237	-0.0456276	11.0312	18.6819	3.34818	11.0204	0.0527864	-1.82523	35.9663	32.7235	42.6946	37.1281	0.292884	-0.0820531	27.4538	11.0596	40.0141	26.1758	0.06063	-0.584711	151.622	89.7167	115.684	119.008	0.0278286	1.59575	882.059	899.386	1173.63	985.024	0.00453314	4.64379	Kein Treffer
ENSG00000186827	TNFRSF4	TNF receptor superfamily member 4 [Source:HGNC Symbol;Acc:HGNC:11918]	1.13661	0.887431	2.74482	1.58962	0	2.12768	7.59539	3.24102	0.221435	0.983592	0	0	0	0	0.0559986	-4.07863	9.59102	3.38519	3.65954	5.54525	0.113485	1.74034	0	4.42384	9.52717	4.65034	0.157225	1.49133	5.09653	9.86883	21.0335	11.9996	0.0656575	2.84019	39.0868	48.3921	60.7049	49.3946	0.00784408	4.8725	Kein Treffer
ENSG00000185633	NDUFA4L2	NDUFA4 mitochondrial complex associated like 2 [Source:HGNC Symbol;Acc:HGNC:29836]	6.81965	15.0863	8.23445	10.0468	4.20746	13.8299	5.42528	7.82089	0.0224349	-0.357292	0	0	0	0	0.0294539	-6.66488	0	0	0	0	0.0294539	-6.66488	22.7808	29.8609	39.0614	30.5677	0.0289451	1.59569	54.7877	35.8867	30.4986	40.391	0.0375625	1.99658	58.6302	36.5892	52.6109	49.2768	0.00867725	2.28281	Kein Treffer
ENSG00000196092	PAX5	paired box 5 [Source:HGNC Symbol;Acc:HGNC:8619]	0	0	0	0	0	0	0	0	#DIV/0!	0	0	2.33524	0	0	0.211325	0	0	0	0	0	#DIV/0!	0	0	0	0	0	#DIV/0!	0	0	0.897167	11.5684	4.1552	0.189868	5.41115	96.4142	84.9813	68.7989	83.3981	0.00455067	9.7056	Kein Treffer
ENSG00000171724	VAT1L	vesicle amine transport 1 like [Source:HGNC Symbol;Acc:HGNC:29315]	0	0	0	0	0	0	0	0	#DIV/0!	0	0	0	0	0	#DIV/0!	0	0	0	0	0	#DIV/0!	0	0	0	0	0	#DIV/0!	0	0	2.6915	0	0	0.211325	0	57.3273	24.7862	53.9599	45.3578	0.0240831	8.82838	Kein Treffer
ENSG00000142173	COL6A2	collagen type VI alpha 2 chain [Source:HGNC Symbol;Acc:HGNC:2212]	0	0	0	0	0	0	0	0	#DIV/0!	0	0	0	0	0	#DIV/0!	0	4.79551	0	6.09923	3.63158	0.0946437	5.22171	0	0	0	0	#DIV/0!	0	0	0	3.15503	0	0.211325	0	36.481	44.8513	47.2149	42.8491	0.00286283	8.74648	Kein Treffer
ENSG00000169575	VPREB1	V-set pre-B cell surrogate light chain 1 [Source:HGNC Symbol;Acc:HGNC:12709]	0	0	7.31951	0	0	0	0	0	0.211325	0	0	0	0	0	0.211325	0	0	0	0	0	0.211325	0	1.75237	4.42384	0	2.05874	0.462195	4.43212	0	7.17733	0	0	0.495996	0	27.3608	54.2936	45.8659	42.5068	0.0166393	8.73494	Kein Treffer
ENSG00000030419	IKZF2	IKAROS family zinc finger 2 [Source:HGNC Symbol;Acc:HGNC:13177]	0	1.77486	2.74482	1.50656	0	4.25536	0	0	0.479376	-4.0059	0	0	0	0	0.10084	-4.0059	1.19888	0	0	0	0.224656	-4.0059	0	0	0	0	0.10084	-4.0059	0	0	0	0	0.10084	-4.0059	22.1492	48.3921	47.2149	39.2521	0.022198	4.61439	Kein Treffer
ENSG00000131686	CA6	carbonic anhydrase 6 [Source:HGNC Symbol;Acc:HGNC:1380]	0	0	0	0	0	0	0	0	#DIV/0!	0	0	0	0	0	#DIV/0!	0	0	0	0	0	#DIV/0!	0	0	0	0	0	#DIV/0!	0	0	0	2.10335	0	0.211325	0	56.0245	22.4256	39.1209	39.1903	0.0280713	8.61803	Kein Treffer
ENSG00000198846	TOX	thymocyte selection associated high mobility group box [Source:HGNC Symbol;Acc:HGNC:18988]	3.40982	5.32459	2.74482	3.82641	4.20746	1.06384	0	1.7571	0.150716	-1.08016	0	0	0	0	0.0192495	-5.29514	0	0	6.09923	0	0.283016	-5.29514	3.50474	0	2.85815	2.12096	0.222722	-0.822025	0	8.0745	9.46508	5.84653	0.281913	0.598836	29.9666	44.8513	33.7249	36.1809	0.00745768	3.20793	Kein Treffer
ENSG00000163975	MELTF	melanotransferrin [Source:HGNC Symbol;Acc:HGNC:7037]	0	1.77486	0	0	0	0	0	0	0.211325	0	0	0	0	0	0.211325	0	0	3.38519	0	0	0.211325	0	5.25711	6.63576	0	3.96429	0.0920644	5.34493	0	0	2.10335	0	0.465544	0	32.5724	36.5892	26.98	32.0472	0.0037374	8.32855	Kein Treffer
ENSG00000064886	CHI3L2	chitinase 3 like 2 [Source:HGNC Symbol;Acc:HGNC:1933]	0	0	0	0	0	0	0	0	#DIV/0!	0	0	0	0	0	#DIV/0!	0	0	0	0	0	#DIV/0!	0	0	0	0	0	#DIV/0!	0	0	0	0	0	#DIV/0!	0	35.1781	24.7862	32.3759	30.7801	0.00500914	8.27053	Kein Treffer
ENSG00000113739	STC2	stanniocalcin 2 [Source:HGNC Symbol;Acc:HGNC:11374]	22.7322	38.1595	13.7241	24.8719	0	12.7661	2.17011	4.97873	0.0212728	-2.29777	0	0	0	0	0.0366733	-7.96416	0	0	0	0	0.0366733	-7.96416	0.584123	2.21192	4.76358	2.51988	0.0515284	-3.25274	31.8533	35.8867	24.1885	30.6428	0.144705	0.299944	40.3897	14.1636	39.1209	31.2247	0.0336566	0.326995	Kein Treffer
ENSG00000172005	MAL	mal, T cell differentiation protein [Source:HGNC Symbol;Acc:HGNC:6817]	0	0	0	0	0	0	0	0	#DIV/0!	0	0	0	0	0	#DIV/0!	0	0	0	0	0	#DIV/0!	0	0	0	0	0	#DIV/0!	0	1.27413	0	2.10335	1.12583	0.103526	3.61568	33.8753	24.7862	31.027	29.8961	0.00398194	8.22863	Kein Treffer
ENSG00000092345	DAZL	deleted in azoospermia like [Source:HGNC Symbol;Acc:HGNC:2685]	0	0	0	0	0	0	0	0	#DIV/0!	0	0	0	0	0	#DIV/0!	0	0	0	0	0	#DIV/0!	0	0	0	0	0	#DIV/0!	0	0	0.897167	2.10335	1.00017	0.121212	3.45966	48.2071	16.5241	28.329	31.0201	0.0392496	8.2817	Kein Treffer
ENSG00000101445	PPP1R16B	protein phosphatase 1 regulatory subunit 16B [Source:HGNC Symbol;Acc:HGNC:15850]	0	7.09945	4.5747	3.89138	6.31119	2.12768	13.0207	7.15318	0.257672	0.861725	0	0	0	0	0.100977	-5.31882	1.19888	22.568	0	7.92228	0.284186	1.00712	40.3045	13.2715	16.1962	23.2574	0.10443	2.54892	25.4827	37.681	43.1187	35.4275	0.00710743	3.15397	41.6926	33.0483	14.839	29.86	0.031809	2.90808	Kein Treffer
ENSG00000136573	BLK	BLK proto-oncogene, Src family tyrosine kinase [Source:HGNC Symbol;Acc:HGNC:1057]	0	0	0	0	0	1.06384	0	0	0.211325	0	1.57588	0	0	0	0.211325	0	0	0	0	0	#DIV/0!	0	0	0	0	0	#DIV/0!	0	0	0	0	0	#DIV/0!	0	46.9042	43.671	53.9599	48.1784	0.00197598	8.91523	Kein Treffer
ENSG00000184343	SRPK3	SRSF protein kinase 3 [Source:HGNC Symbol;Acc:HGNC:11402]	0	0	0	0	0	0	0	0	#DIV/0!	0	0	0	0	0	#DIV/0!	0	0	0	0	0	#DIV/0!	0	0.584123	0	0.952717	0.51228	0.10301	2.61419	3.8224	10.766	6.31005	6.96615	0.0377547	6.14285	48.2071	21.2453	18.886	29.4461	0.0443302	8.20683	Kein Treffer
ENSG00000102471	NDFIP2	Nedd4 family interacting protein 2 [Source:HGNC Symbol;Acc:HGNC:18537]	2.27322	0.887431	0	1.05355	2.10373	0	2.17011	1.42461	0.363294	0.402364	1.57588	0	5.5803	2.38539	0.297409	1.1074	10.7899	13.5408	1.21985	8.51684	0.0775908	2.90108	18.1078	15.4834	14.2908	15.9607	0.000500593	3.79938	67.5291	51.1385	63.1005	60.5894	0.00306631	5.71729	134.198	169.963	188.86	164.34	0.00468914	7.15534	Kein Treffer
ENSG00000237819	CDK6-AS1	CDK6 antisense RNA 1 [Source:HGNC Symbol;Acc:HGNC:40141]	0	2.66229	11.8942	4.85217	4.20746	5.31921	2.17011	3.89892	0.424425	-0.308448	0	9.34097	6.69636	5.34578	0.449488	0.137078	19.182	9.02719	3.65954	10.6229	0.271	1.11457	79.4407	81.841	97.1771	86.153	0.000300041	4.12244	78.9963	69.0818	68.3589	72.1457	0.00462723	3.86678	303.574	245.502	265.753	271.61	0.00195142	5.77786	Kein Treffer
ENSG00000106236	NPTX2	neuronal pentraxin 2 [Source:HGNC Symbol;Acc:HGNC:7953]	0	0	0	0	0	0	0	0	#DIV/0!	0	0	0	0	0	#DIV/0!	0	0	0	0	0	#DIV/0!	0	0	0	0	0	#DIV/0!	0	6.37067	0	0	0	0.211325	0	23.4521	16.5241	47.2149	29.0637	0.044416	8.18803	Kein Treffer
ENSG00000072163	LIMS2	LIM zinc finger domain containing 2 [Source:HGNC Symbol;Acc:HGNC:16084]	0	0	0	0	0	0	0	0	#DIV/0!	0	0	0	0	0	#DIV/0!	0	0	0	0	0	#DIV/0!	0	2.92062	0	1.90543	1.60868	0.100495	4.09481	11.4672	0	2.10335	4.52352	0.163981	5.53092	35.1781	28.3271	18.886	27.4637	0.0141615	8.10663	Kein Treffer
ENSG00000286848	AC009570.2	novel transcript	0	6.21202	0.914939	2.37565	3.15559	3.19152	1.08506	2.47739	0.479845	0.0581024	9.4553	16.3467	12.2767	12.6929	0.00145542	2.36946	10.7899	12.4124	34.1557	19.1193	0.0914661	2.95668	0	0	0	0	0.172342	-4.62974	11.4672	17.0462	16.8268	15.1134	0.00768407	2.61946	622.783	491.003	675.848	596.545	0.00418911	7.91292	Kein Treffer
ENSG00000125869	LAMP5	lysosomal associated membrane protein family member 5 [Source:HGNC Symbol;Acc:HGNC:16097]	0	0	3.65976	0	0	17.0215	0	0	0.278455	0	0	9.34097	1.11606	3.48568	0.297316	5.16417	0	9.02719	0	0	0.340933	0	209.7	216.768	236.274	220.914	0.000474754	11.1099	279.035	306.831	356.518	314.128	0.00234967	11.6176	135.501	120.39	192.907	149.599	0.0105566	10.5479	Treffer
ENSG00000211679	IGLC3	immunoglobulin lambda constant 3 (Kern-Oz+ marker) [Source:HGNC Symbol;Acc:HGNC:5857]	9.09286	3.54972	8.23445	6.95901	0	0	0	0	0.0280796	-6.14139	0	0	7.81242	0	0.11399	-6.14139	15.5854	3.38519	2.43969	7.13676	0.482314	0.0358779	1.75237	0	4.76358	2.17198	0.0321808	-1.63551	8.91894	16.149	10.5168	11.8616	0.168445	0.760868	148.53	206.552	164.578	173.22	0.00491272	4.61783	Kein Treffer
ENSG00000183691	NOG	noggin [Source:HGNC Symbol;Acc:HGNC:7866]	11.3661	2.66229	4.5747	6.20102	0	0	0	0	0.0716853	-5.97751	0	0	0	0	0.0716853	-5.97751	2.39775	0	18.2977	6.89848	0.463632	0.151455	7.00948	2.21192	1.90543	3.70894	0.0792245	-0.726195	0	0	3.15503	0	0.120785	-5.97751	16.9376	27.1468	37.7719	27.2855	0.0226577	2.11975	Kein Treffer
ENSG00000198743	SLC5A3	solute carrier family 5 member 3 [Source:HGNC Symbol;Acc:HGNC:11038]	0	3.54972	0	0	2.10373	0	3.25517	1.7863	0.400629	4.23749	0	0	0	0	0.211325	0	5.99438	11.284	0	5.75946	0.0949912	5.87269	28.622	23.2252	8.57445	20.1405	0.0410924	7.6611	7.6448	17.9433	11.5684	12.3855	0.0145917	6.96411	23.4521	35.4089	20.235	26.3653	0.0146568	8.04796	Kein Treffer
ENSG00000068305	MEF2A	myocyte enhancer factor 2A [Source:HGNC Symbol;Acc:HGNC:6993]	6.81965	9.76174	10.9793	9.18689	1.05186	3.19152	5.42528	3.22289	0.00133965	-1.48276	0	0	1.11606	0	0.00628897	-6.53712	13.1876	11.284	24.3969	16.2895	0.0880041	0.819506	22.1967	7.74172	8.57445	12.8376	0.298552	0.478305	10.1931	8.0745	24.1885	14.152	0.186986	0.617901	54.7216	21.2453	55.3089	43.7586	0.0301339	2.23959	Kein Treffer
ENSG00000165028	NIPSNAP3B	nipsnap homolog 3B [Source:HGNC Symbol;Acc:HGNC:23641]	0	0	2.74482	0	6.31119	1.06384	3.25517	3.5434	0.145464	5.18721	0	0	0	0	0.211325	0	1.19888	4.51359	2.43969	2.71739	0.166464	4.81629	4.08886	0	2.85815	2.31567	0.203437	4.59435	2.54827	3.58867	5.25838	3.79844	0.00731799	5.28482	57.3273	9.44237	20.235	29.0016	0.0917587	8.18495	Kein Treffer
ENSG00000145506	NKD2	NKD inhibitor of WNT signaling pathway 2 [Source:HGNC Symbol;Acc:HGNC:17046]	4.54643	0	0	0	0	0	0	0	0.211325	0	0	0	0	0	0.211325	0	0	0	0	0	0.211325	0	10.5142	16.5894	8.57445	11.8927	0.0415929	6.90601	12.7413	22.4292	17.8785	17.683	0.0306334	7.47435	37.7839	27.1468	14.839	26.5899	0.0284539	8.06015	Kein Treffer
ENSG00000286313	AL360178.1	novel transcript, antisense to PDE7B	0	3.54972	6.40457	3.3181	0	0	0	0	0.107572	-5.09512	0	0	0	0	0.107572	-5.09512	0	0	0	0	0.107572	-5.09512	2.33649	0	4.76358	2.36669	0.319132	-0.470617	10.1931	9.86883	4.2067	8.08953	0.161092	1.26059	14.3318	42.4907	22.933	26.5852	0.0428818	2.96477	Kein Treffer
ENSG00000122678	POLM	DNA polymerase mu [Source:HGNC Symbol;Acc:HGNC:9185]	11.3661	2.66229	4.5747	6.20102	15.778	9.57457	1.08506	8.81253	0.246223	0.500249	0	0	1.11606	0	0.0853845	-5.97751	1.19888	0	20.7374	7.31208	0.450091	0.234293	5.25711	4.42384	11.4326	7.03785	0.422504	0.179904	17.8379	3.58867	9.46508	10.2972	0.0655063	0.722538	57.3273	31.868	36.4229	41.8728	0.0166507	2.7358	Kein Treffer
ENSG00000211899	IGHM	immunoglobulin heavy constant mu [Source:HGNC Symbol;Acc:HGNC:5541]	52.284	97.6174	67.7055	72.5356	28.4003	31.9152	33.6367	31.3174	0.0409946	-1.20911	28.3659	28.0229	21.2051	25.8646	0.0356908	-1.48413	23.9775	12.4124	34.1557	23.5152	0.0570783	-1.62096	21.0284	21.0132	23.8179	21.9532	0.0322648	-1.71969	36.9499	60.1102	51.5321	49.5307	0.04336	-0.549444	1024.07	1006.79	972.627	1001.16	0.000113939	3.785	Kein Treffer
ENSG00000154864	PIEZO2	piezo type mechanosensitive ion channel component 2 [Source:HGNC Symbol;Acc:HGNC:26270]	3.40982	0.887431	0	1.43242	0	0	0	0	0.147923	-3.93774	0	0	0	0	0.147923	-3.93774	0	0	0	0	0.147923	-3.93774	0	0	0	0	0.147923	-3.93774	0	0	5.25838	0	0.456167	-3.93774	32.5724	14.1636	28.329	25.0216	0.0230407	4.03505	Kein Treffer
ENSG00000236283	AC019197.1	novel transcript, antisense to SLC38A11 and SCN3A	0	0.887431	0	0	0	0	0	0	0.211325	0	0	0	0	0	0.211325	0	0	0	0	0	0.211325	0	0.584123	0	0	0	0.417587	0	3.8224	0	0	0	0.284088	0	24.755	8.26207	45.8659	26.2943	0.0684816	8.04408	Kein Treffer
ENSG00000156603	MED19	mediator complex subunit 19 [Source:HGNC Symbol;Acc:HGNC:29600]	20.4589	37.2721	40.2573	32.6628	21.0373	18.0853	5.42528	14.8493	0.112107	-1.13198	0	2.33524	0	0	0.0163705	-8.35591	3.59663	12.4124	58.5526	24.8539	0.307723	-0.392795	41.4727	19.9073	20.9598	27.4466	0.364747	-0.250184	21.6603	23.3263	27.3436	24.1101	0.111075	-0.436452	31.2695	25.9665	59.3559	38.864	0.0321402	0.250082	Kein Treffer
ENSG00000130529	TRPM4	transient receptor potential cation channel subfamily M member 4 [Source:HGNC Symbol;Acc:HGNC:17993]	25.0054	8.87431	7.31951	13.7331	23.141	13.8299	7.59539	14.8554	0.316668	0.11255	11.0312	16.3467	3.34818	10.242	0.314936	-0.419603	9.59102	5.64199	7.31907	7.51736	0.158216	-0.860758	108.647	151.516	120.995	127.053	0.0109274	3.20037	550.426	453.966	463.789	489.394	0.00138601	5.1451	280.122	391.858	402.001	357.994	0.00584388	4.69415	Treffer
ENSG00000122585	NPY	neuropeptide Y [Source:HGNC Symbol;Acc:HGNC:7955]	0	0	0	0	0	0	0	0	#DIV/0!	0	0	0	0	0	#DIV/0!	0	0	0	0	0	#DIV/0!	0	0	0	0	0	#DIV/0!	0	0	1.79433	0	0	0.211325	0	27.3608	9.44237	39.1209	25.308	0.0496211	7.98914	Kein Treffer
ENSG00000134460	IL2RA	interleukin 2 receptor subunit alpha [Source:HGNC Symbol;Acc:HGNC:6008]	0	0	0	0	0	0	0	0	#DIV/0!	0	0	0	0	0	#DIV/0!	0	0	0	0	0	#DIV/0!	0	0	0	1.90543	0	0.211325	0	0	0.897167	3.15503	1.35073	0.143375	3.85871	35.1781	18.8847	17.537	23.8666	0.0260279	7.90488	Kein Treffer
ENSG00000189369	GSPT2	G1 to S phase transition 2 [Source:HGNC Symbol;Acc:HGNC:4622]	1.13661	7.98688	15.554	8.22582	23.141	6.38305	14.1057	14.5433	0.252555	0.814573	0	0	0	0	0.0934304	-6.37952	11.9888	5.64199	18.2977	11.9761	0.21601	0.536496	4.67298	19.9073	0.952717	8.51099	0.487122	0.0485877	11.4672	3.58867	4.2067	6.42086	0.402079	-0.35253	33.8753	12.9833	25.631	24.1632	0.0288969	1.5431	Kein Treffer
ENSG00000213626	LBH	LBH regulator of WNT signaling pathway [Source:HGNC Symbol;Acc:HGNC:29532]	1.13661	1.77486	10.9793	4.63025	0	0	0	0	0.141323	-5.56384	0	0	11.1606	0	0.127435	-5.56384	16.7843	19.1828	13.4183	16.4618	0.0646064	1.80787	7.00948	15.4834	3.81087	8.76793	0.283444	0.906682	3.8224	4.48583	3.15503	3.82109	0.419502	-0.270662	188.92	135.734	202.35	175.668	0.00657128	5.21561	Kein Treffer
ENSG00000079931	MOXD1	monooxygenase DBH like 1 [Source:HGNC Symbol;Acc:HGNC:21063]	0	0	0	0	0	0	0	0	#DIV/0!	0	0	0	0	0	#DIV/0!	0	0	0	0	0	#DIV/0!	0	1.16825	0	0	0	0.211325	0	0	0	3.15503	0	0.211325	0	32.5724	15.3438	21.584	23.1667	0.0220744	7.86212	Kein Treffer
ENSG00000183117	CSMD1	CUB and Sushi multiple domains 1 [Source:HGNC Symbol;Acc:HGNC:14026]	0	0	0	0	1.05186	0	0	0	0.211325	0	0	0	0	0	#DIV/0!	0	0	0	0	0	#DIV/0!	0	0	0	0.952717	0	0.211325	0	0	0	0	0	#DIV/0!	0	18.2405	29.5074	18.886	22.2113	0.0129981	7.80163	Kein Treffer
ENSG00000211677	IGLC2	immunoglobulin lambda constant 2 [Source:HGNC Symbol;Acc:HGNC:5856]	10.2295	6.21202	8.23445	8.22531	0	0	0	0	0.0096532	-6.37943	0	0	12.2767	0	0.216646	-6.37943	8.39214	16.926	14.6381	13.3188	0.15037	0.688674	2.92062	0	0.952717	1.29111	0.001351	-2.58127	11.4672	15.2518	22.0852	16.2681	0.0800515	0.975308	261.882	206.552	207.746	225.393	0.0032453	4.75943	Kein Treffer
ENSG00000107731	UNC5B	unc-5 netrin receptor B [Source:HGNC Symbol;Acc:HGNC:12568]	0	0.887431	10.9793	3.95557	0	1.06384	0	0	0.216	-5.34183	0	0	0	0	0.189006	-5.34183	0	0	26.8366	0	0.227906	-5.34183	1.75237	0	0	0	0.238223	-5.34183	0	5.383	5.25838	3.54713	0.451385	-0.153144	6.51447	25.9665	39.1209	23.8673	0.0639679	2.56309	Kein Treffer
ENSG00000169136	ATF5	activating transcription factor 5 [Source:HGNC Symbol;Acc:HGNC:790]	31.825	63.0076	61.3009	52.0445	17.8817	25.5322	18.4459	20.6199	0.0356846	-1.3315	11.0312	16.3467	12.2767	13.2182	0.0250935	-1.96912	20.3809	20.3112	18.2977	19.6633	0.0452759	-1.3997	55.4917	44.2384	44.7777	48.1693	0.402524	-0.111411	331.275	295.168	327.071	317.838	0.00264931	2.60816	366.113	421.366	445.169	410.883	0.00161599	2.97849	Treffer
ENSG00000211898	IGHD	immunoglobulin heavy constant delta [Source:HGNC Symbol;Acc:HGNC:5480]	2.27322	2.66229	2.74482	2.56011	1.05186	1.06384	6.51033	2.87535	0.436052	0.161572	0	0	6.69636	0	0.446195	-4.73341	1.19888	0	0	0	0.0289331	-4.73341	0.584123	0	0	0	0.00996337	-4.73341	0	0.897167	1.05168	0.649614	0.00450329	-1.82727	102.929	110.948	71.4969	95.1245	0.00782067	5.16178	Kein Treffer
ENSG00000246985	SOCS2-AS1	SOCS2 antisense RNA 1 [Source:HGNC Symbol;Acc:HGNC:27054]	0	2.66229	1.82988	1.49739	0	0	0	0	0.0985853	-3.99765	0	0	1.11606	0	0.146414	-3.99765	0	0	0	0	0.0985853	-3.99765	3.50474	0	0	0	0.440198	-3.99765	0	4.48583	2.10335	2.19639	0.171704	0.523654	26.0579	54.2936	17.537	32.6295	0.0494903	4.3568	Kein Treffer
ENSG00000239039	SNORD13	small nucleolar RNA, C/D box 13 [Source:HGNC Symbol;Acc:HGNC:32711]	2.27322	0.887431	0.914939	1.35853	0	0	0	0	0.0485646	-3.86644	0	0	0	0	0.0485646	-3.86644	0	0	0	0	0.0485646	-3.86644	2.92062	0	1.90543	1.60868	0.353533	0.228371	0	0	5.25838	0	0.431465	-3.86644	45.6013	2.36059	28.329	25.4303	0.0901596	4.12962	Kein Treffer
ENSG00000166444	DENND2B	DENN domain containing 2B [Source:HGNC Symbol;Acc:HGNC:11350]	4.54643	0	0	0	0	0	5.42528	0	0.464158	0	0	0	0	0	0.211325	0	0	0	0	0	0.211325	0	0	0	0	0	0.211325	0	2.54827	0	1.05168	1.19998	0.378997	3.70042	15.6347	24.7862	20.235	20.2186	0.00832379	7.66666	Kein Treffer
ENSG00000175274	TP53I11	tumor protein p53 inducible protein 11 [Source:HGNC Symbol;Acc:HGNC:16842]	3.40982	3.54972	0	2.31985	9.46678	0	0	0	0.396905	-4.59685	0	0	0	0	0.0918342	-4.59685	20.3809	2.2568	0	7.5459	0.234088	1.65977	16.9396	21.0132	25.7234	21.2254	0.0171372	3.13958	1.27413	29.6065	15.7751	15.5519	0.124713	2.69335	24.755	11.803	25.631	20.7296	0.0217481	3.10565	Kein Treffer
ENSG00000068976	PYGM	glycogen phosphorylase, muscle associated [Source:HGNC Symbol;Acc:HGNC:9726]	1.13661	2.66229	0	1.2663	0	5.31921	0	0	0.348131	-3.7722	0	0	0	0	0.121162	-3.7722	0	0	0	0	0.121162	-3.7722	0.584123	0	2.85815	1.14742	0.473903	-0.131322	0	0	0	0	0.121162	-3.7722	18.2405	20.065	21.584	19.9632	0.00116789	3.8762	Kein Treffer
ENSG00000117016	RIMS3	regulating synaptic membrane exocytosis 3 [Source:HGNC Symbol;Acc:HGNC:21292]	0	0	0	0	0	0	0	0	#DIV/0!	0	0	0	3.34818	0	0.211325	0	0	0	2.43969	0	0.211325	0	2.92062	0	0	0	0.211325	0	8.91894	2.6915	5.25838	5.62294	0.0448014	5.83868	59.9331	47.2118	43.1679	50.1043	0.00500545	8.97167	Kein Treffer
ENSG00000185338	SOCS1	suppressor of cytokine signaling 1 [Source:HGNC Symbol;Acc:HGNC:19383]	0	1.77486	1.82988	1.20158	4.20746	0	0	0	0.464633	-3.70219	0	0	4.46424	0	0.421889	-3.70219	0	3.38519	9.75876	4.38132	0.159644	1.78366	3.50474	4.42384	0.952717	2.96043	0.159992	1.23347	6.37067	13.4575	18.9302	12.9194	0.0316545	3.32233	50.8129	86.1616	39.1209	58.6985	0.0267118	5.49744	Kein Treffer
ENSG00000187621	TCL6	T cell leukemia/lymphoma 6 [Source:HGNC Symbol;Acc:HGNC:13463]	0	0	0	0	0	0	0	0	#DIV/0!	0	0	0	0	0	#DIV/0!	0	0	0	0	0	#DIV/0!	0	0	0	0	0	#DIV/0!	0	0	0	1.05168	0	0.211325	0	29.9666	5.90148	26.98	20.9493	0.0548053	7.71763	Kein Treffer
ENSG00000175097	RAG2	recombination activating 2 [Source:HGNC Symbol;Acc:HGNC:9832]	0	0	0	0	0	0	0	0	#DIV/0!	0	0	0	0	0	#DIV/0!	0	0	0	0	0	#DIV/0!	0	0.584123	0	0	0	0.211325	0	0	0	0	0	#DIV/0!	0	11.726	28.3271	17.537	19.1967	0.0293021	7.59221	Kein Treffer
ENSG00000012124	CD22	CD22 molecule [Source:HGNC Symbol;Acc:HGNC:1643]	0	3.54972	9.14939	4.23304	2.10373	12.7661	0	4.95661	0.452369	0.222791	4.72765	0	3.34818	2.69194	0.338868	-0.63411	14.3865	0	2.43969	5.60874	0.426757	0.397793	0.584123	12.1656	3.81087	5.52018	0.390205	0.375238	1.27413	0.897167	1.05168	1.07433	0.1825	-1.88355	95.1113	50.7527	72.8459	72.9033	0.0147469	4.07451	Kein Treffer
ENSG00000106624	AEBP1	AE binding protein 1 [Source:HGNC Symbol;Acc:HGNC:303]	11.3661	6.21202	7.31951	8.2992	1.05186	2.12768	0	1.05985	0.0282783	-2.85632	4.72765	2.33524	1.11606	2.72632	0.0114284	-1.57133	4.79551	2.2568	4.87938	3.97723	0.0349234	-1.04266	12.2666	6.63576	7.62173	8.84136	0.0485805	0.0902417	6.37067	3.58867	21.0335	10.3309	0.381347	0.312546	65.1447	59.0148	71.4969	65.2188	0.00151943	2.95917	Kein Treffer
ENSG00000153064	BANK1	B cell scaffold protein with ankyrin repeats 1 [Source:HGNC Symbol;Acc:HGNC:18233]	37.5081	18.6361	17.3838	24.5093	13.6742	13.8299	31.4666	19.6569	0.350439	-0.316846	0	0	3.34818	0	0.0413565	-7.94306	4.79551	5.64199	10.9786	7.1387	0.0795217	-1.7654	0.584123	7.74172	0	2.77528	0.0544035	-3.09743	0	2.6915	2.10335	1.59828	0.0441528	-3.85706	40.3897	43.671	41.8189	41.9599	0.000256011	0.77324	Kein Treffer
ENSG00000253552	HOXA-AS2	HOXA cluster antisense RNA 2 [Source:HGNC Symbol;Acc:HGNC:43745]	29.5518	28.3978	21.0436	26.3311	13.6742	5.31921	5.42528	8.13957	0.00879241	-1.68159	12.6071	0	11.1606	7.92255	0.0380968	-1.7201	2.39775	7.89879	14.6381	8.31156	0.0492459	-1.65179	9.93009	27.649	14.2908	17.2899	0.122926	-0.603981	33.1275	37.681	23.1369	31.3151	0.075412	0.249224	140.713	210.093	191.558	180.788	0.00645302	2.77479	Kein Treffer
ENSG00000198467	TPM2	tropomyosin 2 [Source:HGNC Symbol;Acc:HGNC:12011]	0	11.5366	0	0	2.10373	3.19152	1.08506	2.12677	0.328402	4.47688	0	0	0	0	0.211325	0	17.9832	0	0	0	0.412899	0	9.93009	9.95364	16.1962	12.0266	0.128351	6.92204	25.4827	6.28017	5.25838	12.3404	0.222859	6.95889	39.0868	10.6227	9.44299	19.7175	0.0894316	7.63063	Kein Treffer
ENSG00000198121	LPAR1	lysophosphatidic acid receptor 1 [Source:HGNC Symbol;Acc:HGNC:3166]	4.54643	0	0	0	5.25932	0	0	0	0.211325	0	0	0	0	0	0.211325	0	0	0	0	0	0.211325	0	9.34597	4.42384	0	4.58994	0.09209	5.5515	7.6448	10.766	6.31005	8.24028	0.0470573	6.38202	14.3318	28.3271	12.141	18.2666	0.0345692	7.52094	Kein Treffer
ENSG00000163380	LMOD3	leiomodin 3 [Source:HGNC Symbol;Acc:HGNC:6649]	5.68304	0	0.914939	2.19933	6.31119	4.25536	1.08506	3.88387	0.161112	0.792959	0	0	2.23212	0	0.283959	-4.52314	9.59102	11.284	4.87938	8.58479	0.0604998	1.91728	5.84123	9.95364	8.57445	8.12311	0.0915677	1.83847	3.8224	12.5603	5.25838	7.2137	0.176404	1.66939	16.9376	35.4089	53.9599	35.4355	0.0400883	3.94998	Kein Treffer
ENSG00000174123	TLR10	toll like receptor 10 [Source:HGNC Symbol;Acc:HGNC:15634]	6.81965	0	0.914939	2.5782	3.15559	3.19152	0	2.11571	0.418996	-0.273495	0	7.00573	0	0	0.478573	-4.74319	4.79551	1.1284	7.31907	4.41433	0.266518	0.75325	5.25711	0	5.7163	3.6578	0.314829	0.488628	7.6448	4.48583	5.25838	5.79634	0.0575033	1.13856	37.7839	54.2936	58.0069	50.0282	0.00754297	4.22629	Kein Treffer
ENSG00000175183	CSRP2	cysteine and glycine rich protein 2 [Source:HGNC Symbol;Acc:HGNC:2470]	6.81965	2.66229	2.74482	4.07559	2.10373	0	1.08506	1.06293	0.0393762	-1.84422	0	11.6762	2.23212	4.63611	0.457097	0.181724	0	2.2568	0	0	0.109088	-5.38391	3.50474	2.21192	0.952717	2.22312	0.0772808	-0.845912	31.8533	8.0745	12.6201	17.516	0.0759654	2.07683	75.5679	83.801	101.175	86.8479	0.00373392	4.3801	Treffer
ENSG00000081721	DUSP12	dual specificity phosphatase 12 [Source:HGNC Symbol;Acc:HGNC:3067]	12.5027	9.76174	13.7241	11.9962	8.41491	7.44689	4.34022	6.73401	0.0657385	-0.823747	0	0	0	0	0.00470147	-6.91841	3.59663	20.3112	13.4183	12.442	0.472039	0.0522207	15.1872	24.3311	0	13.1728	0.449543	0.133919	14.0155	27.8122	34.7053	25.511	0.0777496	1.08221	48.2071	4.72118	10.792	21.2401	0.129334	0.819015	Kein Treffer
ENSG00000169762	TAPT1	transmembrane anterior posterior transformation 1 [Source:HGNC Symbol;Acc:HGNC:26887]	39.7813	21.2983	7.31951	22.7997	26.2966	10.6384	26.0413	20.9921	0.438408	-0.118626	0	2.33524	6.69636	3.01053	0.111158	-2.88009	10.7899	4.51359	7.31907	7.54085	0.105532	-1.58352	20.4443	2.21192	9.52717	10.7278	0.11648	-1.08059	8.91894	13.4575	6.31005	9.56216	0.14016	-1.24491	79.4765	77.8995	58.0069	71.7943	0.00456672	1.65055	Kein Treffer
ENSG00000197989	SNHG12	small nucleolar RNA host gene 12 [Source:HGNC Symbol;Acc:HGNC:30062]	0	10.6492	10.0643	6.9045	0	11.7023	0	0	0.242934	-6.13021	0	0	3.34818	0	0.101836	-6.13021	1.19888	6.77039	8.53892	5.50273	0.220087	-0.322153	4.08886	0	0	0	0.184524	-6.13021	31.8533	12.5603	31.5503	25.3213	0.0854051	1.85968	46.9042	21.2453	55.3089	41.1528	0.0283767	2.55814	Kein Treffer
ENSG00000255717	SNHG1	small nucleolar RNA host gene 1 [Source:HGNC Symbol;Acc:HGNC:32688]	150.032	246.706	275.397	224.045	37.8671	55.3197	24.9563	39.381	0.0219875	-2.5052	48.8524	18.6819	33.4818	33.672	0.0255581	-2.73053	49.154	48.5211	43.9144	47.1965	0.0228732	-2.24463	37.968	23.2252	20.0071	27.0667	0.0226803	-3.04452	301.97	206.348	270.281	259.533	0.304605	0.212041	687.928	636.18	577.371	633.826	0.00126462	1.49988	Kein Treffer
ENSG00000178860	MSC	musculin [Source:HGNC Symbol;Acc:HGNC:7321]	0	0	1.82988	0	3.15559	0	16.2758	6.47714	0.156369	6.03939	4.72765	0	1.11606	1.9479	0.257658	4.35608	10.7899	1.1284	6.09923	6.00584	0.0991818	5.93212	0	0	0	0	0.211325	0	3.8224	0.897167	4.2067	2.97542	0.0536591	4.94271	45.6013	66.0966	33.7249	48.4743	0.0180003	8.92405	Kein Treffer
ENSG00000267317	AC027307.2	novel transcript, antisense to APC2	61.3768	55.0207	24.7034	47.0336	21.0373	12.7661	35.8068	23.2034	0.152942	-1.01622	0	0	1.11606	0	0.0286707	-8.88061	1.19888	28.21	9.75876	13.0559	0.0644135	-1.84105	22.1967	30.9669	3.81087	18.9915	0.0190967	-1.30383	7.6448	29.6065	34.7053	23.9855	0.168846	-0.96859	20.8463	20.065	33.7249	24.8788	0.0151295	-0.916055	Kein Treffer
ENSG00000284543	LINC01226	long intergenic non-protein coding RNA 1226 [Source:HGNC Symbol;Acc:HGNC:49678]	1.13661	2.66229	0	1.2663	4.20746	2.12768	0	2.11171	0.265114	0.69489	1.57588	0	1.11606	0.897314	0.390564	-0.454155	0	0	0	0	0.121162	-3.7722	8.17772	9.95364	0.952717	6.36136	0.066591	2.24156	3.8224	1.79433	4.2067	3.27448	0.156697	1.30439	23.4521	18.8847	59.3559	33.8976	0.0589282	4.63709	Kein Treffer
ENSG00000197992	CLEC9A	C-type lectin domain containing 9A [Source:HGNC Symbol;Acc:HGNC:26705]	4.54643	1.77486	0	2.1071	0	0	3.25517	0	0.349125	-4.46408	0	0	2.23212	0	0.280047	-4.46408	0	1.1284	0	0	0.173561	-4.46408	5.84123	4.42384	0.952717	3.73926	0.043826	0.798679	3.8224	0	0	0	0.123672	-4.46408	37.7839	28.3271	29.678	31.9297	0.00422258	3.85919	Kein Treffer
ENSG00000162551	ALPL	alkaline phosphatase, biomineralization associated [Source:HGNC Symbol;Acc:HGNC:438]	0	0	0	0	0	0	0	0	#DIV/0!	0	0	0	0	0	#DIV/0!	0	0	0	0	0	#DIV/0!	0	0	0	0	0	#DIV/0!	0	0	4.48583	1.05168	1.84584	0.153054	4.28232	11.726	11.803	29.678	17.7357	0.0485598	7.47862	Kein Treffer
ENSG00000132763	MMACHC	metabolism of cobalamin associated C [Source:HGNC Symbol;Acc:HGNC:24525]	1.13661	13.3115	12.8091	9.08574	12.6224	7.44689	6.51033	8.85986	0.486371	-0.0359192	0	0	2.23212	0	0.0760482	-6.52132	9.59102	7.89879	8.53892	8.67624	0.467492	-0.065793	8.17772	4.42384	4.76358	5.78838	0.294608	-0.641525	0	2.6915	3.15503	1.94884	0.070697	-2.16459	50.8129	28.3271	18.886	32.6753	0.037349	1.83514	Kein Treffer
ENSG00000126353	CCR7	C-C motif chemokine receptor 7 [Source:HGNC Symbol;Acc:HGNC:1608]	11.3661	19.5235	11.8942	14.2613	2.10373	7.44689	5.42528	4.99196	0.0145857	-1.49589	26.79	0	5.5803	10.7901	0.382892	-0.399164	3.59663	2.2568	9.75876	5.20406	0.0883451	-1.43701	6.42535	11.0596	3.81087	7.09861	0.011721	-0.996393	70.0774	80.745	57.8421	69.5548	0.00361716	2.27804	221.492	143.996	219.887	195.125	0.00837038	3.76488	Kein Treffer
ENSG00000166482	MFAP4	microfibril associated protein 4 [Source:HGNC Symbol;Acc:HGNC:7035]	27.2786	47.0339	62.2159	45.5094	12.6224	8.51073	7.59539	9.57616	0.0452204	-2.23683	7.87941	4.67049	6.69636	6.41542	0.0328883	-2.8074	2.39775	14.6692	15.858	10.975	0.0158243	-2.04203	0.584123	5.5298	11.4326	5.84884	0.0149434	-2.93865	6.37067	7.17733	10.5168	8.02158	0.0263665	-2.4895	106.837	126.292	99.8258	110.985	0.00252469	1.28426	Kein Treffer
ENSG00000168528	SERINC2	serine incorporator 2 [Source:HGNC Symbol;Acc:HGNC:23231]	0	2.66229	0	0	0	0	0	0	0.211325	0	9.4553	0	0	0	0.300369	0	0	2.2568	0	0	0.211325	0	23.3649	6.63576	7.62173	12.5408	0.094625	6.98194	11.4672	17.9433	9.46508	12.9585	0.00969585	7.02885	139.41	61.3754	257.659	152.815	0.057854	10.5785	Kein Treffer
ENSG00000140836	ZFHX3	zinc finger homeobox 3 [Source:HGNC Symbol;Acc:HGNC:777]	2.27322	6.21202	9.14939	5.87821	1.05186	3.19152	6.51033	3.58457	0.0262503	-0.698216	0	4.67049	2.23212	2.30087	0.0837393	-1.31616	2.39775	5.64199	8.53892	5.52622	0.139025	-0.0875469	15.7713	7.74172	14.2908	12.6013	0.0991476	1.08719	3.8224	1.79433	2.10335	2.57336	0.161671	-1.16106	40.3897	36.5892	55.3089	44.0959	0.00818664	2.88613	Kein Treffer
ENSG00000007312	CD79B	CD79b molecule [Source:HGNC Symbol;Acc:HGNC:1699]	17.0491	9.76174	7.31951	11.3768	31.5559	3.19152	2.17011	12.3059	0.451928	0.112302	31.5177	23.3524	13.3927	22.7543	0.0253498	0.993744	4.79551	10.1556	21.9572	12.3028	0.458001	0.111943	22.1967	28.755	45.7304	32.2273	0.0816072	1.49404	17.8379	17.9433	13.6718	16.4843	0.0741981	0.531101	381.748	332.844	283.29	332.627	0.00361128	4.85755	Kein Treffer
ENSG00000122025	FLT3	fms related receptor tyrosine kinase 3 [Source:HGNC Symbol;Acc:HGNC:3765]	12.5027	22.1858	10.9793	15.2226	1.05186	12.7661	6.51033	6.7761	0.0276533	-1.156	0	0	8.92848	0	0.0848813	-7.25952	11.9888	5.64199	9.75876	9.12984	0.182078	-0.731281	73.5995	55.298	45.7304	58.2093	0.0208642	1.92807	123.591	105.866	102.012	110.49	0.00365523	2.85149	71.6592	83.801	37.7719	64.4107	0.0214041	2.07388	Kein Treffer
ENSG00000170476	MZB1	marginal zone B and B1 cell specific protein [Source:HGNC Symbol;Acc:HGNC:30125]	6.81965	9.76174	6.40457	7.66199	19.9854	10.6384	2.17011	10.9313	0.295687	0.507107	9.4553	14.0115	5.5803	9.68235	0.154768	0.333755	10.7899	13.5408	18.2977	14.2095	0.0670036	0.88247	1.16825	2.21192	0	1.12672	0.00352828	-2.66162	0	8.0745	7.36173	5.14541	0.192614	-0.565371	143.318	147.537	117.363	136.073	0.00238612	4.13287	Kein Treffer
ENSG00000149948	HMGA2	high mobility group AT-hook 2 [Source:HGNC Symbol;Acc:HGNC:5009]	1.13661	0	0	0	1.05186	0	0	0	0.211325	0	0	0	2.23212	0	0.373746	0	9.59102	10.1556	0	6.5822	0.0934468	6.06225	20.4443	13.2715	1.90543	11.8738	0.0765043	6.90373	2.54827	2.6915	4.2067	3.14882	0.0377697	5.02185	31.2695	24.7862	31.027	29.0275	0.00265034	8.18624	Kein Treffer
ENSG00000174500	GCSAM	germinal center associated signaling and motility [Source:HGNC Symbol;Acc:HGNC:20253]	0	0	0	0	0	0	0	0	#DIV/0!	0	0	0	0	0	#DIV/0!	0	0	0	0	0	#DIV/0!	0	0	1.10596	0.952717	0.686225	0.0928781	2.97494	5.09653	0	1.05168	2.0494	0.158942	4.42586	20.8463	9.44237	18.886	16.3915	0.0215804	7.36558	Kein Treffer
ENSG00000237356	AL365295.1	novel transcript	0	0	0	0	0	0	0	0	#DIV/0!	0	0	0	0	0	#DIV/0!	0	0	0	0	0	#DIV/0!	0	0.584123	0	0.952717	0.51228	0.10301	2.61419	0	0	0	0	#DIV/0!	0	7.81737	10.6227	33.7249	17.3883	0.0841532	7.45025	Kein Treffer
ENSG00000124813	RUNX2	RUNX family transcription factor 2 [Source:HGNC Symbol;Acc:HGNC:10472]	12.5027	13.3115	18.2988	14.7043	7.36305	13.8299	8.68044	9.95781	0.123494	-0.557701	11.0312	0	2.23212	4.4211	0.0742337	-1.71127	25.1764	29.3384	0	18.1716	0.390525	0.303585	125.002	68.5695	68.5956	87.3891	0.0339106	2.56309	166.912	155.21	126.201	149.441	0.00523401	3.33645	61.236	88.5222	76.8929	75.5504	0.00538619	2.35333	Kein Treffer
ENSG00000083454	P2RX5	purinergic receptor P2X 5 [Source:HGNC Symbol;Acc:HGNC:8536]	3.40982	2.66229	15.554	7.20869	0	3.19152	4.34022	2.51058	0.153217	-1.48524	14.1829	0	12.2767	8.81987	0.379413	0.287409	2.39775	10.1556	13.4183	8.65721	0.340342	0.260858	0	4.42384	0	0	0.190031	-6.19154	0	0	0	0	0.113307	-6.19154	142.015	179.405	98.4768	139.966	0.0133982	4.26035	Kein Treffer
ENSG00000136630	HLX	H2.0 like homeobox [Source:HGNC Symbol;Acc:HGNC:4978]	0	12.424	2.74482	5.05628	0	0	11.9356	0	0.439604	-5.68826	3.15177	0	7.81242	3.65473	0.411936	-0.457623	4.79551	10.1556	7.31907	7.42339	0.207346	0.545051	31.5426	21.0132	20.0071	24.1876	0.0518326	2.23582	28.0309	26.0178	36.8086	30.2858	0.026673	2.55899	48.2071	62.5557	84.9869	65.2499	0.0129323	3.66378	Kein Treffer
ENSG00000243364	EFNA4	ephrin A4 [Source:HGNC Symbol;Acc:HGNC:3224]	0	0.887431	0	0	19.9854	0	0	0	0.224415	0	0	0	0	0	0.211325	0	0	11.284	4.87938	5.38779	0.116027	5.77815	10.5142	26.543	20.0071	19.0214	0.0257011	7.57905	8.91894	6.28017	8.4134	7.87083	0.0102369	6.31666	3.90868	24.7862	22.933	17.2093	0.0615721	7.4354	Kein Treffer
ENSG00000118507	AKAP7	A-kinase anchoring protein 7 [Source:HGNC Symbol;Acc:HGNC:377]	3.40982	2.66229	1.82988	2.634	0	4.25536	8.68044	4.31194	0.31409	0.690399	0	0	0	0	0.0143624	-4.77294	16.7843	11.284	6.09923	11.3892	0.0397853	2.07119	8.17772	5.5298	12.3853	8.69761	0.0599026	1.6861	0	8.97167	3.15503	4.04223	0.332781	0.599396	2.60579	22.4256	28.329	17.7868	0.0747704	2.70981	Kein Treffer
ENSG00000167889	MGAT5B	alpha-1,6-mannosylglycoprotein 6-beta-N-acetylglucosaminyltransferase B [Source:HGNC Symbol;Acc:HGNC:24140]	4.54643	1.77486	3.65976	3.32702	2.10373	3.19152	2.17011	2.48845	0.272532	-0.404862	0	0	0	0	0.0276842	-5.09888	0	0	0	0	0.0276842	-5.09888	0.584123	0	1.90543	0.829852	0.0381707	-1.88188	3.8224	0	4.2067	2.67637	0.217323	-0.303755	3.90868	11.803	37.7719	17.8279	0.111741	2.38718	Kein Treffer
ENSG00000106460	TMEM106B	transmembrane protein 106B [Source:HGNC Symbol;Acc:HGNC:22407]	1.13661	11.5366	21.9585	11.5439	15.778	29.7876	4.34022	16.6352	0.34946	0.523313	0	2.33524	3.34818	1.89447	0.0980805	-2.5455	10.7899	6.77039	24.3969	13.9857	0.308427	0.274658	21.6126	0	13.338	11.6502	0.496323	0.0131084	25.4827	11.6632	9.46508	15.537	0.37363	0.425385	37.7839	18.8847	60.7049	39.1245	0.0418454	1.75218	Kein Treffer
ENSG00000164330	EBF1	EBF transcription factor 1 [Source:HGNC Symbol;Acc:HGNC:3126]	0	0.887431	2.74482	1.21075	0	1.06384	0	0	0.230434	-3.71232	4.72765	0	3.34818	2.69194	0.235401	1.09088	0	0	0	0	0.136518	-3.71232	0	0	0	0	0.136518	-3.71232	12.7413	1.79433	9.46508	8.00025	0.0926229	2.62757	58.6302	31.868	52.6109	47.7031	0.0138407	5.18864	Treffer
ENSG00000143390	RFX5	regulatory factor X5 [Source:HGNC Symbol;Acc:HGNC:9986]	19.3223	21.2983	10.0643	16.895	18.9336	25.5322	4.34022	16.2687	0.423926	-0.0541748	0	0	2.23212	0	0.0307056	-7.40897	29.9719	16.926	17.0778	21.3252	0.215386	0.334201	37.968	11.0596	14.2908	21.1061	0.331843	0.31937	6.37067	3.58867	21.0335	10.3309	0.268254	-0.704241	10.4232	30.6877	45.8659	28.9923	0.0529278	0.775525	Kein Treffer
ENSG00000277568	AC011375.1		0	0	0	0	0	5.31921	0	0	0.211325	0	0	0	0	0	#DIV/0!	0	0	0	0	0	#DIV/0!	0	1.75237	0	0	0	0.211325	0	0	0	3.15503	0	0.211325	0	9.12026	14.1636	22.933	15.4056	0.0311377	7.27664	Kein Treffer
ENSG00000198851	CD3E	CD3e molecule [Source:HGNC Symbol;Acc:HGNC:1674]	0	0.887431	2.74482	1.21075	0	0	0	0	0.136518	-3.71232	0	0	0	0	0.136518	-3.71232	3.59663	0	0	0	0.49777	-3.71232	0	0	0	0	0.136518	-3.71232	0	0	0	0	0.136518	-3.71232	7.81737	49.5724	1.349	19.5796	0.162244	3.90824	Kein Treffer
ENSG00000125089	SH3TC1	SH3 domain and tetratricopeptide repeats 1 [Source:HGNC Symbol;Acc:HGNC:26009]	11.3661	7.98688	12.8091	10.7207	5.25932	2.12768	0	2.46233	0.0341481	-2.07826	0	7.00573	1.11606	2.70726	0.0751921	-1.94656	7.19326	13.5408	14.6381	11.7907	0.371001	0.136043	19.2761	13.2715	14.2908	15.6128	0.0599456	0.538144	19.112	20.6348	30.4986	23.4151	0.0237589	1.1198	22.1492	76.7192	32.3759	43.7481	0.0603038	2.01872	Kein Treffer
ENSG00000070476	ZXDC	ZXD family zinc finger C [Source:HGNC Symbol;Acc:HGNC:28160]	7.95625	5.32459	11.8942	8.39168	11.5705	5.31921	1.08506	5.99159	0.31763	-0.479232	0	0	5.5803	0	0.00676325	-6.40798	1.19888	6.77039	13.4183	7.12919	0.345493	-0.232217	18.1078	36.4967	24.7706	26.4584	0.0557769	1.64504	26.7568	14.3547	23.1369	21.4161	0.0239496	1.34129	20.8463	59.0148	44.5169	41.4593	0.032522	2.29105	Kein Treffer
ENSG00000170322	NFRKB	nuclear factor related to kappaB binding protein [Source:HGNC Symbol;Acc:HGNC:7802]	9.09286	20.4109	25.6183	18.374	4.20746	13.8299	7.59539	8.54426	0.0700383	-1.09568	1.57588	0	0	0	0.0400479	-7.52935	3.59663	16.926	4.87938	8.46733	0.105289	-1.10858	9.34597	12.1656	0	7.17051	0.139495	-1.34537	6.37067	0	8.4134	4.92802	0.0660395	-1.87743	49.51	15.3438	5.39599	23.4166	0.110859	0.348182	Kein Treffer
ENSG00000250548	LINC01303	long intergenic non-protein coding RNA 1303 [Source:HGNC Symbol;Acc:HGNC:50470]	0	0	0	0	0	0	0	0	#DIV/0!	0	0	0	0	0	#DIV/0!	0	0	0	0	0	#DIV/0!	0	0	0	0	0	#DIV/0!	0	0	0	0	0	#DIV/0!	0	13.0289	15.3438	14.839	14.4039	0.001186	7.1803	Kein Treffer
ENSG00000138795	LEF1	lymphoid enhancer binding factor 1 [Source:HGNC Symbol;Acc:HGNC:6551]	0	0	0	0	2.10373	4.25536	0	2.1197	0.113288	4.47229	0	0	0	0	#DIV/0!	0	0	0	0	0	#DIV/0!	0	0.584123	0	0	0	0.211325	0	1.27413	7.17733	5.25838	4.56995	0.0596801	5.54533	7.81737	18.8847	17.537	14.7464	0.0258021	7.21397	Kein Treffer
ENSG00000147905	ZCCHC7	zinc finger CCHC-type containing 7 [Source:HGNC Symbol;Acc:HGNC:26209]	2.27322	11.5366	9.14939	7.65307	6.31119	7.44689	0	4.58602	0.254169	-0.726403	0	0	11.1606	0	0.214485	-6.2767	1.19888	11.284	6.09923	6.19403	0.110454	-0.300784	9.93009	17.6954	2.85815	10.1612	0.313838	0.40436	2.54827	9.86883	11.5684	7.99518	0.399605	0.0622947	91.2026	33.0483	67.4499	63.9003	0.0316215	3.04524	Kein Treffer
ENSG00000113141	IK	IK cytokine [Source:HGNC Symbol;Acc:HGNC:5958]	19.3223	28.3978	32.0229	26.581	49.4376	31.9152	22.7862	34.713	0.277808	0.383814	0	0	8.92848	0	0.00610403	-8.05967	32.3697	33.8519	13.4183	26.5466	0.498727	-0.00185899	47.314	28.755	37.156	37.7416	0.160395	0.504161	31.8533	47.5498	36.8086	38.7373	0.0497597	0.541629	28.6637	35.4089	103.873	55.9818	0.0725619	1.07172	Kein Treffer
ENSG00000233016	SNHG7	small nucleolar RNA host gene 7 [Source:HGNC Symbol;Acc:HGNC:28254]	427.365	426.854	494.982	449.734	142.002	154.257	157.333	151.197	0.00220708	-1.57201	72.4906	109.756	116.07	99.4391	0.00131362	-2.17606	118.689	78.9879	89.0487	95.5751	0.00315165	-2.23318	178.742	106.172	166.725	150.546	0.00355872	-1.57823	415.368	460.247	503.752	459.789	0.261748	0.0318936	1000.62	943.057	949.695	964.458	0.000177637	1.10048	Kein Treffer
ENSG00000210184	MT-TS2	mitochondrially encoded tRNA-Ser (AGU/C) 2 [Source:HGNC Symbol;Acc:HGNC:7498]	86.3822	87.8557	200.372	124.87	103.083	95.7457	49.9125	82.9136	0.260304	-0.59016	56.7318	2.33524	62.4994	40.5221	0.0570994	-1.62124	95.9102	153.462	54.893	101.422	0.372982	-0.299791	53.7393	7.74172	20.9598	27.4803	0.0765534	-2.17987	103.205	116.632	125.149	114.995	0.396063	-0.118751	660.567	527.592	527.458	571.873	0.00297997	2.19437	Kein Treffer
ENSG00000152193	OBI1	ORC ubiquitin ligase 1 [Source:HGNC Symbol;Acc:HGNC:20308]	0	22.1858	3.65976	8.61518	4.20746	1.06384	3.25517	2.84215	0.267901	-1.56666	0	0	0	0	0.168189	-6.44546	7.19326	2.2568	13.4183	7.62279	0.463157	-0.174409	16.9396	7.74172	19.0543	14.5785	0.309192	0.752106	17.8379	9.86883	17.8785	15.1951	0.280193	0.811464	20.8463	3.54089	22.933	15.7734	0.0620817	0.865008	Kein Treffer
ENSG00000165449	SLC16A9	solute carrier family 16 member 9 [Source:HGNC Symbol;Acc:HGNC:23520]	9.09286	14.1989	17.3838	13.5585	19.9854	24.4683	16.2758	20.2432	0.114349	0.574744	7.87941	2.33524	5.5803	5.26499	0.0719454	-1.34816	2.39775	2.2568	3.65954	2.77136	0.0180935	-2.25	1.75237	0	2.85815	1.53684	0.0179674	-3.06082	1.27413	8.0745	4.2067	4.51844	0.0255426	-1.56432	72.9621	47.2118	64.7519	61.6419	0.00742072	2.17645	Kein Treffer
ENSG00000014164	ZC3H3	zinc finger CCCH-type containing 3 [Source:HGNC Symbol;Acc:HGNC:28972]	28.4152	28.3978	21.0436	25.9522	64.1637	12.7661	60.7631	45.8976	0.18976	0.820155	4.72765	0	1.11606	1.9479	0.00512978	-3.66919	14.3865	3.38519	6.09923	7.95698	0.0180855	-1.69309	22.1967	58.6159	57.163	45.9918	0.134648	0.823107	5.09653	16.149	18.9302	13.3919	0.0883556	-0.949312	3.90868	140.455	6.74499	50.3696	0.189906	0.954011	Kein Treffer
ENSG00000153283	CD96	CD96 molecule [Source:HGNC Symbol;Acc:HGNC:16892]	60.2402	46.1464	57.6412	54.6759	50.4895	91.4903	95.4849	79.1549	0.145854	0.532958	39.3971	0	24.5533	21.3168	0.0223828	-1.3548	41.9607	47.3927	35.3755	41.5763	0.106567	-0.394314	5.25711	1.10596	3.81087	3.39131	0.00186362	-3.9717	15.2896	14.3547	18.9302	16.1915	0.00480556	-1.74942	238.43	195.929	217.189	217.182	0.00158801	1.98796	Treffer
ENSG00000144711	IQSEC1	IQ motif and Sec7 domain ArfGEF 1 [Source:HGNC Symbol;Acc:HGNC:29112]	13.6393	25.7355	14.639	18.0046	15.778	11.7023	8.68044	12.0536	0.165235	-0.574979	0	16.3467	11.1606	9.1691	0.047762	-0.965856	1.19888	2.2568	17.0778	6.8445	0.137781	-1.38241	28.0379	34.2848	30.4869	30.9365	0.0142473	0.77761	73.8998	51.1385	47.3254	57.4545	0.0326936	1.66857	97.7171	106.227	75.5439	93.1625	0.00474976	2.36494	Kein Treffer
ENSG00000082438	COBLL1	cordon-bleu WH2 repeat protein like 1 [Source:HGNC Symbol;Acc:HGNC:23571]	1.13661	4.43716	0.914939	2.1629	2.10373	2.12768	0	1.41047	0.255555	-0.583176	0	0	0	0	0.0989797	-4.5001	0	0	1.21985	0	0.16867	-4.5001	1.16825	1.10596	0	0.758069	0.147837	-1.39901	0	1.79433	2.10335	1.29923	0.259704	-0.693542	11.726	8.26207	22.933	14.307	0.041944	2.67053	Kein Treffer
ENSG00000141682	PMAIP1	phorbol-12-myristate-13-acetate-induced protein 1 [Source:HGNC Symbol;Acc:HGNC:9108]	2.27322	21.2983	25.6183	16.3966	4.20746	0	11.9356	5.38102	0.124248	-1.58965	15.7588	2.33524	7.81242	8.6355	0.270606	-0.917209	4.79551	19.1828	8.53892	10.8391	0.223292	-0.592681	14.019	15.4834	16.1962	15.2329	0.437562	-0.105544	21.6603	54.7272	26.2919	34.2264	0.100486	1.05715	78.1737	93.2434	97.1278	89.515	0.00207204	2.44157	Kein Treffer
ENSG00000127124	HIVEP3	HIVEP zinc finger 3 [Source:HGNC Symbol;Acc:HGNC:13561]	0	0	0	0	0	0	0	0	#DIV/0!	0	0	0	0	0	#DIV/0!	0	0	0	0	0	#DIV/0!	0	2.92062	0	13.338	5.41955	0.156258	5.78648	0	0	0	0	#DIV/0!	0	13.0289	22.4256	6.74499	14.0665	0.0454229	7.14634	Kein Treffer
ENSG00000165457	FOLR2	folate receptor beta [Source:HGNC Symbol;Acc:HGNC:3793]	0	0	0	0	0	2.12768	1.08506	1.07091	0.111688	3.54956	0	0	0	0	#DIV/0!	0	0	1.1284	0	0	0.211325	0	1.16825	1.10596	0	0.758069	0.0919047	3.10109	0	8.97167	7.36173	5.44446	0.0937206	5.79298	15.6347	12.9833	12.141	13.5863	0.00297482	7.09659	Kein Treffer
ENSG00000110777	POU2AF1	POU class 2 homeobox associating factor 1 [Source:HGNC Symbol;Acc:HGNC:9211]	0	0	0	0	0	0	0	0	#DIV/0!	0	0	0	0	0	#DIV/0!	0	0	0	0	0	#DIV/0!	0	0	0	0	0	#DIV/0!	0	7.6448	0	0	0	0.211325	0	26.0579	2.36059	18.886	15.7681	0.0768147	7.30999	Kein Treffer
ENSG00000226091	LINC00937	long intergenic non-protein coding RNA 937 [Source:HGNC Symbol;Acc:HGNC:48629]	0	0	0.914939	0	0	0	0	0	0.211325	0	0	0	0	0	0.211325	0	0	0	0	0	0.211325	0	2.33649	4.42384	0	2.25344	0.168218	4.5567	0	2.6915	0	0	0.319595	0	18.2405	10.6227	12.141	13.6681	0.0139015	7.10518	Kein Treffer
ENSG00000134193	REG4	regenerating family member 4 [Source:HGNC Symbol;Acc:HGNC:22977]	0	0	0	0	0	0	0	0	#DIV/0!	0	0	0	0	0	#DIV/0!	0	0	2.2568	0	0	0.211325	0	2.92062	23.2252	9.52717	11.891	0.0925276	6.90581	0	6.28017	4.2067	3.49562	0.099505	5.16817	37.7839	0	24.282	20.6886	0.101082	7.69965	Kein Treffer
ENSG00000210194	MT-TE	mitochondrially encoded tRNA-Glu (GAA/G) [Source:HGNC Symbol;Acc:HGNC:7479]	30.6884	74.5442	116.197	73.81	51.5413	50.0005	33.6367	45.0595	0.21904	-0.710738	14.1829	11.6762	22.3212	16.0601	0.0619903	-2.19333	47.9551	77.8595	37.8152	54.5433	0.292288	-0.435725	60.7488	9.95364	12.3853	27.6959	0.182813	-1.4109	28.0309	67.2875	65.2039	53.5074	0.159093	-0.463336	183.708	107.407	147.041	146.052	0.0110035	0.983628	Kein Treffer
ENSG00000101255	TRIB3	tribbles pseudokinase 3 [Source:HGNC Symbol;Acc:HGNC:16228]	34.0982	39.9344	32.0229	35.3518	18.9336	19.1491	9.7655	15.9494	0.00608984	-1.14334	23.6382	0	1.11606	8.25143	0.0448918	-2.08576	7.19326	2.2568	17.0778	8.84263	0.0281071	-1.98709	11.0983	0	37.156	16.0848	0.140154	-1.13122	117.22	133.678	88.3407	113.08	0.00995647	1.67468	134.198	63.736	110.618	102.851	0.0191144	1.53802	Kein Treffer
ENSG00000165071	TMEM71	transmembrane protein 71 [Source:HGNC Symbol;Acc:HGNC:26572]	3.40982	2.66229	1.82988	2.634	10.5186	3.19152	0	4.57006	0.272179	0.772427	0	0	1.11606	0	0.0532192	-4.77294	7.19326	10.1556	0	5.78295	0.182582	1.10553	6.42535	0	9.52717	5.31751	0.232414	0.986617	50.9653	4.48583	9.46508	21.6388	0.158529	2.99118	11.726	14.1636	31.027	18.9722	0.0444392	2.80239	Kein Treffer
ENSG00000113721	PDGFRB	platelet derived growth factor receptor beta [Source:HGNC Symbol;Acc:HGNC:8804]	0	0	0	0	0	0	0	0	#DIV/0!	0	3.15177	0	0	0	0.211325	0	0	0	0	0	#DIV/0!	0	0.584123	0	0.952717	0.51228	0.10301	2.61419	2.54827	0	0	0	0.211325	0	13.0289	29.5074	35.0739	25.8701	0.0298285	8.02071	Kein Treffer
ENSG00000180592	SKIDA1	SKI/DACH domain containing 1 [Source:HGNC Symbol;Acc:HGNC:32697]	0	0	0	0	0	0	0	0	#DIV/0!	0	0	0	1.11606	0	0.211325	0	2.39775	3.38519	3.65954	3.14749	0.00724838	5.02126	5.84123	9.95364	3.81087	6.53525	0.034332	6.05208	0	7.17733	0	0	0.211325	0	13.0289	27.1468	14.839	18.3382	0.0269075	7.52656	Kein Treffer
ENSG00000136807	CDK9	cyclin dependent kinase 9 [Source:HGNC Symbol;Acc:HGNC:1780]	4.54643	3.54972	5.48963	4.5286	0	8.51073	2.17011	3.56028	0.388239	-0.338621	0	0	3.34818	0	0.0196716	-5.5325	4.79551	16.926	8.53892	10.0868	0.149201	1.13805	20.4443	4.42384	14.2908	13.053	0.0942103	1.50674	14.0155	16.149	9.46508	13.2098	0.0374704	1.52385	40.3897	12.9833	32.3759	28.583	0.036168	2.63155	Kein Treffer
ENSG00000110841	PPFIBP1	PPFIA binding protein 1 [Source:HGNC Symbol;Acc:HGNC:9249]	0	0	5.48963	0	5.25932	2.12768	4.34022	3.90907	0.188937	5.3252	0	0	0	0	0.211325	0	1.19888	0	0	0	0.279564	0	0	1.10596	0	0	0.274023	0	5.09653	0	5.25838	3.45164	0.224707	5.15041	9.12026	5.90148	28.329	14.4502	0.087537	7.1849	Kein Treffer
ENSG00000154016	GRAP	GRB2 related adaptor protein [Source:HGNC Symbol;Acc:HGNC:4562]	0	5.32459	1.82988	2.38482	1.05186	10.6384	0	3.89676	0.270994	0.685688	0	0	5.5803	0	0.430227	-4.63507	2.39775	13.5408	17.0778	11.0055	0.0730442	2.16005	27.4538	4.42384	38.1087	23.3288	0.101404	3.23707	16.5637	34.0923	8.4134	19.6898	0.0571611	2.99354	54.7216	24.7862	26.98	35.4959	0.033203	3.8405	Kein Treffer
ENSG00000108691	CCL2	C-C motif chemokine ligand 2 [Source:HGNC Symbol;Acc:HGNC:10618]	0	0.887431	0	0	0	0	0	0	0.211325	0	0	0	1.11606	0	0.453713	0	0	2.2568	0	0	0.211325	0	1.75237	0	2.85815	1.53684	0.190096	4.03284	15.2896	9.86883	8.4134	11.1906	0.0192781	6.81898	29.9666	11.803	13.49	18.4198	0.0431603	7.53293	Kein Treffer
ENSG00000135362	PRR5L	proline rich 5 like [Source:HGNC Symbol;Acc:HGNC:25878]	0	7.98688	10.9793	6.32205	19.9854	6.38305	6.51033	10.9596	0.304484	0.784193	0	0	4.46424	0	0.0938383	-6.00496	0	4.51359	1.21985	1.91115	0.131245	-1.67502	3.50474	9.95364	3.81087	5.75641	0.440393	-0.133016	0	8.97167	10.5168	6.49614	0.361427	0.0385881	33.8753	30.6877	25.631	30.0646	0.0031567	2.23175	Kein Treffer
ENSG00000069493	CLEC2D	C-type lectin domain family 2 member D [Source:HGNC Symbol;Acc:HGNC:14351]	5.68304	8.87431	7.31951	7.29229	5.25932	12.7661	14.1057	10.7104	0.12216	0.548324	1.57588	4.67049	10.0445	5.4303	0.251083	-0.418662	16.7843	24.8248	12.1985	17.9358	0.0399589	1.28677	35.6315	45.3444	11.4326	30.8028	0.0701746	2.06365	21.6603	28.7093	32.6019	27.6572	0.00855883	1.90877	42.9955	49.5724	78.2419	56.9366	0.0171356	2.9478	Kein Treffer
ENSG00000175197	DDIT3	DNA damage inducible transcript 3 [Source:HGNC Symbol;Acc:HGNC:2726]	246.644	208.546	170.179	208.456	125.172	64.8943	120.441	103.502	0.0329009	-1.00938	39.3971	58.3811	60.2673	52.6818	0.0156623	-1.98232	17.9832	30.4668	46.3541	31.6013	0.0140335	-2.71782	47.314	97.3245	55.2576	66.632	0.01939	-1.64399	308.34	287.991	237.679	278.003	0.00279806	0.415183	401.291	381.236	381.766	388.098	0.000144477	0.896355	Kein Treffer
ENSG00000279785	AC008267.7	TEC	0	0	0	0	0	0	0	0	#DIV/0!	0	0	0	0	0	#DIV/0!	0	0	0	0	0	#DIV/0!	0	0.584123	0	0	0	0.211325	0	0	0	3.15503	0	0.211325	0	3.90868	20.065	17.537	13.8369	0.0550902	7.12277	Kein Treffer
ENSG00000160678	S100A1	S100 calcium binding protein A1 [Source:HGNC Symbol;Acc:HGNC:10486]	0	0	0	0	0	0	0	0	#DIV/0!	0	0	0	0	0	#DIV/0!	0	0	3.38519	0	0	0.211325	0	0.584123	0	0.952717	0.51228	0.10301	2.61419	0	0	2.10335	0	0.211325	0	22.1492	12.9833	5.39599	13.5095	0.0540457	7.08847	Kein Treffer
ENSG00000183340	JRKL	JRK like [Source:HGNC Symbol;Acc:HGNC:6200]	3.40982	14.1989	1.82988	6.47953	0	2.12768	0	0	0.105783	-6.03991	0	0	1.11606	0	0.138218	-6.03991	1.19888	4.51359	7.31907	4.34385	0.337045	-0.566176	11.0983	1.10596	6.66902	6.2911	0.48976	-0.0419198	2.54827	0	5.25838	2.60221	0.270518	-1.28384	2.60579	56.6542	6.74499	22.0017	0.166385	1.7481	Kein Treffer
ENSG00000179097	HTR1F	5-hydroxytryptamine receptor 1F [Source:HGNC Symbol;Acc:HGNC:5292]	0	2.66229	0	0	0	0	0	0	0.211325	0	0	0	0	0	0.211325	0	7.19326	0	0	0	0.329471	0	0	0	0	0	0.211325	0	0	0	0	0	0.211325	0	9.12026	20.065	9.44299	12.8761	0.0349518	7.01971	Kein Treffer
ENSG00000055163	CYFIP2	cytoplasmic FMR1 interacting protein 2 [Source:HGNC Symbol;Acc:HGNC:13760]	50.0107	78.0939	52.1515	60.0854	39.9708	60.6389	23.8712	41.4937	0.0362205	-0.53305	56.7318	58.3811	60.2673	58.46	0.437027	-0.0394972	35.9663	54.1631	14.6381	34.9225	0.0329715	-0.781131	8.76185	3.31788	11.4326	7.83744	0.0217388	-2.92267	6.37067	17.0462	8.4134	10.6101	0.00670182	-2.49044	386.96	407.202	423.585	405.916	0.000340135	2.75405	Kein Treffer
ENSG00000188051	TMEM221	transmembrane protein 221 [Source:HGNC Symbol;Acc:HGNC:21943]	0	0	0	0	0	0	0	0	#DIV/0!	0	4.72765	0	0	0	0.211325	0	0	0	0	0	#DIV/0!	0	9.93009	2.21192	2.85815	5.00005	0.0902299	5.67244	6.37067	7.17733	2.10335	5.21712	0.0401201	5.73257	22.1492	23.6059	41.8189	29.1914	0.0219583	8.19433	Kein Treffer
ENSG00000167550	RHEBL1	RHEB like 1 [Source:HGNC Symbol;Acc:HGNC:21166]	9.09286	11.5366	21.0436	13.891	6.31119	17.0215	31.4666	18.2664	0.186897	0.392569	3.15177	16.3467	2.23212	7.24353	0.216483	-0.929956	7.19326	0	9.75876	5.65067	0.060829	-1.2827	11.0983	32.0728	19.0543	20.7418	0.213792	0.574981	19.112	17.0462	12.6201	16.2594	0.355576	0.225621	27.3608	83.801	90.3829	67.1816	0.0391786	2.26571	Kein Treffer
ENSG00000166349	RAG1	recombination activating 1 [Source:HGNC Symbol;Acc:HGNC:9831]	0	7.98688	0.914939	2.96727	0	4.25536	0	0	0.150885	-4.93888	0	0	0	0	0.180346	-4.93888	0	3.38519	0	0	0.160573	-4.93888	0	0	3.81087	0	0.327014	-4.93888	0	0	0	0	0.180346	-4.93888	19.5434	8.26207	10.792	12.8658	0.0319399	2.07969	Kein Treffer
ENSG00000140455	USP3	ubiquitin specific peptidase 3 [Source:HGNC Symbol;Acc:HGNC:12626]	5.68304	8.87431	26.5332	13.6969	9.46678	1.06384	3.25517	4.59526	0.182722	-1.55506	0	0	7.81242	0	0.0528288	-7.1082	35.9663	18.0544	7.31907	20.4466	0.342104	0.574558	50.8187	18.8013	48.5886	39.4029	0.0652583	1.51762	28.0309	30.5037	57.8421	38.7922	0.00752382	1.49514	28.6637	53.1133	36.4229	39.4	0.0159606	1.51751	Kein Treffer
ENSG00000105287	PRKD2	protein kinase D2 [Source:HGNC Symbol;Acc:HGNC:17293]	132.983	124.24	139.986	132.403	115.705	119.15	66.1884	100.348	0.134555	-0.399578	15.7588	9.34097	31.2497	18.7832	0.000248219	-2.81085	69.5349	60.9335	71.9709	67.4797	0.000283386	-0.971363	40.8886	47.5563	53.3521	47.2657	0.00139786	-1.48411	35.6757	32.298	45.222	37.7319	0.000133877	-1.80835	164.165	146.357	105.222	138.581	0.00774744	0.0657454	Kein Treffer
ENSG00000170871	KIAA0232	KIAA0232 [Source:HGNC Symbol;Acc:HGNC:28992]	9.09286	4.43716	16.4689	9.99964	6.31119	8.51073	1.08506	5.30232	0.248195	-0.902652	0	0	1.11606	0	0.0465379	-6.65816	1.19888	2.2568	0	1.15189	0.0834027	-3.01212	12.2666	15.4834	10.4799	12.7433	0.31666	0.346712	21.6603	7.17733	5.25838	11.3653	0.430683	0.182974	19.5434	14.1636	16.188	16.6316	0.00439018	0.728276	Kein Treffer
ENSG00000116752	BCAS2	BCAS2 pre-mRNA processing factor [Source:HGNC Symbol;Acc:HGNC:975]	0	19.5235	10.9793	10.1676	5.25932	21.2768	3.25517	9.93044	0.478399	-0.0337124	0	7.00573	2.23212	3.07928	0.0980221	-1.69132	34.7674	29.3384	8.53892	24.2149	0.164021	1.24374	30.3744	13.2715	1.90543	15.1838	0.365553	0.573905	29.3051	13.4575	14.7235	19.162	0.241727	0.907661	23.4521	31.868	49.9129	35.0777	0.0230577	1.77656	Kein Treffer
ENSG00000188917	TRMT2B	tRNA methyltransferase 2 homolog B [Source:HGNC Symbol;Acc:HGNC:25748]	17.0491	11.5366	9.14939	12.5784	21.0373	8.51073	14.1057	14.5512	0.257466	0.208654	0	0	2.23212	0	0.0280664	-6.98623	22.7787	7.89879	32.9358	21.2044	0.197992	0.748784	25.1173	17.6954	16.1962	19.6696	0.0029987	0.640915	5.09653	18.8405	8.4134	10.7835	0.389183	-0.22023	16.9376	12.9833	36.4229	22.1146	0.0463234	0.809139	Kein Treffer
ENSG00000163516	ANKZF1	ankyrin repeat and zinc finger peptidyl tRNA hydrolase 1 [Source:HGNC Symbol;Acc:HGNC:25527]	4.54643	5.32459	10.9793	6.9501	13.6742	10.6384	0	8.10422	0.434394	0.218723	0	0	0	0	0.037776	-6.13957	22.7787	5.64199	0	9.47355	0.397329	0.441411	8.76185	1.10596	7.62173	5.82985	0.358245	-0.249648	0	5.383	8.4134	4.5988	0.10997	-0.58535	27.3608	11.803	2.698	13.9539	0.0961071	0.995257	Kein Treffer
ENSG00000136158	SPRY2	sprouty RTK signaling antagonist 2 [Source:HGNC Symbol;Acc:HGNC:11270]	15.9125	2.66229	9.14939	9.2414	11.5705	41.4898	29.2965	27.4523	0.141227	1.56046	12.6071	16.3467	26.7854	18.5797	0.141617	0.999764	11.9888	4.51359	8.53892	8.34709	0.323228	-0.145183	19.2761	28.755	16.1962	21.4091	0.113103	1.20323	16.5637	29.6065	37.8603	28.0102	0.0872391	1.58938	134.198	121.571	136.249	130.672	0.000615597	3.80728	Kein Treffer
ENSG00000177283	FZD8	frizzled class receptor 8 [Source:HGNC Symbol;Acc:HGNC:4046]	0	0	0	0	0	0	0	0	#DIV/0!	0	1.57588	0	0	0	0.211325	0	0	0	0	0	#DIV/0!	0	2.33649	3.31788	7.62173	4.42537	0.0561544	5.49996	0	0	1.05168	0	0.211325	0	26.0579	17.7044	8.09399	17.2854	0.0397713	7.44174	Kein Treffer
ENSG00000245694	CRNDE	colorectal neoplasia differentially expressed [Source:HGNC Symbol;Acc:HGNC:37078]	19.3223	17.7486	14.639	17.2367	12.6224	11.7023	20.6161	14.9802	0.319474	-0.201168	14.1829	4.67049	2.23212	7.02852	0.0283852	-1.28215	20.3809	7.89879	0	9.42656	0.117349	-0.863798	22.7808	16.5894	22.8652	20.7451	0.162344	0.265885	30.5792	41.2697	36.8086	36.2192	0.0196888	1.06691	71.6592	38.9498	80.9399	63.8496	0.0187772	1.88311	Kein Treffer
ENSG00000271856	LINC01215	long intergenic non-protein coding RNA 1215 [Source:HGNC Symbol;Acc:HGNC:49651]	0	0	0	0	4.20746	0	0	0	0.211325	0	0	0	0	0	#DIV/0!	0	0	0	0	0	#DIV/0!	0	1.16825	0	0	0	0.211325	0	0	0.897167	0	0	0.211325	0	10.4232	15.3438	10.792	12.1863	0.00822262	6.94091	Kein Treffer
ENSG00000168209	DDIT4	DNA damage inducible transcript 4 [Source:HGNC Symbol;Acc:HGNC:24944]	86.3822	115.366	115.282	105.677	69.423	54.2559	41.2321	54.9703	0.0495912	-0.941676	11.0312	32.6934	20.0891	21.2712	0.00233882	-2.30728	25.1764	30.4668	10.9786	22.2073	0.0107856	-2.24544	36.7998	29.8609	36.2032	34.288	0.0115854	-1.62105	44.5947	148.033	119.891	104.173	0.475533	-0.0206622	131.592	159.34	128.155	139.696	0.00247849	0.402296	Kein Treffer
ENSG00000197872	CYRIA	CYFIP related Rac1 interactor A [Source:HGNC Symbol;Acc:HGNC:25373]	2.27322	11.5366	2.74482	5.51821	3.15559	1.06384	7.59539	3.93827	0.381793	-0.476372	7.87941	11.6762	5.5803	8.37864	0.105793	0.593722	5.99438	11.284	23.1771	13.4851	0.167809	1.27385	26.2855	18.8013	26.6761	23.921	0.0403277	2.09611	36.9499	55.6243	44.1704	45.5815	0.00242593	3.02343	56.0245	61.3754	70.1479	62.5159	0.00215421	3.47835	Kein Treffer
ENSG00000130522	JUND	JunD proto-oncogene, AP-1 transcription factor subunit [Source:HGNC Symbol;Acc:HGNC:6206]	145.486	116.253	164.689	142.143	158.832	152.129	115.016	141.992	0.497921	-0.00152776	9.4553	14.0115	50.2227	24.5632	0.00349154	-2.52793	103.103	135.408	87.8289	108.78	0.178383	-0.385616	135.517	173.636	159.104	156.085	0.293628	0.134903	251.004	174.05	186.146	203.734	0.0635404	0.519038	250.156	94.4237	199.652	181.41	0.0291974	0.351697	Kein Treffer
ENSG00000168566	SNRNP48	small nuclear ribonucleoprotein U11/U12 subunit 48 [Source:HGNC Symbol;Acc:HGNC:21368]	12.5027	18.6361	21.9585	17.6991	12.6224	13.8299	6.51033	10.9875	0.140746	-0.682864	0	0	0	0	0.0118111	-7.47566	10.7899	15.7976	7.31907	11.3022	0.130924	-0.642494	13.4348	6.63576	5.7163	8.59563	0.11002	-1.03344	2.54827	10.766	8.4134	7.24256	0.012107	-1.27745	16.9376	5.90148	14.839	12.5594	0.0327641	-0.491599	Kein Treffer
ENSG00000167912	AC090152.1	novel transcript	5.68304	6.21202	10.9793	7.62478	6.31119	6.38305	0	4.23141	0.232807	-0.834656	0	0	11.1606	0	0.0984653	-6.27142	10.7899	11.284	4.87938	8.98442	0.375196	0.233901	2.33649	0	9.52717	3.95455	0.058784	-0.92995	6.37067	2.6915	9.46508	6.17575	0.177698	-0.299705	36.481	66.0966	43.1679	48.5819	0.0162122	2.65582	Kein Treffer
ENSG00000108175	ZMIZ1	zinc finger MIZ-type containing 1 [Source:HGNC Symbol;Acc:HGNC:16493]	3.40982	19.5235	47.5768	23.5034	0	8.51073	2.17011	3.56028	0.13133	-2.68897	0	0	1.11606	0	0.103409	-7.88285	15.5854	7.89879	4.87938	9.45452	0.234908	-1.30474	29.7903	8.84768	17.1489	18.5956	0.397984	-0.336293	19.112	8.0745	5.25838	10.815	0.264029	-1.11269	29.9666	3.54089	21.584	18.3638	0.0713321	-0.354293	Kein Treffer
ENSG00000224032	EPB41L4A-AS1	EPB41L4A antisense RNA 1 [Source:HGNC Symbol;Acc:HGNC:30749]	50.0107	86.9683	107.048	81.3423	36.8152	43.6175	21.7011	34.0446	0.0761077	-1.25412	14.1829	32.6934	63.6154	36.8306	0.00707676	-1.14096	37.1652	41.7507	47.574	42.1633	0.0524189	-0.946373	74.1836	51.9801	36.2032	54.1223	0.214709	-0.586891	119.769	157.004	147.235	141.336	0.0130929	0.796297	295.757	198.29	230.679	241.575	0.00689185	1.56922	Kein Treffer
ENSG00000291120	ENSG00000291120		7.95625	6.21202	8.23445	7.46757	3.15559	4.25536	1.08506	2.832	0.045412	-1.36794	0	0	1.11606	0	0.00250025	-6.24176	5.99438	0	1.21985	2.40474	0.04199	-1.59517	2.92062	1.10596	3.81087	2.61248	0.000993203	-1.48022	8.91894	6.28017	10.5168	8.57195	0.11403	0.196526	20.8463	10.6227	17.537	16.3353	0.016177	1.1189	Kein Treffer
ENSG00000075213	SEMA3A	semaphorin 3A [Source:HGNC Symbol;Acc:HGNC:10723]	0	0	0	0	0	0	0	0	#DIV/0!	0	0	0	0	0	#DIV/0!	0	1.19888	0	0	0	0.211325	0	0	0	0	0	#DIV/0!	0	0	0	0	0	#DIV/0!	0	7.81737	17.7044	10.792	12.1046	0.0269261	6.93128	Kein Treffer
ENSG00000128165	ADM2	adrenomedullin 2 [Source:HGNC Symbol;Acc:HGNC:28898]	5.68304	10.6492	9.14939	8.49387	3.15559	2.12768	1.08506	2.12278	0.0402657	-1.95094	3.15177	0	0	0	0.048157	-6.42524	0	0	0	0	0.014346	-6.42524	2.33649	4.42384	4.76358	3.8413	0.0156014	-1.12463	7.6448	7.17733	21.0335	11.9519	0.261097	0.487879	19.5434	24.7862	21.584	21.9712	0.00239404	1.36079	Kein Treffer
ENSG00000116514	RNF19B	ring finger protein 19B [Source:HGNC Symbol;Acc:HGNC:26886]	0	2.66229	27.4482	10.0368	0	0	4.34022	0	0.180182	-6.66346	0	0	2.23212	0	0.182611	-6.66346	3.59663	11.284	6.09923	6.99328	0.386893	-0.515081	1.16825	5.5298	0	2.23268	0.255321	-2.11954	0	3.58867	4.2067	2.59846	0.223051	-1.9094	18.2405	0	79.5909	32.6105	0.154133	1.69015	Kein Treffer
ENSG00000289740	ENSG00000289740		377.354	714.382	760.314	617.35	511.206	586.176	355.898	484.427	0.241237	-0.349746	248.989	205.501	193.078	215.856	0.050063	-1.51558	503.528	662.37	659.936	608.611	0.455329	-0.0205639	165.307	91.7947	137.191	131.431	0.0355278	-2.23092	383.514	533.814	627.85	515.059	0.104579	-0.261303	1248.17	1286.52	1185.77	1240.15	0.000280006	1.00624	Kein Treffer
ENSG00000122592	HOXA7	homeobox A7 [Source:HGNC Symbol;Acc:HGNC:5108]	10.2295	5.32459	22.8735	12.8092	17.8817	4.25536	8.68044	10.2725	0.364057	-0.315633	0	11.6762	12.2767	7.98429	0.239495	-0.675204	8.39214	7.89879	24.3969	13.5626	0.314128	0.0818362	51.987	61.9337	39.0614	50.994	0.0418697	1.98476	66.255	40.3725	25.2402	43.9559	0.0920919	1.77094	79.4765	64.9163	53.9599	66.1176	0.00613242	2.35882	Kein Treffer
ENSG00000211592	IGKC	immunoglobulin kappa constant [Source:HGNC Symbol;Acc:HGNC:5716]	5.68304	7.09945	10.9793	7.92059	3.15559	1.06384	0	1.40648	0.0586212	-2.41253	17.3347	14.0115	12.2767	14.5409	0.0787232	0.868229	8.39214	10.1556	45.1343	21.2273	0.164984	1.41092	24.5332	45.3444	28.5815	32.8197	0.0325397	2.03717	109.575	94.2025	72.5656	92.1145	0.0103399	3.52321	91.2026	90.8828	102.524	94.8697	0.000812149	3.56569	Kein Treffer
ENSG00000126705	AHDC1	AT-hook DNA binding motif containing 1 [Source:HGNC Symbol;Acc:HGNC:25230]	107.978	73.6568	21.9585	67.8644	56.8007	31.9152	22.7862	37.1674	0.0974897	-0.866866	28.3659	0	31.2497	19.8719	0.118187	-1.76681	13.1876	10.1556	39.0351	20.7928	0.146643	-1.70178	16.3554	17.6954	24.7706	19.6071	0.110867	-1.78606	17.8379	19.7377	44.1704	27.2486	0.172366	-1.31331	139.41	181.766	118.712	146.629	0.0078206	1.1103	Kein Treffer
ENSG00000187735	TCEA1	transcription elongation factor A1 [Source:HGNC Symbol;Acc:HGNC:11612]	25.0054	36.3847	27.4482	29.6127	35.7634	9.57457	13.0207	19.4529	0.227513	-0.603701	17.3347	0	24.5533	13.9627	0.13661	-1.07921	22.7787	56.4199	30.4961	36.5649	0.204687	0.303318	63.0853	11.0596	33.3451	35.83	0.383232	0.274107	105.753	104.969	89.3924	100.038	0.00302809	1.75284	152.439	96.7843	78.2419	109.155	0.0196368	1.87854	Kein Treffer
ENSG00000276210	LINC00226	long intergenic non-protein coding RNA 226 [Source:HGNC Symbol;Acc:HGNC:20168]	0	0	0	0	0	0	0	0	#DIV/0!	0	0	0	0	0	#DIV/0!	0	0	0	0	0	#DIV/0!	0	0	0	0	0	#DIV/0!	0	0	1.79433	0	0	0.211325	0	7.81737	9.44237	18.886	12.0486	0.0365704	6.92464	Kein Treffer
ENSG00000100271	TTLL1	tubulin tyrosine ligase like 1 [Source:HGNC Symbol;Acc:HGNC:1312]	5.68304	17.7486	2.74482	8.72549	21.0373	4.25536	28.2114	17.8347	0.258422	1.023	0	0	0	0	0.0988549	-6.4636	1.19888	5.64199	14.6381	7.15967	0.422749	-0.281773	5.25711	15.4834	15.2435	11.9947	0.277236	0.454623	12.7413	18.8405	30.4986	20.6935	0.138336	1.23638	10.4232	15.3438	9.44299	11.7367	0.011676	0.423514	Kein Treffer
ENSG00000152611	CAPSL	calcyphosine like [Source:HGNC Symbol;Acc:HGNC:28375]	0	0	0	0	0	0	0	0	#DIV/0!	0	0	0	0	0	#DIV/0!	0	0	0	0	0	#DIV/0!	0	0	0	0	0	#DIV/0!	0	0	0	0	0	#DIV/0!	0	11.726	5.90148	18.886	12.1712	0.041719	6.93913	Kein Treffer
ENSG00000132635	PCED1A	PC-esterase domain containing 1A [Source:HGNC Symbol;Acc:HGNC:16212]	23.8688	15.9738	7.31951	15.7207	18.9336	21.2768	17.3609	19.1904	0.257313	0.286073	3.15177	7.00573	5.5803	5.24593	0.0993492	-1.5653	19.182	16.926	18.2977	18.1352	0.325376	0.204917	11.6825	26.543	11.4326	16.5527	0.456717	0.0739445	2.54827	52.9328	45.222	33.5677	0.229181	1.08955	23.4521	67.2769	44.5169	45.082	0.0352765	1.51394	Kein Treffer
ENSG00000182568	SATB1	SATB homeobox 1 [Source:HGNC Symbol;Acc:HGNC:10541]	9.09286	9.76174	9.14939	9.33466	4.20746	11.7023	1.08506	5.66492	0.169854	-0.71067	4.72765	0	3.34818	2.69194	0.0271267	-1.7567	10.7899	15.7976	15.858	14.1485	0.0459912	0.594765	100.469	28.755	43.825	57.683	0.0794526	2.6146	22.9344	16.149	17.8785	18.9873	0.0241274	1.01657	62.5389	28.3271	13.49	34.7853	0.0694463	1.88658	Kein Treffer
ENSG00000113389	NPR3	natriuretic peptide receptor 3 [Source:HGNC Symbol;Acc:HGNC:7945]	13.6393	9.76174	8.23445	10.5452	6.31119	8.51073	14.1057	9.64254	0.417482	-0.127827	0	0	2.23212	0	0.0235282	-6.73405	15.5854	5.64199	7.31907	9.51549	0.308121	-0.146766	10.5142	1.10596	4.76358	5.46125	0.0523534	-0.936716	0	0.897167	0	0	0.0133152	-6.73405	40.3897	1.1803	35.0739	25.548	0.086492	1.26865	Kein Treffer
ENSG00000133321	PLAAT4	phospholipase A and acyltransferase 4 [Source:HGNC Symbol;Acc:HGNC:9869]	0	18.6361	18.2988	12.3116	6.31119	0	2.17011	2.8271	0.177148	-2.08415	6.30353	0	0	0	0.17089	-6.95555	13.1876	3.38519	10.9786	9.18382	0.373716	-0.418901	5.25711	5.5298	2.85815	4.54835	0.17869	-1.4169	0	1.79433	0	0	0.0921022	-6.95555	48.2071	28.3271	18.886	31.8067	0.0332643	1.36217	Kein Treffer
ENSG00000182022	CHST15	carbohydrate sulfotransferase 15 [Source:HGNC Symbol;Acc:HGNC:18137]	0	0	0	0	0	0	0	0	#DIV/0!	0	0	0	0	0	#DIV/0!	0	7.19326	0	0	0	0.211325	0	0	3.31788	0	0	0.211325	0	0	3.58867	2.10335	1.89734	0.104979	4.32001	39.0868	0	13.49	17.5256	0.132941	7.46153	Kein Treffer
ENSG00000247774	PCED1B-AS1	PCED1B antisense RNA 1 [Source:HGNC Symbol;Acc:HGNC:44166]	140.939	109.154	108.878	119.657	113.601	103.193	146.482	121.092	0.473485	0.0171855	427.064	499.742	277.899	401.568	0.0239311	1.74589	190.621	250.504	262.267	234.464	0.0363055	0.969872	279.795	1074.99	781.228	712.005	0.0670914	2.57198	1404.1	965.351	1105.31	1158.25	0.0064753	3.27389	1801.9	2427.87	2108.48	2112.75	0.00361843	4.14101	Kein Treffer
ENSG00000076641	PAG1	phosphoprotein membrane anchor with glycosphingolipid microdomains 1 [Source:HGNC Symbol;Acc:HGNC:30043]	5.68304	14.1989	23.7884	14.5568	34.7115	2.12768	24.9563	20.5985	0.333685	0.497957	18.9106	14.0115	29.0176	20.6465	0.12925	0.501302	61.1427	25.9532	14.6381	33.9113	0.208116	1.21445	139.021	123.867	90.5081	117.799	0.0169323	3.00791	135.058	185.714	208.232	176.334	0.00519844	3.58949	93.8084	107.407	178.068	126.428	0.0200612	3.10981	Kein Treffer
ENSG00000114631	PODXL2	podocalyxin like 2 [Source:HGNC Symbol;Acc:HGNC:17936]	0	0	4.5747	0	18.9336	8.51073	5.42528	10.9565	0.10685	6.78875	0	0	0	0	0.211325	0	20.3809	2.2568	0	7.5459	0.251811	6.25661	2.92062	18.8013	0.952717	7.55822	0.230232	6.25894	31.8533	5.383	11.5684	16.2683	0.113712	7.35476	1.30289	14.1636	24.282	13.2495	0.0922545	7.06064	Kein Treffer
ENSG00000227775	AL031282.1	ribosomal protein S7 (RPS7) pseudogene	87.5188	143.764	110.708	113.997	99.9271	106.384	84.6343	96.9818	0.188034	-0.232984	53.58	30.3582	65.8476	49.9286	0.061699	-1.18943	68.336	91.4003	114.665	91.4672	0.151007	-0.317354	69.5106	136.033	187.685	131.076	0.313789	0.201249	220.425	191.097	211.387	207.636	0.0321209	0.864494	289.243	212.453	304.874	268.856	0.00554853	1.23711	Kein Treffer
ENSG00000215086	NPM1P24	nucleophosmin 1 pseudogene 24 [Source:HGNC Symbol;Acc:HGNC:45097]	3.40982	0.887431	0.914939	1.7374	0	0	0	0	0.0866702	-4.19959	0	0	0	0	0.0866702	-4.19959	1.19888	0	2.43969	1.21286	0.339399	-0.484955	3.50474	8.84768	0.952717	4.43504	0.206537	1.30345	3.8224	7.17733	11.5684	7.52272	0.0952504	2.05264	18.2405	5.90148	10.792	11.6447	0.0416155	2.67627	Kein Treffer
ENSG00000105877	DNAH11	dynein axonemal heavy chain 11 [Source:HGNC Symbol;Acc:HGNC:2942]	2.27322	12.424	0.914939	5.20406	2.10373	24.4683	0	8.85736	0.238097	0.755975	0	0	5.5803	0	0.284917	-5.72903	20.3809	7.89879	28.0564	18.7787	0.143106	1.83159	10.5142	2.21192	10.4799	7.73534	0.365003	0.562898	12.7413	2.6915	14.7235	10.0521	0.288744	0.936608	31.2695	25.9665	28.329	28.5216	0.00143983	2.43194	Kein Treffer
ENSG00000100889	PCK2	phosphoenolpyruvate carboxykinase 2, mitochondrial [Source:HGNC Symbol;Acc:HGNC:8725]	72.7429	41.7093	28.3631	47.6051	15.778	28.7237	20.6161	21.7059	0.119439	-1.12942	4.72765	14.0115	12.2767	10.3386	0.0707132	-2.19222	2.39775	6.77039	7.31907	5.49574	0.0515209	-3.09174	33.295	16.5894	35.2505	28.3783	0.147759	-0.74428	38.224	44.8583	44.1704	42.4176	0.382075	-0.166084	61.236	71.9981	64.7519	65.9953	0.00114843	0.470405	Kein Treffer
ENSG00000182621	PLCB1	phospholipase C beta 1 [Source:HGNC Symbol;Acc:HGNC:15917]	1.13661	4.43716	0	1.85792	3.15559	0	0	0	0.356804	-4.29125	0	0	1.11606	0	0.227045	-4.29125	1.19888	0	2.43969	1.21286	0.389684	-0.576614	0	0	0	0	0.14872	-4.29125	0	3.58867	0	0	0.095985	-4.29125	24.755	7.08178	14.839	15.5586	0.0465997	2.99956	Kein Treffer
ENSG00000100644	HIF1A	hypoxia inducible factor 1 subunit alpha [Source:HGNC Symbol;Acc:HGNC:4910]	19.3223	38.1595	35.6826	31.0548	22.0891	37.2344	8.68044	22.668	0.232571	-0.452448	6.30353	0	12.2767	6.1934	0.0381732	-2.30754	35.9663	16.926	20.7374	24.5432	0.317159	-0.338265	24.5332	7.74172	16.1962	16.157	0.146506	-0.938393	12.7413	27.8122	21.0335	20.529	0.0228491	-0.594782	53.4187	53.1133	49.9129	52.1483	0.000230954	0.745928	Kein Treffer
ENSG00000210100	MT-TI	mitochondrially encoded tRNA-Ile (AUU/C) [Source:HGNC Symbol;Acc:HGNC:7488]	63.65	51.471	76.8549	63.992	22.0891	12.7661	18.4459	17.7671	0.00861554	-1.84284	7.87941	0	33.4818	13.7871	0.00259987	-2.2064	49.154	42.8791	23.1771	38.4034	0.106113	-0.735159	50.8187	17.6954	13.338	27.284	0.0649621	-1.22681	145.251	210.834	209.283	188.456	0.0159763	1.55678	115.958	103.866	91.7319	103.852	0.00225202	0.6977	Kein Treffer
ENSG00000031698	SARS1	seryl-tRNA synthetase 1 [Source:HGNC Symbol;Acc:HGNC:10537]	334.163	315.925	341.272	330.453	294.522	260.641	208.331	254.498	0.0595203	-0.376663	70.9147	156.461	100.445	109.274	0.00986072	-1.59562	79.1259	127.509	131.743	112.793	0.00402864	-1.54993	192.761	215.662	288.673	232.365	0.0310592	-0.507868	657.453	608.279	622.592	629.441	0.00088028	0.929417	497.706	552.379	555.787	535.29	0.000616796	0.695708	Kein Treffer
ENSG00000130812	ANGPTL6	angiopoietin like 6 [Source:HGNC Symbol;Acc:HGNC:23140]	31.825	39.9344	24.7034	32.1543	18.9336	0	0	0	0.0403889	-8.33335	3.15177	0	23.4373	8.86301	0.0898441	-1.84743	22.7787	7.89879	0	10.2258	0.0418795	-1.64323	8.17772	13.2715	17.1489	12.866	0.0414796	-1.31475	7.6448	12.5603	0	6.73505	0.000755224	-2.23847	19.5434	194.749	52.6109	88.9677	0.119842	1.46541	Kein Treffer
ENSG00000182919	C11orf54	chromosome 11 open reading frame 54 [Source:HGNC Symbol;Acc:HGNC:30204]	0	6.21202	11.8942	6.03541	1.05186	12.7661	14.1057	9.30789	0.0949413	0.616712	0	0	0	0	0.110482	-5.93909	7.19326	4.51359	4.87938	5.52875	0.45694	-0.124346	11.6825	6.63576	4.76358	7.69393	0.395107	0.345192	2.54827	7.17733	13.6718	7.79913	0.0305287	0.364534	13.0289	15.3438	5.39599	11.2563	0.0322347	0.888257	Kein Treffer
ENSG00000167703	SLC43A2	solute carrier family 43 member 2 [Source:HGNC Symbol;Acc:HGNC:23087]	0	1.77486	6.40457	2.72648	1.05186	5.31921	3.25517	3.20875	0.414004	0.227278	11.0312	0	8.92848	6.65322	0.203118	1.25657	31.1708	9.02719	21.9572	20.7184	0.0621007	2.88078	18.1078	12.1656	20.0071	16.7601	0.0122521	2.57654	5.09653	3.58867	15.7751	8.15344	0.0656284	1.54599	49.51	36.5892	78.2419	54.7803	0.0234821	4.27921	Kein Treffer
ENSG00000154059	IMPACT	impact RWD domain protein [Source:HGNC Symbol;Acc:HGNC:20387]	0	2.66229	13.7241	5.46213	0	9.57457	1.08506	3.55321	0.385242	-0.606472	0	0	0	0	0.161633	-5.79756	10.7899	6.77039	24.3969	13.9857	0.0305134	1.34053	17.5237	1.10596	5.7163	8.11532	0.381128	0.56268	0	8.97167	12.6201	7.19726	0.2654	0.391718	1.30289	24.7862	12.141	12.7434	0.100587	1.20731	Kein Treffer
ENSG00000234741	GAS5	growth arrest specific 5 [Source:HGNC Symbol;Acc:HGNC:16355]	370.534	415.318	473.938	419.93	195.647	224.47	135.632	185.25	0.0228911	-1.18024	100.856	123.768	151.784	125.47	0.00133021	-1.74201	209.803	172.645	178.097	186.849	0.0136338	-1.16785	326.525	210.132	281.051	272.57	0.0522679	-0.623339	424.287	422.566	474.305	440.386	0.173393	0.0686029	681.414	553.559	555.787	596.92	0.00248645	0.507286	Kein Treffer
ENSG00000161010	MRNIP	MRN complex interacting protein [Source:HGNC Symbol;Acc:HGNC:30817]	7.95625	12.424	10.0643	10.1482	0	12.7661	0	0	0.102355	-6.67923	0	0	1.11606	0	0.00933093	-6.67923	5.99438	4.51359	0	3.50266	0.0555983	-1.50824	1.75237	12.1656	0.952717	4.95688	0.0922593	-1.01905	19.112	9.86883	11.5684	13.5164	0.247297	0.409976	22.1492	4.72118	20.235	15.7018	0.0522492	0.624716	Kein Treffer
ENSG00000053254	FOXN3	forkhead box N3 [Source:HGNC Symbol;Acc:HGNC:1928]	10.2295	41.7093	42.0872	31.342	16.8298	26.596	41.2321	28.2193	0.33624	-0.150905	25.2141	9.34097	24.5533	19.7028	0.246389	-0.666987	28.773	33.8519	43.9144	35.5131	0.321369	0.179718	83.5296	69.6755	26.6761	59.9604	0.190016	0.933722	105.753	80.745	107.271	97.923	0.0275837	1.64043	152.439	80.2601	110.618	114.439	0.0159205	1.86507	Kein Treffer
ENSG00000134864	GGACT	gamma-glutamylamine cyclotransferase [Source:HGNC Symbol;Acc:HGNC:25100]	10.2295	5.32459	19.2137	11.5893	1.05186	11.7023	11.9356	8.22991	0.281863	-0.488811	3.15177	0	0	0	0.0686145	-6.86904	10.7899	7.89879	9.75876	9.48248	0.314111	-0.286712	4.67298	0	3.81087	2.82795	0.059337	-1.99722	11.4672	8.97167	12.6201	11.0197	0.4354	-0.0720711	19.5434	29.5074	12.141	20.3973	0.027901	0.810248	Kein Treffer
ENSG00000070882	OSBPL3	oxysterol binding protein like 3 [Source:HGNC Symbol;Acc:HGNC:16370]	7.95625	4.43716	4.5747	5.65604	0	2.12768	4.34022	2.15597	0.134272	-1.35133	4.72765	0	0	0	0.00540318	-5.847	5.99438	3.38519	6.09923	5.1596	0.340657	-0.130122	0.584123	8.84768	0	3.14393	0.276475	-0.827331	0	7.17733	1.05168	2.743	0.223461	-1.01766	42.9955	12.9833	21.584	25.8542	0.0506652	2.17282	Kein Treffer
ENSG00000132570	PCBD2	pterin-4 alpha-carbinolamine dehydratase 2 [Source:HGNC Symbol;Acc:HGNC:24474]	5.68304	6.21202	0.914939	4.27	4.20746	12.7661	14.1057	10.3598	0.14373	1.25914	0	0	0	0	0.063355	-5.44956	4.79551	10.1556	2.43969	5.79693	0.193914	0.432331	14.6031	0	1.90543	5.50284	0.402183	0.358525	11.4672	5.383	15.7751	10.8751	0.141766	1.32853	6.51447	9.44237	17.537	11.1646	0.0386065	1.36609	Kein Treffer
ENSG00000262902	MTCO1P40	MT-CO1 pseudogene 40 [Source:HGNC Symbol;Acc:HGNC:52105]	18.1857	20.4109	21.0436	19.8801	12.6224	22.3407	27.1264	20.6965	0.416489	0.0577765	31.5177	23.3524	36.83	30.5667	0.0565699	0.61811	79.1259	97.0422	123.204	99.7908	0.0109283	2.32179	29.2062	28.755	112.421	56.7939	0.154085	1.50971	126.139	55.6243	37.8603	73.208	0.0976715	1.87541	145.924	152.258	169.974	156.052	0.00106011	2.96632	Kein Treffer
ENSG00000162894	FCMR	Fc fragment of IgM receptor [Source:HGNC Symbol;Acc:HGNC:14315]	18.1857	24.8481	5.48963	16.1745	0	4.25536	0	0	0.0438704	-7.34647	3.15177	11.6762	8.92848	7.91882	0.147483	-1.02115	7.19326	0	0	0	0.0695886	-7.34647	15.7713	23.2252	9.52717	16.1745	0.499988	6.36183e-06	11.4672	26.0178	30.4986	22.6612	0.283286	0.483966	62.5389	15.3438	107.92	61.9342	0.0731989	1.93045	Kein Treffer
ENSG00000140105	WARS1	tryptophanyl-tRNA synthetase 1 [Source:HGNC Symbol;Acc:HGNC:12729]	207.999	231.62	301.015	246.878	75.7342	134.044	103.08	104.286	0.0200252	-1.24245	53.58	135.444	98.2133	95.7458	0.019585	-1.36559	43.1596	80.1163	79.29	67.5219	0.00705375	-1.86882	220.799	275.384	237.226	244.47	0.473401	-0.0141365	341.468	455.761	451.169	416.132	0.013023	0.753007	383.051	541.756	427.632	450.813	0.00540545	0.868467	Kein Treffer
ENSG00000072682	P4HA2	prolyl 4-hydroxylase subunit alpha 2 [Source:HGNC Symbol;Acc:HGNC:8547]	0	0	0	0	7.36305	1.06384	0	2.80896	0.173011	4.86243	0	0	0	0	#DIV/0!	0	0	5.64199	0	0	0.211325	0	0.584123	0	0	0	0.211325	0	0	0	1.05168	0	0.211325	0	19.5434	10.6227	4.04699	11.4044	0.0631612	6.84604	Kein Treffer
ENSG00000178573	MAF	MAF bZIP transcription factor [Source:HGNC Symbol;Acc:HGNC:6776]	5.68304	0	0	0	5.25932	3.19152	0	2.81695	0.251828	4.86639	0	0	0	0	0.211325	0	0	0	1.21985	0	0.278337	0	1.16825	0	0	0	0.211325	0	0	0	0	0	0.211325	0	3.90868	17.7044	12.141	11.2514	0.0534461	6.82672	Kein Treffer
ENSG00000245910	SNHG6	small nucleolar RNA host gene 6 [Source:HGNC Symbol;Acc:HGNC:32965]	413.725	620.314	667.905	567.315	353.426	380.855	339.622	357.968	0.0586531	-0.664171	376.636	231.189	386.157	331.327	0.0758583	-0.775712	598.24	602.565	494.037	564.947	0.491931	-0.00603298	992.425	534.179	737.403	754.669	0.224616	0.41163	686.758	899.858	1055.88	880.833	0.00692197	0.634627	1659.89	1345.54	1483.9	1496.44	0.00183724	1.39916	Kein Treffer
ENSG00000211895	IGHA1	immunoglobulin heavy constant alpha 1 [Source:HGNC Symbol;Acc:HGNC:5478]	0	0	0	0	0	0	0	0	#DIV/0!	0	0	0	0	0	#DIV/0!	0	0	0	0	0	#DIV/0!	0	0	0	0	0	#DIV/0!	0	0	0	0	0	#DIV/0!	0	5.21158	14.1636	13.49	10.955	0.0313087	6.78856	Kein Treffer
ENSG00000211892	IGHG4	immunoglobulin heavy constant gamma 4 (G4m marker) [Source:HGNC Symbol;Acc:HGNC:5528]	0	0	0	0	0	0	0	0	#DIV/0!	0	0	0	0	0	#DIV/0!	0	0	0	0	0	#DIV/0!	0	0	0	1.90543	0	0.211325	0	0	2.6915	1.05168	1.24773	0.126061	3.75245	23.4521	5.90148	5.39599	11.5832	0.0951501	6.86829	Kein Treffer
ENSG00000136378	ADAMTS7	ADAM metallopeptidase with thrombospondin type 1 motif 7 [Source:HGNC Symbol;Acc:HGNC:223]	3.40982	0	0	0	0	0	0	0	0.211325	0	0	0	0	0	0.211325	0	0	7.89879	0	0	0.349378	0	0	1.10596	0	0	0.31447	0	0	0	0	0	0.211325	0	7.81737	20.065	5.39599	11.0928	0.0672654	6.80643	Kein Treffer
ENSG00000177410	ZFAS1	ZNFX1 antisense RNA 1 [Source:HGNC Symbol;Acc:HGNC:33101]	187.54	333.674	304.675	275.296	138.846	157.448	99.8251	132.04	0.0481564	-1.05944	94.553	95.745	167.409	119.236	0.0339534	-1.20648	190.621	221.166	134.183	181.99	0.104459	-0.596857	277.458	161.47	195.307	211.412	0.251833	-0.380771	419.19	360.661	431.187	403.679	0.0809495	0.552057	499.008	505.167	617.841	540.672	0.00253244	0.973511	Kein Treffer
ENSG00000184226	PCDH9	protocadherin 9 [Source:HGNC Symbol;Acc:HGNC:8661]	4.54643	0.887431	2.74482	2.72623	3.15559	0	0	0	0.0472157	-4.82081	0	0	0	0	0.0615132	-4.82081	0	0	0	0	0.0615132	-4.82081	0	0	0	0	0.0615132	-4.82081	0	5.383	0	0	0.384013	-4.82081	6.51447	5.90148	21.584	11.3333	0.0788527	2.01629	Kein Treffer
ENSG00000158517	NCF1	neutrophil cytosolic factor 1 [Source:HGNC Symbol;Acc:HGNC:7660]	3.40982	1.77486	0	1.72823	0	6.38305	3.25517	3.21274	0.304981	0.857578	1.57588	0	4.46424	2.01337	0.451978	0.209102	5.99438	1.1284	1.21985	2.78088	0.188885	0.656061	47.8981	37.6026	60.0212	48.5073	0.0110662	4.73265	71.3515	76.2592	87.289	78.2999	0.00273045	5.42233	29.9666	22.4256	24.282	25.5581	0.00389298	3.81089	Kein Treffer
ENSG00000170684	ZNF296	zinc finger protein 296 [Source:HGNC Symbol;Acc:HGNC:15981]	12.5027	6.21202	11.8942	10.203	0	0	3.25517	0	0.0190332	-6.68692	0	0	0	0	0.0182262	-6.68692	16.7843	5.64199	15.858	12.7614	0.122056	0.31999	16.3554	9.95364	11.4326	12.5806	0.118016	0.299558	12.7413	34.9895	12.6201	20.117	0.201754	0.972507	11.726	15.3438	5.39599	10.822	0.0325918	0.0841719	Kein Treffer
ENSG00000080822	CLDND1	claudin domain containing 1 [Source:HGNC Symbol;Acc:HGNC:1322]	23.8688	16.8612	8.23445	16.3215	16.8298	21.2768	6.51033	14.8723	0.352115	-0.133285	14.1829	30.3582	14.5088	19.6833	0.336051	0.2687	11.9888	16.926	20.7374	16.5507	0.488489	0.0200001	24.5332	27.649	5.7163	19.2995	0.267606	0.240435	12.7413	17.0462	22.0852	17.2909	0.452749	0.082749	109.443	95.604	94.4299	99.8257	0.00116194	2.60527	Kein Treffer
ENSG00000290036	ENSG00000290036		0	0	0	0	0	0	0	0	#DIV/0!	0	0	0	0	0	#DIV/0!	0	0	0	0	0	#DIV/0!	0	0	0	0	0	#DIV/0!	0	0	0	0	0	#DIV/0!	0	10.4232	5.90148	16.188	10.8375	0.0339259	6.77314	Kein Treffer
ENSG00000232021	LEF1-AS1	LEF1 antisense RNA 1 [Source:HGNC Symbol;Acc:HGNC:40339]	0	0	0	0	0	0	0	0	#DIV/0!	0	0	0	0	0	#DIV/0!	0	0	0	0	0	#DIV/0!	0	0	0	0	0	#DIV/0!	0	0	0	0	0	#DIV/0!	0	15.6347	8.26207	8.09399	10.6636	0.0251434	6.75002	Kein Treffer
ENSG00000174130	TLR6	toll like receptor 6 [Source:HGNC Symbol;Acc:HGNC:16711]	9.09286	7.98688	5.48963	7.52313	7.36305	9.57457	8.68044	8.53935	0.277847	0.180541	6.30353	2.33524	8.92848	5.85575	0.298877	-0.356099	3.59663	12.4124	35.3755	17.1282	0.229116	1.17632	16.3554	11.0596	19.0543	15.4898	0.0602822	1.03215	21.6603	24.2235	31.5503	25.8113	0.0226215	1.76513	16.9376	69.6375	53.9599	46.845	0.0477779	2.62252	Kein Treffer
ENSG00000042445	RETSAT	retinol saturase [Source:HGNC Symbol;Acc:HGNC:25991]	0	4.43716	5.48963	3.30893	0	1.06384	2.17011	1.07798	0.0917649	-1.533	1.57588	0	0	0	0.166681	-5.09125	8.39214	3.38519	0	3.92578	0.44702	0.239949	8.76185	7.74172	23.8179	13.4405	0.0736945	1.98989	7.6448	2.6915	6.31005	5.54878	0.253973	0.728621	15.6347	33.0483	1.349	16.6773	0.10522	2.29912	Kein Treffer
ENSG00000284669	AC092053.3	novel transcript, antisense CSRNP1	5.68304	14.1989	15.554	11.812	5.25932	10.6384	9.7655	8.55441	0.0856788	-0.460904	9.4553	2.33524	8.92848	6.90634	0.198743	-0.765679	13.1876	12.4124	35.3755	20.3252	0.153374	0.777937	2.92062	11.0596	1.90543	5.29522	0.10464	-1.14266	5.09653	4.48583	13.6718	7.75138	0.145189	-0.601393	37.7839	82.6207	31.027	50.4772	0.0446521	2.08608	Kein Treffer
ENSG00000105810	CDK6	cyclin dependent kinase 6 [Source:HGNC Symbol;Acc:HGNC:1777]	31.825	53.2459	43.0021	42.691	30.5041	28.7237	22.7862	27.338	0.0819921	-0.641133	39.3971	18.6819	42.4103	33.4964	0.274991	-0.349	110.297	83.5015	76.8503	90.2161	0.0460091	1.07768	160.05	39.8146	77.1701	92.3448	0.177595	1.11128	56.0619	61.0073	51.5321	56.2004	0.0641141	0.395838	139.41	127.472	230.679	165.853	0.0182607	1.9554	Kein Treffer
ENSG00000158402	CDC25C	cell division cycle 25C [Source:HGNC Symbol;Acc:HGNC:1727]	10.2295	7.98688	13.7241	10.6468	11.5705	19.1491	43.4022	24.7073	0.116314	1.20686	6.30353	0	0	0	0.0475512	-6.74776	21.5798	5.64199	41.4747	22.8988	0.147181	1.09765	16.3554	11.0596	27.6288	18.3479	0.0697713	0.779551	14.0155	25.1207	10.5168	16.551	0.213354	0.631697	7.81737	51.933	32.3759	30.7088	0.068939	1.51943	Kein Treffer
ENSG00000118308	IRAG2	inositol 1,4,5-triphosphate receptor associated 2 [Source:HGNC Symbol;Acc:HGNC:6690]	20.4589	24.8481	33.8527	26.3866	13.6742	11.7023	28.2114	17.8626	0.0337479	-0.560262	4.72765	0	11.1606	5.29608	0.00829548	-2.29528	22.7787	3.38519	21.9572	16.0404	0.136483	-0.714589	24.5332	1.10596	29.5342	18.3911	0.217067	-0.51843	5.09653	7.17733	26.2919	12.8552	0.0237433	-1.03173	45.6013	44.8513	40.4699	43.6408	0.000670869	0.723719	Kein Treffer
ENSG00000119720	NRDE2	NRDE-2, necessary for RNA interference, domain containing [Source:HGNC Symbol;Acc:HGNC:20186]	6.81965	7.09945	7.31951	7.07954	12.6224	9.57457	10.8506	11.0158	0.0284711	0.630653	0	0	3.34818	0	0.013476	-6.16582	3.59663	10.1556	10.9786	8.24361	0.324819	0.216781	15.7713	7.74172	20.0071	14.5067	0.0861165	1.02467	2.54827	10.766	13.6718	8.99535	0.304522	0.341238	10.4232	48.3921	9.44299	22.7528	0.108996	1.67041	Kein Treffer
ENSG00000180900	SCRIB	scribble planar cell polarity protein [Source:HGNC Symbol;Acc:HGNC:30377]	11.3661	5.32459	7.31951	8.00339	2.10373	3.19152	0	1.76508	0.049658	-2.11929	0	0	0	0	0.0229697	-6.34045	8.39214	0	0	0	0.0267803	-6.34045	4.08886	0	0.952717	1.68053	0.00393289	-2.18622	0	3.58867	3.15503	2.2479	0.0924052	-1.78716	3.90868	17.7044	10.792	10.8017	0.0566475	0.427956	Kein Treffer
ENSG00000269898	AC018695.2	novel transcript, antisense to C16orf74	0	3.54972	0	0	0	0	0	0	0.211325	0	1.57588	0	0	0	0.353288	0	0	0	3.65954	0	0.493782	0	3.50474	2.21192	0	1.90555	0.333251	4.32593	0	3.58867	2.10335	1.89734	0.206031	4.32001	20.8463	11.803	9.44299	14.0308	0.028112	7.14269	Kein Treffer
ENSG00000238121	LINC00426	long intergenic non-protein coding RNA 426 [Source:HGNC Symbol;Acc:HGNC:42761]	6.81965	0	3.65976	3.49313	0	0	0	0	0.109134	-5.16717	0	0	0	0	0.109134	-5.16717	0	0	0	0	0.109134	-5.16717	0	0	0	0	0.109134	-5.16717	0	0.897167	0	0	0.144975	-5.16717	9.12026	4.72118	18.886	10.9091	0.060529	1.61539	Kein Treffer
ENSG00000130449	ZSWIM6	zinc finger SWIM-type containing 6 [Source:HGNC Symbol;Acc:HGNC:29316]	0	2.66229	1.82988	1.49739	0	0	0	0	0.0985853	-3.99765	0	0	0	0	0.0985853	-3.99765	0	1.1284	1.21985	0.782748	0.12508	-0.855644	18.1078	5.5298	10.4799	11.3725	0.0781245	2.84439	5.09653	3.58867	6.31005	4.99842	0.0572918	1.67433	6.51447	15.3438	9.44299	10.4338	0.0283564	2.72123	Kein Treffer
ENSG00000185650	ZFP36L1	ZFP36 ring finger protein like 1 [Source:HGNC Symbol;Acc:HGNC:1107]	32.9616	28.3978	32.9378	31.4324	8.41491	23.4045	7.59539	13.1383	0.055379	-1.25212	4.72765	0	39.0621	14.5966	0.140087	-1.10135	57.5461	45.1359	19.5175	40.7332	0.253144	0.372907	18.6919	25.4371	9.52717	17.8854	0.0745588	-0.81001	77.7222	45.7555	58.8938	60.7905	0.0341364	0.949382	212.372	249.042	121.41	194.275	0.0180426	2.62393	Kein Treffer
ENSG00000183337	BCOR	BCL6 corepressor [Source:HGNC Symbol;Acc:HGNC:20893]	0	1.77486	10.9793	4.25138	0	1.06384	2.17011	1.07798	0.189036	-1.88515	0	0	0	0	0.168956	-5.4434	4.79551	2.2568	3.65954	3.57061	0.432729	-0.245451	8.76185	5.5298	0	4.76388	0.469475	0.160636	3.8224	5.383	2.10335	3.76958	0.459552	-0.169294	14.3318	11.803	5.39599	10.5103	0.0292306	1.28592	Kein Treffer
ENSG00000151287	TEX30	testis expressed 30 [Source:HGNC Symbol;Acc:HGNC:25188]	3.40982	2.66229	2.74482	2.93898	6.31119	10.6384	3.25517	6.73492	0.113374	1.16934	4.72765	0	10.0445	4.92406	0.281864	0.725268	14.3865	30.4668	14.6381	19.8305	0.0453022	2.71332	11.0983	5.5298	6.66902	7.76572	0.040443	1.37199	8.91894	25.1207	13.6718	15.9038	0.0609987	2.39676	44.2984	35.4089	43.1679	40.9584	0.00231038	3.75602	Kein Treffer
ENSG00000117090	SLAMF1	signaling lymphocytic activation molecule family member 1 [Source:HGNC Symbol;Acc:HGNC:10903]	0	0	0	0	0	0	0	0	#DIV/0!	0	0	0	2.23212	0	0.211325	0	2.39775	0	0	0	0.211325	0	1.75237	1.10596	1.90543	1.58792	0.0114937	4.07718	0	2.6915	0	0	0.211325	0	33.8753	11.803	9.44299	18.3737	0.07104	7.52933	Kein Treffer
ENSG00000157191	NECAP2	NECAP endocytosis associated 2 [Source:HGNC Symbol;Acc:HGNC:25528]	19.3223	24.8481	27.4482	23.8729	7.36305	21.2768	19.531	16.057	0.0420439	-0.569247	9.4553	7.00573	17.857	11.4393	0.0221166	-1.05484	29.9719	29.3384	23.1771	27.4958	0.24536	0.203046	33.295	27.649	24.7706	28.5715	0.219367	0.258218	30.5792	28.7093	42.067	33.7852	0.0446074	0.499253	83.3852	66.0966	49.9129	66.4649	0.0102475	1.47336	Kein Treffer
ENSG00000136877	FPGS	folylpolyglutamate synthase [Source:HGNC Symbol;Acc:HGNC:3824]	51.1473	65.6699	54.8963	57.2379	64.1637	89.3627	75.9539	76.4934	0.0133497	0.417732	61.4594	58.3811	61.3833	60.4079	0.30662	0.0776362	82.7225	76.7311	60.9923	73.482	0.086331	0.359864	87.0343	66.3576	94.319	82.5703	0.0885113	0.527881	80.2704	86.128	98.8575	88.4186	0.0225893	0.626493	271.002	245.502	240.122	252.208	0.00071152	2.13763	Kein Treffer
ENSG00000103485	QPRT	quinolinate phosphoribosyltransferase [Source:HGNC Symbol;Acc:HGNC:9755]	10.2295	18.6361	37.5125	22.126	14.7261	13.8299	33.6367	20.7309	0.341821	-0.0935225	11.0312	18.6819	15.6248	15.1127	0.22269	-0.546977	40.7618	45.1359	9.75876	31.8855	0.327645	0.525169	49.0663	33.1788	21.9125	34.7192	0.253856	0.647634	3.8224	32.298	22.0852	19.4019	0.390678	-0.188637	82.0823	53.1133	98.4768	77.8908	0.0138935	1.81106	Kein Treffer
ENSG00000100055	CYTH4	cytohesin 4 [Source:HGNC Symbol;Acc:HGNC:9505]	65.9232	45.259	42.0872	51.0898	33.6597	35.1068	24.9563	31.2409	0.046615	-0.70781	44.1247	18.6819	21.2051	28.0039	0.0028989	-0.865085	51.5517	25.9532	59.7724	45.7591	0.345429	-0.158649	106.31	123.867	80.0282	103.402	0.0289529	1.01573	166.912	167.77	141.976	158.886	0.00231743	1.63497	95.1113	205.372	117.363	139.282	0.0268744	1.44511	Kein Treffer
ENSG00000198771	RCSD1	RCSD domain containing 1 [Source:HGNC Symbol;Acc:HGNC:28310]	46.6009	55.0207	79.5997	60.4071	41.0227	27.6599	30.3815	33.0214	0.0808846	-0.869342	53.58	53.7106	109.374	72.2215	0.165737	0.25732	98.3079	91.4003	62.2121	83.9734	0.188744	0.474545	186.335	120.55	181.016	162.634	0.0206141	1.42734	180.927	208.143	135.666	174.912	0.0306195	1.53228	363.507	259.665	304.874	309.349	0.00465538	2.35452	Kein Treffer
ENSG00000172007	RAB33B	RAB33B, member RAS oncogene family [Source:HGNC Symbol;Acc:HGNC:16075]	11.3661	7.98688	3.65976	7.6709	4.20746	2.12768	1.08506	2.4734	0.0312426	-1.59441	0	0	0	0	0.0375636	-6.28001	5.99438	14.6692	2.43969	7.70108	0.496982	0.00559203	9.34597	12.1656	8.57445	10.0287	0.197943	0.382289	3.8224	0	1.05168	1.62469	0.0362756	-2.17174	9.12026	16.5241	5.39599	10.3468	0.0435295	0.426907	Kein Treffer
ENSG00000168234	TTC39C	tetratricopeptide repeat domain 39C [Source:HGNC Symbol;Acc:HGNC:26595]	40.9179	43.4841	35.6826	40.0282	14.7261	22.3407	17.3609	18.1425	0.00544157	-1.13731	37.8212	32.6934	53.5709	41.3618	0.445313	0.0471668	27.5742	31.5951	45.1343	34.7679	0.274668	-0.202719	38.5521	71.8874	46.6831	52.3742	0.150027	0.386992	66.255	60.1102	45.222	57.1957	0.032041	0.513811	161.559	203.011	176.719	180.43	0.00223697	2.16955	Kein Treffer
ENSG00000151881	TMEM267	transmembrane protein 267 [Source:HGNC Symbol;Acc:HGNC:26139]	0	9.76174	4.5747	4.77881	1.05186	3.19152	0	1.41446	0.139171	-1.68772	0	0	2.23212	0	0.151932	-5.60846	0	5.64199	7.31907	4.32035	0.419793	-0.142368	5.25711	2.21192	7.62173	5.03025	0.477531	0.0725001	8.91894	6.28017	17.8785	11.0259	0.169931	1.18931	11.726	10.6227	31.027	17.7919	0.0575951	1.8747	Kein Treffer
ENSG00000172260	NEGR1	neuronal growth regulator 1 [Source:HGNC Symbol;Acc:HGNC:17302]	0	2.66229	0	0	0	0	0	0	0.211325	0	0	0	0	0	0.211325	0	1.19888	0	0	0	0.355314	0	3.50474	0	1.90543	1.80339	0.334603	4.2505	0	5.383	0	0	0.211325	0	6.51447	11.803	12.141	10.1528	0.0153607	6.67987	Kein Treffer
ENSG00000125726	CD70	CD70 molecule [Source:HGNC Symbol;Acc:HGNC:11937]	0	0	0	0	6.31119	0	3.25517	3.18878	0.111113	5.03948	0	0	0	0	#DIV/0!	0	0	0	0	0	#DIV/0!	0	7.5936	9.95364	12.3853	9.97752	0.00934226	6.655	8.91894	5.383	9.46508	7.92234	0.0125514	6.32595	15.6347	0	28.329	14.6546	0.107775	7.20502	Kein Treffer
ENSG00000150401	DCUN1D2	defective in cullin neddylation 1 domain containing 2 [Source:HGNC Symbol;Acc:HGNC:20328]	0	0	5.48963	0	0	1.06384	14.1057	5.05652	0.178126	5.68833	0	0	0	0	0.211325	0	0	0	0	0	0.211325	0	2.92062	5.5298	1.90543	3.45195	0.305112	5.15054	7.6448	8.0745	7.36173	7.69368	0.0496403	6.28423	9.12026	12.9833	8.09399	10.0658	0.0105876	6.66758	Kein Treffer
ENSG00000071564	TCF3	transcription factor 3 [Source:HGNC Symbol;Acc:HGNC:11633]	65.9232	78.9814	104.303	83.0692	69.423	87.235	43.4022	66.6867	0.269521	-0.316488	15.7588	74.7278	59.1512	49.8793	0.0749649	-0.73472	44.3584	77.8595	43.9144	55.3775	0.126064	-0.584148	136.685	163.682	139.097	146.488	0.0254034	0.817644	151.622	191.994	110.426	151.347	0.0834804	0.864693	211.069	203.011	257.659	223.913	0.00286826	1.42946	Kein Treffer
ENSG00000253293	HOXA10	homeobox A10 [Source:HGNC Symbol;Acc:HGNC:5100]	4.54643	7.98688	14.639	9.05745	11.5705	12.7661	8.68044	11.0057	0.337408	0.278281	12.6071	4.67049	2.23212	6.50322	0.354113	-0.471775	17.9832	20.3112	34.1557	24.15	0.010619	1.40497	83.5296	34.2848	39.0614	52.2919	0.0684134	2.51633	35.6757	43.9612	51.5321	43.723	0.00132475	2.25867	35.1781	47.2118	52.6109	45.0003	0.00642879	2.30012	Kein Treffer
ENSG00000078399	HOXA9	homeobox A9 [Source:HGNC Symbol;Acc:HGNC:5109]	9.09286	6.21202	5.48963	6.9315	1.05186	2.12768	1.08506	1.42153	0.0245778	-2.20831	14.1829	0	3.34818	5.84371	0.386658	-0.24247	19.182	13.5408	10.9786	14.5671	0.0146549	1.06068	45.5616	30.9669	30.4869	35.6718	0.00880368	2.34692	36.9499	44.8583	30.4986	37.4356	0.00901913	2.41635	36.481	61.3754	41.8189	46.5585	0.0127063	2.73023	Kein Treffer
ENSG00000035115	SH3YL1	SH3 and SYLF domain containing 1 [Source:HGNC Symbol;Acc:HGNC:29546]	2.27322	1.77486	8.23445	4.09418	2.10373	2.12768	3.25517	2.49553	0.222809	-0.692361	0	0	1.11606	0	0.0802998	-5.39032	1.19888	13.5408	9.75876	8.16614	0.20398	0.978826	7.5936	4.42384	4.76358	5.59367	0.311321	0.440972	15.2896	3.58867	9.46508	9.44778	0.148751	1.18678	18.2405	3.54089	21.584	14.4551	0.0604489	1.79507	Kein Treffer
ENSG00000140396	NCOA2	nuclear receptor coactivator 2 [Source:HGNC Symbol;Acc:HGNC:7669]	3.40982	3.54972	1.82988	2.92981	11.5705	1.06384	0	4.21145	0.372786	0.508946	0	0	1.11606	0	0.054629	-4.92115	7.19326	0	9.75876	5.65067	0.251319	0.924505	10.5142	2.21192	6.66902	6.46505	0.148066	1.11558	7.6448	0	5.25838	4.30106	0.317389	0.538624	15.6347	20.065	5.39599	13.6986	0.0437747	2.18722	Kein Treffer
ENSG00000121039	RDH10	retinol dehydrogenase 10 [Source:HGNC Symbol;Acc:HGNC:19975]	0	4.43716	4.5747	3.00395	1.05186	1.06384	0	0.705235	0.155607	-1.94662	1.57588	4.67049	7.81242	4.68626	0.0962431	0.624794	1.19888	0	0	0	0.152204	-4.95603	1.75237	3.31788	0.952717	2.00766	0.293406	-0.558467	1.27413	0	4.2067	1.82694	0.279898	-0.68779	32.5724	28.3271	45.8659	35.5885	0.0106663	3.52328	Kein Treffer
ENSG00000169249	ZRSR2	zinc finger CCCH-type, RNA binding motif and serine/arginine rich 2 [Source:HGNC Symbol;Acc:HGNC:23019]	6.81965	1.77486	0.914939	3.16982	9.46678	9.57457	15.1908	11.4107	0.0669818	1.8157	0	0	0	0	0.113685	-5.03114	13.1876	9.02719	0	7.40494	0.121672	1.19863	9.34597	5.5298	5.7163	6.86402	0.0151215	1.09071	3.8224	3.58867	12.6201	6.67706	0.251407	1.05145	20.8463	3.54089	8.09399	10.8271	0.0858632	1.74062	Kein Treffer
ENSG00000272398	CD24	CD24 molecule [Source:HGNC Symbol;Acc:HGNC:1645]	0	3.54972	0.914939	1.48822	0	0	0	0	0.14841	-3.98934	6.30353	0	7.81242	4.70532	0.221266	1.59722	7.19326	11.284	12.1985	10.2252	0.010442	2.70069	1.16825	0	2.85815	1.34213	0.469963	-0.139209	0	0.897167	0	0	0.132973	-3.98934	39.0868	27.1468	48.5639	38.2659	0.0126158	4.59434	Kein Treffer
ENSG00000176641	RNF152	ring finger protein 152 [Source:HGNC Symbol;Acc:HGNC:26811]	0	0	0	0	1.05186	0	0	0	0.211325	0	0	0	0	0	#DIV/0!	0	0	0	0	0	#DIV/0!	0	0	0	0	0	#DIV/0!	0	0	2.6915	0	0	0.211325	0	35.1781	0	9.44299	14.8737	0.146354	7.22629	Kein Treffer
ENSG00000230076	RPL10P6	ribosomal protein L10 pseudogene 6 [Source:HGNC Symbol;Acc:HGNC:52343]	383.037	470.339	522.43	458.602	355.53	296.812	270.179	307.507	0.0743358	-0.576469	248.989	235.86	316.961	267.27	0.0117363	-0.778719	457.971	490.853	395.23	448.018	0.438505	-0.0336779	672.326	322.94	431.581	475.616	0.456297	0.0525424	578.457	809.244	737.224	708.308	0.0154541	0.627025	969.353	1013.87	1019.84	1001.02	0.000126551	1.12599	Kein Treffer
ENSG00000249471	ZNF324B	zinc finger protein 324B [Source:HGNC Symbol;Acc:HGNC:33107]	0	3.54972	2.74482	2.09818	0	1.06384	6.51033	2.52472	0.418131	0.255856	0	0	0	0	0.0950491	-4.45824	0	2.2568	0	0	0.115833	-4.45824	0	1.10596	9.52717	3.54438	0.326271	0.729362	0	4.48583	0	0	0.319959	-4.45824	16.9376	4.72118	9.44299	10.3673	0.0501514	2.2515	Kein Treffer
ENSG00000110852	CLEC2B	C-type lectin domain family 2 member B [Source:HGNC Symbol;Acc:HGNC:2053]	88.6554	76.3191	80.5146	81.8297	38.919	61.7028	52.0827	50.9015	0.0469803	-0.683848	66.1871	16.3467	121.651	68.0614	0.343349	-0.265431	68.336	81.2447	91.4884	80.3564	0.445963	-0.0261803	106.895	152.622	92.4135	117.31	0.112767	0.519099	165.637	214.423	180.888	186.983	0.0137476	1.19122	362.205	256.124	319.713	312.68	0.00478928	1.93269	Kein Treffer
ENSG00000105483	CARD8	caspase recruitment domain family member 8 [Source:HGNC Symbol;Acc:HGNC:17057]	38.6447	46.1464	26.5332	37.1081	25.2447	30.8514	13.0207	23.0389	0.00094893	-0.685295	26.79	16.3467	8.92848	17.3551	0.0324176	-1.09197	45.5573	23.6964	31.716	33.6566	0.375739	-0.140449	43.8092	60.8278	54.3049	52.9806	0.0682133	0.512568	48.4171	61.0073	52.5838	54.0027	0.0361553	0.540084	99.02	77.8995	83.6379	86.8525	0.00261452	1.22461	Kein Treffer
ENSG00000182866	LCK	LCK proto-oncogene, Src family tyrosine kinase [Source:HGNC Symbol;Acc:HGNC:6524]	0	2.66229	0	0	0	0	0	0	0.211325	0	0	0	2.23212	0	0.464257	0	0	0	0	0	0.211325	0	0	0	0	0	0.211325	0	0	0	0	0	0.211325	0	14.3318	16.5241	18.886	16.5807	0.00311547	7.38203	Kein Treffer
ENSG00000113407	TARS1	threonyl-tRNA synthetase 1 [Source:HGNC Symbol;Acc:HGNC:11572]	117.071	139.327	203.116	153.171	107.29	152.129	142.142	133.854	0.234736	-0.194351	70.9147	46.7049	47.9906	55.2034	0.0450204	-1.47065	83.9214	65.4471	64.6518	71.3401	0.0581922	-1.10128	171.148	143.775	136.238	150.387	0.472003	-0.0264472	189.846	230.572	242.937	221.118	0.0228329	0.529383	250.156	217.174	206.397	224.576	0.00170893	0.551756	Kein Treffer
ENSG00000008710	PKD1	polycystin 1, transient receptor potential channel interacting [Source:HGNC Symbol;Acc:HGNC:9008]	43.1911	37.2721	16.4689	32.3107	6.31119	22.3407	18.4459	15.6993	0.13888	-1.03661	0	0	5.5803	0	0.045951	-8.34033	17.9832	2.2568	9.75876	9.99957	0.0574835	-1.68218	13.4348	12.1656	42.8723	22.8242	0.325356	-0.499598	19.112	47.5498	38.912	35.1913	0.427657	0.122841	6.51447	36.5892	40.4699	27.8579	0.0609184	-0.213216	Kein Treffer
ENSG00000153048	CARHSP1	calcium regulated heat stable protein 1 [Source:HGNC Symbol;Acc:HGNC:17150]	40.9179	38.1595	28.3631	35.8135	45.2302	48.9367	28.2114	40.7928	0.128546	0.187319	53.58	18.6819	61.3833	44.5484	0.312634	0.314083	51.5517	75.6027	67.0915	64.7486	0.0436317	0.852549	119.745	124.973	89.5554	111.425	0.00493652	1.63476	108.301	107.66	98.8575	104.94	8.80284e-05	1.54833	121.169	251.403	230.679	201.084	0.0190398	2.48591	Kein Treffer
ENSG00000134453	RBM17	RNA binding motif protein 17 [Source:HGNC Symbol;Acc:HGNC:16944]	1.13661	24.8481	37.5125	21.1657	24.1929	10.6384	19.531	18.1208	0.418884	-0.222947	0	0	4.46424	0	0.0880062	-7.73239	28.773	22.568	10.9786	20.7732	0.491143	-0.026878	30.3744	18.8013	19.0543	22.7433	0.461077	0.103244	16.5637	31.4008	26.2919	24.7522	0.346014	0.224841	13.0289	17.7044	39.1209	23.2848	0.050623	0.137039	Kein Treffer
ENSG00000117450	PRDX1	peroxiredoxin 1 [Source:HGNC Symbol;Acc:HGNC:9352]	82.9724	83.4185	54.8963	73.7624	184.076	175.534	64.0183	141.209	0.0738867	0.935945	170.195	121.433	253.346	181.658	0.0754255	1.29911	306.912	289.998	353.755	316.889	0.00664602	2.10152	495.92	301.927	362.032	386.627	0.015394	2.3884	170.734	200.965	152.493	174.731	0.00372334	1.24305	763.496	544.117	785.117	697.576	0.00598045	3.23965	Treffer
ENSG00000198624	CCDC69	coiled-coil domain containing 69 [Source:HGNC Symbol;Acc:HGNC:24487]	127.3	114.479	139.071	126.95	104.135	124.469	120.441	116.348	0.207245	-0.125704	108.736	186.819	128.347	141.301	0.33528	0.154396	64.7394	73.3459	96.3678	78.151	0.00969513	-0.699213	97.5486	123.867	136.238	119.218	0.286255	-0.0905803	183.475	157.004	144.079	161.52	0.0761481	0.347208	518.552	598.41	465.404	527.455	0.00266365	2.05393	Kein Treffer
ENSG00000136710	CCDC115	coiled-coil domain containing 115 [Source:HGNC Symbol;Acc:HGNC:28178]	2.27322	15.9738	10.9793	9.74208	8.41491	6.38305	16.2758	10.3579	0.457537	0.087562	0	0	1.11606	0	0.0708912	-6.62089	7.19326	27.0816	26.8366	20.3705	0.0392268	1.05651	9.93009	5.5298	4.76358	6.74116	0.319076	-0.524723	15.2896	19.7377	11.5684	15.5319	0.130294	0.667458	20.8463	14.1636	5.39599	13.4686	0.0474419	0.463238	Kein Treffer
ENSG00000139687	RB1	RB transcriptional corepressor 1 [Source:HGNC Symbol;Acc:HGNC:9884]	0	6.21202	7.31951	4.51051	5.25932	7.44689	0	4.2354	0.473811	-0.0887603	0	0	10.0445	0	0.351608	-5.52685	27.5742	12.4124	21.9572	20.6479	0.0609127	2.16997	33.8791	0	17.1489	17.0093	0.197806	1.89179	10.1931	28.7093	24.1885	21.0303	0.0216751	2.19632	69.0534	21.2453	24.282	38.1936	0.0660326	3.0541	Kein Treffer
ENSG00000175463	TBC1D10C	TBC1 domain family member 10C [Source:HGNC Symbol;Acc:HGNC:24702]	37.5081	39.047	72.2802	49.6117	17.8817	35.1068	36.8919	29.9601	0.0814128	-0.725736	36.2453	46.7049	34.5979	39.1827	0.265244	-0.339693	27.5742	47.3927	46.3541	40.4403	0.226033	-0.294228	39.7204	43.1324	35.2505	39.3678	0.262285	-0.332911	62.4326	61.0073	59.9455	61.1285	0.218533	0.300616	155.044	188.847	129.504	157.799	0.00582751	1.66734	Kein Treffer
ENSG00000027697	IFNGR1	interferon gamma receptor 1 [Source:HGNC Symbol;Acc:HGNC:5439]	9.09286	7.98688	23.7884	13.6227	3.15559	22.3407	15.1908	13.5623	0.497055	-0.0063614	22.0624	2.33524	6.69636	10.3647	0.372831	-0.391042	33.5686	19.1828	34.1557	28.969	0.0392117	1.08291	40.8886	11.0596	46.6831	32.8771	0.0757173	1.2649	5.09653	3.58867	16.8268	8.504	0.015689	-0.673487	82.0823	30.6877	89.0339	67.268	0.0336743	2.2955	Kein Treffer
ENSG00000227507	LTB	lymphotoxin beta [Source:HGNC Symbol;Acc:HGNC:6711]	25.0054	23.0732	27.4482	25.1756	25.2447	13.8299	17.3609	18.8119	0.0972525	-0.418454	26.79	35.0286	27.9015	29.9067	0.161281	0.247541	28.773	19.1828	35.3755	27.7771	0.265331	0.141337	5.25711	11.0596	16.1962	10.8376	0.0170071	-1.20844	16.5637	27.8122	21.0335	21.8031	0.248509	-0.206607	127.684	126.292	111.967	121.981	0.000845704	2.27202	Kein Treffer
ENSG00000106100	NOD1	nucleotide binding oligomerization domain containing 1 [Source:HGNC Symbol;Acc:HGNC:16390]	6.81965	4.43716	15.554	8.93692	2.10373	5.31921	2.17011	3.19768	0.150415	-1.45438	0	0	3.34818	0	0.0382709	-6.49776	7.19326	10.1556	7.31907	8.22264	0.438342	-0.11879	2.92062	12.1656	2.85815	5.98144	0.33343	-0.571418	11.4672	4.48583	5.25838	7.07047	0.356907	-0.333764	15.6347	27.1468	14.839	19.2068	0.0201467	1.09521	Kein Treffer
ENSG00000115165	CYTIP	cytohesin 1 interacting protein [Source:HGNC Symbol;Acc:HGNC:9506]	0	0.887431	1.82988	0.90577	11.5705	1.06384	0	4.21145	0.255643	2.09987	11.0312	7.00573	7.81242	8.61644	0.0216955	3.11544	11.9888	14.6692	4.87938	10.5124	0.0507607	3.39938	21.0284	8.84768	8.57445	12.8169	0.0605732	3.68288	25.4827	19.7377	12.6201	19.2801	0.0247568	4.26821	37.7839	46.0315	60.7049	48.1735	0.00940755	5.58486	Kein Treffer
ENSG00000199509	RNA5SP477	RNA, 5S ribosomal pseudogene 477 [Source:HGNC Symbol;Acc:HGNC:43377]	0	5.32459	1.82988	2.38482	1.05186	1.06384	0	0.705235	0.19409	-1.62566	0	0	1.11606	0	0.175528	-4.63507	2.39775	0	0	0	0.275614	-4.63507	0.584123	0	0	0	0.164923	-4.63507	2.54827	3.58867	5.25838	3.79844	0.234501	0.649753	6.51447	24.7862	8.09399	13.1316	0.0768583	2.41277	Kein Treffer
ENSG00000183624	HMCES	5-hydroxymethylcytosine binding, ES cell specific [Source:HGNC Symbol;Acc:HGNC:24446]	25.0054	34.6098	11.8942	23.8365	30.5041	22.3407	29.2965	27.3804	0.360437	0.199193	14.1829	0	20.0891	11.424	0.210855	-1.05457	16.7843	19.1828	29.2763	21.7478	0.426624	-0.131723	15.7713	6.63576	3.81087	8.73932	0.0719954	-1.4372	14.0155	15.2518	14.7235	14.6636	0.145978	-0.697167	62.5389	87.3419	56.6579	68.8462	0.00907271	1.52626	Kein Treffer
ENSG00000178878	APOLD1	apolipoprotein L domain containing 1 [Source:HGNC Symbol;Acc:HGNC:25268]	3.40982	7.09945	4.5747	5.02799	14.7261	13.8299	8.68044	12.4122	0.0363287	1.28687	1.57588	0	0	0	0.0488072	-5.68032	1.19888	0	0	0	0.0408776	-5.68032	8.76185	4.42384	0	4.39523	0.427245	-0.189999	1.27413	9.86883	8.4134	6.51879	0.251378	0.368174	15.6347	20.065	4.04699	13.2489	0.0545346	1.38026	Kein Treffer
ENSG00000185262	UBALD2	UBA like domain containing 2 [Source:HGNC Symbol;Acc:HGNC:28438]	506.927	754.316	713.652	658.299	458.613	634.049	454.638	515.767	0.0738174	-0.351963	176.499	273.223	232.141	227.288	0.0066715	-1.53381	399.226	341.905	276.905	339.345	0.0473789	-0.955783	427.578	401.463	448.73	425.924	0.0511126	-0.628028	709.692	730.294	832.927	757.638	0.136188	0.202737	858.607	658.605	825.587	780.933	0.00311233	0.246422	Kein Treffer
ENSG00000007062	PROM1	prominin 1 [Source:HGNC Symbol;Acc:HGNC:9454]	11.3661	3.54972	7.31951	7.41177	0	2.12768	4.34022	2.15597	0.115433	-1.73541	0	0	12.2767	0	0.277114	-6.23108	3.59663	5.64199	7.31907	5.51923	0.296304	-0.41878	28.622	35.3907	13.338	25.7836	0.066625	1.78481	5.09653	5.383	7.36173	5.94709	0.305816	-0.312913	78.1737	15.3438	37.7719	43.7631	0.0701299	2.54578	Kein Treffer
ENSG00000100628	ASB2	ankyrin repeat and SOCS box containing 2 [Source:HGNC Symbol;Acc:HGNC:16012]	2.27322	0	1.82988	1.3677	0	1.06384	4.34022	1.80135	0.394203	0.373472	0	2.33524	0	0	0.363458	-3.87548	7.19326	0	0	0	0.330063	-3.87548	14.6031	8.84768	19.0543	14.1684	0.0170941	3.28119	12.7413	13.4575	27.3436	17.8475	0.034906	3.61215	7.81737	15.3438	14.839	12.6667	0.0174314	3.12076	Kein Treffer
ENSG00000038274	MAT2B	methionine adenosyltransferase 2B [Source:HGNC Symbol;Acc:HGNC:6905]	11.3661	30.1727	38.4274	26.6554	22.0891	13.8299	15.1908	17.0366	0.225664	-0.642747	14.1829	18.6819	23.4373	18.7674	0.142279	-0.503935	75.5292	32.7235	34.1557	47.4695	0.219908	0.830207	52.5711	30.9669	41.9195	41.8192	0.182493	0.64778	25.4827	52.9328	38.912	39.1092	0.0973675	0.551361	85.991	70.8178	91.7319	82.8469	0.00281145	1.63236	Kein Treffer
ENSG00000065491	TBC1D22B	TBC1 domain family member 22B [Source:HGNC Symbol;Acc:HGNC:21602]	7.95625	8.87431	8.23445	8.35501	22.0891	4.25536	0	8.7815	0.478268	0.0709984	0	0	0	0	0.000528263	-6.40173	15.5854	5.64199	3.65954	8.29564	0.494568	-0.010165	9.34597	3.31788	1.90543	4.85643	0.145046	-0.770505	5.09653	0.897167	1.05168	2.34846	0.031738	-1.78793	15.6347	3.54089	10.792	9.9892	0.052343	0.254934	Kein Treffer
ENSG00000026508	CD44	CD44 molecule (Indian blood group) [Source:HGNC Symbol;Acc:HGNC:1681]	51.1473	78.9814	66.7905	65.6398	65.2156	52.1282	30.3815	49.2418	0.200257	-0.413956	34.6694	18.6819	78.1242	43.8252	0.202627	-0.581718	105.501	91.4003	89.0487	95.3167	0.0718874	0.537476	274.538	136.033	143.86	184.81	0.0754649	1.49199	136.332	144.444	182.991	154.589	0.0132365	1.23453	205.857	146.357	206.397	186.204	0.00562817	1.50282	Kein Treffer
ENSG00000172086	KRCC1	lysine rich coiled-coil 1 [Source:HGNC Symbol;Acc:HGNC:28039]	4.54643	15.0863	5.48963	8.37413	16.8298	7.44689	9.7655	11.3474	0.329294	0.433883	6.30353	0	7.81242	4.70532	0.293211	-0.818434	17.9832	18.0544	9.75876	15.2654	0.0857728	0.858551	18.1078	5.5298	10.4799	11.3725	0.350117	0.437042	25.4827	17.9433	14.7235	19.3832	0.0865483	1.20109	19.5434	50.7527	40.4699	36.922	0.0283226	2.12725	Kein Treffer
ENSG00000128965	CHAC1	ChaC glutathione specific gamma-glutamylcyclotransferase 1 [Source:HGNC Symbol;Acc:HGNC:28680]	17.0491	18.6361	11.8942	15.8598	17.8817	12.7661	0	10.2159	0.132223	-0.629568	6.30353	0	3.34818	3.21724	0.0269988	-2.26639	0	0	0	0	0.0080343	-7.3183	8.76185	5.5298	16.1962	10.1626	0.193398	-0.637044	49.6912	65.4932	51.5321	55.5722	0.00525508	1.80251	27.3608	17.7044	41.8189	28.9614	0.0269265	0.864662	Kein Treffer
ENSG00000107242	PIP5K1B	phosphatidylinositol-4-phosphate 5-kinase type 1 beta [Source:HGNC Symbol;Acc:HGNC:8995]	1.13661	1.77486	0.914939	1.27547	3.15559	5.31921	4.34022	4.27167	0.0128498	1.66826	0	0	0	0	0.0192495	-3.78185	0	3.38519	20.7374	8.04086	0.205876	2.56526	2.33649	0	0	0	0.315374	-3.78185	0	0	0	0	0.0192495	-3.78185	16.9376	3.54089	9.44299	9.97383	0.0618263	2.87262	Kein Treffer
ENSG00000152520	PAN3	poly(A) specific ribonuclease subunit PAN3 [Source:HGNC Symbol;Acc:HGNC:29991]	11.3661	7.09945	11.8942	10.1199	5.25932	9.57457	3.25517	6.02969	0.173982	-0.737498	7.87941	9.34097	2.23212	6.48417	0.200519	-0.63431	41.9607	22.568	10.9786	25.1691	0.119974	1.30599	18.6919	15.4834	9.52717	14.5675	0.16161	0.521242	21.6603	5.383	17.8785	14.9739	0.150575	0.560672	45.6013	34.2286	37.7719	39.2006	0.00363301	1.94317	Kein Treffer
ENSG00000134684	YARS1	tyrosyl-tRNA synthetase 1 [Source:HGNC Symbol;Acc:HGNC:12840]	215.955	238.719	196.712	217.129	180.921	195.747	230.032	202.233	0.300573	-0.102483	59.8835	44.3696	68.0797	57.4443	0.00697238	-1.91647	37.1652	72.2175	56.1129	55.1652	0.00239754	-1.97477	195.097	151.516	188.638	178.417	0.127602	-0.283152	230.618	222.497	249.247	234.121	0.241397	0.108654	220.189	238.42	179.417	212.675	0.00332952	-0.0298851	Kein Treffer
ENSG00000117394	SLC2A1	solute carrier family 2 member 1 [Source:HGNC Symbol;Acc:HGNC:11005]	15.9125	13.3115	10.9793	13.4011	32.6078	32.9791	7.59539	24.3941	0.134108	0.859358	1.57588	4.67049	8.92848	5.05828	0.0715807	-1.38811	16.7843	3.38519	24.3969	14.8555	0.424638	0.147597	14.6031	13.2715	19.0543	15.643	0.262667	0.221633	11.4672	24.2235	2.10335	12.598	0.452855	-0.0884716	23.4521	48.3921	35.0739	35.6394	0.0192626	1.40444	Kein Treffer
ENSG00000117528	ABCD3	ATP binding cassette subfamily D member 3 [Source:HGNC Symbol;Acc:HGNC:67]	10.2295	7.98688	5.48963	7.90199	13.6742	1.06384	14.1057	9.6146	0.37189	0.279795	0	0	3.34818	0	0.0532192	-6.32229	10.7899	3.38519	14.6381	9.60441	0.356246	0.278281	16.3554	9.95364	2.85815	9.72241	0.273204	0.295718	8.91894	8.97167	2.10335	6.66465	0.215175	-0.242344	16.9376	35.4089	6.74499	19.6972	0.0716883	1.30686	Kein Treffer
ENSG00000078304	PPP2R5C	protein phosphatase 2 regulatory subunit B'gamma [Source:HGNC Symbol;Acc:HGNC:9311]	869.505	700.183	709.993	759.894	791.002	746.816	902.766	813.528	0.282242	0.0983823	765.879	768.295	640.619	724.931	0.286909	-0.067945	445.982	503.266	631.88	527.043	0.0741635	-0.527794	441.013	832.788	873.641	715.814	0.420048	-0.0862011	1121.24	1067.63	1291.46	1160.11	0.0268011	0.610324	2106.78	2582.49	2425.5	2371.59	0.001732	1.64186	Kein Treffer
ENSG00000188177	ZC3H6	zinc finger CCCH-type containing 6 [Source:HGNC Symbol;Acc:HGNC:24762]	6.81965	0	2.74482	3.18815	2.10373	0	1.08506	1.06293	0.131861	-1.49952	0	0	2.23212	0	0.190496	-5.03921	11.9888	4.51359	2.43969	6.31402	0.105909	0.96395	6.42535	3.31788	0.952717	3.56532	0.413851	0.15666	5.09653	2.6915	1.05168	2.94657	0.442151	-0.110092	15.6347	18.8847	12.141	15.5535	0.00765702	2.25113	Kein Treffer
ENSG00000091542	ALKBH5	alkB homolog 5, RNA demethylase [Source:HGNC Symbol;Acc:HGNC:25996]	15.9125	29.2852	19.2137	21.4705	22.0891	46.809	33.6367	34.1783	0.0321163	0.668237	9.4553	0	12.2767	7.24399	0.0997308	-1.55442	37.1652	44.0075	14.6381	31.937	0.15477	0.570678	58.9964	27.649	15.2435	33.963	0.250128	0.659145	33.1275	32.298	31.5503	32.3252	0.0605622	0.588059	37.7839	40.1301	66.1009	48.005	0.0169583	1.15713	Kein Treffer
ENSG00000107438	PDLIM1	PDZ and LIM domain 1 [Source:HGNC Symbol;Acc:HGNC:2067]	201.18	272.441	261.673	245.098	302.937	313.833	320.091	312.287	0.0323327	0.349389	48.8524	65.3868	81.4724	65.2372	0.00381403	-1.90797	93.5124	103.813	101.247	99.5241	0.00839187	-1.29938	76.5201	86.2649	61.9266	74.9039	0.00896537	-1.70891	271.39	303.242	362.828	312.487	0.040206	0.350311	306.18	233.699	175.37	238.416	0.0121354	-0.0398591	Kein Treffer
ENSG00000071575	TRIB2	tribbles pseudokinase 2 [Source:HGNC Symbol;Acc:HGNC:30809]	23.8688	15.0863	10.9793	16.6448	17.8817	18.0853	8.68044	14.8825	0.284428	-0.160436	15.7588	0	17.857	11.2053	0.244775	-0.566717	31.1708	23.6964	15.858	23.5751	0.0119925	0.499655	6.42535	4.42384	8.57445	6.47455	0.072132	-1.34875	17.8379	26.0178	2.10335	15.3197	0.425085	-0.118939	78.1737	77.8995	43.1679	66.4137	0.014645	1.98994	Kein Treffer
ENSG00000236213	AC006369.1	novel transcript	0	3.54972	19.2137	7.58781	0	0	4.34022	0	0.152197	-6.2645	3.15177	0	6.69636	3.28271	0.221501	-1.18439	15.5854	0	9.75876	8.44805	0.459885	0.153023	9.34597	42.0265	17.1489	22.8404	0.16685	1.57725	21.6603	37.681	14.7235	24.6882	0.135889	1.68901	20.8463	47.2118	20.235	29.431	0.0402134	1.94159	Kein Treffer
ENSG00000135925	WNT10A	Wnt family member 10A [Source:HGNC Symbol;Acc:HGNC:13829]	0	0	0	0	0	0	0	0	#DIV/0!	0	0	11.6762	2.23212	4.63611	0.162255	5.56563	1.19888	0	0	0	0.211325	0	0	0	0	0	#DIV/0!	0	0	0	0	0	#DIV/0!	0	37.7839	50.7527	17.537	35.3579	0.0336336	8.46996	Kein Treffer
ENSG00000141298	SSH2	slingshot protein phosphatase 2 [Source:HGNC Symbol;Acc:HGNC:30580]	46.6009	16.8612	40.2573	34.5731	23.141	12.7661	31.4666	22.4579	0.0866859	-0.620186	12.6071	7.00573	16.7409	12.1179	0.0423626	-1.50482	37.1652	34.9803	10.9786	27.708	0.333469	-0.318316	56.0758	71.8874	75.2646	67.7426	0.0641211	0.968373	54.7877	57.4187	34.7053	48.9706	0.201326	0.501039	67.7505	42.4907	71.4969	60.5794	0.0109348	0.807387	Kein Treffer
ENSG00000128272	ATF4	activating transcription factor 4 [Source:HGNC Symbol;Acc:HGNC:786]	1640.12	1577.85	1396.2	1538.06	830.973	665.965	732.412	743.117	0.0040489	-1.04935	327.784	263.882	290.176	293.947	0.00153297	-2.38708	169.042	194.084	180.537	181.221	0.00151887	-3.08459	627.932	786.337	660.233	691.501	0.00489191	-1.15319	1086.84	1152.86	1225.2	1154.97	0.0381353	-0.413229	882.059	1006.79	948.346	945.733	0.000724175	-0.701547	Kein Treffer
ENSG00000182199	SHMT2	serine hydroxymethyltransferase 2 [Source:HGNC Symbol;Acc:HGNC:10852]	304.611	345.211	390.679	346.834	305.041	235.109	282.114	274.088	0.0925657	-0.339494	211.168	189.155	116.07	172.131	0.0406699	-1.01031	195.417	108.326	95.1479	132.964	0.0301189	-1.38254	312.506	259.901	317.255	296.554	0.114088	-0.22588	531.314	647.754	631.005	603.358	0.00408966	0.798593	664.476	474.479	616.492	585.149	0.00468484	0.754391	Kein Treffer
ENSG00000234883	MIR155HG	MIR155 host gene [Source:HGNC Symbol;Acc:HGNC:35460]	4.54643	10.6492	6.40457	7.20006	0	0	0	0	0.0287713	-6.18984	0	14.0115	14.5088	9.50675	0.297849	0.39614	3.59663	0	0	0	0.0829905	-6.18984	9.34597	14.3775	16.1962	13.3065	0.0411147	0.876957	14.0155	26.0178	35.757	25.2634	0.0460303	1.79677	29.9666	74.3587	72.8459	59.057	0.0278453	3.01857	Kein Treffer
ENSG00000105254	TBCB	tubulin folding cofactor B [Source:HGNC Symbol;Acc:HGNC:1989]	34.0982	27.5104	10.9793	24.196	22.0891	56.3836	30.3815	36.2848	0.21552	0.582618	0	0	17.857	0	0.143745	-7.92457	70.7337	56.4199	17.0778	48.0772	0.0605709	0.987633	47.314	58.6159	20.0071	41.979	0.0597526	0.792383	47.1429	51.1385	32.6019	43.6278	0.0133909	0.847834	37.7839	57.8345	58.0069	51.2085	0.00837582	1.07848	Kein Treffer
ENSG00000288856	ENSG00000288856		0	0	0	0	0	0	0	0	#DIV/0!	0	0	0	5.5803	0	0.211325	0	2.39775	0	9.75876	4.05217	0.150783	5.37579	7.00948	1.10596	14.2908	7.46873	0.0946185	6.24198	11.4672	13.4575	10.5168	11.8138	0.00266791	6.89649	40.3897	18.8847	13.49	24.2548	0.0490749	7.92806	Kein Treffer
ENSG00000071189	SNX13	sorting nexin 13 [Source:HGNC Symbol;Acc:HGNC:21335]	1.13661	10.6492	5.48963	5.75847	1.05186	5.31921	0	2.12369	0.0886242	-1.39757	0	0	0	0	0.0856147	-5.87245	7.19326	11.284	1.21985	6.5657	0.406007	0.186231	7.5936	2.21192	4.76358	4.85637	0.426639	-0.241241	5.09653	6.28017	5.25838	5.54503	0.468675	-0.0535442	5.21158	5.90148	17.537	9.55001	0.0697632	0.720006	Kein Treffer
ENSG00000236088	COX10-AS1	COX10 antisense RNA 1 [Source:HGNC Symbol;Acc:HGNC:38873]	0	1.77486	0.914939	0.8966	0	0	0	0	0.11114	-3.31702	0	2.33524	0	0	0.404603	-3.31702	9.59102	1.1284	3.65954	4.79298	0.162459	2.29563	1.75237	0	0	0	0.398139	-3.31702	19.112	1.79433	4.2067	8.37101	0.166225	3.08745	11.726	16.5241	8.09399	12.1147	0.0191459	3.61546	Kein Treffer
ENSG00000100106	TRIOBP	TRIO and F-actin binding protein [Source:HGNC Symbol;Acc:HGNC:17009]	5.68304	23.9606	32.0229	20.5555	2.10373	15.9576	22.7862	13.6158	0.0280717	-0.590685	0	2.33524	5.5803	2.63851	0.0519189	-2.91506	7.19326	22.568	23.1771	17.6461	0.222545	-0.219025	36.7998	50.8742	34.2978	40.6572	0.0775013	0.980529	54.7877	15.2518	19.9818	30.0071	0.340454	0.543578	33.8753	30.6877	12.141	25.568	0.0318059	0.313443	Kein Treffer
ENSG00000162373	BEND5	BEN domain containing 5 [Source:HGNC Symbol;Acc:HGNC:25668]	4.54643	0	3.65976	2.7354	0	1.06384	2.17011	1.07798	0.207135	-1.26723	0	0	2.23212	0	0.1381	-4.82548	0	4.51359	3.65954	2.72438	0.49851	-0.00561777	4.08886	1.10596	10.4799	5.2249	0.188639	0.909205	5.09653	1.79433	11.5684	6.1531	0.135863	1.14102	14.3318	25.9665	6.74499	15.6811	0.0535221	2.47658	Kein Treffer
ENSG00000170545	SMAGP	small cell adhesion glycoprotein [Source:HGNC Symbol;Acc:HGNC:26918]	0	0	0	0	0	1.06384	0	0	0.211325	0	0	0	0	0	#DIV/0!	0	0	1.1284	0	0	0.211325	0	4.08886	0	0.952717	1.68053	0.153348	4.15423	3.8224	0	4.2067	2.67637	0.0922185	4.79513	9.12026	7.08178	10.792	8.99801	0.00695926	6.50748	Kein Treffer
ENSG00000197705	KLHL14	kelch like family member 14 [Source:HGNC Symbol;Acc:HGNC:29266]	0	0	0	0	0	0	0	0	#DIV/0!	0	0	0	0	0	#DIV/0!	0	0	0	0	0	#DIV/0!	0	0	0	0	0	#DIV/0!	0	0	0	0	0	#DIV/0!	0	13.0289	15.3438	1.349	9.90726	0.0747117	6.6449	Kein Treffer
ENSG00000130475	FCHO1	FCH and mu domain containing endocytic adaptor 1 [Source:HGNC Symbol;Acc:HGNC:29002]	0	11.5366	10.0643	7.20031	22.0891	3.19152	0	8.42689	0.458616	0.224062	0	0	1.11606	0	0.0949721	-6.18989	7.19326	5.64199	0	4.27842	0.315341	-0.737549	4.67298	12.1656	6.66902	7.83585	0.405274	0.120427	3.8224	5.383	7.36173	5.52238	0.312059	-0.376778	10.4232	1.1803	31.027	14.2101	0.124259	0.971007	Kein Treffer
ENSG00000066117	SMARCD1	SWI/SNF related, matrix associated, actin dependent regulator of chromatin, subfamily d, member 1 [Source:HGNC Symbol;Acc:HGNC:11106]	21.5955	3.54972	11.8942	12.3465	9.46678	14.8938	1.08506	8.48187	0.331094	-0.536375	0	7.00573	10.0445	5.68342	0.237093	-1.10574	23.9775	10.1556	13.4183	15.8505	0.0776972	0.35786	22.1967	23.2252	19.0543	21.4921	0.121878	0.794761	10.1931	19.7377	24.1885	18.0398	0.288454	0.543416	50.8129	20.065	48.5639	39.8139	0.0282924	1.68115	Kein Treffer
ENSG00000233913	RPL10P9	ribosomal protein L10 pseudogene 9 [Source:HGNC Symbol;Acc:HGNC:35579]	628.544	821.761	758.484	736.263	561.696	500.005	437.277	499.659	0.0541007	-0.559184	420.761	373.639	643.967	479.455	0.0613822	-0.61872	745.701	756.027	648.958	716.895	0.40323	-0.0384539	1115.68	523.119	719.301	786.032	0.424745	0.0943534	950.504	1259.62	1207.32	1139.15	0.00499843	0.629594	1523.08	1359.7	1490.64	1457.81	0.000585733	0.985411	Kein Treffer
ENSG00000166295	ANAPC16	anaphase promoting complex subunit 16 [Source:HGNC Symbol;Acc:HGNC:26976]	64.7866	68.3322	82.3445	71.8211	72.5786	60.6389	106.335	79.851	0.236305	0.152701	31.5177	21.0172	55.803	36.1126	0.0140681	-0.989923	52.7506	72.2175	24.3969	49.7883	0.178294	-0.527713	92.2914	84.0529	55.2576	77.2007	0.388229	0.104065	112.124	116.632	120.943	116.566	0.00236139	0.697897	183.708	112.128	121.41	139.082	0.0125646	0.952485	Kein Treffer
ENSG00000163683	SMIM14	small integral membrane protein 14 [Source:HGNC Symbol;Acc:HGNC:27321]	4.54643	12.424	18.2988	11.7564	13.6742	14.8938	14.1057	14.2246	0.293359	0.272825	18.9106	0	16.7409	11.8838	0.494209	0.0154213	43.1596	23.6964	20.7374	29.1978	0.125183	1.30512	37.968	29.8609	40.9668	36.2652	0.0174687	1.61689	47.1429	61.9045	42.067	50.3715	0.0186988	2.0898	71.6592	38.9498	93.0809	67.8966	0.0248797	2.51979	Kein Treffer
ENSG00000271605	MILR1	mast cell immunoglobulin like receptor 1 [Source:HGNC Symbol;Acc:HGNC:27570]	0	7.09945	6.40457	4.50134	7.36305	5.31921	2.17011	4.95079	0.455149	0.134454	15.7588	14.0115	11.1606	13.6436	0.0565244	1.57864	14.3865	11.284	18.2977	14.6561	0.0402724	1.68118	25.1173	32.0728	49.5413	35.5771	0.0178288	2.95487	54.7877	58.3158	25.2402	46.1146	0.0339566	3.32822	69.0534	70.8178	41.8189	60.5634	0.0115932	3.7207	Kein Treffer
ENSG00000188620	HMX3	H6 family homeobox 3 [Source:HGNC Symbol;Acc:HGNC:5019]	0	0	0	0	0	0	0	0	#DIV/0!	0	0	0	0	0	#DIV/0!	0	0	0	1.21985	0	0.211325	0	228.392	551.874	362.985	381.084	0.0278011	11.8963	238.263	153.416	128.304	173.328	0.0174598	10.7601	13.0289	4.72118	9.44299	9.06437	0.031887	6.51796	Kein Treffer
ENSG00000129083	COPB1	COPI coat complex subunit beta 1 [Source:HGNC Symbol;Acc:HGNC:2231]	15.9125	9.76174	2.74482	9.47302	4.20746	13.8299	3.25517	7.09752	0.334125	-0.411475	0	0	4.46424	0	0.131135	-6.5809	21.5798	10.1556	8.53892	13.4248	0.0782468	0.498557	47.8981	13.2715	23.8179	28.3292	0.0754485	1.57033	19.112	32.298	48.3771	33.2624	0.095991	1.80117	18.2405	14.1636	28.329	20.2443	0.0203162	1.08758	Kein Treffer
ENSG00000171604	CXXC5	CXXC finger protein 5 [Source:HGNC Symbol;Acc:HGNC:26943]	57.967	62.1202	49.4067	56.498	45.2302	52.1282	73.7838	57.0474	0.48374	0.0139373	11.0312	0	52.4548	21.162	0.107255	-1.41247	53.9495	41.7507	111.006	68.902	0.334745	0.285889	57.8282	38.7086	41.9195	46.1521	0.135486	-0.291231	20.3861	40.3725	21.0335	27.264	0.0118924	-1.04847	205.857	254.944	161.88	207.56	0.00817978	1.8754	Kein Treffer
ENSG00000106290	TAF6	TATA-box binding protein associated factor 6 [Source:HGNC Symbol;Acc:HGNC:11540]	0	9.76174	0	0	8.41491	26.596	6.51033	13.8404	0.0396231	7.12313	0	0	4.46424	0	0.357533	0	1.19888	11.284	3.65954	5.3808	0.0551804	5.77631	21.0284	2.21192	16.1962	13.1455	0.189573	7.04936	22.9344	22.4292	34.7053	26.6896	0.0332616	8.06553	48.2071	8.26207	10.792	22.4204	0.112338	7.81509	Kein Treffer
ENSG00000156535	CD109	CD109 molecule [Source:HGNC Symbol;Acc:HGNC:21685]	21.5955	18.6361	37.5125	25.9147	30.5041	21.2768	22.7862	24.8557	0.447329	-0.0599587	0	0	8.92848	0	0.00806559	-8.02318	11.9888	20.3112	28.0564	20.1188	0.13048	-0.36363	32.7109	19.9073	11.4326	21.3503	0.360706	-0.278332	8.91894	14.3547	16.8268	13.3668	0.0589029	-0.94992	28.6637	37.7695	22.933	29.7887	0.0101938	0.200273	Kein Treffer
ENSG00000104081	BMF	Bcl2 modifying factor [Source:HGNC Symbol;Acc:HGNC:24132]	28.4152	54.1333	69.5354	50.6946	15.778	17.0215	34.7218	22.5071	0.034411	-1.1679	7.87941	0	44.6424	17.5073	0.0439527	-1.5285	37.1652	29.3384	26.8366	31.1134	0.161825	-0.702511	53.1552	42.0265	67.6429	54.2749	0.387695	0.0982639	76.448	75.362	88.3407	80.0502	0.0442355	0.658031	84.6881	71.9981	148.39	101.692	0.0249996	1.00288	Kein Treffer
ENSG00000068650	ATP11A	ATPase phospholipid transporting 11A [Source:HGNC Symbol;Acc:HGNC:13552]	0	1.77486	0	0	2.10373	9.57457	1.08506	4.25445	0.110831	5.44442	0	0	2.23212	0	0.453713	0	21.5798	0	0	0	0.235959	0	15.7713	7.74172	1.90543	8.47282	0.0977921	6.4217	1.27413	4.48583	2.10335	2.62111	0.019808	4.76612	7.81737	16.5241	20.235	14.8588	0.0281089	7.22485	Kein Treffer
ENSG00000186710	CFAP73	cilia and flagella associated protein 73 [Source:HGNC Symbol;Acc:HGNC:37100]	0	0	0	0	0	0	0	0	#DIV/0!	0	0	0	0	0	#DIV/0!	0	0	0	13.4183	0	0.211325	0	0	0	0	0	#DIV/0!	0	0	1.79433	0	0	0.211325	0	10.4232	3.54089	13.49	9.15134	0.0448236	6.53159	Kein Treffer
ENSG00000179361	ARID3B	AT-rich interaction domain 3B [Source:HGNC Symbol;Acc:HGNC:14350]	0	7.09945	4.5747	3.89138	5.25932	11.7023	11.9356	9.63239	0.0101775	1.28591	0	0	7.81242	0	0.357132	-5.31882	5.99438	13.5408	1.21985	6.91834	0.221627	0.814241	9.34597	3.31788	6.66902	6.44429	0.285294	0.713348	0	5.383	4.2067	3.19657	0.157224	-0.275924	40.3897	22.4256	20.235	27.6834	0.0246447	2.79927	Kein Treffer
ENSG00000005483	KMT2E	lysine methyltransferase 2E (inactive) [Source:HGNC Symbol;Acc:HGNC:18541]	39.7813	15.0863	40.2573	31.7083	19.9854	26.596	43.4022	29.9946	0.435789	-0.0799011	7.87941	9.34097	6.69636	7.97225	0.0594426	-1.97836	9.59102	9.02719	23.1771	13.9318	0.0627953	-1.18071	31.5426	7.74172	22.8652	20.7165	0.0378741	-0.611675	3.8224	25.1207	22.0852	17.0094	0.193414	-0.894613	28.6637	56.6542	37.7719	41.0299	0.0190347	0.370786	Kein Treffer
ENSG00000243988	RPS24P17	ribosomal protein S24 pseudogene 17 [Source:HGNC Symbol;Acc:HGNC:36348]	256.873	308.826	225.99	263.896	125.172	167.023	193.14	161.778	0.0494737	-0.705609	165.468	67.722	118.302	117.164	0.0452433	-1.17076	164.246	138.793	196.395	166.478	0.0692819	-0.66432	193.345	172.53	116.231	160.702	0.0199616	-0.715233	96.8342	191.994	191.405	160.078	0.0530055	-0.720846	338.753	395.399	411.444	381.865	0.00165859	0.532923	Kein Treffer
ENSG00000237973	MTCO1P12	MT-CO1 pseudogene 12 [Source:HGNC Symbol;Acc:HGNC:52014]	218.229	185.473	204.031	202.578	139.898	140.427	148.653	142.993	0.0130919	-0.502239	190.682	182.149	277.899	216.91	0.3427	0.0985733	468.761	566.456	534.292	523.17	0.00686837	1.36837	311.338	278.702	562.103	384.047	0.0881019	0.922473	454.866	331.055	240.834	342.251	0.0683971	0.75629	633.207	560.641	760.835	651.561	0.00398457	1.68493	Kein Treffer
ENSG00000115761	NOL10	nucleolar protein 10 [Source:HGNC Symbol;Acc:HGNC:25862]	2.27322	11.5366	5.48963	6.43315	5.25932	19.1491	14.1057	12.8381	0.0330469	0.98577	1.57588	7.00573	2.23212	3.60458	0.0644153	-0.81847	25.1764	25.9532	10.9786	20.7027	0.052477	1.67092	8.17772	13.2715	4.76358	8.73761	0.177944	0.435877	8.91894	3.58867	6.31005	6.27255	0.486617	-0.035908	5.21158	71.9981	14.839	30.6829	0.139435	2.23628	Kein Treffer
ENSG00000149016	TUT1	terminal uridylyl transferase 1, U6 snRNA-specific [Source:HGNC Symbol;Acc:HGNC:26184]	0	1.77486	5.48963	2.4215	0	1.06384	5.42528	2.16304	0.186477	-0.15602	0	0	1.11606	0	0.123961	-4.65621	14.3865	0	0	0	0.36736	-4.65621	4.67298	7.74172	0	4.13823	0.34113	0.749182	1.27413	9.86883	5.25838	5.46711	0.178222	1.14265	3.90868	25.9665	6.74499	12.2067	0.110079	2.28709	Kein Treffer
ENSG00000274276	CBSL	cystathionine beta-synthase like [Source:HGNC Symbol;Acc:HGNC:51829]	36.3714	46.1464	53.9814	45.4998	52.5932	22.3407	52.0827	42.3388	0.40518	-0.103641	4.72765	4.67049	4.46424	4.62079	0.0078053	-3.27193	0	1.1284	0	0	0.00622831	-8.83288	7.00948	11.0596	14.2908	10.7866	0.00366269	-2.06647	76.448	47.5498	53.6354	59.2111	0.203901	0.379276	40.3897	18.8847	28.329	29.2011	0.0212707	-0.638069	Kein Treffer
ENSG00000168264	IRF2BP2	interferon regulatory factor 2 binding protein 2 [Source:HGNC Symbol;Acc:HGNC:21729]	46.6009	102.055	114.367	87.6743	38.919	62.7666	42.3172	48.0009	0.0831559	-0.867734	70.9147	30.3582	82.5885	61.2871	0.221678	-0.515863	95.9102	83.5015	104.907	94.7728	0.385152	0.112196	294.982	139.351	128.617	187.65	0.155835	1.09694	169.46	185.714	218.748	191.307	0.00586335	1.12478	264.488	198.29	172.672	211.816	0.00813576	1.27162	Kein Treffer
ENSG00000102796	DHRS12	dehydrogenase/reductase 12 [Source:HGNC Symbol;Acc:HGNC:25832]	0	1.77486	2.74482	1.50656	10.5186	5.31921	5.42528	7.08771	0.0767143	2.16156	0	2.33524	0	0	0.274904	-4.0059	2.39775	3.38519	0	1.92765	0.408477	0.335834	9.34597	3.31788	5.7163	6.12672	0.0969658	1.9545	3.8224	2.6915	3.15503	3.22298	0.123883	1.0485	9.12026	14.1636	10.792	11.3586	0.00831328	2.83438	Kein Treffer
ENSG00000124766	SOX4	SRY-box transcription factor 4 [Source:HGNC Symbol;Acc:HGNC:11200]	187.54	133.115	140.901	153.852	97.8234	87.235	68.3585	84.4723	0.0160836	-0.864222	122.919	114.427	98.2133	111.853	0.0434682	-0.459586	87.518	89.1435	70.751	82.4708	0.0238991	-0.898775	592.301	562.934	594.495	583.243	0.000538179	1.92187	480.348	608.279	579.473	556.033	0.00932221	1.85295	355.69	284.451	379.068	339.737	0.00347094	1.14236	Kein Treffer
ENSG00000220205	VAMP2	vesicle associated membrane protein 2 [Source:HGNC Symbol;Acc:HGNC:12643]	11.3661	20.4109	53.0665	28.2812	14.7261	50.0005	32.5517	32.4261	0.400735	0.196665	23.6382	0	16.7409	13.4597	0.204496	-1.06561	13.1876	10.1556	23.1771	15.5068	0.150485	-0.862762	20.4443	7.74172	15.2435	14.4765	0.207758	-0.961289	42.0464	34.9895	24.1885	33.7415	0.393936	0.25386	130.289	34.2286	68.7989	77.7723	0.0547279	1.45618	Kein Treffer
ENSG00000110651	CD81	CD81 molecule [Source:HGNC Symbol;Acc:HGNC:1701]	212.546	246.706	206.776	222.009	228.255	211.704	288.625	242.861	0.300226	0.129457	146.557	268.553	286.827	233.979	0.402222	0.0757271	311.708	206.497	154.92	224.375	0.482769	0.0152858	290.309	380.45	330.593	333.784	0.0114935	0.588078	179.653	333.746	265.022	259.474	0.204439	0.224875	664.476	683.391	735.204	694.357	0.00046285	1.64462	Kein Treffer
ENSG00000196284	SUPT3H	SPT3 homolog, SAGA and STAGA complex component [Source:HGNC Symbol;Acc:HGNC:11466]	4.54643	5.32459	1.82988	3.9003	3.15559	4.25536	2.17011	3.19369	0.157562	-0.280403	4.72765	0	0	0	0.142651	-5.32204	7.19326	4.51359	8.53892	6.74859	0.160129	0.775699	10.5142	24.3311	5.7163	13.5205	0.089526	1.7676	0	3.58867	4.2067	2.59846	0.291833	-0.567974	20.8463	31.868	8.09399	20.2694	0.0491079	2.34823	Kein Treffer
ENSG00000103037	SETD6	SET domain containing 6, protein lysine methyltransferase [Source:HGNC Symbol;Acc:HGNC:26116]	5.68304	4.43716	0	3.3734	5.25932	1.06384	4.34022	3.55446	0.471559	0.0733109	7.87941	0	4.46424	4.11455	0.403719	0.279031	13.1876	1.1284	6.09923	6.80509	0.209231	0.991313	3.50474	19.9073	4.76358	9.39187	0.180879	1.45034	7.6448	0	1.05168	2.89883	0.417208	-0.21195	42.9955	23.6059	24.282	30.2945	0.0206402	3.12939	Kein Treffer
ENSG00000090238	YPEL3	yippee like 3 [Source:HGNC Symbol;Acc:HGNC:18327]	82.9724	62.1202	32.0229	59.0385	26.2966	15.9576	19.531	20.5951	0.051044	-1.51481	4.72765	11.6762	14.5088	10.3042	0.0544645	-2.50693	16.7843	25.9532	10.9786	17.9053	0.0450862	-1.71567	19.2761	27.649	21.9125	22.9458	0.0725695	-1.35959	12.7413	19.7377	28.3952	20.2914	0.0913229	-1.53614	31.2695	30.6877	102.524	54.827	0.0741289	-0.106581	Kein Treffer
ENSG00000268001	CARD8-AS1	CARD8 antisense RNA 1 [Source:HGNC Symbol;Acc:HGNC:51408]	4.54643	0.887431	8.23445	4.5561	2.10373	3.19152	1.08506	2.12677	0.233644	-1.06417	0	0	0	0	0.0823748	-5.54105	2.39775	5.64199	7.31907	5.11961	0.407875	0.164817	9.93009	4.42384	0	4.78464	0.481068	0.0691299	1.27413	2.6915	4.2067	2.72411	0.211227	-0.721326	19.5434	15.3438	0	11.6291	0.0946777	1.3329	Kein Treffer
ENSG00000231663	COA6-AS1	COA6 antisense RNA 1 [Source:HGNC Symbol;Acc:HGNC:40825]	6.81965	1.77486	0.914939	3.16982	13.6742	2.12768	3.25517	6.35236	0.119926	0.980618	0	0	1.11606	0	0.156302	-5.03114	1.19888	0	1.21985	0.806241	0.153195	-1.85124	4.08886	2.21192	3.81087	3.37055	0.456587	0.0859546	5.09653	2.6915	8.4134	5.40048	0.25068	0.750348	1.30289	29.5074	8.09399	12.9681	0.133285	1.99877	Kein Treffer
ENSG00000148516	ZEB1	zinc finger E-box binding homeobox 1 [Source:HGNC Symbol;Acc:HGNC:11642]	5.68304	0	0	0	0	1.06384	1.08506	0.716299	0.326573	3.0291	0	0	0	0	0.211325	0	0	0	0	0	0.211325	0	0	0	0	0	0.211325	0	0	0	0	0	0.211325	0	9.12026	8.26207	8.09399	8.49211	0.000698784	6.42494	Kein Treffer
ENSG00000089351	GRAMD1A	GRAM domain containing 1A [Source:HGNC Symbol;Acc:HGNC:29305]	40.9179	100.28	130.836	90.678	62.06	53.1921	56.4229	57.225	0.180098	-0.663178	34.6694	25.6877	37.946	32.7677	0.0796036	-1.46567	28.773	71.0891	28.0564	42.6395	0.113118	-1.08677	64.2535	47.5563	80.9809	64.2636	0.199885	-0.496098	93.0118	113.94	134.614	113.855	0.128205	0.328056	162.862	136.914	64.7519	121.509	0.0268453	0.42184	Kein Treffer
ENSG00000135069	PSAT1	phosphoserine aminotransferase 1 [Source:HGNC Symbol;Acc:HGNC:19129]	20.4589	15.0863	11.8942	15.8132	2.10373	7.44689	16.2758	8.60882	0.193538	-0.869672	0	0	10.0445	0	0.0764511	-7.31408	4.79551	0	2.43969	2.41173	0.0105744	-2.66347	33.295	3.31788	20.0071	18.8733	0.362052	0.253752	29.3051	43.064	43.1187	38.4959	0.0415484	1.27823	36.481	37.7695	20.235	31.4952	0.015314	0.989483	Kein Treffer
ENSG00000010295	IFFO1	intermediate filament family orphan 1 [Source:HGNC Symbol;Acc:HGNC:24970]	0	15.0863	13.7241	9.60347	6.31119	8.51073	2.17011	5.66401	0.268167	-0.751429	0	0	4.46424	0	0.102963	-6.60043	13.1876	7.89879	17.0778	12.7214	0.324536	0.401983	12.8507	25.4371	20.0071	19.4316	0.017946	1.00924	21.6603	24.2235	18.9302	21.6046	0.068351	1.16143	29.9666	11.803	17.537	19.7688	0.0331529	1.03393	Kein Treffer
ENSG00000137876	RSL24D1	ribosomal L24 domain containing 1 [Source:HGNC Symbol;Acc:HGNC:18479]	131.846	129.565	126.262	129.224	115.705	88.2988	72.6987	92.2342	0.0391769	-0.486057	78.7941	42.0344	60.2673	60.3653	0.0103331	-1.09682	100.706	80.1163	106.127	95.6495	0.0295716	-0.433657	203.275	86.2649	112.421	133.987	0.451287	0.0521728	143.977	183.919	225.058	184.318	0.0792986	0.511988	186.314	205.372	188.86	193.515	0.000475769	0.582197	Kein Treffer
ENSG00000138430	OLA1	Obg like ATPase 1 [Source:HGNC Symbol;Acc:HGNC:28833]	45.4643	49.6961	37.5125	44.2243	47.3339	32.9791	29.2965	36.5365	0.144355	-0.274817	17.3347	2.33524	15.6248	11.7649	0.0257501	-1.90139	44.3584	41.7507	23.1771	36.4287	0.0890287	-0.279066	77.6884	29.8609	21.9125	43.1539	0.477351	-0.0352675	48.4171	54.7272	67.3072	56.8172	0.140792	0.360765	56.0245	57.8345	56.6579	56.839	4.35179e-05	0.361318	Kein Treffer
ENSG00000149639	SOGA1	suppressor of glucose, autophagy associated 1 [Source:HGNC Symbol;Acc:HGNC:16111]	9.09286	6.21202	12.8091	9.37134	6.31119	24.4683	3.25517	11.3449	0.417798	0.273064	0	0	0	0	0.0195498	-6.5655	7.19326	0	0	0	0.0794991	-6.5655	5.25711	5.5298	5.7163	5.50107	0.0858144	-0.757867	2.54827	9.86883	9.46508	7.29406	0.280851	-0.357202	2.60579	10.6227	13.49	8.90614	0.0558834	-0.0726593	Kein Treffer
ENSG00000242247	ARFGAP3	ADP ribosylation factor GTPase activating protein 3 [Source:HGNC Symbol;Acc:HGNC:661]	22.7322	4.43716	6.40457	11.1913	5.25932	2.12768	7.59539	4.99413	0.196184	-1.1483	0	2.33524	1.11606	1.15043	0.128926	-3.17471	9.59102	11.284	2.43969	7.77156	0.306927	-0.520489	15.7713	3.31788	0	6.36307	0.0610086	-0.80492	7.6448	13.4575	13.6718	11.5914	0.481785	0.0502318	5.21158	21.2453	17.537	14.6646	0.0470283	0.386934	Kein Treffer
ENSG00000105997	HOXA3	homeobox A3 [Source:HGNC Symbol;Acc:HGNC:5104]	5.68304	7.98688	0	4.55664	2.10373	0	0	0	0.118512	-5.54122	0	0	0	0	0.0974289	-5.54122	0	0	0	0	0.0974289	-5.54122	1.16825	3.31788	7.62173	4.03595	0.454969	-0.171069	0	11.6632	0	0	0.414412	-5.54122	2.60579	11.803	12.141	8.84991	0.0526341	0.942584	Kein Treffer
ENSG00000163171	CDC42EP3	CDC42 effector protein 3 [Source:HGNC Symbol;Acc:HGNC:16943]	45.4643	56.7956	45.747	49.3356	28.4003	44.6813	43.4022	38.828	0.0678616	-0.344744	25.2141	16.3467	18.973	20.1779	0.0196133	-1.28564	80.3248	73.3459	40.2549	64.6418	0.159926	0.389148	149.536	71.8874	74.3119	98.5783	0.108651	0.997181	77.7222	67.2875	71.5139	72.1745	0.0356801	0.547936	66.4476	100.325	66.1009	77.6246	0.0103599	0.65282	Kein Treffer
ENSG00000182580	EPHB3	EPH receptor B3 [Source:HGNC Symbol;Acc:HGNC:3394]	0	0	2.74482	0	0	0	2.17011	0	0.211325	0	3.15177	0	3.34818	2.16665	0.162196	4.50249	0	0	2.43969	0	0.211325	0	19.2761	5.5298	16.1962	13.6673	0.0426411	7.10511	48.4171	11.6632	10.5168	23.5323	0.111402	7.88462	28.6637	5.90148	32.3759	22.3137	0.0572116	7.80824	Kein Treffer
ENSG00000164485	IL22RA2	interleukin 22 receptor subunit alpha 2 [Source:HGNC Symbol;Acc:HGNC:14901]	0	0	0	0	0	0	0	0	#DIV/0!	0	0	0	0	0	#DIV/0!	0	0	0	0	0	#DIV/0!	0	0.584123	0	0	0	0.211325	0	0	1.79433	0	0	0.211325	0	6.51447	15.3438	4.04699	8.6351	0.0640468	6.44875	Kein Treffer
ENSG00000137171	KLC4	kinesin light chain 4 [Source:HGNC Symbol;Acc:HGNC:21624]	12.5027	15.9738	19.2137	15.8967	23.141	4.25536	20.6161	16.0041	0.494145	0.00965562	1.57588	0	3.34818	1.64135	0.00668109	-3.19949	13.1876	6.77039	3.65954	7.87252	0.115772	-1.00467	8.17772	2.21192	8.57445	6.32136	0.0373648	-1.31682	2.54827	21.532	8.4134	10.8312	0.220663	-0.549321	26.0579	16.5241	12.141	18.241	0.0235813	0.197296	Kein Treffer
ENSG00000122299	ZC3H7A	zinc finger CCCH-type containing 7A [Source:HGNC Symbol;Acc:HGNC:30959]	12.5027	14.1989	4.5747	10.4254	7.36305	4.25536	1.08506	4.23449	0.0427147	-1.27994	0	0	6.69636	0	0.127283	-6.71773	11.9888	2.2568	15.858	10.0345	0.479405	-0.0546011	15.1872	3.31788	5.7163	8.07379	0.319217	-0.364801	36.9499	3.58867	6.31005	15.6162	0.331678	0.578374	20.8463	17.7044	33.7249	24.0919	0.0194912	1.20065	Kein Treffer
ENSG00000239282	CASTOR1	cytosolic arginine sensor for mTORC1 subunit 1 [Source:HGNC Symbol;Acc:HGNC:34423]	0	39.9344	28.3631	22.7658	22.0891	12.7661	31.4666	22.1073	0.483776	-0.0421609	9.4553	0	18.973	9.47611	0.226615	-1.25568	15.5854	5.64199	34.1557	18.461	0.402178	-0.300918	11.6825	21.0132	24.7706	19.1554	0.361193	-0.247927	49.6912	32.298	22.0852	34.6915	0.296153	0.60554	56.0245	76.7192	31.027	54.5902	0.0269333	1.25809	Kein Treffer
ENSG00000205268	PDE7A	phosphodiesterase 7A [Source:HGNC Symbol;Acc:HGNC:8791]	27.2786	14.1989	10.9793	17.4856	16.8298	11.7023	5.42528	11.3191	0.0584202	-0.622942	4.72765	2.33524	0	2.3543	0.0277113	-2.84101	14.3865	16.926	13.4183	14.9103	0.333575	-0.228444	52.5711	23.2252	32.3924	36.0629	0.0315899	1.04012	8.91894	7.17733	18.9302	11.6755	0.262697	-0.578608	19.5434	10.6227	36.4229	22.1963	0.0495907	0.342414	Kein Treffer
ENSG00000135482	ZC3H10	zinc finger CCCH-type containing 10 [Source:HGNC Symbol;Acc:HGNC:25893]	1.13661	5.32459	6.40457	4.28859	2.10373	4.25536	10.8506	5.73655	0.231708	0.411358	3.15177	0	5.5803	2.91069	0.292561	-0.543664	11.9888	6.77039	3.65954	7.4729	0.255674	0.787088	19.8602	27.649	26.6761	24.7284	0.00129654	2.50016	7.6448	5.383	19.9818	11.0032	0.113789	1.33915	42.9955	16.5241	16.188	25.2359	0.0523669	2.52935	Kein Treffer
ENSG00000128641	MYO1B	myosin IB [Source:HGNC Symbol;Acc:HGNC:7596]	0	0	0	0	1.05186	0	0	0	0.211325	0	0	0	0	0	#DIV/0!	0	0	1.1284	8.53892	3.22244	0.175994	5.05417	15.1872	18.8013	8.57445	14.1877	0.0208848	7.15863	10.1931	6.28017	9.46508	8.6461	0.00938441	6.45057	7.81737	0	28.329	12.0488	0.144936	6.92467	Kein Treffer
ENSG00000129353	SLC44A2	solute carrier family 44 member 2 [Source:HGNC Symbol;Acc:HGNC:17292]	161.398	97.6174	169.264	142.76	142.002	205.321	141.057	162.793	0.346482	0.189328	121.343	144.785	97.0972	121.075	0.302454	-0.237507	129.479	23.6964	103.687	85.6206	0.0234763	-0.736886	51.4028	45.3444	68.5956	55.1143	0.0196144	-1.37149	136.332	98.6883	92.5474	109.189	0.139806	-0.386447	324.421	337.565	379.068	347.018	0.00112228	1.28083	Kein Treffer
ENSG00000148120	AOPEP	aminopeptidase O (putative) [Source:HGNC Symbol;Acc:HGNC:1361]	0	3.54972	0	0	0	3.19152	4.34022	2.51058	0.236047	4.7063	1.57588	0	0	0	0.353288	0	4.79551	4.51359	0	3.10303	0.160101	5.00137	2.92062	0	0.952717	1.29111	0.480101	3.79817	0	2.6915	5.25838	2.64996	0.261594	4.78134	6.51447	9.44237	17.537	11.1646	0.0386065	6.81565	Kein Treffer
ENSG00000164970	FAM219A	family with sequence similarity 219 member A [Source:HGNC Symbol;Acc:HGNC:19920]	0	2.66229	0	0	0	0	1.08506	0	0.341627	0	0	0	0	0	0.211325	0	0	6.77039	0	0	0.211325	0	4.08886	0	0	0	0.415598	0	0	0	0	0	0.211325	0	26.0579	0	9.44299	11.8336	0.130243	6.89889	Kein Treffer
ENSG00000105373	NOP53	NOP53 ribosome biogenesis factor [Source:HGNC Symbol;Acc:HGNC:4333]	584.216	571.506	646.862	600.861	358.686	373.408	394.96	375.685	0.00236236	-0.677366	323.056	205.501	327.006	285.188	0.00455512	-1.07485	454.374	429.92	406.209	430.168	0.0199358	-0.482038	770.458	604.96	501.129	625.516	0.410603	0.0580048	513.476	721.322	733.018	655.938	0.244575	0.126508	792.16	780.176	798.607	790.314	2.33415e-05	0.395337	Kein Treffer
ENSG00000164985	PSIP1	PC4 and SFRS1 interacting protein 1 [Source:HGNC Symbol;Acc:HGNC:9527]	31.825	34.6098	18.2988	28.2445	22.0891	18.0853	13.0207	17.7317	0.0423173	-0.668626	0	0	8.92848	0	0.0435552	-8.14693	27.5742	28.21	19.5175	25.1005	0.149985	-0.169616	23.3649	6.63576	17.1489	15.7165	0.129048	-0.841638	6.37067	18.8405	34.7053	19.9721	0.290176	-0.497876	15.6347	29.5074	41.8189	28.987	0.0309154	0.0373049	Kein Treffer
ENSG00000010803	SCMH1	Scm polycomb group protein homolog 1 [Source:HGNC Symbol;Acc:HGNC:19003]	0	5.32459	8.23445	4.51968	0	10.6384	7.59539	6.07793	0.247859	0.419331	0	0	1.11606	0	0.095929	-5.52972	8.39214	5.64199	14.6381	9.55742	0.0868961	1.06385	10.5142	7.74172	1.90543	6.72046	0.347622	0.562075	1.27413	0.897167	4.2067	2.126	0.161249	-1.05334	2.60579	7.08178	26.98	12.2225	0.122171	1.41543	Kein Treffer
ENSG00000173812	EIF1	eukaryotic translation initiation factor 1 [Source:HGNC Symbol;Acc:HGNC:3249]	669.462	758.754	758.484	728.9	420.746	442.558	362.408	408.571	0.00861081	-0.83498	255.293	315.258	359.371	309.974	0.00048309	-1.23331	431.596	367.858	341.557	380.337	0.0123653	-0.938262	544.403	316.305	355.363	405.357	0.041773	-0.84637	671.468	782.329	824.513	759.437	0.122957	0.0592015	806.492	943.057	766.231	838.593	0.0020234	0.202224	Kein Treffer
ENSG00000050426	LETMD1	LETM1 domain containing 1 [Source:HGNC Symbol;Acc:HGNC:24241]	238.688	176.599	131.751	182.346	87.3047	89.3627	82.4642	86.3772	0.0421829	-1.07708	115.039	86.404	83.7045	95.0493	0.0287112	-0.939203	104.302	69.9607	74.4106	82.8912	0.0238371	-1.13644	99.885	150.411	97.1771	115.824	0.103845	-0.654286	200.039	178.536	150.39	176.322	0.378533	-0.0484416	274.911	283.271	264.404	274.195	0.00019802	0.58826	Kein Treffer
ENSG00000154102	C16orf74	chromosome 16 open reading frame 74 [Source:HGNC Symbol;Acc:HGNC:23362]	4.54643	5.32459	3.65976	4.51026	18.9336	1.06384	18.4459	12.8144	0.158613	1.48607	11.0312	18.6819	24.5533	18.0888	0.0412273	1.98013	16.7843	12.4124	18.2977	15.8314	0.0182956	1.78896	50.2346	34.2848	50.494	45.0044	0.0098741	3.29035	38.224	41.2697	34.7053	38.0663	0.000887573	3.04938	32.5724	80.2601	117.363	76.7318	0.0444312	4.05878	Kein Treffer
ENSG00000169093	ASMTL	acetylserotonin O-methyltransferase like [Source:HGNC Symbol;Acc:HGNC:751]	36.3714	12.424	16.4689	21.7548	7.36305	9.57457	6.51033	7.81598	0.108101	-1.46511	17.3347	0	6.69636	8.01036	0.0189493	-1.43011	14.3865	14.6692	2.43969	10.4985	0.127591	-1.04409	13.4348	11.0596	26.6761	17.0568	0.338179	-0.349167	14.0155	25.1207	35.757	24.9644	0.413519	0.197688	49.51	53.1133	36.4229	46.3488	0.00587928	1.08769	Kein Treffer
ENSG00000131378	RFTN1	raftlin, lipid raft linker 1 [Source:HGNC Symbol;Acc:HGNC:30278]	10.2295	15.0863	23.7884	16.3681	18.9336	7.44689	13.0207	13.1337	0.32287	-0.315455	0	25.6877	10.0445	11.9107	0.308405	-0.455347	32.3697	18.0544	20.7374	23.7205	0.217579	0.53253	16.3554	3.31788	24.7706	14.8147	0.398878	-0.142941	5.09653	7.17733	13.6718	8.64855	0.0165792	-0.912556	71.6592	49.5724	64.7519	61.9945	0.00544567	1.91479	Kein Treffer
ENSG00000018189	RUFY3	RUN and FYVE domain containing 3 [Source:HGNC Symbol;Acc:HGNC:30285]	13.6393	15.9738	29.278	19.6304	10.5186	9.57457	14.1057	11.3996	0.0746932	-0.778829	12.6071	2.33524	18.973	11.3051	0.0789867	-0.790738	19.182	25.9532	12.1985	19.1112	0.478114	-0.0384691	29.7903	22.1192	58.1157	36.6751	0.0609276	0.89831	29.3051	22.4292	41.0153	30.9165	0.0258044	0.652619	78.1737	43.671	44.5169	55.4538	0.0197563	1.49347	Kein Treffer
ENSG00000112561	TFEB	transcription factor EB [Source:HGNC Symbol;Acc:HGNC:11753]	1.13661	1.77486	4.5747	2.49539	3.15559	1.06384	3.25517	2.49153	0.498672	-0.00214453	4.72765	0	5.5803	3.43598	0.302766	0.446161	22.7787	2.2568	12.1985	12.4113	0.12583	2.26921	18.1078	16.5894	7.62173	14.1063	0.0576704	2.45251	10.1931	26.0178	13.6718	16.6276	0.0538439	2.6882	32.5724	33.0483	13.49	26.3702	0.0274052	3.35035	Kein Treffer
ENSG00000273335	AP005432.2	novel transcript	0	0	0	0	0	0	0	0	#DIV/0!	0	0	0	0	0	#DIV/0!	0	0	0	0	0	#DIV/0!	0	0.584123	0	0	0	0.211325	0	0	0	4.2067	0	0.211325	0	13.0289	20.065	0	11.0313	0.100677	6.79848	Kein Treffer
ENSG00000240137	ERICH6-AS1	ERICH6 antisense RNA 1 [Source:HGNC Symbol;Acc:HGNC:41205]	5.68304	1.77486	11.8942	6.4507	2.10373	2.12768	9.7655	4.66564	0.130111	-0.458981	0	0	0	0	0.0799992	-6.03358	8.39214	9.02719	0	5.80644	0.460685	-0.149361	2.33649	4.42384	1.90543	2.88859	0.216004	-1.13219	0	7.17733	2.10335	3.09356	0.268221	-1.03648	9.12026	11.803	4.04699	8.3234	0.0336055	0.362754	Kein Treffer
ENSG00000247828	TMEM161B-AS1	TMEM161B antisense RNA 1 [Source:HGNC Symbol;Acc:HGNC:43839]	6.81965	20.4109	3.65976	10.2968	6.31119	3.19152	0	3.16757	0.149427	-1.66985	0	0	2.23212	0	0.116415	-6.69999	0	0	3.65954	0	0.13472	-6.69999	11.6825	5.5298	0	5.73742	0.254409	-0.832733	0	8.97167	3.15503	4.04223	0.0935738	-1.32766	16.9376	12.9833	10.792	13.571	0.00855457	0.394978	Kein Treffer
ENSG00000126249	PDCD2L	programmed cell death 2 like [Source:HGNC Symbol;Acc:HGNC:28194]	0	2.66229	10.0643	4.24221	5.25932	3.19152	0	2.81695	0.391422	-0.573969	0	0	0	0	0.147101	-5.44036	3.59663	9.02719	0	4.20794	0.497614	-0.011431	7.00948	2.21192	0	3.0738	0.417553	-0.452218	14.0155	8.0745	3.15503	8.415	0.281472	0.971578	9.12026	1.1803	17.537	9.27918	0.0941815	1.11103	Kein Treffer
ENSG00000171552	BCL2L1	BCL2 like 1 [Source:HGNC Symbol;Acc:HGNC:992]	151.169	68.3322	72.2802	97.2604	50.4895	74.4689	55.3378	60.0987	0.185342	-0.693602	25.2141	11.6762	6.69636	14.5289	0.031382	-2.73451	59.9438	29.3384	10.9786	33.4203	0.0259233	-1.5383	15.1872	0	37.156	17.4477	0.0574514	-2.47205	0	5.383	4.2067	3.19657	0.0406407	-4.8843	52.1158	102.686	41.8189	65.5402	0.0367038	-0.568756	Kein Treffer
ENSG00000240033	AC069439.2	novel transcript	0	0	0	0	0	0	0	0	#DIV/0!	0	0	0	0	0	#DIV/0!	0	0	0	0	0	#DIV/0!	0	0	0	0	0	#DIV/0!	0	0	0	0	0	#DIV/0!	0	2.60579	9.44237	13.49	8.51271	0.0577861	6.4284	Kein Treffer
ENSG00000172081	MOB3A	MOB kinase activator 3A [Source:HGNC Symbol;Acc:HGNC:29802]	471.692	225.408	273.567	323.555	426.005	231.917	389.535	349.152	0.322394	0.109811	423.912	434.355	255.578	371.282	0.307842	0.198444	328.492	197.47	258.607	261.523	0.133711	-0.306969	322.436	996.47	676.429	665.112	0.164886	1.03935	923.747	879.223	718.294	840.421	0.00855909	1.37683	846.881	1096.5	1088.64	1010.67	0.00325348	1.64293	Kein Treffer
ENSG00000086730	LAT2	linker for activation of T cells family member 2 [Source:HGNC Symbol;Acc:HGNC:12749]	386.447	313.263	298.27	332.66	267.174	251.067	199.65	239.297	0.0152421	-0.475078	233.231	308.252	267.854	269.779	0.151559	-0.302169	205.008	341.905	224.452	257.121	0.169543	-0.371471	348.721	496.576	406.81	417.369	0.16092	0.327188	391.159	420.771	476.409	429.446	0.0972525	0.368332	656.659	755.39	704.177	705.408	0.000814617	1.08418	Kein Treffer
ENSG00000120733	KDM3B	lysine demethylase 3B [Source:HGNC Symbol;Acc:HGNC:1337]	5.68304	24.8481	20.1287	16.8866	18.9336	28.7237	1.08506	16.2474	0.476467	-0.0553315	11.0312	0	3.34818	4.79312	0.156127	-1.79557	33.5686	41.7507	20.7374	32.0189	0.09818	0.919026	27.4538	16.5894	7.62173	17.2216	0.489022	0.0281791	8.91894	17.0462	21.0335	15.6662	0.375582	-0.107561	28.6637	20.065	51.2619	33.3302	0.0349221	0.976756	Kein Treffer
ENSG00000167393	PPP2R3B	protein phosphatase 2 regulatory subunit B''beta [Source:HGNC Symbol;Acc:HGNC:13417]	2.27322	4.43716	2.74482	3.15173	3.15559	0	5.42528	2.86029	0.452003	-0.135469	3.15177	0	0	0	0.156085	-5.02314	5.99438	0	1.21985	2.40474	0.391973	-0.376544	4.67298	3.31788	3.81087	3.93391	0.262694	0.310972	5.09653	4.48583	0	3.19412	0.490677	0.0186871	11.726	17.7044	14.839	14.7565	0.00670555	2.19181	Kein Treffer
ENSG00000157181	ODR4	odr-4 GPCR localization factor homolog [Source:HGNC Symbol;Acc:HGNC:24299]	5.68304	3.54972	5.48963	4.90747	7.36305	0	0	0	0.185253	-5.64601	0	0	2.23212	0	0.0160503	-5.64601	3.59663	0	0	0	0.0319672	-5.64601	2.92062	23.2252	1.90543	9.3504	0.309417	0.916295	0	4.48583	9.46508	4.6503	0.468177	-0.0760611	6.51447	34.2286	4.04699	14.93	0.131391	1.58569	Kein Treffer
ENSG00000168421	RHOH	ras homolog family member H [Source:HGNC Symbol;Acc:HGNC:686]	6.81965	14.1989	5.48963	8.83606	3.15559	10.6384	0	4.598	0.0105809	-0.927592	4.72765	0	3.34818	2.69194	0.133317	-1.67837	14.3865	16.926	10.9786	14.097	0.032115	0.667879	7.00948	2.21192	4.76358	4.66166	0.199001	-0.908174	19.112	0	4.2067	7.7729	0.451089	-0.182743	26.0579	17.7044	21.584	21.7821	0.00602759	1.29204	Kein Treffer
ENSG00000229271	AC091493.1	novel transcript	0	0	0	0	0	0	0	0	#DIV/0!	0	0	0	0	0	#DIV/0!	0	0	0	0	0	#DIV/0!	0	1.16825	0	1.90543	1.02456	0.10301	3.49129	0	8.0745	0	0	0.211325	0	6.51447	5.90148	12.141	8.18564	0.0270538	6.37254	Kein Treffer
ENSG00000124243	BCAS4	breast carcinoma amplified sequence 4 [Source:HGNC Symbol;Acc:HGNC:14367]	0	3.54972	0.914939	1.48822	15.778	3.19152	8.68044	9.21664	0.119479	2.5524	0	4.67049	0	0	0.458933	-3.98934	2.39775	6.77039	1.21985	3.46266	0.0753627	1.16554	1.16825	0	0	0	0.252666	-3.98934	0	0	0	0	0.14841	-3.98934	26.0579	4.72118	22.933	17.904	0.0573922	3.50283	Kein Treffer
ENSG00000140332	TLE3	TLE family member 3, transcriptional corepressor [Source:HGNC Symbol;Acc:HGNC:11839]	40.9179	85.1934	86.9192	71.0102	38.919	80.8519	70.5286	63.4332	0.115664	-0.162546	44.1247	37.3639	45.7585	42.4157	0.108069	-0.74206	28.773	71.0891	26.8366	42.2329	0.103783	-0.748276	102.806	88.4768	54.3049	81.8624	0.365801	0.204907	70.0774	87.9223	98.8575	85.6191	0.0999678	0.26956	122.472	114.489	155.135	130.699	0.0044645	0.879219	Kein Treffer
ENSG00000182534	MXRA7	matrix remodeling associated 7 [Source:HGNC Symbol;Acc:HGNC:7541]	11.3661	13.3115	5.48963	10.0557	12.6224	6.38305	1.08506	6.69682	0.149764	-0.579361	1.57588	0	4.46424	2.01337	0.0793087	-2.26467	9.59102	3.38519	12.1985	8.39155	0.381005	-0.258193	7.5936	11.0596	1.90543	6.85288	0.0108034	-0.546611	7.6448	9.86883	7.36173	8.29179	0.217323	-0.275243	10.4232	27.1468	21.584	19.718	0.0284632	0.964516	Kein Treffer
ENSG00000105122	RASAL3	RAS protein activator like 3 [Source:HGNC Symbol;Acc:HGNC:26129]	117.071	93.1803	74.1101	94.787	88.3566	88.2988	74.8688	83.8414	0.174657	-0.176827	52.0041	79.3983	78.1242	69.8422	0.175785	-0.440047	97.109	126.381	84.1693	102.553	0.331961	0.113494	96.9644	111.702	117.184	108.617	0.265233	0.196293	149.074	101.38	102.012	117.489	0.0453565	0.309467	199.343	174.684	225.283	199.77	0.00265238	1.07478	Kein Treffer
ENSG00000137802	MAPKBP1	mitogen-activated protein kinase binding protein 1 [Source:HGNC Symbol;Acc:HGNC:29536]	4.54643	9.76174	4.5747	6.29429	11.5705	6.38305	16.2758	11.4098	0.1849	0.848006	4.72765	0	10.0445	4.92406	0.393966	-0.347929	1.19888	5.64199	2.43969	3.09352	0.0155293	-1.00164	7.00948	3.31788	9.52717	6.61817	0.46697	0.0712852	1.27413	2.6915	3.15503	2.37355	0.0712304	-1.3702	18.2405	31.868	49.9129	33.3405	0.0340275	2.38674	Kein Treffer
ENSG00000138796	HADH	hydroxyacyl-CoA dehydrogenase [Source:HGNC Symbol;Acc:HGNC:4799]	59.1036	52.3584	45.747	52.403	66.2674	40.426	34.7218	47.1384	0.243219	-0.15244	50.4282	11.6762	42.4103	34.8382	0.135482	-0.587592	31.1708	41.7507	78.0701	50.3305	0.459226	-0.0581019	41.4727	44.2384	43.825	43.1787	0.0904565	-0.278743	63.7067	46.6527	52.5838	54.3144	0.334871	0.0515879	125.078	120.39	121.41	122.293	6.77207e-05	1.22104	Kein Treffer
ENSG00000147121	KRBOX4	KRAB box domain containing 4 [Source:HGNC Symbol;Acc:HGNC:26007]	14.7759	1.77486	4.5747	7.04182	1.05186	3.19152	3.25517	2.49952	0.216178	-1.45805	0	0	1.11606	0	0.121944	-6.15822	1.19888	0	4.87938	2.02609	0.182844	-1.74809	4.67298	3.31788	2.85815	3.61634	0.213742	-0.94241	1.27413	6.28017	11.5684	6.37424	0.463545	-0.14158	5.21158	10.6227	16.188	10.6741	0.0389802	0.5932	Kein Treffer
ENSG00000047410	TPR	translocated promoter region, nuclear basket protein [Source:HGNC Symbol;Acc:HGNC:12017]	19.3223	17.7486	21.0436	19.3715	12.6224	2.12768	2.17011	5.64005	0.0318016	-1.76223	0	0	0	0	0.00120195	-7.60522	2.39775	0	0	0	0.00227965	-7.60522	8.76185	6.63576	5.7163	7.03797	0.00728603	-1.44778	0	2.6915	8.4134	3.70163	0.00761319	-2.35667	26.0579	0	8.09399	11.384	0.138687	-0.761745	Kein Treffer
ENSG00000106733	NMRK1	nicotinamide riboside kinase 1 [Source:HGNC Symbol;Acc:HGNC:26057]	4.54643	10.6492	21.0436	12.0797	14.7261	8.51073	2.17011	8.46898	0.354896	-0.507287	0	9.34097	5.5803	4.97376	0.11944	-1.26336	0	11.284	3.65954	4.98117	0.158089	-1.26125	1.75237	0	0	0	0.0808148	-6.92834	3.8224	7.17733	2.10335	4.3677	0.153398	-1.44688	54.7216	18.8847	22.933	32.1798	0.0524256	1.40615	Kein Treffer
ENSG00000104691	UBXN8	UBX domain protein 8 [Source:HGNC Symbol;Acc:HGNC:30307]	1.13661	9.76174	0	3.63278	2.10373	2.12768	5.42528	3.2189	0.46193	-0.169548	0	0	1.11606	0	0.214494	-5.22218	0	10.1556	7.31907	5.82489	0.244054	0.666535	8.17772	8.84768	5.7163	7.58057	0.12493	1.04096	5.09653	0	1.05168	2.0494	0.370475	-0.796316	5.21158	9.44237	17.537	10.7303	0.0486335	1.53675	Kein Treffer
ENSG00000229671	LINC01150	long intergenic non-protein coding RNA 1150 [Source:HGNC Symbol;Acc:HGNC:49469]	0	3.54972	3.65976	2.40316	7.36305	3.19152	4.34022	4.96493	0.20032	1.01679	1.57588	0	0	0	0.195251	-4.64568	2.39775	7.89879	0	3.43218	0.355544	0.496808	2.92062	3.31788	3.81087	3.34979	0.220556	0.462757	6.37067	9.86883	11.5684	9.26931	0.00285936	1.90419	6.51447	14.1636	10.792	10.49	0.0208739	2.08088	Kein Treffer
ENSG00000135736	CCDC102A	coiled-coil domain containing 102A [Source:HGNC Symbol;Acc:HGNC:28097]	10.2295	5.32459	7.31951	7.62452	0	0	4.34022	0	0.0508217	-6.27137	1.57588	0	11.1606	4.24549	0.230598	-0.829925	0	7.89879	0	0	0.163307	-6.27137	4.08886	0	3.81087	2.63324	0.011718	-1.49883	10.1931	4.48583	7.36173	7.34688	0.213957	-0.0528104	16.9376	42.4907	36.4229	31.9504	0.026784	2.05283	Kein Treffer
ENSG00000186716	BCR	BCR activator of RhoGEF and GTPase [Source:HGNC Symbol;Acc:HGNC:1014]	35.2348	26.6229	22.8735	28.2438	29.4522	34.0429	47.7424	37.0792	0.21222	0.391464	12.6071	7.00573	5.5803	8.3977	0.00299995	-1.73789	31.1708	15.7976	9.75876	18.909	0.037637	-0.576345	7.00948	6.63576	20.0071	11.2174	0.0751157	-1.32448	15.2896	3.58867	14.7235	11.2006	0.0320381	-1.32663	31.2695	40.1301	47.2149	39.5382	0.00666906	0.483859	Kein Treffer
ENSG00000111670	GNPTAB	N-acetylglucosamine-1-phosphate transferase subunits alpha and beta [Source:HGNC Symbol;Acc:HGNC:29670]	14.7759	11.5366	21.9585	16.0903	24.1929	3.19152	3.25517	10.2132	0.274208	-0.650643	0	0	12.2767	0	0.00752249	-7.33899	13.1876	11.284	26.8366	17.1027	0.329302	0.0875046	13.4348	7.74172	5.7163	8.96428	0.131198	-0.836869	3.8224	2.6915	15.7751	7.42968	0.0122324	-1.10447	53.4187	21.2453	29.678	34.7806	0.0344307	1.10729	Kein Treffer
ENSG00000262454	MIR193BHG	MIR193B host gene [Source:HGNC Symbol;Acc:HGNC:51945]	0	0	0	0	0	0	0	0	#DIV/0!	0	0	2.33524	3.34818	1.89447	0.0980852	4.31794	0	0	0	0	#DIV/0!	0	0	0	0	0	#DIV/0!	0	0	1.79433	0	0	0.211325	0	10.4232	43.671	5.39599	19.83	0.120233	7.6388	Kein Treffer
ENSG00000064545	TMEM161A	transmembrane protein 161A [Source:HGNC Symbol;Acc:HGNC:26020]	5.68304	3.54972	7.31951	5.51743	8.41491	3.19152	10.8506	7.48566	0.11942	0.433366	1.57588	4.67049	0	2.08212	0.148653	-1.36418	9.59102	3.38519	21.9572	11.6445	0.149787	1.064	12.8507	19.9073	5.7163	12.8248	0.14707	1.20216	1.27413	17.0462	6.31005	8.21012	0.336173	0.56496	33.8753	8.26207	14.839	18.9921	0.0659618	1.76499	Kein Treffer
ENSG00000137504	CREBZF	CREB/ATF bZIP transcription factor [Source:HGNC Symbol;Acc:HGNC:24905]	56.8304	55.9082	14.639	42.4592	19.9854	31.9152	79.209	43.7032	0.486209	0.0415665	33.0935	4.67049	36.83	24.8647	0.248861	-0.769583	59.9438	27.0816	31.716	39.5805	0.425911	-0.101042	46.7298	45.3444	61.9266	51.3336	0.344722	0.27324	76.448	55.6243	53.6354	61.9026	0.114272	0.542858	61.236	143.996	95.7789	100.337	0.0263631	1.23875	Kein Treffer
ENSG00000132965	ALOX5AP	arachidonate 5-lipoxygenase activating protein [Source:HGNC Symbol;Acc:HGNC:436]	22.7322	41.7093	27.4482	30.6299	14.7261	17.0215	27.1264	19.6246	0.132802	-0.639642	53.58	93.4097	52.4548	66.4815	0.0237307	1.11548	74.3304	67.7039	85.3892	75.8078	0.0218397	1.30461	391.947	307.457	221.983	307.129	0.0160151	3.3216	439.576	524.843	450.117	471.512	0.00115129	3.93989	194.131	127.472	280.592	200.732	0.0227304	2.70827	Kein Treffer
ENSG00000256167	ATF4P4	activating transcription factor 4 pseudogene 4 [Source:HGNC Symbol;Acc:HGNC:787]	57.967	48.8087	37.5125	48.0961	25.2447	27.6599	10.8506	21.2517	0.00757481	-1.17456	11.0312	2.33524	5.5803	6.31557	0.00680866	-2.90927	14.3865	5.64199	1.21985	7.08279	0.00165202	-2.7463	28.0379	15.4834	13.338	18.9531	0.00414689	-1.33889	14.0155	74.4648	44.1704	44.2169	0.434546	-0.121059	53.4187	31.868	20.235	35.1739	0.0343054	-0.450315	Kein Treffer
ENSG00000167604	NFKBID	NFKB inhibitor delta [Source:HGNC Symbol;Acc:HGNC:15671]	1.13661	3.54972	4.5747	3.08701	5.25932	0	0	0	0.337482	-4.99413	0	0	0	0	0.0469433	-4.99413	0	3.38519	0	0	0.140379	-4.99413	2.92062	0	0	0	0.197916	-4.99413	2.54827	5.383	5.25838	4.39655	0.0299475	0.496615	7.81737	0	25.631	11.1494	0.139667	1.81958	Kein Treffer
ENSG00000163322	ABRAXAS1	abraxas 1, BRCA1 A complex subunit [Source:HGNC Symbol;Acc:HGNC:25829]	5.68304	17.7486	27.4482	16.9599	16.8298	15.9576	10.8506	14.546	0.395855	-0.220106	7.87941	7.00573	16.7409	10.542	0.137337	-0.680842	26.3753	5.64199	20.7374	17.5849	0.47826	0.0519039	25.1173	11.0596	16.1962	17.4577	0.481603	0.0414902	11.4672	9.86883	22.0852	14.4737	0.306885	-0.227242	46.9042	47.2118	43.1679	45.7613	0.000402862	1.42667	Kein Treffer
ENSG00000108654	DDX5	DEAD-box helicase 5 [Source:HGNC Symbol;Acc:HGNC:2746]	56.8304	110.041	110.708	92.5265	113.601	93.618	71.6137	92.9443	0.494893	0.00649349	47.2765	32.6934	111.606	63.8586	0.181463	-0.534286	158.252	143.307	91.4884	131.016	0.192657	0.501342	333.534	162.576	183.874	226.662	0.100803	1.29168	169.46	185.714	199.818	184.997	0.0066841	0.998786	160.256	154.619	310.27	208.381	0.0274723	1.17042	Kein Treffer
ENSG00000017797	RALBP1	ralA binding protein 1 [Source:HGNC Symbol;Acc:HGNC:9841]	14.7759	32.835	46.6619	31.4242	21.0373	54.2559	41.2321	38.8418	0.220321	0.304856	40.9729	14.0115	42.4103	32.4649	0.472302	0.0468558	43.1596	59.8051	60.9923	54.6523	0.0175291	0.796458	58.4123	22.1192	41.9195	40.817	0.319966	0.376239	25.4827	34.9895	58.8938	39.7887	0.0582533	0.339517	131.592	69.6375	140.296	113.842	0.0180622	1.85376	Kein Treffer
ENSG00000269834	ZNF528-AS1	ZNF528 antisense RNA 1 [Source:HGNC Symbol;Acc:HGNC:51305]	0	7.98688	0	0	10.5186	0	0	0	0.444663	0	0	0	0	0	0.211325	0	0	0	0	0	0.211325	0	2.92062	0	0	0	0.328024	0	3.8224	0	14.7235	6.18195	0.322586	5.97314	13.0289	7.08178	4.04699	8.05257	0.0463208	6.34918	Kein Treffer
ENSG00000165175	MID1IP1	MID1 interacting protein 1 [Source:HGNC Symbol;Acc:HGNC:20715]	25.0054	33.7224	43.9171	34.2149	17.8817	36.1706	26.0413	26.6979	0.1644	-0.356718	11.0312	0	65.8476	25.6262	0.325334	-0.415596	38.3641	44.0075	24.3969	35.5895	0.453848	0.0566627	54.3234	13.2715	38.1087	35.2345	0.475618	0.0422423	21.6603	26.0178	39.9637	29.2139	0.033461	-0.227251	138.107	129.833	103.873	123.937	0.00342632	1.85387	Kein Treffer
ENSG00000164758	MED30	mediator complex subunit 30 [Source:HGNC Symbol;Acc:HGNC:23032]	5.68304	17.7486	8.23445	10.5554	3.15559	8.51073	8.68044	6.78225	0.15919	-0.630628	0	0	5.5803	0	0.0999683	-6.73544	13.1876	20.3112	14.6381	16.0457	0.0335211	0.599565	10.5142	0	7.62173	6.04532	0.28778	-0.794022	12.7413	11.6632	15.7751	13.3932	0.294993	0.340653	35.1781	4.72118	26.98	22.2931	0.0669635	1.07147	Kein Treffer
ENSG00000137955	RABGGTB	Rab geranylgeranyltransferase subunit beta [Source:HGNC Symbol;Acc:HGNC:9796]	0	9.76174	9.14939	6.30371	27.3485	7.44689	7.59539	14.1302	0.25344	1.15198	0	0	4.46424	0	0.114839	-6.00084	8.39214	5.64199	0	4.67804	0.392373	-0.422488	12.2666	3.31788	14.2908	9.9584	0.285844	0.651421	5.09653	13.4575	15.7751	11.4431	0.0130241	0.850045	23.4521	9.44237	21.584	18.1595	0.0269059	1.51167	Kein Treffer
ENSG00000060982	BCAT1	branched chain amino acid transaminase 1 [Source:HGNC Symbol;Acc:HGNC:976]	151.169	201.447	239.714	197.443	153.572	192.555	149.738	165.288	0.192117	-0.256311	64.6112	165.802	136.159	122.191	0.0331414	-0.691851	109.098	130.894	102.467	114.153	0.0490409	-0.789936	210.284	101.748	152.435	154.822	0.245607	-0.350623	248.456	304.14	329.174	293.923	0.000790641	0.573762	321.815	361.171	318.364	333.783	0.000843883	0.757174	Kein Treffer
ENSG00000047662	FAM184B	family with sequence similarity 184 member B [Source:HGNC Symbol;Acc:HGNC:29235]	26.142	29.2852	11.8942	22.4405	36.8152	7.44689	27.1264	23.7962	0.459071	0.0842619	18.9106	14.0115	14.5088	15.8103	0.164219	-0.502559	23.9775	10.1556	30.4961	21.5431	0.47097	-0.0586115	25.7014	5.5298	11.4326	14.2213	0.20047	-0.654358	28.0309	17.0462	27.3436	24.1402	0.425656	0.104885	63.8418	43.671	68.7989	58.7706	0.00833458	1.38503	Kein Treffer
ENSG00000213190	MLLT11	MLLT11 transcription factor 7 cofactor [Source:HGNC Symbol;Acc:HGNC:16997]	0	6.21202	9.14939	5.12047	10.5186	25.5322	10.8506	15.6338	0.0873391	1.59162	1.57588	7.00573	6.69636	5.09266	0.492029	-0.00770648	9.59102	10.1556	10.9786	10.2417	0.0788169	0.986227	4.67298	5.5298	0	3.40093	0.355369	-0.576442	5.09653	4.48583	3.15503	4.2458	0.405963	-0.264558	31.2695	20.065	33.7249	28.3531	0.0106439	2.44634	Kein Treffer
ENSG00000137497	NUMA1	nuclear mitotic apparatus protein 1 [Source:HGNC Symbol;Acc:HGNC:8059]	173.901	289.303	224.16	229.121	153.572	218.087	188.8	186.82	0.0536144	-0.294322	28.3659	74.7278	49.1066	50.7334	0.00616864	-2.17289	39.5629	57.5483	29.2763	42.1292	0.011147	-2.44043	137.853	164.788	150.529	151.057	0.0465131	-0.600695	107.027	104.071	100.961	104.02	0.0336051	-1.1385	125.078	194.749	137.598	152.475	0.00960549	-0.587223	Kein Treffer
ENSG00000157557	ETS2	ETS proto-oncogene 2, transcription factor [Source:HGNC Symbol;Acc:HGNC:3489]	23.8688	139.327	100.643	87.9462	80.9935	75.5327	56.4229	70.983	0.347571	-0.308756	45.7006	58.3811	23.4373	42.5063	0.154721	-1.04719	64.7394	53.0347	87.8289	68.5343	0.325497	-0.359332	88.7867	45.3444	105.752	79.9609	0.439517	-0.137164	87.9152	95.9968	59.9455	81.2858	0.433991	-0.113484	155.044	86.1616	165.927	135.711	0.0161169	0.625266	Kein Treffer
ENSG00000223496	EXOSC6	exosome component 6 [Source:HGNC Symbol;Acc:HGNC:19055]	80.6992	67.4448	53.9814	67.3751	52.5932	75.5327	67.2734	65.1331	0.439561	-0.0487507	28.3659	18.6819	27.9015	24.9831	0.0178053	-1.42764	38.3641	72.2175	58.5526	56.378	0.277731	-0.256665	56.0758	55.298	48.5886	53.3208	0.0650118	-0.336954	57.336	69.979	66.2555	64.5235	0.406853	-0.0622961	84.6881	103.866	62.0539	83.536	0.0101451	0.309769	Kein Treffer
ENSG00000155304	HSPA13	heat shock protein family A (Hsp70) member 13 [Source:HGNC Symbol;Acc:HGNC:11375]	0	11.5366	2.74482	4.76047	0	17.0215	10.8506	9.29067	0.0991376	0.950131	0	0	1.11606	0	0.173804	-5.60303	8.39214	22.568	15.858	15.606	0.00774793	1.69215	10.5142	2.21192	3.81087	5.51233	0.4538	0.207504	8.91894	30.5037	16.8268	18.7498	0.0202073	1.95538	18.2405	0	22.933	13.7245	0.0943775	1.50806	Kein Treffer
ENSG00000292339	ENSG00000292339		28.4152	15.0863	21.9585	21.82	11.5705	15.9576	14.1057	13.8779	0.130325	-0.649097	17.3347	2.33524	13.3927	11.0209	0.00622497	-0.978977	15.5854	11.284	0	8.95646	0.0667759	-1.27523	11.6825	11.0596	30.4869	17.743	0.316177	-0.296891	8.91894	17.0462	21.0335	15.6662	0.22832	-0.475414	75.5679	56.6542	25.631	52.6177	0.0343665	1.26604	Kein Treffer
ENSG00000132475	H3-3B	H3.3 histone B [Source:HGNC Symbol;Acc:HGNC:4765]	618.315	630.964	592.88	614.053	732.098	752.136	631.502	705.245	0.0372074	0.199732	572.045	572.134	679.681	607.954	0.453912	-0.0143995	561.074	560.814	605.043	575.644	0.135883	-0.0931707	747.678	765.324	843.154	785.385	0.0246252	0.354986	1097.03	1014.7	1027.49	1046.4	0.00200227	0.768908	1358.92	1678.38	1362.49	1466.6	0.00258667	1.2559	Kein Treffer
ENSG00000132155	RAF1	Raf-1 proto-oncogene, serine/threonine kinase [Source:HGNC Symbol;Acc:HGNC:9829]	20.4589	18.6361	27.4482	22.1811	23.141	37.2344	18.4459	26.2738	0.329889	0.243288	17.3347	16.3467	16.7409	16.8074	0.09129	-0.39816	14.3865	40.6223	4.87938	19.9627	0.440129	-0.151298	37.968	14.3775	20.0071	24.1175	0.413979	0.120233	6.37067	12.5603	19.9818	12.9709	0.0325399	-0.769454	62.5389	74.3587	44.5169	60.4715	0.00998573	1.44282	Kein Treffer
ENSG00000148690	FRA10AC1	FRA10A associated CGG repeat 1 [Source:HGNC Symbol;Acc:HGNC:1162]	9.09286	17.7486	16.4689	14.4368	8.41491	8.51073	5.42528	7.45031	0.0802326	-0.945102	0	0	2.23212	0	0.0160411	-7.18357	1.19888	20.3112	8.53892	10.0163	0.166499	-0.523025	4.67298	7.74172	1.90543	4.77338	0.0405439	-1.57672	0	6.28017	4.2067	3.49562	0.00374406	-2.0154	14.3318	12.9833	10.792	12.7024	0.00326474	-0.1833	Kein Treffer
ENSG00000163166	IWS1	interacts with SUPT6H, CTD assembly factor 1 [Source:HGNC Symbol;Acc:HGNC:25467]	6.81965	15.9738	19.2137	14.0024	24.1929	8.51073	11.9356	14.8797	0.462498	0.0870742	1.57588	0	6.69636	2.75741	0.0353916	-2.30316	5.99438	29.3384	3.65954	12.9974	0.457595	-0.106655	17.5237	11.0596	22.8652	17.1495	0.278977	0.290616	1.27413	36.7838	17.8785	18.6455	0.313648	0.410605	16.9376	25.9665	24.282	22.3954	0.00748781	0.67369	Kein Treffer
ENSG00000133112	TPT1	tumor protein, translationally-controlled 1 [Source:HGNC Symbol;Acc:HGNC:12022]	2047.03	3319.88	3137.33	2834.75	2392.99	2361.73	2180.96	2311.89	0.175938	-0.294133	2480.44	2090.04	3103.76	2558.08	0.316316	-0.148151	4012.64	4067.88	3203.31	3761.28	0.11866	0.407991	6618.11	3552.34	4073.82	4748.09	0.145319	0.744108	4877.38	5039.39	5172.14	5029.64	0.0109659	0.827213	6582.22	5559.19	6094.77	6078.73	0.00117685	1.10052	Kein Treffer
ENSG00000104312	RIPK2	receptor interacting serine/threonine kinase 2 [Source:HGNC Symbol;Acc:HGNC:10020]	25.0054	10.6492	14.639	16.7645	11.5705	24.4683	14.1057	16.7149	0.497769	-0.00425498	0	0	5.5803	0	0.0494483	-7.39785	19.182	11.284	15.858	15.4413	0.308482	-0.117881	7.5936	1.10596	5.7163	4.80529	0.0242157	-1.78158	14.0155	8.97167	17.8785	13.6219	0.264964	-0.297514	19.5434	16.5241	22.933	19.6668	0.00437153	0.229091	Kein Treffer
ENSG00000258501	EIF3LP1	eukaryotic translation initiation factor 3 subunit L pseudogene 1 [Source:HGNC Symbol;Acc:HGNC:20010]	12.5027	3.54972	1.82988	5.96076	3.15559	5.31921	1.08506	3.18662	0.248226	-0.882896	0	0	0	0	0.106692	-5.92143	2.39775	5.64199	7.31907	5.11961	0.437676	-0.215559	4.67298	0	0.952717	1.87523	0.0905567	-1.61748	0	5.383	1.05168	2.14489	0.238976	-1.43285	13.0289	17.7044	0	10.2445	0.0963955	0.771287	Kein Treffer
ENSG00000163029	SMC6	structural maintenance of chromosomes 6 [Source:HGNC Symbol;Acc:HGNC:20466]	9.09286	14.1989	5.48963	9.5938	1.05186	10.6384	5.42528	5.70518	0.117064	-0.73972	0	0	1.11606	0	0.0415148	-6.59899	1.19888	7.89879	15.858	8.31855	0.4237	-0.20349	8.76185	3.31788	1.90543	4.66172	0.127316	-1.02558	1.27413	1.79433	4.2067	2.42506	0.0782136	-1.94075	9.12026	17.7044	4.04699	10.2906	0.0614769	0.10014	Kein Treffer
ENSG00000197324	LRP10	LDL receptor related protein 10 [Source:HGNC Symbol;Acc:HGNC:14553]	54.5572	87.8557	64.9607	69.1245	96.7715	71.2774	93.3148	87.1212	0.208609	0.333396	53.58	46.7049	44.6424	48.3091	0.107296	-0.516005	109.098	72.2175	75.6304	85.6486	0.25213	0.30883	66.0059	49.7682	59.0684	58.2808	0.266425	-0.245788	40.7723	65.4932	52.5838	52.9497	0.0176308	-0.383937	115.958	168.782	130.853	138.531	0.00632066	1.00189	Kein Treffer
ENSG00000119866	BCL11A	BAF chromatin remodeling complex subunit BCL11A [Source:HGNC Symbol;Acc:HGNC:13221]	23.8688	18.6361	17.3838	19.9629	8.41491	4.25536	11.9356	8.20196	0.0328202	-1.273	12.6071	18.6819	13.3927	14.8939	0.132589	-0.420153	10.7899	24.8248	24.3969	20.0039	0.497793	0.0029429	33.295	14.3775	10.4799	19.3841	0.459696	-0.04223	11.4672	18.8405	31.5503	20.6193	0.469808	0.0464475	78.1737	51.933	37.7719	55.9595	0.0209692	1.48243	Kein Treffer
ENSG00000175309	PHYKPL	5-phosphohydroxy-L-lysine phospho-lyase [Source:HGNC Symbol;Acc:HGNC:28249]	10.2295	7.09945	11.8942	9.74104	29.4522	23.4045	27.1264	26.661	0.00246445	1.44325	11.0312	0	10.0445	7.02524	0.181312	-0.465872	14.3865	10.1556	6.09923	10.2138	0.447236	0.0676899	15.1872	12.1656	9.52717	12.2933	0.204229	0.332678	10.1931	20.6348	28.3952	19.741	0.0942201	1.0116	18.2405	31.868	75.5439	41.8841	0.0681563	2.09296	Kein Treffer
ENSG00000196455	PIK3R4	phosphoinositide-3-kinase regulatory subunit 4 [Source:HGNC Symbol;Acc:HGNC:8982]	2.27322	1.77486	0	1.34936	13.6742	8.51073	6.51033	9.5651	0.0178207	2.73737	0	0	2.23212	0	0.356256	-3.85734	1.19888	4.51359	0	1.90416	0.336682	0.46758	2.92062	4.42384	5.7163	4.35358	0.0892057	1.61955	0	4.48583	2.10335	2.19639	0.321777	0.663955	3.90868	9.44237	28.329	13.8933	0.100477	3.27125	Kein Treffer
ENSG00000155961	RAB39B	RAB39B, member RAS oncogene family [Source:HGNC Symbol;Acc:HGNC:16499]	0	0	0	0	0	2.12768	0	0	0.211325	0	0	0	0	0	#DIV/0!	0	0	0	0	0	#DIV/0!	0	0	0	2.85815	0	0.211325	0	0	0	2.10335	0	0.211325	0	1.30289	14.1636	9.44299	8.30314	0.0788144	6.39286	Kein Treffer
ENSG00000264247	LINC00909	long intergenic non-protein coding RNA 909 [Source:HGNC Symbol;Acc:HGNC:44331]	1.13661	1.77486	2.74482	1.88543	3.15559	2.12768	2.17011	2.48446	0.256286	0.380413	1.57588	0	6.69636	2.75741	0.326561	0.52526	4.79551	1.1284	18.2977	8.07386	0.164843	2.04157	9.93009	7.74172	0.952717	6.20818	0.152625	1.66777	24.2085	20.6348	8.4134	17.7523	0.0470059	3.16858	20.8463	20.065	25.631	22.1808	0.00304802	3.48828	Kein Treffer
ENSG00000133316	WDR74	WD repeat domain 74 [Source:HGNC Symbol;Acc:HGNC:25529]	21.5955	34.6098	14.639	23.6148	27.3485	7.44689	0	11.5985	0.16846	-1.01947	4.72765	0	11.1606	5.29608	0.0896233	-2.1358	38.3641	29.3384	37.8152	35.1725	0.155895	0.572758	27.4538	27.649	17.1489	24.0839	0.456955	0.0282591	20.3861	30.5037	32.6019	27.8306	0.302285	0.236058	20.8463	55.4739	24.282	33.5341	0.0465353	0.504136	Kein Treffer
ENSG00000035720	STAP1	signal transducing adaptor family member 1 [Source:HGNC Symbol;Acc:HGNC:24133]	31.825	15.0863	44.832	30.5811	13.6742	8.51073	18.4459	13.5436	0.0487007	-1.16912	29.9418	44.3696	23.4373	32.5829	0.452263	0.0911841	20.3809	25.9532	42.6946	29.6762	0.450792	-0.0431906	12.2666	13.2715	4.76358	10.1006	0.102531	-1.5887	47.1429	34.0923	47.3254	42.8536	0.0668555	0.485426	123.775	67.2769	117.363	102.805	0.0144403	1.74589	Kein Treffer
ENSG00000288924	ENSG00000288924		0	11.5366	10.9793	7.50529	1.05186	9.57457	8.68044	6.43563	0.210522	-0.218678	4.72765	18.6819	10.0445	11.1514	0.133629	0.565026	17.9832	12.4124	7.31907	12.5715	0.261195	0.736516	26.2855	34.2848	40.0141	33.5281	0.00242673	2.14459	22.9344	17.9433	27.3436	22.7404	0.0433538	1.58651	49.51	51.933	35.0739	45.5057	0.00655577	2.58414	Kein Treffer
ENSG00000099875	MKNK2	MAPK interacting serine/threonine kinase 2 [Source:HGNC Symbol;Acc:HGNC:7111]	82.9724	74.5442	68.6204	75.379	76.7861	68.0858	44.4873	63.1197	0.0874863	-0.2557	31.5177	60.7163	49.1066	47.1135	0.0685934	-0.676875	89.9158	67.7039	43.9144	67.178	0.232587	-0.16594	160.05	147.093	109.562	138.902	0.0152772	0.880954	85.367	115.735	158.803	119.968	0.110626	0.669706	115.958	122.751	165.927	134.878	0.00659655	0.838581	Kein Treffer
ENSG00000259955	AC008741.1	novel transcript, antisense to ZKSCAN2	10.2295	7.09945	6.40457	7.91116	8.41491	8.51073	0	5.64188	0.211188	-0.480488	0	0	3.34818	0	0.0410191	-6.32394	16.7843	14.6692	0	10.4845	0.312511	0.401867	4.67298	0	0	0	0.00244738	-6.32394	6.37067	5.383	19.9818	10.5785	0.337542	0.414625	13.0289	11.803	20.235	15.0223	0.0146576	0.916593	Kein Treffer
ENSG00000178464	RPL10P16	ribosomal protein L10 pseudogene 16 [Source:HGNC Symbol;Acc:HGNC:36882]	243.234	313.263	286.376	280.958	194.595	195.747	168.184	186.175	0.0272304	-0.593432	132.374	151.791	270.087	184.75	0.0760801	-0.604508	317.702	338.519	250.068	302.097	0.288633	0.104622	420.569	173.636	225.794	273.333	0.471743	-0.0396806	210.232	405.519	401.74	339.164	0.166962	0.271541	469.042	455.594	480.243	468.293	0.000115718	0.736854	Kein Treffer
ENSG00000258476	LINC02207	long intergenic non-protein coding RNA 2207 [Source:HGNC Symbol;Acc:HGNC:53073]	0	2.66229	1.82988	1.49739	0	0	7.59539	0	0.358937	-3.99765	3.15177	0	10.0445	4.39877	0.226661	1.49381	0	2.2568	9.75876	4.00519	0.226446	1.36173	37.968	57.5099	44.7777	46.7519	0.00601141	4.87432	48.4171	27.8122	23.1369	33.122	0.0324115	4.37835	41.6926	33.0483	14.839	29.86	0.031809	4.22925	Kein Treffer
ENSG00000152256	PDK1	pyruvate dehydrogenase kinase 1 [Source:HGNC Symbol;Acc:HGNC:8809]	0	10.6492	3.65976	4.76964	13.6742	14.8938	17.3609	15.3096	0.0393957	1.66194	0	0	10.0445	0	0.400856	-5.60574	0	5.64199	0	0	0.0965977	-5.60574	12.8507	4.42384	1.90543	6.39333	0.402259	0.415142	3.8224	8.97167	16.8268	9.87362	0.179996	1.0343	39.0868	21.2453	24.282	28.2047	0.0180626	2.53915	Kein Treffer
ENSG00000137074	APTX	aprataxin [Source:HGNC Symbol;Acc:HGNC:15984]	11.3661	23.0732	18.2988	17.5794	24.1929	27.6599	36.8919	29.5815	0.0490438	0.7475	1.57588	11.6762	5.5803	6.27747	0.00278258	-1.47101	44.3584	14.6692	10.9786	23.3354	0.356855	0.406624	16.3554	4.42384	20.9598	13.913	0.33707	-0.335298	0	43.064	39.9637	27.6759	0.223244	0.651767	28.6637	29.5074	35.0739	31.0817	0.0020799	0.818633	Kein Treffer
ENSG00000225405	RPS15AP17	ribosomal protein S15a pseudogene 17 [Source:HGNC Symbol;Acc:HGNC:36888]	488.741	728.581	804.231	673.851	451.25	500.005	434.022	461.759	0.0793978	-0.545191	397.122	212.507	505.575	371.735	0.0662887	-0.857982	589.847	690.58	533.072	604.5	0.29423	-0.156664	778.636	502.106	633.557	638.099	0.423652	-0.0786368	736.449	831.674	969.644	845.922	0.0272217	0.328052	934.175	886.402	955.091	925.223	0.000241175	0.457312	Kein Treffer
ENSG00000168944	CEP120	centrosomal protein 120 [Source:HGNC Symbol;Acc:HGNC:26690]	1.13661	11.5366	10.0643	7.57918	6.31119	9.57457	7.59539	7.82705	0.464577	0.0458313	0	0	4.46424	0	0.0902635	-6.26288	7.19326	1.1284	0	2.77389	0.234836	-1.41795	13.4348	21.0132	6.66902	13.7057	0.166156	0.846239	17.8379	14.3547	8.4134	13.5353	0.196893	0.828324	20.8463	12.9833	17.537	17.1222	0.00863182	1.16524	Kein Treffer
ENSG00000164983	TMEM65	transmembrane protein 65 [Source:HGNC Symbol;Acc:HGNC:25203]	11.3661	16.8612	18.2988	15.5087	17.8817	4.25536	20.6161	14.251	0.424249	-0.121194	20.4865	0	16.7409	12.4091	0.360433	-0.319368	17.9832	20.3112	6.09923	14.7978	0.456954	-0.0672448	26.2855	12.1656	21.9125	20.1212	0.251165	0.373519	15.2896	30.5037	15.7751	20.5228	0.198825	0.401891	62.5389	101.505	24.282	62.7755	0.0531831	2.01015	Kein Treffer
ENSG00000116679	IVNS1ABP	influenza virus NS1A binding protein [Source:HGNC Symbol;Acc:HGNC:16951]	6.81965	38.1595	25.6183	23.5325	24.1929	34.0429	49.9125	36.0494	0.140457	0.613202	29.9418	9.34097	49.1066	29.4631	0.382689	0.323027	44.3584	44.0075	31.716	40.0273	0.128749	0.763813	70.0948	42.0265	40.0141	50.7118	0.137918	1.10439	47.1429	20.6348	50.4804	39.4194	0.227606	0.741789	125.078	77.8995	102.524	101.834	0.00871558	2.10879	Kein Treffer
ENSG00000234268	AP000936.3	ribosomal protein S27 (metallopanstimulin 1) (RPS27) pseudogene	146.622	181.923	215.926	181.49	155.676	134.044	170.354	153.358	0.134824	-0.242846	99.2806	123.768	213.168	145.405	0.0835437	-0.319616	201.411	236.964	234.21	224.195	0.0364609	0.30471	322.436	161.47	239.132	241.013	0.21124	0.409019	281.584	331.055	343.898	318.845	0.00102357	0.81262	399.989	371.793	339.947	370.576	0.00109154	1.02947	Kein Treffer
ENSG00000239881	RPS27P25	ribosomal protein S27 pseudogene 25 [Source:HGNC Symbol;Acc:HGNC:36020]	240.961	358.522	355.911	318.465	227.203	289.365	193.14	236.569	0.100178	-0.428715	299.418	105.086	233.257	212.587	0.181135	-0.582857	322.498	428.791	331.798	361.029	0.165824	0.180928	287.389	274.278	272.477	278.048	0.225116	-0.195735	428.109	456.658	460.634	448.467	0.0226265	0.493736	590.211	535.854	539.599	555.222	0.000497577	0.801737	Kein Treffer
ENSG00000229999	SGSM3-AS1	SGSM3 antisense RNA 1 [Source:HGNC Symbol;Acc:HGNC:41088]	0	6.21202	0	0	0	4.25536	10.8506	5.03531	0.267137	5.68238	0	0	1.11606	0	0.26692	0	5.99438	3.38519	3.65954	4.34637	0.23968	5.47456	2.92062	0	5.7163	2.87897	0.421636	4.89674	10.1931	3.58867	11.5684	8.45005	0.146758	6.41786	23.4521	2.36059	6.74499	10.8526	0.116645	6.77512	Kein Treffer
ENSG00000145431	PDGFC	platelet derived growth factor C [Source:HGNC Symbol;Acc:HGNC:8801]	6.81965	10.6492	9.14939	8.87274	9.46678	11.7023	6.51033	9.22645	0.421119	0.0557806	6.30353	0	6.69636	4.3333	0.140659	-1.01717	1.19888	10.1556	8.53892	6.63113	0.157942	-0.4147	12.2666	5.5298	8.57445	8.79028	0.490475	-0.0133196	3.8224	6.28017	4.2067	4.76976	0.00960881	-0.881699	48.2071	11.803	26.98	28.9967	0.0554659	1.69723	Kein Treffer
ENSG00000116711	PLA2G4A	phospholipase A2 group IVA [Source:HGNC Symbol;Acc:HGNC:9035]	0	0	3.65976	0	0	2.12768	0	0	0.395526	0	0	0	0	0	0.211325	0	3.59663	4.51359	0	2.70341	0.312005	4.80911	0.584123	0	2.85815	1.14742	0.436702	3.64088	7.6448	0	0	0	0.364272	0	13.0289	5.90148	4.04699	7.65914	0.0537741	6.27782	Kein Treffer
ENSG00000172456	FGGY	FGGY carbohydrate kinase domain containing [Source:HGNC Symbol;Acc:HGNC:25610]	10.2295	3.54972	0	4.59306	0	0	0	0	0.132641	-5.55246	0	0	2.23212	0	0.19849	-5.55246	3.59663	0	0	0	0.10927	-5.55246	4.08886	0	8.57445	4.2211	0.471052	-0.11913	2.54827	7.17733	2.10335	3.94298	0.435668	-0.21511	23.4521	5.90148	9.44299	12.9322	0.0686069	1.47348	Kein Treffer
ENSG00000238251	NSA2P7	NSA2 pseudogene 7 [Source:HGNC Symbol;Acc:HGNC:54588]	17.0491	4.43716	4.5747	8.68699	3.15559	3.19152	1.08506	2.47739	0.126008	-1.76946	0	0	0	0	0.0866702	-6.4573	4.79551	9.02719	4.87938	6.23402	0.337697	-0.472246	4.67298	2.21192	3.81087	3.56526	0.14791	-1.26145	7.6448	5.383	12.6201	8.5493	0.490393	-0.0227853	1.30289	9.44237	13.49	8.07841	0.0764483	-0.103548	Kein Treffer
ENSG00000100024	UPB1	beta-ureidopropionase 1 [Source:HGNC Symbol;Acc:HGNC:16297]	0	1.77486	0	0	0	0	0	0	0.211325	0	0	2.33524	0	0	0.211325	0	0	0	1.21985	0	0.425605	0	1.16825	0	0	0	0.417587	0	0	0	1.05168	0	0.398807	0	14.3318	8.26207	6.74499	9.77963	0.0259216	6.62639	Kein Treffer
ENSG00000101336	HCK	HCK proto-oncogene, Src family tyrosine kinase [Source:HGNC Symbol;Acc:HGNC:4840]	35.2348	42.5967	52.1515	43.3277	7.36305	10.6384	16.2758	11.4258	0.00260269	-1.91375	77.2183	46.7049	87.0527	70.3253	0.0729582	0.697478	55.1483	51.9063	84.1693	63.7413	0.0448033	0.555876	240.659	189.119	216.267	215.348	0.00507097	2.31065	324.904	283.505	281.849	296.753	0.00261761	2.77306	200.646	159.34	202.35	187.445	0.00279009	2.11055	Kein Treffer
ENSG00000141425	RPRD1A	regulation of nuclear pre-mRNA domain containing 1A [Source:HGNC Symbol;Acc:HGNC:25560]	6.81965	6.21202	10.9793	8.00364	8.41491	17.0215	4.34022	9.92553	0.36982	0.307036	3.15177	0	6.69636	3.28271	0.0126779	-1.26039	5.99438	16.926	4.87938	9.26658	0.411484	0.208951	19.2761	5.5298	9.52717	11.4443	0.262747	0.510543	8.91894	3.58867	13.6718	8.72646	0.354615	0.123264	11.726	24.7862	35.0739	23.8621	0.035824	1.56411	Kein Treffer
ENSG00000137404	NRM	nurim [Source:HGNC Symbol;Acc:HGNC:8003]	20.4589	25.7355	16.4689	20.8878	25.2447	36.1706	29.2965	30.2373	0.029649	0.531542	26.79	18.6819	22.3212	22.5977	0.367061	0.112998	20.3809	46.2643	31.716	32.7871	0.0970121	0.647971	27.4538	40.9205	59.0684	42.4809	0.0913667	1.02066	30.5792	35.8867	23.1369	29.8676	0.00808511	0.513853	78.1737	80.2601	58.0069	72.1469	0.00476725	1.78339	Kein Treffer
ENSG00000100219	XBP1	X-box binding protein 1 [Source:HGNC Symbol;Acc:HGNC:12801]	29.5518	84.306	52.1515	55.3364	57.8525	100.001	65.1033	74.319	0.0283782	0.424836	92.9771	53.7106	60.2673	68.985	0.333252	0.317538	83.9214	106.069	78.0701	89.3536	0.0399983	0.690306	79.4407	36.4967	46.6831	54.2068	0.485887	-0.0297003	78.9963	125.603	97.8058	100.802	0.00133472	0.864046	174.588	192.388	183.464	183.48	0.000391709	1.7275	Kein Treffer
ENSG00000266094	RASSF5	Ras association domain family member 5 [Source:HGNC Symbol;Acc:HGNC:17609]	0	7.09945	11.8942	6.33122	17.8817	5.31921	0	7.73363	0.443641	0.284589	11.0312	2.33524	4.46424	5.94355	0.476236	-0.0896949	14.3865	9.02719	26.8366	16.7501	0.066863	1.38959	37.3839	14.3775	17.1489	22.9701	0.125202	1.84286	22.9344	25.1207	26.2919	24.7823	0.00875183	1.95196	63.8418	9.44237	32.3759	35.22	0.0775543	2.45732	Kein Treffer
ENSG00000038002	AGA	aspartylglucosaminidase [Source:HGNC Symbol;Acc:HGNC:318]	15.9125	3.54972	10.0643	9.84219	2.10373	17.0215	8.68044	9.26854	0.474314	-0.0857386	1.57588	0	6.69636	2.75741	0.0949751	-1.79885	17.9832	10.1556	21.9572	16.6987	0.0685007	0.75671	32.1268	6.63576	15.2435	18.002	0.091498	0.864514	8.91894	9.86883	30.4986	16.4288	0.246519	0.733345	36.481	14.1636	16.188	22.2775	0.0444416	1.17042	Kein Treffer
ENSG00000198815	FOXJ3	forkhead box J3 [Source:HGNC Symbol;Acc:HGNC:29178]	2.27322	14.1989	14.639	10.3704	2.10373	10.6384	0	4.24738	0.148055	-1.2681	0	2.33524	2.23212	1.52245	0.0574895	-2.69006	10.7899	14.6692	0	8.48636	0.403698	-0.286196	14.6031	11.0596	3.81087	9.82451	0.471705	-0.0772454	2.54827	10.766	17.8785	10.3976	0.495017	0.0037433	24.755	5.90148	14.839	15.1651	0.0541801	0.543928	Kein Treffer
ENSG00000137103	TMEM8B	transmembrane protein 8B [Source:HGNC Symbol;Acc:HGNC:21427]	0	5.32459	0	0	4.20746	1.06384	0	1.7571	0.497431	4.21498	4.72765	0	0	0	0.475799	0	0	0	13.4183	0	0.338152	0	9.34597	7.74172	8.57445	8.55405	0.0452988	6.4353	0	8.0745	1.05168	3.04206	0.127253	4.97364	18.2405	27.1468	6.74499	17.3774	0.0493414	7.44935	Kein Treffer
ENSG00000130741	EIF2S3	eukaryotic translation initiation factor 2 subunit gamma [Source:HGNC Symbol;Acc:HGNC:3267]	585.353	631.851	571.837	596.347	444.939	422.345	406.896	424.726	0.00680109	-0.48952	382.939	546.447	595.976	508.454	0.155601	-0.229992	546.688	409.609	501.356	485.884	0.0952207	-0.295484	730.738	621.549	625.935	659.407	0.14872	0.144995	823.09	1108.9	1028.54	986.842	0.0181978	0.726572	1090.52	1144.89	1242.43	1159.28	0.000733059	0.958886	Kein Treffer
ENSG00000102317	RBM3	RNA binding motif protein 3 [Source:HGNC Symbol;Acc:HGNC:9900]	161.398	231.62	208.606	200.541	238.773	221.279	230.032	230.028	0.184543	0.197818	176.499	156.461	299.104	210.688	0.425909	0.0711747	310.509	291.127	157.36	252.999	0.230432	0.335081	313.674	144.881	224.841	227.799	0.365876	0.183774	350.387	515.871	568.956	478.405	0.0151918	1.25391	478.162	500.446	547.693	508.767	0.000809698	1.34267	Kein Treffer
ENSG00000283125	AC022726.2	novel transcript, antisense to BCL2	0	0	0	0	0	0	0	0	#DIV/0!	0	0	0	0	0	#DIV/0!	0	0	0	0	0	#DIV/0!	0	2.33649	0	0	0	0.211325	0	8.91894	0	0	0	0.211325	0	2.60579	10.6227	9.44299	7.55715	0.0470794	6.25873	Kein Treffer
ENSG00000167685	ZNF444	zinc finger protein 444 [Source:HGNC Symbol;Acc:HGNC:16052]	2.27322	13.3115	26.5332	14.0393	10.5186	50.0005	8.68044	23.0665	0.312193	0.712331	7.87941	2.33524	1.11606	3.77691	0.185374	-1.86673	23.9775	13.5408	14.6381	17.3855	0.38292	0.306447	28.0379	11.0596	14.2908	17.7961	0.386299	0.339933	35.6757	12.5603	8.4134	18.8832	0.389632	0.425009	31.2695	9.44237	35.0739	25.2619	0.0435373	0.842953	Kein Treffer
ENSG00000175356	SCUBE2	signal peptide, CUB domain and EGF like domain containing 2 [Source:HGNC Symbol;Acc:HGNC:30425]	0	0	0	0	0	0	0	0	#DIV/0!	0	0	0	0	0	#DIV/0!	0	0	0	0	0	#DIV/0!	0	0	0	0	0	#DIV/0!	0	0	0	0	0	#DIV/0!	0	20.8463	0	9.44299	10.0964	0.117931	6.67192	Kein Treffer
ENSG00000051825	MPHOSPH9	M-phase phosphoprotein 9 [Source:HGNC Symbol;Acc:HGNC:7215]	1.13661	4.43716	17.3838	7.65254	4.20746	8.51073	8.68044	7.13288	0.45539	-0.100099	0	0	0	0	0.131349	-6.2766	7.19326	6.77039	4.87938	6.28101	0.415692	-0.280883	4.67298	8.84768	0.952717	4.82446	0.359051	-0.654703	6.37067	7.17733	7.36173	6.96991	0.449185	-0.132976	6.51447	0	24.282	10.2655	0.146383	0.419047	Kein Treffer
ENSG00000166035	LIPC	lipase C, hepatic type [Source:HGNC Symbol;Acc:HGNC:6619]	0	0	0	0	3.15559	5.31921	0	2.82493	0.104439	4.87033	0	7.00573	3.34818	3.4513	0.115063	5.15028	2.39775	12.4124	0	4.93671	0.161812	5.65441	1.16825	0	0	0	0.211325	0	0	0	0	0	#DIV/0!	0	27.3608	29.5074	10.792	22.5534	0.03119	7.82358	Kein Treffer
ENSG00000238103	RPL9P7	ribosomal protein L9 pseudogene 7 [Source:HGNC Symbol;Acc:HGNC:30335]	226.185	285.753	248.863	253.6	170.402	159.576	144.312	158.097	0.0221892	-0.681405	159.164	81.7335	203.123	148.007	0.0835058	-0.776487	276.941	243.734	239.09	253.255	0.495506	-0.00196685	414.143	222.298	248.659	295.033	0.319125	0.218241	342.742	341.821	387.016	357.193	0.0259496	0.493982	384.354	315.139	422.236	373.91	0.00347919	0.55995	Kein Treffer
ENSG00000128335	APOL2	apolipoprotein L2 [Source:HGNC Symbol;Acc:HGNC:619]	20.4589	17.7486	26.5332	21.5803	32.6078	20.213	35.8068	29.5425	0.0545868	0.451286	28.3659	37.3639	17.857	27.8622	0.262009	0.367098	29.9719	14.6692	40.2549	28.2987	0.15731	0.389441	11.6825	18.8013	43.825	24.7696	0.357774	0.198	11.4672	21.532	19.9818	17.6603	0.21111	-0.287723	70.3563	105.046	79.5909	84.9978	0.00728389	1.97274	Kein Treffer
ENSG00000171791	BCL2	BCL2 apoptosis regulator [Source:HGNC Symbol;Acc:HGNC:990]	9.09286	8.87431	11.8942	9.95379	15.778	9.57457	4.34022	9.89759	0.495186	-0.00808841	0	0	20.0891	0	0.313415	-6.6516	7.19326	21.4396	0	9.54428	0.479625	-0.0599952	55.4917	32.0728	29.5342	39.0329	0.0403867	1.96064	40.7723	48.447	75.7206	54.98	0.0215895	2.45379	72.9621	27.1468	39.1209	46.4099	0.0386866	2.2098	Kein Treffer
ENSG00000168078	PBK	PDZ binding kinase [Source:HGNC Symbol;Acc:HGNC:18282]	2.27322	0.887431	5.48963	2.88343	6.31119	5.31921	5.42528	5.68522	0.0953143	0.955402	0	0	0	0	0.0843389	-4.8989	16.7843	3.38519	6.09923	8.75623	0.154884	1.56972	6.42535	6.63576	8.57445	7.21185	0.015257	1.29327	7.6448	14.3547	3.15503	8.38483	0.175579	1.50792	6.51447	7.08178	8.09399	7.23008	0.00202879	1.29686	Kein Treffer
ENSG00000197928	ZNF677	zinc finger protein 677 [Source:HGNC Symbol;Acc:HGNC:28730]	1.13661	7.98688	0	3.04116	2.10373	1.06384	2.17011	1.77923	0.350688	-0.741159	1.57588	2.33524	1.11606	1.67573	0.295327	-0.822888	1.19888	2.2568	8.53892	3.9982	0.419403	0.383691	8.17772	1.10596	7.62173	5.63514	0.31957	0.86853	12.7413	8.97167	10.5168	10.7433	0.0749319	1.78743	19.5434	11.803	10.792	14.0461	0.0183059	2.17104	Kein Treffer
ENSG00000228218	ATF4P3	activating transcription factor 4 pseudogene 3 [Source:HGNC Symbol;Acc:HGNC:788]	46.6009	42.5967	49.4067	46.2014	27.3485	12.7661	17.3609	19.1585	0.0103245	-1.26556	0	7.00573	11.1606	6.05544	0.00337921	-2.91112	8.39214	3.38519	6.09923	5.95885	0.000749233	-2.93394	24.5332	8.84768	33.3451	22.242	0.0219513	-1.0513	21.6603	34.9895	32.6019	29.7506	0.0407354	-0.633299	53.4187	30.6877	18.886	34.3308	0.0385897	-0.427358	Kein Treffer
ENSG00000185201	IFITM2	interferon induced transmembrane protein 2 [Source:HGNC Symbol;Acc:HGNC:5413]	180.721	108.267	147.305	145.431	139.898	172.342	183.374	165.205	0.296381	0.183805	143.405	88.7392	108.258	113.467	0.018021	-0.357775	87.518	85.7583	78.0701	83.7821	0.0485658	-0.794889	80.609	71.8874	81.9336	78.1433	0.0337326	-0.895285	115.946	156.107	152.493	141.515	0.457978	-0.0393468	212.372	296.254	346.692	285.106	0.00918024	0.970681	Kein Treffer
ENSG00000090861	AARS1	alanyl-tRNA synthetase 1 [Source:HGNC Symbol;Acc:HGNC:20]	1084.32	970.85	897.555	984.243	818.35	769.157	822.472	803.326	0.042063	-0.292995	387.667	312.923	187.498	296.029	0.000257679	-1.73293	165.445	169.26	213.473	182.726	0.00353768	-2.42869	355.731	600.536	595.448	517.238	0.0358485	-0.928053	960.697	845.131	1031.69	945.84	0.349883	-0.0574117	734.832	681.031	723.063	712.975	0.000262078	-0.465106	Kein Treffer
ENSG00000210196	MT-TP	mitochondrially encoded tRNA-Pro (CCN) [Source:HGNC Symbol;Acc:HGNC:7494]	31.825	37.2721	73.1951	47.4307	53.6451	48.9367	28.2114	43.5977	0.435342	-0.121303	3.15177	7.00573	6.69636	5.61795	0.0386409	-3.05529	4.79551	2.2568	17.0778	8.04338	0.0226301	-2.54516	16.9396	8.84768	0.952717	8.91332	0.0780117	-2.39873	6.37067	7.17733	7.36173	6.96991	0.0433386	-2.7491	32.5724	36.5892	14.839	28.0002	0.0262523	-0.758282	Kein Treffer
ENSG00000197111	PCBP2	poly(rC) binding protein 2 [Source:HGNC Symbol;Acc:HGNC:8648]	530.796	548.432	626.733	568.654	416.538	435.111	381.939	411.196	0.0345226	-0.467626	330.935	415.673	436.38	394.329	0.00707724	-0.528037	649.791	726.688	614.802	663.761	0.116295	0.223076	961.467	612.702	659.28	744.483	0.151275	0.388628	821.816	771.563	897.079	830.153	0.00292555	0.545746	1009.74	860.436	777.023	882.401	0.00294933	0.633793	Kein Treffer
ENSG00000071539	TRIP13	thyroid hormone receptor interactor 13 [Source:HGNC Symbol;Acc:HGNC:12307]	0	2.66229	2.74482	1.80237	11.5705	4.25536	3.25517	6.36035	0.162357	1.76381	3.15177	0	0	0	0.368614	-4.24973	15.5854	11.284	0	8.95646	0.156208	2.25115	9.93009	14.3775	4.76358	9.69038	0.0589802	2.36357	1.27413	1.79433	0	1.02282	0.285553	-0.760668	23.4521	3.54089	16.188	14.3937	0.0659069	2.92955	Kein Treffer
ENSG00000107362	ABHD17B	abhydrolase domain containing 17B, depalmitoylase [Source:HGNC Symbol;Acc:HGNC:24278]	21.5955	15.0863	7.31951	14.6671	4.20746	10.6384	7.59539	7.48042	0.153268	-0.96204	0	14.0115	18.973	10.9948	0.370523	-0.412502	11.9888	20.3112	10.9786	14.4262	0.481905	-0.0237339	39.1362	13.2715	22.8652	25.091	0.115993	0.770518	8.91894	17.0462	13.6718	13.2123	0.411979	-0.14963	36.481	51.933	66.1009	51.505	0.0132435	1.80512	Kein Treffer
ENSG00000159884	CCDC107	coiled-coil domain containing 107 [Source:HGNC Symbol;Acc:HGNC:28465]	64.7866	96.73	67.7055	76.4074	115.705	101.065	101.995	106.255	0.0799717	0.475218	58.3077	77.063	46.8745	60.7484	0.0382946	-0.330379	38.3641	65.4471	30.4961	44.7691	0.00478942	-0.769877	41.4727	70.7814	57.163	56.4724	0.0262537	-0.435501	101.931	87.0252	96.7541	95.2367	0.161283	0.317432	181.102	197.109	107.92	162.044	0.013762	1.0836	Kein Treffer
ENSG00000162222	TTC9C	tetratricopeptide repeat domain 9C [Source:HGNC Symbol;Acc:HGNC:28432]	12.5027	9.76174	10.9793	11.0812	10.5186	0	4.34022	4.95295	0.0566585	-1.14588	0	0	4.46424	0	0.0155174	-6.80494	9.59102	19.1828	1.21985	9.99788	0.432375	-0.147027	11.0983	2.21192	12.3853	8.56519	0.220897	-0.367776	0	15.2518	16.8268	10.6929	0.477359	-0.0509994	9.12026	14.1636	26.98	16.7546	0.0438183	0.592062	Kein Treffer
ENSG00000230155	CEP250-AS1	CEP250 antisense RNA 1 [Source:HGNC Symbol;Acc:HGNC:40143]	0	3.54972	1.82988	1.7932	0	0	0	0	0.11114	-4.24276	0	0	0	0	0.11114	-4.24276	3.59663	0	0	0	0.404232	-4.24276	2.92062	0	4.76358	2.5614	0.378002	0.491358	0	0	0	0	0.11114	-4.24276	10.4232	5.90148	5.39599	7.24021	0.0227142	1.95499	Kein Treffer
ENSG00000170004	CHD3	chromodomain helicase DNA binding protein 3 [Source:HGNC Symbol;Acc:HGNC:1918]	89.792	39.9344	91.4939	73.7401	61.0081	46.809	34.7218	47.513	0.145227	-0.63305	6.30353	2.33524	22.3212	10.32	0.0213885	-2.82505	61.1427	31.5951	14.6381	35.792	0.101381	-1.04074	58.9964	54.192	71.4538	61.5474	0.232078	-0.260364	15.2896	31.4008	18.9302	21.8735	0.0695471	-1.74864	6.51447	119.21	47.2149	57.6464	0.111144	-0.354673	Kein Treffer
ENSG00000211897	IGHG3	immunoglobulin heavy constant gamma 3 (G3m marker) [Source:HGNC Symbol;Acc:HGNC:5527]	0	0	0	0	0	0	0	0	#DIV/0!	0	0	0	0	0	#DIV/0!	0	0	0	0	0	#DIV/0!	0	0	0	0	0	#DIV/0!	0	0	0	0	0	#DIV/0!	0	11.726	1.1803	10.792	7.89944	0.0718948	6.32183	Kein Treffer
ENSG00000104321	TRPA1	transient receptor potential cation channel subfamily A member 1 [Source:HGNC Symbol;Acc:HGNC:497]	0	0	0	0	0	0	0	0	#DIV/0!	0	0	0	0	0	#DIV/0!	0	3.59663	0	0	0	0.211325	0	0	0	0	0	#DIV/0!	0	0	0	0	0	#DIV/0!	0	0	18.8847	9.44299	9.44257	0.112698	6.57631	Kein Treffer
ENSG00000292348	ENSG00000292348		103.431	72.7694	66.7905	80.9971	64.1637	68.0858	104.165	78.805	0.465111	-0.0395339	67.763	58.3811	94.8651	73.6697	0.366737	-0.136621	95.9102	95.9138	108.566	100.13	0.157277	0.305594	63.0853	96.2185	93.3662	84.2233	0.447972	0.0562823	132.51	142.65	109.374	128.178	0.0295128	0.661551	158.953	199.47	196.954	185.126	0.00248745	1.19156	Kein Treffer
ENSG00000139624	CERS5	ceramide synthase 5 [Source:HGNC Symbol;Acc:HGNC:23749]	47.7375	23.0732	39.3424	36.7177	25.2447	20.213	22.7862	22.748	0.0690798	-0.688334	0	21.0172	8.92848	9.98189	0.0912104	-1.86863	21.5798	27.0816	29.2763	25.9792	0.171535	-0.4975	19.8602	16.5894	43.825	26.7582	0.202275	-0.455038	28.0309	27.8122	29.4469	28.43	0.181784	-0.36792	67.7505	27.1468	49.9129	48.2701	0.0272296	0.393715	Kein Treffer
ENSG00000137842	TMEM62	transmembrane protein 62 [Source:HGNC Symbol;Acc:HGNC:26269]	5.68304	0	0	0	3.15559	0	11.9356	5.0304	0.27739	5.681	0	0	0	0	0.211325	0	0	0	0	0	0.211325	0	1.16825	6.63576	20.0071	9.27035	0.203676	6.55003	8.91894	0	0	0	0.211325	0	14.3318	0	14.839	9.7236	0.0918134	6.61818	Kein Treffer
ENSG00000092621	PHGDH	phosphoglycerate dehydrogenase [Source:HGNC Symbol;Acc:HGNC:8923]	187.54	283.978	274.482	248.667	225.099	185.108	166.013	192.074	0.176488	-0.372383	137.102	91.0745	74.776	100.984	0.0467903	-1.29924	67.1371	59.8051	47.574	58.1721	0.0161173	-2.09392	255.262	216.768	189.591	220.54	0.309269	-0.173098	239.537	375.913	332.329	315.926	0.0163051	0.345252	308.786	207.732	246.867	254.462	0.00655158	0.0332215	Kein Treffer
ENSG00000196323	ZBTB44	zinc finger and BTB domain containing 44 [Source:HGNC Symbol;Acc:HGNC:25001]	44.3277	35.4972	43.0021	40.9424	16.8298	45.7452	26.0413	29.5388	0.208629	-0.469628	36.2453	39.6991	41.2942	39.0796	0.325937	-0.0670128	82.7225	78.9879	73.1907	78.3004	0.00529373	0.933747	65.4218	40.9205	55.2576	53.8666	0.0521356	0.394954	19.112	31.4008	32.6019	27.7049	0.0843708	-0.561773	95.1113	116.849	102.524	104.828	0.00184191	1.35422	Kein Treffer
ENSG00000111371	SLC38A1	solute carrier family 38 member 1 [Source:HGNC Symbol;Acc:HGNC:13447]	31.825	47.0339	35.6826	38.1805	5.25932	7.44689	3.25517	5.32046	0.00643789	-2.82012	0	18.6819	29.0176	15.8998	0.0527241	-1.25855	22.7787	24.8248	14.6381	20.7472	0.0267974	-0.876757	29.2062	4.42384	3.81087	12.4803	0.0822277	-1.60544	50.9653	44.8583	43.1187	46.3141	0.158873	0.277954	29.9666	105.046	86.3359	73.7829	0.0410815	0.948632	Kein Treffer
ENSG00000147133	TAF1	TATA-box binding protein associated factor 1 [Source:HGNC Symbol;Acc:HGNC:11535]	9.09286	17.7486	11.8942	12.9119	14.7261	9.57457	17.3609	13.8872	0.425471	0.104274	6.30353	0	5.5803	3.96128	0.0929626	-1.67983	7.19326	4.51359	0	3.90228	0.063992	-1.70094	23.949	13.2715	11.4326	16.2177	0.315569	0.326608	14.0155	12.5603	30.4986	19.0248	0.234397	0.555613	10.4232	36.5892	29.678	25.5634	0.041182	0.979883	Kein Treffer
ENSG00000109670	FBXW7	F-box and WD repeat domain containing 7 [Source:HGNC Symbol;Acc:HGNC:16712]	7.95625	3.54972	7.31951	6.27516	0	12.7661	2.17011	4.97873	0.41507	-0.327993	0	9.34097	0	0	0.276757	-5.99439	3.59663	6.77039	0	3.45567	0.231909	-0.84234	14.019	7.74172	9.52717	10.4293	0.0324395	0.723872	0	7.17733	12.6201	6.59915	0.472561	0.0715146	19.5434	22.4256	26.98	22.983	0.00437767	1.8563	Kein Treffer
ENSG00000154856	APCDD1	APC down-regulated 1 [Source:HGNC Symbol;Acc:HGNC:15718]	0	0	3.65976	0	5.25932	0	0	0	0.427934	0	0	0	3.34818	0	0.211325	0	0	0	0	0	0.211325	0	1.16825	0	1.90543	1.02456	0.41973	3.49129	6.37067	6.28017	5.25838	5.96974	0.0473461	5.92356	15.6347	22.4256	5.39599	14.4854	0.0498055	7.18839	Kein Treffer
ENSG00000100336	APOL4	apolipoprotein L4 [Source:HGNC Symbol;Acc:HGNC:14867]	0	0	0	0	0	0	0	0	#DIV/0!	0	0	0	4.46424	0	0.211325	0	0	0	0	0	#DIV/0!	0	0	0	0	0	#DIV/0!	0	0	0	5.25838	0	0.211325	0	26.0579	2.36059	26.98	18.4661	0.0744878	7.53653	Kein Treffer
ENSG00000261218	AC099524.1	novel transcript	11.3661	32.835	28.3631	24.188	10.5186	21.2768	3.25517	11.6835	0.108396	-1.04347	23.6382	16.3467	11.1606	17.0485	0.269315	-0.502163	7.19326	10.1556	14.6381	10.6623	0.0635021	-1.17426	4.08886	3.31788	12.3853	6.59735	0.0564285	-1.85858	17.8379	26.0178	14.7235	19.5264	0.256286	-0.307452	56.0245	44.8513	72.8459	57.9072	0.00958725	1.25599	Kein Treffer
ENSG00000027001	MIPEP	mitochondrial intermediate peptidase [Source:HGNC Symbol;Acc:HGNC:7104]	0	1.77486	0	0	2.10373	2.12768	0	1.41047	0.167554	3.91693	0	0	0	0	0.211325	0	5.99438	2.2568	15.858	8.03639	0.119849	6.34632	5.84123	0	2.85815	2.89979	0.20346	4.90679	0	8.97167	0	0	0.211325	0	10.4232	7.08178	4.04699	7.18397	0.0299292	6.18665	Kein Treffer
ENSG00000099622	CIRBP	cold inducible RNA binding protein [Source:HGNC Symbol;Acc:HGNC:1982]	97.7483	108.267	92.4088	99.4746	42.0746	67.022	41.2321	50.1096	0.003687	-0.987815	55.1559	25.6877	20.0891	33.6442	0.0158056	-1.56114	67.1371	71.0891	47.574	61.9334	0.00588743	-0.682732	75.3519	36.4967	54.3049	55.3845	0.0469908	-0.843693	187.298	85.2308	100.961	124.496	0.266641	0.323414	78.1737	99.1449	134.9	104.073	0.0121978	0.065129	Kein Treffer
ENSG00000229425	AJ009632.2	novel transcript	9.09286	0.887431	0	3.32676	0	2.12768	1.08506	1.07091	0.288591	-1.54921	0	0	0	0	0.18465	-5.09878	0	1.1284	0	0	0.219074	-5.09878	5.84123	4.42384	8.57445	6.27984	0.239795	0.896673	2.54827	13.4575	8.4134	8.13972	0.247094	1.26575	7.81737	0	21.584	9.80044	0.130274	1.53065	Kein Treffer
ENSG00000188706	ZDHHC9	zinc finger DHHC-type palmitoyltransferase 9 [Source:HGNC Symbol;Acc:HGNC:18475]	128.437	99.3923	133.581	120.47	91.5122	84.0434	87.8895	87.815	0.0342429	-0.455689	85.0977	28.0229	52.4548	55.1918	0.0144031	-1.12473	69.5349	69.9607	74.4106	71.302	0.0190014	-0.755834	37.3839	72.9933	39.0614	49.8129	0.0429122	-1.27239	36.9499	33.1952	48.3771	39.5074	0.00435101	-1.60603	166.77	149.898	142.994	153.221	0.00105878	0.34668	Kein Treffer
ENSG00000101846	STS	steroid sulfatase [Source:HGNC Symbol;Acc:HGNC:11425]	0	0	2.74482	0	0	7.44689	0	0	0.328974	0	0	0	4.46424	0	0.211325	0	0	0	0	0	0.211325	0	49.6505	29.8609	40.9668	40.1594	0.0103495	8.65318	3.8224	33.1952	21.0335	19.3504	0.0808697	7.60365	22.1492	14.1636	12.141	16.1512	0.0169856	7.34441	Kein Treffer
ENSG00000141068	KSR1	kinase suppressor of ras 1 [Source:HGNC Symbol;Acc:HGNC:6465]	20.4589	35.4972	32.0229	29.3264	23.141	36.1706	22.7862	27.3659	0.323914	-0.0994658	14.1829	0	30.1336	14.7722	0.150825	-0.984492	10.7899	18.0544	9.75876	12.8677	0.0231365	-1.18219	1.16825	2.21192	2.85815	2.07944	0.0112219	-3.75508	28.0309	10.766	1.05168	13.2829	0.155668	-1.13672	87.2939	27.1468	93.0809	69.1739	0.040826	1.2352	Kein Treffer
ENSG00000266173	STRADA	STE20 related adaptor alpha [Source:HGNC Symbol;Acc:HGNC:30172]	34.0982	15.0863	30.193	26.4592	12.6224	20.213	7.59539	13.4769	0.144136	-0.968055	0	7.00573	6.69636	4.56736	0.0506414	-2.50853	9.59102	16.926	7.31907	11.2787	0.108425	-1.22288	11.6825	7.74172	12.3853	10.6032	0.0353911	-1.31117	39.4981	55.6243	45.222	46.7815	0.0960622	0.819808	14.3318	35.4089	29.678	26.4729	0.0260563	0.000744439	Kein Treffer
ENSG00000244165	P2RY11	purinergic receptor P2Y11 [Source:HGNC Symbol;Acc:HGNC:8540]	12.5027	5.32459	15.554	11.1271	13.6742	17.0215	6.51033	12.402	0.425556	0.155177	4.72765	0	3.34818	2.69194	0.026269	-2.00764	2.39775	2.2568	10.9786	5.21105	0.0548291	-1.07991	17.5237	4.42384	20.9598	14.3024	0.13002	0.35933	5.09653	6.28017	3.15503	4.84391	0.124059	-1.18326	23.4521	14.1636	20.235	19.2835	0.00968298	0.787849	Kein Treffer
ENSG00000226721	EEF1DP2	eukaryotic translation elongation factor 1 delta pseudogene 2 [Source:HGNC Symbol;Acc:HGNC:33523]	112.524	92.2928	124.432	109.75	65.2156	114.895	96.5699	92.2268	0.244412	-0.250708	42.5488	53.7106	95.9812	64.0802	0.0337131	-0.775329	104.302	93.657	73.1907	90.3834	0.176936	-0.279805	149.536	129.397	140.049	139.661	0.0263119	0.34743	166.912	192.891	192.457	184.086	0.0161818	0.745637	121.169	185.306	205.048	170.508	0.0106731	0.635154	Kein Treffer
ENSG00000136295	TTYH3	tweety family member 3 [Source:HGNC Symbol;Acc:HGNC:22222]	134.12	147.314	143.645	141.693	129.379	156.385	125.866	137.21	0.310759	-0.0463474	138.678	112.092	181.918	144.229	0.457934	0.0255764	116.291	145.563	111.006	124.287	0.0951351	-0.188952	365.661	312.987	361.08	346.576	0.00470832	1.2898	230.618	227.88	250.299	236.266	0.00319121	0.737236	407.806	293.894	311.619	337.773	0.00539963	1.25269	Kein Treffer
ENSG00000198612	COPS8	COP9 signalosome subunit 8 [Source:HGNC Symbol;Acc:HGNC:24335]	6.81965	31.9475	18.2988	19.022	25.2447	32.9791	40.147	32.7903	0.0830708	0.78243	7.87941	0	8.92848	5.60263	0.151113	-1.74553	22.7787	23.6964	40.2549	28.91	0.198156	0.601317	14.6031	17.6954	11.4326	14.577	0.281665	-0.381674	5.09653	23.3263	27.3436	18.5888	0.470259	-0.0330576	16.9376	60.1951	20.235	32.4559	0.0723455	0.767687	Kein Treffer
ENSG00000067082	KLF6	Kruppel like factor 6 [Source:HGNC Symbol;Acc:HGNC:2235]	2.27322	25.7355	25.6183	17.8757	13.6742	11.7023	7.59539	10.9906	0.266439	-0.696705	29.9418	25.6877	37.946	31.1918	0.119284	0.79974	47.9551	53.0347	86.609	62.5329	0.0222095	1.80088	36.2156	27.649	17.1489	27.0045	0.274348	0.592487	35.6757	34.9895	38.912	36.5257	0.0649164	1.02681	100.323	93.2434	71.4969	88.3544	0.00474927	2.29889	Kein Treffer
ENSG00000230487	PSMG3-AS1	PSMG3 antisense RNA 1 (head to head) [Source:HGNC Symbol;Acc:HGNC:22230]	10.2295	8.87431	2.74482	7.28287	24.1929	8.51073	7.59539	13.433	0.139792	0.874229	0	0	5.5803	0	0.160578	-6.20611	1.19888	9.02719	37.8152	16.0138	0.291213	1.12604	7.5936	3.31788	15.2435	8.71832	0.410757	0.256322	5.09653	12.5603	11.5684	9.74177	0.303792	0.414736	27.3608	14.1636	13.49	18.3381	0.0278111	1.32044	Kein Treffer
ENSG00000182899	RPL35A	ribosomal protein L35a [Source:HGNC Symbol;Acc:HGNC:10345]	1598.07	2124.51	1942.42	1888.33	1489.44	1322.35	1119.78	1310.52	0.0664251	-0.526935	1323.74	1006.49	1683.02	1337.75	0.0959333	-0.497273	1905.02	2136.06	1896.86	1979.31	0.246266	0.0678823	2361.61	1372.5	1686.31	1806.8	0.435923	-0.0636684	2145.64	2901.44	2685.98	2577.69	0.00529991	0.448943	3137.37	2582.49	2947.56	2889.14	0.00158051	0.613501	Kein Treffer
ENSG00000088970	KIZ	kizuna centrosomal protein [Source:HGNC Symbol;Acc:HGNC:15865]	0	3.54972	6.40457	3.3181	0	2.12768	2.17011	1.4326	0.134443	-1.15722	0	0	2.23212	0	0.0930727	-5.09512	4.79551	0	10.9786	5.25804	0.276529	0.648511	5.25711	5.5298	0	3.59564	0.471787	0.112628	19.112	4.48583	9.46508	11.021	0.155752	1.70202	7.81737	17.7044	9.44299	11.6549	0.0312854	1.782	Kein Treffer
ENSG00000125534	PPDPF	pancreatic progenitor cell differentiation and proliferation factor [Source:HGNC Symbol;Acc:HGNC:16142]	283.015	327.462	333.038	314.505	441.783	323.408	340.707	368.633	0.205191	0.229033	137.102	149.456	122.767	136.441	0.00535571	-1.2042	122.285	144.435	135.403	134.041	0.00175842	-1.22979	274.538	296.397	251.517	274.151	0.101279	-0.198046	352.935	281.71	352.311	328.986	0.35376	0.0649206	336.147	291.533	302.176	309.952	0.000939272	-0.0210327	Kein Treffer
ENSG00000116670	MAD2L2	mitotic arrest deficient 2 like 2 [Source:HGNC Symbol;Acc:HGNC:6764]	15.9125	26.6229	43.0021	28.5125	56.8007	77.6604	88.9745	74.4785	0.00201907	1.38211	61.4594	70.0573	89.2848	73.6005	0.000179138	1.36503	64.7394	51.9063	60.9923	59.2126	0.0404362	1.05169	64.8377	130.503	100.035	98.4587	0.0275281	1.78434	62.4326	133.678	121.994	106.035	0.0236596	1.89118	177.194	169.963	187.511	178.222	0.000407611	2.63977	Kein Treffer
ENSG00000063015	SEZ6	seizure related 6 homolog [Source:HGNC Symbol;Acc:HGNC:15955]	0	3.54972	7.31951	3.62308	3.15559	1.06384	3.25517	2.49153	0.328518	-0.52269	0	0	6.69636	0	0.165759	-5.21842	5.99438	1.1284	4.87938	4.00072	0.452671	0.139382	7.00948	2.21192	10.4799	6.56709	0.173318	0.840562	12.7413	7.17733	7.36173	9.09347	0.142393	1.30411	14.3318	35.4089	12.141	20.6272	0.0543247	2.47696	Kein Treffer
ENSG00000235162	C12orf75	chromosome 12 open reading frame 75 [Source:HGNC Symbol;Acc:HGNC:35164]	5.68304	11.5366	21.0436	12.7544	13.6742	40.426	20.6161	24.9054	0.148965	0.959977	29.9418	0	65.8476	31.9298	0.182112	1.31715	79.1259	117.353	64.6518	87.0437	0.0268963	2.76113	469.051	270.96	337.262	359.091	0.0147173	4.80442	359.306	532.02	571.06	487.462	0.00809317	5.24525	238.43	213.634	218.538	223.534	0.000574155	4.1208	Kein Treffer
ENSG00000226245	ZNF32-AS1	ZNF32 antisense RNA 1 [Source:HGNC Symbol;Acc:HGNC:23577]	0	5.32459	0	0	0	0	0	0	0.211325	0	0	0	0	0	0.211325	0	0	0	0	0	0.211325	0	0	0	4.76358	0	0.477332	0	0	4.48583	3.15503	2.54695	0.295182	4.72626	0	21.2453	6.74499	9.33011	0.137506	6.5592	Kein Treffer
ENSG00000224598	RPS5P2	RPS5 pseudogene 2 [Source:HGNC Symbol;Acc:HGNC:17222]	0	0.887431	0.914939	0.60079	0	0	0	0	0.0917992	-2.80898	0	0	0	0	0.0917992	-2.80898	2.39775	5.64199	10.9786	6.33945	0.0635	3.19988	1.75237	0	0	0	0.493339	-2.80898	0	0.897167	4.2067	1.70129	0.210472	1.36198	1.30289	11.803	9.44299	7.51628	0.0709556	3.44203	Kein Treffer
ENSG00000169442	CD52	CD52 molecule [Source:HGNC Symbol;Acc:HGNC:1804]	301.201	295.515	262.588	286.434	93.6159	140.427	85.7194	106.587	0.00354647	-1.42532	362.453	296.576	274.551	311.193	0.156483	0.119566	263.753	279.843	296.422	280.006	0.394656	-0.0327352	48.4822	49.7682	43.825	47.3585	0.000935217	-2.59397	16.5637	35.8867	29.4469	27.2991	0.00163786	-3.38651	723.106	787.258	570.626	693.663	0.00423461	1.27574	Kein Treffer
ENSG00000162236	STX5	syntaxin 5 [Source:HGNC Symbol;Acc:HGNC:11440]	62.5134	35.4972	34.7677	44.2595	53.6451	62.7666	87.8895	68.1004	0.157978	0.620539	11.0312	42.0344	29.0176	27.361	0.219717	-0.691855	32.3697	34.9803	28.0564	31.8022	0.150706	-0.475588	35.6315	24.3311	21.9125	27.2917	0.0382137	-0.695503	146.525	80.745	74.6689	100.646	0.0278621	1.18342	78.1737	69.6375	103.873	83.8947	0.00735435	0.921056	Kein Treffer
ENSG00000137720	C11orf1	chromosome 11 open reading frame 1 [Source:HGNC Symbol;Acc:HGNC:1163]	20.4589	18.6361	15.554	18.2163	1.05186	2.12768	21.7011	8.29355	0.17213	-1.12578	0	7.00573	1.11606	2.70726	0.0135288	-2.70589	19.182	6.77039	15.858	13.9368	0.18955	-0.383915	16.3554	6.63576	9.52717	10.8395	0.0450287	-0.743588	3.8224	26.915	19.9818	16.9064	0.440616	-0.107051	32.5724	20.065	6.74499	19.7941	0.0587204	0.119213	Kein Treffer
ENSG00000147168	IL2RG	interleukin 2 receptor subunit gamma [Source:HGNC Symbol;Acc:HGNC:6010]	69.3331	47.9213	97.8985	71.7176	29.4522	18.0853	40.147	29.2282	0.0174935	-1.29205	44.1247	74.7278	85.9366	68.263	0.42268	-0.0711211	14.3865	64.3187	85.3892	54.6981	0.248861	-0.390211	66.0059	95.1125	113.373	91.4972	0.155858	0.350967	152.896	76.2592	84.134	104.43	0.182775	0.541504	171.982	205.372	138.947	172.1	0.00609388	1.26168	Kein Treffer
ENSG00000256235	SMIM3	small integral membrane protein 3 [Source:HGNC Symbol;Acc:HGNC:30248]	2341.41	1269.03	1220.53	1610.32	1468.4	920.223	1687.26	1358.63	0.292326	-0.245182	953.409	1228.34	901.777	1027.84	0.145934	-0.647681	422.005	296.769	768.503	495.759	0.0609702	-1.69944	266.36	854.907	774.559	631.942	0.108176	-1.34935	1105.95	962.66	836.082	968.23	0.0818007	-0.733869	1915.25	2486.88	2244.73	2215.62	0.00277184	0.460339	Kein Treffer
ENSG00000111344	RASAL1	RAS protein activator like 1 [Source:HGNC Symbol;Acc:HGNC:9873]	0	0	0	0	0	0	0	0	#DIV/0!	0	0	0	0	0	#DIV/0!	0	0	0	0	0	#DIV/0!	0	0	0	0	0	#DIV/0!	0	0	0	0	0	#DIV/0!	0	13.0289	8.26207	1.349	7.54667	0.0779832	6.25676	Kein Treffer
ENSG00000203865	ATP1A1-AS1	ATP1A1 antisense RNA 1 [Source:HGNC Symbol;Acc:HGNC:28262]	3.40982	0	4.5747	2.66151	0	5.31921	0	0	0.401365	-4.78738	0	2.33524	0	0	0.235477	-4.78738	3.59663	7.89879	0	3.83181	0.388989	0.509737	1.75237	0	0	0	0.130255	-4.78738	11.4672	5.383	4.2067	7.01897	0.110845	1.36621	18.2405	8.26207	2.698	9.73353	0.08281	1.83225	Kein Treffer
ENSG00000267119	RPL10P15	ribosomal protein L10 pseudogene 15 [Source:HGNC Symbol;Acc:HGNC:52347]	13.6393	8.87431	19.2137	13.9091	7.36305	12.7661	3.25517	7.79477	0.198872	-0.827396	3.15177	0	14.5088	5.88685	0.0215775	-1.2265	11.9888	9.02719	18.2977	13.1045	0.13209	-0.0853305	22.7808	13.2715	14.2908	16.781	0.279421	0.269037	21.6603	18.8405	19.9818	20.1609	0.0775466	0.532331	33.8753	40.1301	25.631	33.2121	0.0078043	1.24968	Kein Treffer
ENSG00000237668	RPS15AP38	ribosomal protein S15a pseudogene 38 [Source:HGNC Symbol;Acc:HGNC:36523]	337.573	427.742	453.81	406.375	289.263	278.726	264.753	277.581	0.0457102	-0.549738	278.931	282.564	357.139	306.212	0.0285976	-0.408165	246.969	206.497	390.351	281.272	0.062001	-0.530687	265.776	342.848	404.905	337.843	0.011374	-0.266387	387.337	603.793	580.525	523.885	0.0427181	0.36636	690.534	627.918	658.311	658.921	0.000375952	0.697159	Kein Treffer
ENSG00000236810	ELOA-AS1	ELOA antisense RNA 1 [Source:HGNC Symbol;Acc:HGNC:50582]	6.81965	14.1989	0.914939	7.31116	0	4.25536	1.08506	1.78014	0.102773	-1.97886	1.57588	0	1.11606	0.897314	0.133062	-2.89358	10.7899	0	13.4183	8.0694	0.466032	0.14053	5.25711	3.31788	4.76358	4.44619	0.28697	-0.705042	3.8224	4.48583	13.6718	7.32667	0.499177	0.00301594	5.21158	21.2453	8.09399	11.517	0.0723836	0.648462	Kein Treffer
ENSG00000154839	SKA1	spindle and kinetochore associated complex subunit 1 [Source:HGNC Symbol;Acc:HGNC:28109]	0	2.66229	9.14939	3.93723	0	6.38305	4.34022	3.57442	0.448327	-0.135847	0	0	1.11606	0	0.135169	-5.33529	2.39775	0	4.87938	2.42571	0.26516	-0.676675	5.25711	1.10596	9.52717	5.29674	0.285762	0.418724	0	3.58867	12.6201	5.40292	0.146644	0.446833	13.0289	1.1803	16.188	10.1324	0.0784002	1.34171	Kein Treffer
ENSG00000104964	TLE5	TLE family member 5, transcriptional modulator [Source:HGNC Symbol;Acc:HGNC:307]	262.556	244.044	209.521	238.707	255.603	224.47	249.563	243.212	0.413509	0.0269628	304.145	301.246	285.711	297.034	0.0140909	0.31527	203.809	262.917	289.103	251.943	0.386171	0.0778252	334.118	329.576	322.971	328.888	0.00906878	0.462192	377.144	324.774	350.208	350.709	0.0115908	0.554839	560.245	699.916	666.405	642.188	0.00213495	1.42738	Kein Treffer
ENSG00000125977	EIF2S2	eukaryotic translation initiation factor 2 subunit beta [Source:HGNC Symbol;Acc:HGNC:3266]	73.8795	116.253	90.579	93.5706	108.342	128.725	73.7838	103.617	0.284191	0.146981	28.3659	58.3811	79.2403	55.3291	0.0554216	-0.756954	69.5349	80.1163	41.4747	63.7086	0.0768966	-0.553846	148.367	71.8874	97.1771	105.811	0.37809	0.177178	136.332	182.125	160.906	159.788	0.000591603	0.771391	122.472	156.979	159.182	146.211	0.00327219	0.64337	Kein Treffer
ENSG00000183943	PRKX	protein kinase X-linked [Source:HGNC Symbol;Acc:HGNC:9441]	28.4152	21.2983	10.0643	19.926	21.0373	10.6384	8.68044	13.452	0.069974	-0.56336	15.7588	0	7.81242	7.85708	0.0798579	-1.33156	21.5798	28.21	2.43969	17.4098	0.32362	-0.193708	38.5521	19.9073	20.9598	26.4731	0.120654	0.408093	22.9344	23.3263	23.1369	23.1325	0.306068	0.214275	36.481	23.6059	59.3559	39.8143	0.0312712	0.995034	Kein Treffer
ENSG00000170759	KIF5B	kinesin family member 5B [Source:HGNC Symbol;Acc:HGNC:6324]	15.9125	48.8087	34.7677	33.163	49.4376	54.2559	44.4873	49.3936	0.102126	0.573325	7.87941	23.3524	23.4373	18.223	0.0538314	-0.860258	53.9495	23.6964	31.716	36.4539	0.437609	0.13611	94.6279	75.2053	30.4869	66.7734	0.149872	1.00752	44.5947	33.1952	60.9972	46.2623	0.22916	0.479036	46.9042	71.9981	60.7049	59.8691	0.00718654	0.850301	Kein Treffer
ENSG00000141510	TP53	tumor protein p53 [Source:HGNC Symbol;Acc:HGNC:11998]	37.5081	74.5442	39.3424	50.4649	68.3712	152.129	74.8688	98.4564	0.0419771	0.962814	70.9147	21.0172	79.2403	57.0574	0.423522	0.176804	160.65	53.0347	107.346	107.01	0.155885	1.08289	153.624	110.596	108.61	124.277	0.0431828	1.29851	186.024	102.277	107.271	131.857	0.0744802	1.38386	135.501	148.717	192.907	159.042	0.0058509	1.6541	Kein Treffer
ENSG00000272333	KMT2B	lysine methyltransferase 2B [Source:HGNC Symbol;Acc:HGNC:15840]	32.9616	30.1727	15.554	26.2294	36.8152	15.9576	18.4459	23.7396	0.35634	-0.143315	7.87941	0	5.5803	4.48657	0.0348853	-2.52119	29.9719	14.6692	24.3969	23.0127	0.346062	-0.187992	21.6126	13.2715	10.4799	15.1213	0.0414918	-0.790582	7.6448	3.58867	15.7751	9.00287	0.0936198	-1.53228	37.7839	35.4089	9.44299	27.5453	0.0467979	0.070357	Kein Treffer
ENSG00000159208	CIART	circadian associated repressor of transcription [Source:HGNC Symbol;Acc:HGNC:25200]	0	0	0.914939	0	5.25932	4.25536	0	3.17156	0.136357	5.03191	0	0	0	0	0.211325	0	0	2.2568	0	0	0.340933	0	0.584123	0	0	0	0.412024	0	0	0	0	0	0.211325	0	2.60579	10.6227	8.09399	7.10748	0.0476321	6.17142	Kein Treffer
ENSG00000232810	TNF	tumor necrosis factor [Source:HGNC Symbol;Acc:HGNC:11892]	1.13661	1.77486	1.82988	1.58045	3.15559	4.25536	2.17011	3.19369	0.0656244	0.970857	0	0	1.11606	0	0.0296931	-4.07078	0	1.1284	0	0	0.0362635	-4.07078	4.67298	8.84768	6.66902	6.72989	0.0189689	2.02302	25.4827	23.3263	32.6019	27.137	0.0056084	4.01865	6.51447	7.08178	13.49	9.02874	0.0281198	2.44157	Kein Treffer
ENSG00000260293	AC106820.4	novel transcript, intronic to TBC1D24	0	0	2.74482	0	0	0	0	0	0.211325	0	0	0	0	0	0.211325	0	0	0	0	0	0.211325	0	0.584123	0	2.85815	1.14742	0.161626	3.64088	1.27413	0	3.15503	1.47639	0.136748	3.97855	9.12026	9.44237	2.698	7.08687	0.0420563	6.16729	Kein Treffer
ENSG00000165178	NCF1C	neutrophil cytosolic factor 1C pseudogene [Source:HGNC Symbol;Acc:HGNC:32523]	6.81965	0.887431	5.48963	4.3989	0	10.6384	3.25517	4.63119	0.483384	0.0726302	1.57588	11.6762	2.23212	5.16141	0.446875	0.225875	1.19888	1.1284	0	0.775758	0.100821	-2.36097	71.8471	46.4503	61.9266	60.0747	0.00503885	3.74151	84.0928	110.352	138.821	111.088	0.0112	4.62729	20.8463	23.6059	33.7249	26.0591	0.0109163	2.53967	Kein Treffer
ENSG00000210176	MT-TH	mitochondrially encoded tRNA-His (CAU/C) [Source:HGNC Symbol;Acc:HGNC:7487]	20.4589	23.0732	20.1287	21.2203	37.8671	40.426	18.4459	32.2463	0.112422	0.601377	0	14.0115	14.5088	9.50675	0.0603029	-1.15011	40.7618	19.1828	15.858	25.2675	0.333954	0.250757	12.8507	16.5894	15.2435	14.8945	0.00762119	-0.50779	30.5792	43.064	34.7053	36.1162	0.0174002	0.764408	29.9666	51.933	48.5639	43.4878	0.0118956	1.0317	Kein Treffer
ENSG00000182010	RTKN2	rhotekin 2 [Source:HGNC Symbol;Acc:HGNC:19364]	7.95625	7.98688	7.31951	7.75422	3.15559	3.19152	3.25517	3.20076	0.00143609	-1.25067	0	0	2.23212	0	0.00914751	-6.2954	8.39214	0	2.43969	3.61061	0.117017	-1.08181	2.33649	0	0	0	0.00502579	-6.2954	0	3.58867	17.8785	7.15571	0.4628	-0.114349	9.12026	28.3271	1.349	12.9321	0.124046	0.730533	Kein Treffer
ENSG00000040531	CTNS	cystinosin, lysosomal cystine transporter [Source:HGNC Symbol;Acc:HGNC:2518]	60.2402	47.9213	44.832	50.9978	71.5268	59.5751	65.1033	65.4017	0.0195582	0.358271	59.8835	32.6934	58.0351	50.204	0.465896	-0.0225883	63.5405	45.1359	63.432	57.3695	0.21102	0.169533	22.7808	28.755	32.3924	27.976	0.0456186	-0.863923	112.124	55.6243	26.2919	64.68	0.287011	0.342286	106.837	138.095	147.041	130.658	0.00429402	1.35556	Kein Treffer
ENSG00000106443	PHF14	PHD finger protein 14 [Source:HGNC Symbol;Acc:HGNC:22203]	20.4589	28.3978	32.0229	26.9599	23.141	19.1491	24.9563	22.4155	0.170509	-0.265238	17.3347	23.3524	14.5088	18.3986	0.0990602	-0.548736	25.1764	32.7235	34.1557	30.6852	0.0217917	0.186083	38.5521	22.1192	18.1016	26.2576	0.474315	-0.0379333	21.6603	20.6348	19.9818	20.759	0.126474	-0.375486	72.9621	42.4907	58.0069	57.8199	0.0111867	1.0979	Kein Treffer
ENSG00000116830	TTF2	transcription termination factor 2 [Source:HGNC Symbol;Acc:HGNC:12398]	1.13661	8.87431	5.48963	5.16685	2.10373	11.7023	2.17011	5.32536	0.469267	0.0427792	0	4.67049	0	0	0.0538311	-5.71887	2.39775	1.1284	0	1.17538	0.139075	-2.04601	10.5142	3.31788	2.85815	5.56341	0.469373	0.104732	0	1.79433	2.10335	1.29923	0.0776216	-1.91231	14.3318	15.3438	12.141	13.9389	0.00228354	1.41442	Kein Treffer
ENSG00000022267	FHL1	four and a half LIM domains 1 [Source:HGNC Symbol;Acc:HGNC:3702]	4.54643	6.21202	1.82988	4.19611	0	5.31921	7.59539	4.30486	0.487266	0.036067	0	0	6.69636	0	0.313241	-5.42496	8.39214	14.6692	2.43969	8.50034	0.0996369	1.00136	1.16825	0	1.90543	1.02456	0.111593	-1.93367	17.8379	16.149	18.9302	17.639	0.011442	2.04582	20.8463	7.08178	35.0739	21.0007	0.0608182	2.29619	Kein Treffer
ENSG00000124459	ZNF45	zinc finger protein 45 [Source:HGNC Symbol;Acc:HGNC:13111]	9.09286	1.77486	13.7241	8.19727	0	4.25536	0	0	0.147385	-6.37456	0	0	2.23212	0	0.0627287	-6.37456	0	3.38519	0	0	0.129913	-6.37456	12.8507	2.21192	5.7163	6.92631	0.37572	-0.23987	10.1931	0	2.10335	4.09881	0.199381	-0.982657	14.3318	12.9833	6.74499	11.3534	0.019925	0.465062	Kein Treffer
ENSG00000184675	AMER1	APC membrane recruitment protein 1 [Source:HGNC Symbol;Acc:HGNC:26837]	21.5955	7.98688	10.0643	13.2156	2.10373	6.38305	5.42528	4.63735	0.130406	-1.49096	11.0312	0	5.5803	5.53716	0.0244168	-1.24008	2.39775	0	0	0	0.0345196	-7.05697	6.42535	0	40.0141	15.4798	0.443179	0.226563	0	14.3547	3.15503	5.83656	0.228657	-1.16542	18.2405	36.5892	35.0739	29.9679	0.0182043	1.17511	Kein Treffer
ENSG00000243927	MRPS6	mitochondrial ribosomal protein S6 [Source:HGNC Symbol;Acc:HGNC:14051]	60.2402	49.6961	26.5332	45.4899	48.3858	52.1282	44.4873	48.3337	0.38625	0.0872996	80.37	156.461	98.2133	111.682	0.0595961	1.2939	86.3191	93.657	95.1479	91.708	0.0321909	1.00991	156.545	134.927	153.387	148.286	0.00717247	1.70257	217.877	275.43	221.903	238.403	0.00513203	2.38723	259.276	231.338	284.639	258.418	0.00176458	2.50348	Kein Treffer
ENSG00000139044	B4GALNT3	beta-1,4-N-acetyl-galactosaminyltransferase 3 [Source:HGNC Symbol;Acc:HGNC:24137]	0	2.66229	0	0	0	1.06384	0	0	0.211325	0	0	0	0	0	0.211325	0	0	0	0	0	0.211325	0	0.584123	2.21192	0	0.932014	0.447654	3.36739	0	0.897167	3.15503	1.35073	0.389017	3.85871	0	18.8847	8.09399	8.99291	0.120947	6.50667	Kein Treffer
ENSG00000270986	HMGB1P51	high mobility group box 1 pseudogene 51 [Source:HGNC Symbol;Acc:HGNC:52369]	0	2.66229	0	0	0	1.06384	6.51033	2.52472	0.288484	4.71409	0	0	3.34818	0	0.453713	0	0	0	2.43969	0	0.482205	0	1.75237	2.21192	0.952717	1.639	0.181694	4.12019	0	5.383	0	0	0.211325	0	15.6347	0	40.4699	18.7016	0.126691	7.55471	Kein Treffer
ENSG00000237550	AC243919.1	ribosomal protein L9 pseudogene 9	337.573	480.1	400.743	406.139	285.055	272.343	218.096	258.498	0.0459	-0.651615	233.231	200.831	407.362	280.474	0.135047	-0.533944	507.125	533.732	386.691	475.849	0.161571	0.228481	632.605	326.258	373.465	444.109	0.401502	0.128912	499.46	590.336	596.3	562.032	0.0122039	0.468581	644.933	607.853	607.049	619.945	0.000203025	0.610045	Kein Treffer
ENSG00000213024	NUP62	nucleoporin 62 [Source:HGNC Symbol;Acc:HGNC:8066]	4.54643	24.8481	23.7884	17.7276	9.46678	30.8514	52.0827	30.8003	0.114132	0.793504	14.1829	14.0115	8.92848	12.3743	0.276714	-0.515157	16.7843	60.9335	25.6168	34.4448	0.12049	0.954355	54.9076	32.0728	22.8652	36.6152	0.178548	1.04226	39.4981	35.8867	29.4469	34.9439	0.0979865	0.975048	45.6013	27.1468	60.7049	44.4843	0.0222172	1.32242	Kein Treffer
ENSG00000206190	ATP10A	ATPase phospholipid transporting 10A (putative) [Source:HGNC Symbol;Acc:HGNC:13542]	4.54643	4.43716	6.40457	5.12939	1.05186	0	0	0	0.0153522	-5.70857	0	0	3.34818	0	0.00698825	-5.70857	14.3865	10.1556	9.75876	11.4336	0.0398546	1.14113	7.5936	2.21192	3.81087	4.5388	0.388294	-0.172892	0	8.0745	4.2067	4.09373	0.355883	-0.318406	11.726	7.08178	22.933	13.9136	0.0489227	1.42211	Kein Treffer
ENSG00000105568	PPP2R1A	protein phosphatase 2 scaffold subunit Aalpha [Source:HGNC Symbol;Acc:HGNC:9302]	334.163	265.342	191.222	263.576	221.943	119.15	131.292	157.462	0.0258038	-0.742847	168.619	60.7163	186.382	138.573	0.0887692	-0.927081	134.274	150.077	231.771	172.041	0.161632	-0.615177	184.583	211.238	202.929	199.583	0.152533	-0.401051	104.479	191.994	177.733	158.069	0.12163	-0.737301	450.801	326.942	260.357	346.033	0.0125153	0.392564	Kein Treffer
ENSG00000099250	NRP1	neuropilin 1 [Source:HGNC Symbol;Acc:HGNC:8004]	0	1.77486	0	0	0	3.19152	0	0	0.211325	0	0	0	0	0	0.211325	0	3.59663	4.51359	0	2.70341	0.0954441	4.80911	16.9396	13.2715	15.2435	15.1515	0.00598902	7.25281	19.112	2.6915	16.8268	12.8768	0.0824534	7.01979	7.81737	5.90148	6.74499	6.82128	0.00327024	6.11297	Kein Treffer
ENSG00000240759	RPS27P21	ribosomal protein S27 pseudogene 21 [Source:HGNC Symbol;Acc:HGNC:35826]	88.6554	103.829	117.112	103.199	88.3566	72.3412	126.951	95.8831	0.307955	-0.105974	58.3077	86.404	97.0972	80.603	0.0145934	-0.356133	99.5068	129.766	102.467	110.58	0.298363	0.0995663	183.999	91.7947	170.536	148.777	0.141011	0.52729	164.363	147.135	163.01	158.169	0.0169766	0.615556	228.006	158.16	186.162	190.776	0.005564	0.885809	Kein Treffer
ENSG00000147889	CDKN2A	cyclin dependent kinase inhibitor 2A [Source:HGNC Symbol;Acc:HGNC:1787]	7.95625	13.3115	15.554	12.2739	45.2302	24.4683	24.9563	31.5516	0.0829153	1.35498	0	0	0	0	0.0160516	-6.95116	16.7843	5.64199	6.09923	9.5085	0.340745	-0.364917	13.4348	0	11.4326	8.28914	0.269528	-0.560704	3.8224	25.1207	12.6201	13.8544	0.393493	0.173419	10.4232	1.1803	10.792	7.46514	0.0704312	-0.70986	Kein Treffer
ENSG00000100575	TIMM9	translocase of inner mitochondrial membrane 9 [Source:HGNC Symbol;Acc:HGNC:11819]	26.142	30.1727	51.2366	35.8504	15.778	7.44689	10.8506	11.3585	0.053327	-1.64959	15.7588	4.67049	15.6248	12.0181	0.0415008	-1.56885	25.1764	20.3112	42.6946	29.3941	0.0726014	-0.285584	53.1552	5.5298	18.1016	25.5955	0.320022	-0.48449	3.8224	38.5782	42.067	28.1559	0.23921	-0.347458	40.3897	30.6877	67.4499	46.1758	0.0261652	0.364249	Kein Treffer
ENSG00000165209	STRBP	spermatid perinuclear RNA binding protein [Source:HGNC Symbol;Acc:HGNC:16462]	9.09286	18.6361	23.7884	17.1724	19.9854	40.426	9.7655	23.3923	0.308366	0.443715	12.6071	11.6762	25.6694	16.6509	0.443684	-0.0442347	29.9719	23.6964	10.9786	21.549	0.34847	0.325826	8.17772	8.84768	16.1962	11.0739	0.074805	-0.628344	28.0309	16.149	6.31005	16.83	0.488545	-0.0288904	58.6302	37.7695	71.4969	55.9655	0.0147378	1.69864	Kein Treffer
ENSG00000215068	AC025171.2	novel transcript, antisense to ANXA2R	3.40982	6.21202	5.48963	5.03716	2.10373	2.12768	9.7655	4.66564	0.446868	-0.108302	4.72765	0	8.92848	4.55204	0.441824	-0.143106	7.19326	7.89879	3.65954	6.25053	0.267965	0.305906	4.08886	2.21192	12.3853	6.2287	0.371024	0.300938	8.91894	6.28017	27.3436	14.1809	0.148647	1.47504	24.755	17.7044	36.4229	26.2941	0.0202449	2.36117	Kein Treffer
ENSG00000071242	RPS6KA2	ribosomal protein S6 kinase A2 [Source:HGNC Symbol;Acc:HGNC:10431]	13.6393	1.77486	5.48963	6.96793	2.10373	0	0	0	0.0792248	-6.14322	0	0	0	0	0.0925271	-6.14322	0	7.89879	2.43969	3.44616	0.300121	-0.99503	18.6919	7.74172	19.0543	15.1627	0.0467227	1.11065	16.5637	17.9433	24.1885	19.5652	0.0617275	1.47629	0	9.44237	17.537	8.99311	0.108972	0.363487	Kein Treffer
ENSG00000100365	NCF4	neutrophil cytosolic factor 4 [Source:HGNC Symbol;Acc:HGNC:7662]	293.245	426.854	286.376	335.492	397.605	373.408	335.282	368.765	0.273178	0.136386	237.958	123.768	194.194	185.307	0.0955508	-0.856012	182.229	199.726	193.955	191.97	0.0382376	-0.805072	405.381	299.715	358.221	354.439	0.410879	0.0792386	489.267	422.566	465.892	459.242	0.0968559	0.452861	429.955	459.135	360.182	416.424	0.00246634	0.311693	Kein Treffer
ENSG00000171530	TBCA	tubulin folding cofactor A [Source:HGNC Symbol;Acc:HGNC:11579]	85.2456	122.465	143.645	117.119	89.4085	113.831	108.506	103.915	0.186061	-0.172413	132.374	23.3524	100.445	85.3907	0.26703	-0.455366	152.257	133.151	151.261	145.556	0.139337	0.313365	203.275	100.642	146.718	150.212	0.261309	0.358754	164.363	192.891	166.165	174.473	0.041318	0.574625	201.949	251.403	246.867	233.406	0.00227074	0.994256	Kein Treffer
ENSG00000198804	MT-CO1	mitochondrially encoded cytochrome c oxidase I [Source:HGNC Symbol;Acc:HGNC:7419]	537.615	428.629	457.47	474.571	356.582	343.621	378.684	359.629	0.0369173	-0.400019	497.979	539.441	588.164	541.861	0.168655	0.191261	782.867	959.138	1013.69	918.566	0.0234297	0.952611	655.386	554.086	987.967	732.48	0.0995117	0.626057	660.001	724.911	607.868	664.26	0.0360657	0.485036	1086.61	987.908	1266.71	1113.74	0.00266374	1.23055	Kein Treffer
ENSG00000114737	CISH	cytokine inducible SH2 containing protein [Source:HGNC Symbol;Acc:HGNC:1984]	0	7.98688	1.82988	3.27225	4.20746	11.7023	0	5.30324	0.202077	0.680111	18.9106	0	1.11606	6.67555	0.35651	1.00663	8.39214	9.02719	19.5175	12.3123	0.100672	1.87998	3.50474	0	0	0	0.29554	-5.07564	0	11.6632	6.31005	5.99107	0.0937202	0.852984	26.0579	31.868	62.0539	39.9933	0.0348895	3.57158	Kein Treffer
ENSG00000166261	ZNF202	zinc finger protein 202 [Source:HGNC Symbol;Acc:HGNC:12994]	3.40982	5.32459	0	2.91147	2.10373	9.57457	3.25517	4.97782	0.175247	0.753742	0	0	0	0	0.101221	-4.9124	8.39214	0	2.43969	3.61061	0.421259	0.301188	4.67298	11.0596	20.9598	12.2308	0.129219	2.03372	2.54827	8.97167	1.05168	4.19054	0.215407	0.51069	1.30289	5.90148	14.839	7.34778	0.102848	1.30634	Kein Treffer
ENSG00000198521	ZNF43	zinc finger protein 43 [Source:HGNC Symbol;Acc:HGNC:13109]	7.95625	6.21202	14.639	9.60243	3.15559	6.38305	0	3.17955	0.138971	-1.56485	1.57588	0	3.34818	1.64135	0.0205463	-2.47814	2.39775	4.51359	4.87938	3.93024	0.0675536	-1.26748	12.2666	0	18.1016	10.1227	0.445817	0.0753627	5.09653	7.17733	7.36173	6.5452	0.163936	-0.546034	1.30289	33.0483	16.188	16.8464	0.103797	0.804559	Kein Treffer
ENSG00000145687	SSBP2	single stranded DNA binding protein 2 [Source:HGNC Symbol;Acc:HGNC:15831]	30.6884	30.1727	66.7905	42.5505	56.8007	51.0644	50.9976	52.9542	0.256378	0.314903	1.57588	4.67049	33.4818	13.2427	0.00293575	-1.67651	28.773	29.3384	50.0137	36.0417	0.166587	-0.2389	10.5142	18.8013	10.4799	13.2651	0.0834578	-1.67409	26.7568	12.5603	17.8785	19.0652	0.109879	-1.15407	70.3563	67.2769	39.1209	58.918	0.013647	0.468592	Kein Treffer
ENSG00000163682	RPL9	ribosomal protein L9 [Source:HGNC Symbol;Acc:HGNC:10369]	115.934	248.481	232.395	198.936	155.676	124.469	83.5493	121.232	0.159735	-0.714078	118.191	74.7278	195.311	129.41	0.161124	-0.619971	261.355	288.87	211.033	253.753	0.188563	0.35096	386.105	152.622	215.314	251.347	0.34195	0.337223	222.973	301.448	346.001	290.141	0.0208115	0.544218	362.205	246.682	307.572	305.486	0.00585974	0.618546	Kein Treffer
ENSG00000100242	SUN2	Sad1 and UNC84 domain containing 2 [Source:HGNC Symbol;Acc:HGNC:14210]	62.5134	92.2928	90.579	81.7951	46.282	67.022	48.8275	54.0438	0.0327182	-0.59698	28.3659	53.7106	54.687	45.5878	0.000633341	-0.841967	38.3641	64.3187	87.8289	63.5039	0.0725464	-0.364662	223.135	173.636	217.219	204.663	0.0165999	1.32211	107.027	214.423	169.32	163.59	0.0339036	0.999117	171.982	121.571	72.8459	122.133	0.025383	0.577783	Kein Treffer
ENSG00000182923	CEP63	centrosomal protein 63 [Source:HGNC Symbol;Acc:HGNC:25815]	0	13.3115	3.65976	5.65707	9.46678	7.44689	4.34022	7.08463	0.38919	0.319578	0	0	2.23212	0	0.182187	-5.84726	15.5854	0	10.9786	8.85467	0.372762	0.637304	14.6031	2.21192	8.57445	8.46315	0.372028	0.572806	0	5.383	13.6718	6.35159	0.452904	0.164319	3.90868	12.9833	17.537	11.4763	0.0516467	1.00777	Kein Treffer
ENSG00000163923	RPL39L	ribosomal protein L39 like [Source:HGNC Symbol;Acc:HGNC:17094]	20.4589	9.76174	31.1079	20.4429	16.8298	4.25536	16.2758	12.4537	0.0737559	-0.710528	17.3347	7.00573	44.6424	22.9943	0.343968	0.168898	38.3641	25.9532	23.1771	29.1648	0.202737	0.510527	22.1967	27.649	14.2908	21.3788	0.467068	0.0642761	56.0619	40.3725	41.0153	45.8166	0.0420779	1.16038	91.2026	42.4907	106.571	80.088	0.0267682	1.96475	Kein Treffer
ENSG00000198270	TMEM116	transmembrane protein 116 [Source:HGNC Symbol;Acc:HGNC:25084]	5.68304	7.98688	4.5747	6.08154	4.20746	3.19152	2.17011	3.1897	0.0498669	-0.910011	1.57588	18.6819	5.5803	8.61271	0.309397	0.495155	3.59663	9.02719	7.31907	6.64763	0.363856	0.126415	6.42535	13.2715	10.4799	10.0589	0.0672316	0.716709	15.2896	13.4575	4.2067	10.9846	0.116118	0.842519	32.5724	48.3921	28.329	36.4312	0.0134744	2.56309	Kein Treffer
ENSG00000075407	ZNF37A	zinc finger protein 37A [Source:HGNC Symbol;Acc:HGNC:13102]	0	2.66229	7.31951	3.32727	6.31119	0	9.7655	5.35889	0.258098	0.67155	0	0	1.11606	0	0.120875	-5.09899	10.7899	2.2568	0	4.3489	0.432175	0.376388	2.92062	2.21192	0	1.71084	0.322657	-0.920396	3.8224	6.28017	2.10335	4.06864	0.413354	0.282517	11.726	0	22.933	11.553	0.111554	1.76557	Kein Treffer
ENSG00000170145	SIK2	salt inducible kinase 2 [Source:HGNC Symbol;Acc:HGNC:21680]	21.5955	14.1989	10.9793	15.5912	8.41491	9.57457	0	5.99649	0.0323126	-1.36391	1.57588	4.67049	11.1606	5.80232	0.117656	-1.4106	3.59663	5.64199	0	3.07954	0.0237918	-2.30307	9.93009	19.9073	10.4799	13.4391	0.356594	-0.212829	5.09653	14.3547	5.25838	8.23653	0.135273	-0.912441	46.9042	30.6877	12.141	29.911	0.0483316	0.93553	Kein Treffer
ENSG00000197008	ZNF138	zinc finger protein 138 [Source:HGNC Symbol;Acc:HGNC:12922]	0	2.66229	3.65976	2.10735	2.10373	0	0	0	0.256002	-4.46424	0	0	0	0	0.09674	-4.46424	3.59663	14.6692	0	6.0886	0.235945	1.4873	2.33649	0	3.81087	2.04912	0.485776	-0.0385695	3.8224	3.58867	3.15503	3.52203	0.191033	0.714484	3.90868	9.44237	6.74499	6.69868	0.0262228	1.62294	Kein Treffer
ENSG00000188747	NOXA1	NADPH oxidase activator 1 [Source:HGNC Symbol;Acc:HGNC:10668]	7.95625	8.87431	10.9793	9.26994	2.10373	8.51073	9.7655	6.79332	0.14182	-0.442842	7.87941	0	7.81242	5.23061	0.128753	-0.813739	10.7899	7.89879	3.65954	7.44941	0.300665	-0.311678	6.42535	47.5563	30.4869	28.1562	0.122696	1.59245	31.8533	29.6065	55.7388	39.0662	0.0292176	2.0635	31.2695	21.2453	29.678	27.3976	0.00632174	1.55319	Kein Treffer
ENSG00000176148	TCP11L1	t-complex 11 like 1 [Source:HGNC Symbol;Acc:HGNC:25655]	2.27322	3.54972	0	1.94098	0	0	0	0	0.101221	-4.35119	0	0	2.23212	0	0.282676	-4.35119	0	14.6692	3.65954	6.10957	0.197262	1.60523	1.75237	0	1.90543	1.21927	0.346142	-0.629525	0	0.897167	7.36173	2.75296	0.413702	0.4832	15.6347	16.5241	2.698	11.619	0.060749	2.52151	Kein Treffer
ENSG00000095932	SMIM24	small integral membrane protein 24 [Source:HGNC Symbol;Acc:HGNC:37244]	81.8358	49.6961	84.1744	71.9021	25.2447	38.2983	22.7862	28.7764	0.0567916	-1.31815	6.30353	4.67049	54.687	21.887	0.0329819	-1.71139	50.3528	49.6495	79.29	59.7641	0.170058	-0.266348	21.6126	19.9073	21.9125	21.1441	0.0201179	-1.76098	1.27413	10.766	5.25838	5.76617	0.019921	-3.61755	85.991	114.489	55.3089	85.2629	0.0189481	0.24557	Kein Treffer
ENSG00000106105	GARS1	glycyl-tRNA synthetase 1 [Source:HGNC Symbol;Acc:HGNC:4162]	343.256	409.106	408.978	387.113	322.922	300.003	285.37	302.765	0.0602722	-0.354452	107.16	107.421	61.3833	91.9882	0.00590284	-2.07204	86.3191	101.556	50.0137	79.2962	0.0045158	-2.28599	149.536	152.622	156.246	152.801	0.00372019	-1.34053	271.39	321.186	410.153	334.243	0.0968071	-0.211798	222.795	211.273	203.699	212.589	0.000340645	-0.864383	Kein Treffer
ENSG00000228236	TXNP5	thioredoxin pseudogene 5 [Source:HGNC Symbol;Acc:HGNC:49485]	2.27322	5.32459	0.914939	2.83758	7.36305	1.06384	7.59539	5.34076	0.269809	0.88918	0	0	0	0	0.0807448	-4.87656	5.99438	9.02719	2.43969	5.82042	0.027435	1.01107	7.5936	7.74172	0.952717	5.42935	0.115914	0.91248	0	1.79433	4.2067	2.00034	0.364101	-0.484002	11.726	8.26207	1.349	7.11237	0.0724859	1.29585	Kein Treffer
ENSG00000188493	C19orf54	chromosome 19 open reading frame 54 [Source:HGNC Symbol;Acc:HGNC:24758]	0	11.5366	13.7241	8.42023	5.25932	5.31921	10.8506	7.14303	0.371915	-0.2343	7.87941	2.33524	2.23212	4.14893	0.27847	-1.00379	17.9832	7.89879	0	8.62731	0.492173	0.0346452	7.5936	3.31788	18.1016	9.67103	0.409848	0.197619	0	27.8122	11.5684	13.1269	0.251727	0.634507	41.6926	11.803	17.537	23.6775	0.0613398	1.48063	Kein Treffer
ENSG00000168778	TCTN2	tectonic family member 2 [Source:HGNC Symbol;Acc:HGNC:25774]	0	8.87431	5.48963	4.78798	6.31119	8.51073	7.59539	7.47243	0.151095	0.631518	0	0	0	0	0.102635	-5.61117	0	10.1556	3.65954	4.60504	0.429082	-0.055032	8.76185	0	0	0	0.381313	-5.61117	0	4.48583	0	0	0.0942649	-5.61117	13.0289	12.9833	0	8.67073	0.0917523	0.843459	Kein Treffer
ENSG00000165637	VDAC2	voltage dependent anion channel 2 [Source:HGNC Symbol;Acc:HGNC:12672]	35.2348	82.5311	81.4296	66.3985	84.1491	101.065	57.5079	80.9073	0.281548	0.284731	66.1871	65.3868	58.0351	63.203	0.434759	-0.071048	95.9102	64.3187	145.162	101.797	0.158852	0.615715	160.634	89.5827	120.042	123.42	0.124183	0.893347	61.1584	156.107	119.891	112.385	0.042102	0.758345	143.318	151.078	144.343	146.246	0.000138418	1.13799	Kein Treffer
ENSG00000147140	NONO	non-POU domain containing octamer binding [Source:HGNC Symbol;Acc:HGNC:7871]	328.48	366.509	462.044	385.678	331.337	393.621	203.99	309.65	0.246263	-0.316667	294.69	114.427	273.435	227.517	0.0674234	-0.76116	338.083	457.001	359.854	384.98	0.495582	-0.00261264	554.333	369.391	343.931	422.551	0.374716	0.131699	321.082	447.686	519.528	429.432	0.120104	0.154995	676.202	380.055	527.458	527.905	0.0126185	0.452783	Kein Treffer
ENSG00000197302	ZNF720	zinc finger protein 720 [Source:HGNC Symbol;Acc:HGNC:26987]	2.27322	3.54972	2.74482	2.85592	7.36305	7.44689	8.68044	7.83013	0.00691879	1.42374	0	0	0	0	0.00830197	-4.88553	7.19326	0	0	0	0.440413	-4.88553	9.93009	3.31788	3.81087	5.68628	0.183075	0.969029	3.8224	0	2.10335	1.97525	0.305726	-0.510321	0	16.5241	9.44299	8.65571	0.106134	1.56662	Kein Treffer
ENSG00000106245	BUD31	BUD31 homolog [Source:HGNC Symbol;Acc:HGNC:29629]	101.158	181.923	172.009	151.697	184.076	208.513	190.97	194.52	0.083856	0.358517	92.9771	49.0401	75.8921	72.6364	0.0830322	-1.06139	154.655	126.381	92.7083	124.581	0.287707	-0.283895	147.783	105.066	118.137	123.662	0.268334	-0.294571	191.12	184.816	210.335	195.424	0.112907	0.365204	187.617	167.602	160.531	171.917	0.00110932	0.180407	Kein Treffer
ENSG00000105193	RPS16	ribosomal protein S16 [Source:HGNC Symbol;Acc:HGNC:10396]	703.56	1117.28	1044.86	955.232	723.683	756.391	577.249	685.774	0.105161	-0.478058	682.357	663.209	1052.44	799.337	0.203032	-0.257018	1524.97	1560.57	846.573	1310.71	0.177383	0.45638	1775.15	1047.34	1148.98	1323.82	0.204136	0.470745	1486.91	1726.15	1755.25	1656.1	0.00258516	0.793805	1821.45	1540.29	1510.88	1624.2	0.00184683	0.765747	Kein Treffer
ENSG00000070770	CSNK2A2	casein kinase 2 alpha 2 [Source:HGNC Symbol;Acc:HGNC:2459]	151.169	243.156	234.224	209.516	93.6159	148.938	158.418	133.657	0.00945863	-0.648135	81.9459	105.086	95.9812	94.3377	0.0187855	-1.15032	106.7	90.2719	74.4106	90.4608	0.0429562	-1.21079	102.222	85.1589	105.752	97.7107	0.0376832	-1.09969	141.429	116.632	144.079	134.047	0.0801131	-0.643941	213.675	175.864	236.075	208.538	0.00351197	-0.00675136	Kein Treffer
ENSG00000136144	RCBTB1	RCC1 and BTB domain containing protein 1 [Source:HGNC Symbol;Acc:HGNC:18243]	0	8.87431	4.5747	4.483	0	0	0	0	0.11114	-5.51822	0	2.33524	4.46424	2.26649	0.206491	-0.953541	13.1876	14.6692	10.9786	12.9451	0.0351169	1.50915	21.0284	9.95364	2.85815	11.2801	0.221365	1.31214	1.27413	16.149	5.25838	7.5605	0.140664	0.741146	28.6637	11.803	10.792	17.0862	0.0491924	1.90689	Kein Treffer
ENSG00000232388	SMIM26	small integral membrane protein 26 [Source:HGNC Symbol;Acc:HGNC:43430]	18.1857	70.9945	47.5768	45.5857	33.6597	30.8514	8.68044	24.3972	0.183617	-0.899127	20.4865	9.34097	41.2942	23.7072	0.194475	-0.940343	59.9438	49.6495	68.3113	59.3016	0.268347	0.378759	105.142	33.1788	39.0614	59.1274	0.376818	0.374524	20.3861	89.7167	66.2555	58.7861	0.0692219	0.366185	75.5679	81.4404	63.4029	73.4704	0.00259298	0.687383	Kein Treffer
ENSG00000168286	THAP11	THAP domain containing 11 [Source:HGNC Symbol;Acc:HGNC:23194]	68.1965	39.9344	48.4918	52.2075	37.8671	39.3621	46.6574	41.2955	0.189042	-0.337544	23.6382	30.3582	32.3657	28.7874	0.0804597	-0.85658	44.3584	45.1359	50.0137	46.5027	0.297902	-0.166606	65.4218	37.6026	40.9668	47.9971	0.063429	-0.12107	52.2395	64.596	63.1005	59.9787	0.294855	0.199834	57.3273	83.801	91.7319	77.6201	0.0087438	0.571268	Kein Treffer
ENSG00000114861	FOXP1	forkhead box P1 [Source:HGNC Symbol;Acc:HGNC:3823]	35.2348	55.0207	34.7677	41.6744	56.8007	35.1068	29.2965	40.4013	0.463075	-0.0446513	14.1829	18.6819	35.7139	22.8596	0.112109	-0.863522	68.336	44.0075	25.6168	45.9868	0.39645	0.141732	95.2121	72.9933	91.4608	86.5554	0.039834	1.05267	63.7067	74.4648	64.1522	67.4412	0.00741073	0.693149	87.2939	47.2118	72.8459	69.1172	0.0137846	0.728511	Kein Treffer
ENSG00000163602	RYBP	RING1 and YY1 binding protein [Source:HGNC Symbol;Acc:HGNC:10480]	21.5955	21.2983	21.9585	21.6175	38.919	37.2344	44.4873	40.2136	0.00572247	0.892409	9.4553	7.00573	18.973	11.8113	0.0527724	-0.86652	28.773	15.7976	12.1985	18.923	0.324623	-0.19111	30.3744	15.4834	29.5342	25.1307	0.265454	0.216323	24.2085	43.064	26.2919	31.1881	0.129088	0.526759	33.8753	33.0483	63.4029	43.4421	0.0244821	1.00356	Kein Treffer
ENSG00000152413	HOMER1	homer scaffold protein 1 [Source:HGNC Symbol;Acc:HGNC:17512]	4.54643	5.32459	0	3.29034	0	0	0	0	0.0930144	-5.08336	0	0	0	0	0.0930144	-5.08336	2.39775	0	0	0	0.124272	-5.08336	2.33649	0	0	0	0.122717	-5.08336	0	11.6632	1.05168	4.23828	0.395701	0.355694	11.726	0	14.839	8.85501	0.0945261	1.40127	Kein Treffer
ENSG00000163600	ICOS	inducible T cell costimulator [Source:HGNC Symbol;Acc:HGNC:5351]	0	0	0	0	0	0	0	0	#DIV/0!	0	0	0	0	0	#DIV/0!	0	3.59663	0	0	0	0.211325	0	4.08886	5.5298	0	3.20622	0.096257	5.04711	0	0	1.05168	0	0.211325	0	10.4232	0	16.188	8.87038	0.101007	6.4871	Kein Treffer
ENSG00000168159	RNF187	ring finger protein 187 [Source:HGNC Symbol;Acc:HGNC:27146]	186.404	126.903	167.434	160.247	229.306	171.278	189.885	196.823	0.017722	0.296438	81.9459	193.825	110.49	128.754	0.300194	-0.315461	67.1371	62.0619	153.701	94.2998	0.0814331	-0.764338	108.063	185.801	173.394	155.753	0.460365	-0.0410106	276.487	376.81	282.901	312.066	0.0460867	0.961118	229.309	295.074	362.88	295.755	0.00828857	0.883694	Kein Treffer
ENSG00000063177	RPL18	ribosomal protein L18 [Source:HGNC Symbol;Acc:HGNC:10310]	3290.48	3269.3	3264.5	3274.76	2231	2080.87	2517.33	2276.4	0.00839162	-0.524614	2333.88	2547.75	2187.48	2356.37	0.00633636	-0.474806	2000.93	1899.09	2306.73	2068.92	0.00538822	-0.662488	1887.89	2261.69	2334.16	2161.24	0.00840817	-0.599505	4171.51	4150.29	3401.12	3907.64	0.0627199	0.254902	4947.09	4758.95	4238.55	4648.2	0.0010359	0.50527	Kein Treffer
ENSG00000266075	RN7SL574P	RNA, 7SL, cytoplasmic 574, pseudogene [Source:HGNC Symbol;Acc:HGNC:46590]	5.68304	0	0	0	0	3.19152	0	0	0.389651	0	0	0	1.11606	0	0.272364	0	8.39214	5.64199	0	4.67804	0.114816	5.57835	1.16825	0	3.81087	1.6597	0.465606	4.13726	0	9.86883	3.15503	4.34129	0.320675	5.47291	13.0289	5.90148	6.74499	8.55847	0.0313042	6.43604	Kein Treffer
ENSG00000153879	CEBPG	CCAAT enhancer binding protein gamma [Source:HGNC Symbol;Acc:HGNC:1837]	89.792	116.253	116.197	107.414	64.1637	74.4689	62.9332	67.1886	0.0187448	-0.676094	91.4012	95.745	44.6424	77.2629	0.149285	-0.474815	77.927	91.4003	97.5876	88.9716	0.0194756	-0.27149	132.012	162.576	147.671	147.42	0.00601303	0.456379	182.201	299.654	226.11	235.988	0.0219642	1.1348	186.314	244.321	137.598	189.411	0.0127562	0.817754	Kein Treffer
ENSG00000255320	AP000759.1	novel transcript	0	0	0	0	0	0	0	0	#DIV/0!	0	0	0	0	0	#DIV/0!	0	0	1.1284	0	0	0.211325	0	0	0	0	0	#DIV/0!	0	0	0	0	0	#DIV/0!	0	9.12026	0	17.537	8.88574	0.110696	6.48957	Kein Treffer
ENSG00000184009	ACTG1	actin gamma 1 [Source:HGNC Symbol;Acc:HGNC:144]	329.616	569.731	530.665	476.671	357.634	438.303	332.027	375.988	0.136425	-0.342226	282.083	238.195	381.693	300.657	0.0841574	-0.664698	701.343	677.039	402.549	593.644	0.251447	0.316545	1106.91	405.887	478.264	663.688	0.296557	0.477428	638.341	703.379	801.376	714.365	0.0232834	0.583569	631.904	554.739	677.197	621.28	0.00164715	0.382181	Kein Treffer
ENSG00000213722	DDAH2	dimethylarginine dimethylaminohydrolase 2 [Source:HGNC Symbol;Acc:HGNC:2716]	14.7759	27.5104	21.0436	21.11	30.5041	22.3407	29.2965	27.3804	0.20645	0.373662	22.0624	4.67049	21.2051	15.9793	0.314668	-0.399534	26.3753	22.568	17.0778	22.007	0.441222	0.0597637	26.2855	25.4371	21.9125	24.545	0.246326	0.216555	15.2896	16.149	23.1369	18.1918	0.281462	-0.213543	46.9042	62.5557	52.6109	54.0236	0.00354473	1.35152	Kein Treffer
ENSG00000054277	OPN3	opsin 3 [Source:HGNC Symbol;Acc:HGNC:14007]	7.95625	15.0863	10.9793	11.3406	25.2447	32.9791	32.5517	30.2585	0.002485	1.40794	25.2141	11.6762	24.5533	20.4812	0.143741	0.847164	20.3809	42.8791	32.9358	32.0653	0.0218349	1.49134	85.282	61.9337	75.2646	74.1601	0.00959278	2.69842	196.217	141.752	219.8	185.923	0.00970413	4.02324	50.8129	99.1449	43.1679	64.3752	0.0333842	2.49458	Kein Treffer
ENSG00000002586	CD99	CD99 molecule (Xg blood group) [Source:HGNC Symbol;Acc:HGNC:7082]	90.9286	71.8819	71.3652	78.0586	73.6305	65.9581	113.931	84.5065	0.379463	0.114364	66.1871	74.7278	104.91	81.9415	0.419512	0.0699493	79.1259	90.2719	120.765	96.7208	0.200797	0.308913	74.1836	91.7947	85.7445	83.9076	0.329601	0.104115	142.703	145.341	100.961	129.668	0.0276279	0.731461	142.015	208.912	211.793	187.574	0.00722409	1.26375	Kein Treffer
ENSG00000181192	DHTKD1	dehydrogenase E1 and transketolase domain containing 1 [Source:HGNC Symbol;Acc:HGNC:23537]	32.9616	19.5235	7.31951	19.9349	1.05186	23.4045	17.3609	13.9391	0.345813	-0.513065	0	0	2.23212	0	0.0699495	-7.64637	44.3584	19.1828	7.31907	23.6201	0.220091	0.243596	23.3649	18.8013	16.1962	19.4541	0.468201	-0.0350393	5.09653	18.8405	15.7751	13.2374	0.300871	-0.587037	9.12026	16.5241	6.74499	10.7965	0.0335021	-0.878653	Kein Treffer
ENSG00000084207	GSTP1	glutathione S-transferase pi 1 [Source:HGNC Symbol;Acc:HGNC:4638]	670.599	905.18	891.151	822.31	1116.03	1152.14	1027.55	1098.57	0.0462371	0.417831	1783.9	1564.61	1957.57	1768.69	0.0112058	1.10484	1996.13	2341.43	2037.14	2124.9	0.00209441	1.36953	2220.84	1948.7	2109.31	2092.95	0.00670231	1.34768	1551.89	1500.96	1727.9	1593.59	0.00648248	0.954438	3644.2	3494.86	3229.5	3456.18	0.000614378	2.07129	Kein Treffer
ENSG00000087008	ACOX3	acyl-CoA oxidase 3, pristanoyl [Source:HGNC Symbol;Acc:HGNC:121]	5.68304	10.6492	5.48963	7.27395	13.6742	13.8299	10.8506	12.7849	0.0290889	0.805173	1.57588	0	4.46424	2.01337	0.102452	-1.80289	10.7899	15.7976	13.4183	13.3353	0.0114596	0.865514	11.0983	9.95364	23.8179	14.9566	0.152095	1.02989	2.54827	15.2518	11.5684	9.78951	0.235741	0.423462	18.2405	25.9665	5.39599	16.5343	0.0551453	1.17366	Kein Treffer
ENSG00000131469	RPL27	ribosomal protein L27 [Source:HGNC Symbol;Acc:HGNC:10328]	501.244	993.035	934.153	809.477	552.229	682.986	577.249	604.155	0.126055	-0.422012	587.804	373.639	891.732	617.725	0.235085	-0.389971	1194.08	1317.97	935.621	1149.22	0.115512	0.505545	1547.93	616.02	893.648	1019.2	0.336853	0.332335	1075.37	1239.88	1279.89	1198.38	0.0284258	0.565966	1426.67	1004.43	1486.6	1305.9	0.00661556	0.689913	Kein Treffer
ENSG00000170638	TRABD	TraB domain containing [Source:HGNC Symbol;Acc:HGNC:28805]	676.282	559.082	587.391	607.585	511.206	468.09	644.523	541.273	0.208431	-0.1667	553.135	527.765	401.782	494.227	0.0635642	-0.297857	383.641	362.216	407.428	384.428	0.011918	-0.660233	418.232	1113.7	949.859	827.264	0.232437	0.445199	1383.71	959.071	926.526	1089.77	0.025797	0.84276	941.993	1084.69	979.372	1002.02	0.000906429	0.721659	Kein Treffer
ENSG00000187531	SIRT7	sirtuin 7 [Source:HGNC Symbol;Acc:HGNC:14935]	13.6393	23.9606	2.74482	13.4483	15.778	2.12768	1.08506	6.33023	0.219803	-1.07516	7.87941	0	1.11606	2.99849	0.133568	-2.12847	14.3865	15.7976	6.09923	12.0944	0.367626	-0.151883	18.1078	11.0596	24.7706	17.9793	0.348575	0.416236	6.37067	10.766	10.5168	9.21781	0.283866	-0.540044	24.755	3.54089	41.8189	23.3716	0.0846032	0.79281	Kein Treffer
ENSG00000079482	OPHN1	oligophrenin 1 [Source:HGNC Symbol;Acc:HGNC:8148]	11.3661	0	18.2988	9.88829	10.5186	5.31921	1.08506	5.64097	0.296067	-0.798943	3.15177	0	0	0	0.118422	-6.64217	5.99438	4.51359	0	3.50266	0.217819	-1.47118	2.33649	1.10596	0.952717	1.46506	0.127569	-2.67402	0	1.79433	2.10335	1.29923	0.125594	-2.83561	22.1492	5.90148	9.44299	12.4979	0.0634073	0.334873	Kein Treffer
ENSG00000233189	RPL12P29	ribosomal protein L12 pseudogene 29 [Source:HGNC Symbol;Acc:HGNC:35791]	0	0	0	0	0	0	0	0	#DIV/0!	0	0	0	0	0	#DIV/0!	0	0	2.2568	4.87938	2.37873	0.116809	4.63153	0	0	0	0	#DIV/0!	0	0	0.897167	0	0	0.211325	0	6.51447	10.6227	2.698	6.61171	0.0509036	6.06861	Kein Treffer
ENSG00000198727	MT-CYB	mitochondrially encoded cytochrome b [Source:HGNC Symbol;Acc:HGNC:7427]	180.721	267.117	301.015	249.617	160.935	180.853	156.248	166.012	0.0732818	-0.58814	162.316	98.0802	187.498	149.298	0.075051	-0.741135	324.896	346.418	280.564	317.293	0.146535	0.345973	508.187	205.709	266.761	326.885	0.300209	0.38893	143.977	171.359	204.025	173.12	0.0306921	-0.527689	340.055	302.156	325.108	322.44	0.000583192	0.369181	Kein Treffer
ENSG00000170222	ADPRM	ADP-ribose/CDP-alcohol diphosphatase, manganese dependent [Source:HGNC Symbol;Acc:HGNC:30925]	5.68304	19.5235	1.82988	9.01213	10.5186	0	0	0	0.263906	-6.50972	0	0	3.34818	0	0.164636	-6.50972	1.19888	0	1.21985	0.806241	0.145403	-3.32982	5.84123	0	4.76358	3.53494	0.259747	-1.32586	7.6448	0	3.15503	3.59994	0.261671	-1.30029	23.4521	15.3438	2.698	13.8313	0.0745624	0.61247	Kein Treffer
ENSG00000117586	TNFSF4	TNF superfamily member 4 [Source:HGNC Symbol;Acc:HGNC:11934]	2.27322	6.21202	4.5747	4.35331	0	8.51073	0	0	0.265565	-5.47681	0	4.67049	3.34818	2.67289	0.0161972	-0.683488	0	9.02719	15.858	8.29506	0.21191	0.914663	1.75237	2.21192	0	1.32143	0.0695014	-1.64754	0	0	0	0	0.0312406	-5.47681	7.81737	37.7695	9.44299	18.3433	0.0999473	2.05015	Kein Treffer
ENSG00000117543	DPH5	diphthamide biosynthesis 5 [Source:HGNC Symbol;Acc:HGNC:24270]	25.0054	40.8218	41.1723	35.6665	14.7261	7.44689	16.2758	12.8163	0.0385922	-1.46942	14.1829	21.0172	6.69636	13.9655	0.0439111	-1.34645	9.59102	38.3655	13.4183	20.4583	0.0863747	-0.798889	19.8602	4.42384	16.1962	13.4934	0.067921	-1.3957	54.7877	43.9612	49.4287	49.3925	0.117343	0.468603	42.9955	77.8995	25.631	48.842	0.0431907	0.452465	Kein Treffer
ENSG00000181666	ZNF875	zinc finger protein 875 [Source:HGNC Symbol;Acc:HGNC:4928]	13.6393	39.9344	21.0436	24.8724	4.20746	10.6384	17.3609	10.7356	0.105023	-1.20456	6.30353	16.3467	4.46424	9.03816	0.0390642	-1.45036	9.59102	13.5408	6.09923	9.74367	0.0718305	-1.34307	9.34597	5.5298	26.6761	13.8506	0.228259	-0.840008	26.7568	19.7377	26.2919	24.2621	0.478556	-0.0356967	26.0579	34.2286	41.8189	34.0351	0.00870643	0.450921	Kein Treffer
ENSG00000163840	DTX3L	deltex E3 ubiquitin ligase 3L [Source:HGNC Symbol;Acc:HGNC:30323]	26.142	18.6361	18.2988	21.0256	47.3339	37.2344	37.9769	40.8484	0.000718354	0.954815	0	7.00573	24.5533	10.5197	0.189347	-0.992252	33.5686	39.4939	12.1985	28.4203	0.221148	0.432997	37.968	16.5894	31.4397	28.6657	0.12822	0.445356	8.91894	18.8405	17.8785	15.2126	0.207814	-0.46427	54.7216	35.4089	53.9599	48.0301	0.00842419	1.18795	Kein Treffer
ENSG00000108551	RASD1	ras related dexamethasone induced 1 [Source:HGNC Symbol;Acc:HGNC:15828]	0	0	0	0	0	0	0	0	#DIV/0!	0	0	0	0	0	#DIV/0!	0	2.39775	0	0	0	0.211325	0	0	0	0	0	#DIV/0!	0	0	0	0	0	#DIV/0!	0	0	11.803	13.49	8.43098	0.0926568	6.41464	Kein Treffer
ENSG00000078018	MAP2	microtubule associated protein 2 [Source:HGNC Symbol;Acc:HGNC:6839]	0	3.54972	3.65976	2.40316	4.20746	0	3.25517	2.48754	0.486761	0.0478311	0	0	0	0	0.0917992	-4.64568	0	0	0	0	0.0917992	-4.64568	0	0	0	0	0.0917992	-4.64568	0	2.6915	3.15503	1.94884	0.104826	-0.288942	9.12026	1.1803	10.792	7.03085	0.0705645	1.51032	Kein Treffer
ENSG00000112305	SMAP1	small ArfGAP 1 [Source:HGNC Symbol;Acc:HGNC:19651]	81.8358	81.6437	75.025	79.5015	28.4003	86.1711	75.9539	63.5084	0.241766	-0.323577	34.6694	23.3524	40.1782	32.7333	0.0101612	-1.27763	55.1483	49.6495	28.0564	44.2848	0.0142339	-0.842731	61.917	65.2516	41.9195	56.3627	0.0225388	-0.495496	28.0309	55.6243	36.8086	40.1546	0.019658	-0.98364	99.02	100.325	60.7049	86.6833	0.0108714	0.124623	Kein Treffer
ENSG00000198799	LRIG2	leucine rich repeats and immunoglobulin like domains 2 [Source:HGNC Symbol;Acc:HGNC:20889]	12.5027	12.424	5.48963	10.1388	23.141	22.3407	10.8506	18.7774	0.0173405	0.882616	0	0	0	0	0.0243796	-6.6779	5.99438	3.38519	0	3.12653	0.0109494	-1.66599	2.92062	1.10596	3.81087	2.61248	0.063263	-1.91636	0	0.897167	2.10335	1.00017	0.0435657	-3.21824	10.4232	1.1803	9.44299	7.01548	0.0695353	-0.525012	Kein Treffer
ENSG00000136003	ISCU	iron-sulfur cluster assembly enzyme [Source:HGNC Symbol;Acc:HGNC:29882]	103.431	77.2065	110.708	97.1151	171.454	129.789	80.2941	127.179	0.214509	0.38874	80.37	53.7106	70.3118	68.1308	0.0183263	-0.510758	61.1427	156.847	84.1693	100.72	0.466789	0.052526	99.3009	113.914	95.2717	102.829	0.376402	0.0823939	119.769	112.146	75.7206	102.545	0.409699	0.0784104	84.6881	220.715	202.35	169.251	0.0289675	0.800764	Kein Treffer
ENSG00000078177	N4BP2	NEDD4 binding protein 2 [Source:HGNC Symbol;Acc:HGNC:29851]	4.54643	2.66229	6.40457	4.53777	5.25932	5.31921	0	3.52618	0.374316	-0.354981	7.87941	0	1.11606	2.99849	0.303804	-0.581864	11.9888	1.1284	7.31907	6.81208	0.242655	0.57569	5.84123	0	10.4799	5.44037	0.344816	0.256553	0	3.58867	6.31005	3.29957	0.26894	-0.448077	10.4232	14.1636	39.1209	21.2359	0.0712266	2.20178	Kein Treffer
ENSG00000118162	KPTN	kaptin, actin binding protein [Source:HGNC Symbol;Acc:HGNC:6404]	5.68304	8.87431	5.48963	6.68233	14.7261	8.51073	6.51033	9.91572	0.192547	0.562414	7.87941	0	0	0	0.170612	-6.08371	19.182	14.6692	19.5175	17.7896	0.0264341	1.39927	19.2761	0	17.1489	12.1417	0.263445	0.851946	0	31.4008	7.36173	12.9209	0.2682	0.940972	7.81737	33.0483	22.933	21.2662	0.0505652	1.65548	Kein Treffer
ENSG00000169764	UGP2	UDP-glucose pyrophosphorylase 2 [Source:HGNC Symbol;Acc:HGNC:12527]	198.906	162.4	149.135	170.147	308.196	243.62	268.009	273.275	0.00589504	0.68325	304.145	189.155	149.552	214.284	0.147992	0.332567	129.479	135.408	173.218	146.035	0.233264	-0.22033	128.507	167	172.442	155.983	0.334904	-0.125318	244.634	193.788	219.8	219.407	0.0251063	0.366638	439.075	491.003	460.008	463.362	0.000529005	1.44482	Kein Treffer
ENSG00000129315	CCNT1	cyclin T1 [Source:HGNC Symbol;Acc:HGNC:1599]	5.68304	9.76174	17.3838	10.9429	15.778	26.596	16.2758	19.5499	0.120864	0.831409	0	2.33524	5.5803	2.63851	0.0224259	-2.01165	10.7899	10.1556	0	6.98183	0.310714	-0.640923	12.8507	2.21192	23.8179	12.9602	0.357247	0.242059	8.91894	3.58867	15.7751	9.42758	0.316541	-0.212935	33.8753	3.54089	22.933	20.1164	0.07572	0.872408	Kein Treffer
ENSG00000290838	ENSG00000290838		1.13661	3.54972	0.914939	1.86709	1.05186	0	1.08506	0.712307	0.218671	-1.27597	3.15177	4.67049	4.46424	4.0955	0.0440443	1.09278	5.99438	2.2568	3.65954	3.97024	0.181985	1.04905	40.8886	44.2384	49.5413	44.8894	0.00212699	4.51545	76.448	69.0818	69.4106	71.6468	0.000858476	5.18878	22.1492	24.7862	13.49	20.1418	0.0137579	3.3632	Kein Treffer
ENSG00000139508	SLC46A3	solute carrier family 46 member 3 [Source:HGNC Symbol;Acc:HGNC:27501]	19.3223	13.3115	24.7034	19.1124	23.141	28.7237	45.5723	32.479	0.0585575	0.761906	17.3347	16.3467	21.2051	18.2955	0.359635	-0.0626823	5.99438	11.284	14.6381	10.6388	0.063824	-0.839199	22.1967	29.8609	40.9668	31.0081	0.0593748	0.695255	43.3205	48.447	48.3771	46.7149	0.00906336	1.28493	61.236	30.6877	76.8929	56.2722	0.0267533	1.55295	Kein Treffer
ENSG00000178057	NDUFAF3	NADH:ubiquinone oxidoreductase complex assembly factor 3 [Source:HGNC Symbol;Acc:HGNC:29918]	38.6447	39.9344	53.0665	43.8818	51.5413	79.7881	43.4022	58.2439	0.210671	0.407673	36.2453	35.0286	42.4103	37.8947	0.0669814	-0.211108	111.496	62.0619	85.3892	86.3155	0.0557151	0.974383	64.8377	56.4039	64.7847	62.0088	0.0255177	0.497889	33.1275	57.4187	60.9972	50.5144	0.212453	0.202641	136.804	59.0148	98.4768	98.0985	0.0243071	1.15879	Kein Treffer
ENSG00000146576	C7orf26	chromosome 7 open reading frame 26 [Source:HGNC Symbol;Acc:HGNC:21702]	2.27322	16.8612	16.4689	11.8678	2.10373	4.25536	14.1057	6.8216	0.159292	-0.789976	0	0	7.81242	0	0.0797367	-6.90301	17.9832	18.0544	9.75876	15.2654	0.328174	0.360534	16.9396	21.0132	13.338	17.0969	0.208977	0.522998	0	6.28017	23.1369	9.80567	0.359513	-0.272827	27.3608	3.54089	37.7719	22.8912	0.0761731	0.941928	Kein Treffer
ENSG00000125652	ALKBH7	alkB homolog 7 [Source:HGNC Symbol;Acc:HGNC:21306]	161.398	186.361	97.8985	148.552	115.705	121.278	157.333	131.439	0.350712	-0.176456	67.763	112.092	128.347	102.734	0.178264	-0.531628	133.075	104.941	168.339	135.452	0.398085	-0.1331	132.596	184.695	180.063	165.785	0.328626	0.158239	179.653	195.582	204.025	193.087	0.143152	0.378053	207.16	344.646	157.833	236.546	0.0257773	0.67079	Kein Treffer
ENSG00000164088	PPM1M	protein phosphatase, Mg2+/Mn2+ dependent 1M [Source:HGNC Symbol;Acc:HGNC:26506]	6.81965	9.76174	4.5747	7.05203	1.05186	2.12768	0	1.05985	0.0106841	-2.62442	0	4.67049	2.23212	2.30087	0.0338598	-1.5748	5.99438	5.64199	0	3.87879	0.0575696	-0.846022	14.6031	2.21192	6.66902	7.828	0.439151	0.148605	19.112	7.17733	32.6019	19.6304	0.145326	1.464	29.9666	18.8847	2.698	17.1831	0.0810923	1.27294	Kein Treffer
ENSG00000137221	TJAP1	tight junction associated protein 1 [Source:HGNC Symbol;Acc:HGNC:17949]	3.40982	11.5366	19.2137	11.3867	7.36305	6.38305	27.1264	13.6242	0.310719	0.256751	3.15177	0	1.11606	1.42261	0.0979622	-2.91535	14.3865	1.1284	1.21985	5.57826	0.286013	-1.01645	16.3554	8.84768	0	8.40104	0.389139	-0.434255	0	17.9433	6.31005	8.08446	0.306829	-0.489007	16.9376	3.54089	20.235	13.5712	0.058569	0.251169	Kein Treffer
ENSG00000141562	NARF	nuclear prelamin A recognition factor [Source:HGNC Symbol;Acc:HGNC:29916]	45.4643	48.8087	36.5976	43.6235	69.423	35.1068	26.0413	43.5237	0.497075	-0.00329739	17.3347	7.00573	18.973	14.4378	0.0264945	-1.5886	37.1652	16.926	18.2977	24.1296	0.0520349	-0.851638	49.0663	51.9801	60.0212	53.6892	0.135422	0.298907	67.5291	44.8583	47.3254	53.2376	0.164955	0.286743	63.8418	34.2286	45.8659	47.9788	0.015376	0.13699	Kein Treffer
ENSG00000215246	AC116351.1	novel transcript	0	0	0	0	3.15559	0	0	0	0.211325	0	0	0	0	0	#DIV/0!	0	0	0	0	0	#DIV/0!	0	2.33649	0	0.952717	1.0964	0.123697	3.58063	1.27413	3.58867	4.2067	3.02317	0.0386012	4.96494	7.81737	5.90148	5.39599	6.37161	0.00656635	6.01605	Kein Treffer
ENSG00000151729	SLC25A4	solute carrier family 25 member 4 [Source:HGNC Symbol;Acc:HGNC:10990]	0	0	0	0	0	5.31921	0	0	0.211325	0	0	0	0	0	#DIV/0!	0	0	3.38519	0	0	0.211325	0	7.5936	4.42384	0	4.00581	0.105252	5.3596	0	6.28017	8.4134	4.89786	0.0959873	5.64324	13.0289	1.1803	6.74499	6.98474	0.0890297	6.14664	Kein Treffer
ENSG00000166169	POLL	DNA polymerase lambda [Source:HGNC Symbol;Acc:HGNC:9184]	101.158	113.591	114.367	109.706	44.1783	72.3412	79.209	65.2428	0.0103577	-0.74885	40.9729	49.0401	27.9015	39.3049	0.00653889	-1.47851	55.1483	42.8791	68.3113	55.4463	0.0111115	-0.983189	37.3839	23.2252	70.501	43.7034	0.0196068	-1.32584	82.8187	82.5393	69.4106	78.2562	0.0274319	-0.486832	92.5055	123.931	78.2419	98.2262	0.00917977	-0.159304	Kein Treffer
ENSG00000166435	XRRA1	X-ray radiation resistance associated 1 [Source:HGNC Symbol;Acc:HGNC:18868]	25.0054	53.2459	19.2137	32.4883	7.36305	27.6599	31.4666	22.1632	0.232336	-0.549696	14.1829	2.33524	25.6694	14.0625	0.195746	-1.20228	17.9832	29.3384	28.0564	25.126	0.258852	-0.369444	21.6126	26.543	32.3924	26.8493	0.337056	-0.274106	14.0155	47.5498	18.9302	26.8318	0.104357	-0.275043	45.6013	57.8345	48.5639	50.6666	0.00262348	0.639524	Kein Treffer
ENSG00000176476	SGF29	SAGA complex associated factor 29 [Source:HGNC Symbol;Acc:HGNC:25156]	75.0161	94.9551	94.2387	88.07	58.9044	87.235	57.5079	67.8824	0.071972	-0.375126	29.9418	21.0172	44.6424	31.8671	0.0122511	-1.4637	52.7506	45.1359	57.3327	51.7397	0.022398	-0.766229	54.3234	79.6291	75.2646	69.7391	0.00368405	-0.336254	63.7067	66.3903	76.7723	68.9564	0.0316144	-0.352512	78.1737	74.3587	98.4768	83.6697	0.00395407	-0.0738588	Kein Treffer
ENSG00000183647	ZNF530	zinc finger protein 530 [Source:HGNC Symbol;Acc:HGNC:29297]	0	0	0	0	0	1.06384	2.17011	1.07798	0.113727	3.55825	0	0	0	0	#DIV/0!	0	0	0	3.65954	0	0.211325	0	3.50474	0	0	0	0.211325	0	0	0	1.05168	0	0.211325	0	0	15.3438	9.44299	8.26228	0.102851	6.38582	Kein Treffer
ENSG00000167658	EEF2	eukaryotic translation elongation factor 2 [Source:HGNC Symbol;Acc:HGNC:3214]	3608.73	3847.9	4128.2	3861.61	2655.96	2572.37	2366.51	2531.61	0.0149271	-0.609128	1968.28	2276.86	2780.11	2341.75	0.00167495	-0.721593	3221.38	2995.9	2749.53	2988.94	0.0464559	-0.36956	4132.09	3061.3	3441.21	3544.87	0.265178	-0.123469	4608.54	5476.31	4923.94	5002.93	0.0224861	0.373562	4746.44	4162.9	4466.53	4458.63	0.000712585	0.207391	Kein Treffer
ENSG00000185049	NELFA	negative elongation factor complex member A [Source:HGNC Symbol;Acc:HGNC:12768]	40.9179	82.5311	44.832	56.0937	59.9563	58.5113	60.7631	59.7435	0.408494	0.0907881	6.30353	16.3467	45.7585	22.8029	0.114023	-1.29488	46.7562	37.2371	31.716	38.5698	0.180602	-0.539201	53.7393	43.1324	39.0614	45.311	0.276775	-0.307364	40.7723	53.83	60.9972	51.8665	0.388865	-0.112826	84.6881	67.2769	67.4499	73.1383	0.00308862	0.382191	Kein Treffer
ENSG00000100353	EIF3D	eukaryotic translation initiation factor 3 subunit D [Source:HGNC Symbol;Acc:HGNC:3278]	414.862	415.318	435.511	421.897	250.344	363.834	250.648	288.275	0.0421878	-0.549286	230.079	259.212	290.176	259.822	0.00261716	-0.699153	362.061	320.465	297.642	326.723	0.0302949	-0.368724	501.178	361.649	415.384	426.07	0.465118	0.0141978	667.646	552.655	579.473	599.925	0.0207339	0.507789	522.461	554.739	465.404	514.201	0.00128494	0.285382	Kein Treffer
ENSG00000163565	IFI16	interferon gamma inducible protein 16 [Source:HGNC Symbol;Acc:HGNC:5395]	35.2348	70.1071	79.5997	61.6472	25.2447	31.9152	50.9976	36.0525	0.045314	-0.772277	4.72765	63.0516	36.83	34.8697	0.0625093	-0.820267	49.154	78.9879	32.9358	53.6926	0.360826	-0.198967	63.6694	46.4503	54.3049	54.8082	0.367827	-0.169352	42.0464	46.6527	96.7541	61.8177	0.495052	0.00397892	96.4142	94.4237	130.853	107.23	0.00597202	0.797611	Kein Treffer
ENSG00000223891	OSER1-DT	OSER1 divergent transcript [Source:HGNC Symbol;Acc:HGNC:48585]	17.0491	7.98688	15.554	13.53	10.5186	7.44689	8.68044	8.88199	0.076131	-0.601677	0	4.67049	5.5803	3.41693	0.062717	-1.9544	3.59663	0	9.75876	4.4518	0.0287635	-1.58228	2.33649	3.31788	1.90543	2.51994	0.0372366	-2.37918	1.27413	7.17733	8.4134	5.62162	0.104906	-1.25229	22.1492	27.1468	10.792	20.0293	0.0268521	0.562515	Kein Treffer
ENSG00000007129	CEACAM21	CEA cell adhesion molecule 21 [Source:HGNC Symbol;Acc:HGNC:28834]	0	1.77486	3.65976	1.81154	1.05186	0	1.08506	0.712307	0.211468	-1.23464	3.15177	2.33524	1.11606	2.20102	0.417505	0.26754	2.39775	4.51359	0	2.30378	0.417413	0.330571	1.75237	14.3775	0	5.37662	0.266804	1.51855	7.6448	9.86883	6.31005	7.94123	0.0361607	2.07268	16.9376	16.5241	9.44299	14.3016	0.0138628	2.91342	Kein Treffer
ENSG00000235888	AF064858.1	novel transcript	4.54643	0.887431	0	1.81129	0	0	5.42528	0	0.499653	-4.25647	0	0	1.11606	0	0.238405	-4.25647	0	0	3.65954	0	0.413235	-4.25647	1.75237	0	0	0	0.137484	-4.25647	31.8533	13.4575	26.2919	23.8676	0.02171	3.64847	0	17.7044	13.49	10.3981	0.0954273	2.45752	Kein Treffer
ENSG00000176974	SHMT1	serine hydroxymethyltransferase 1 [Source:HGNC Symbol;Acc:HGNC:10850]	5.68304	6.21202	2.74482	4.87996	5.25932	20.213	3.25517	9.57582	0.209864	0.958251	1.57588	2.33524	5.5803	3.16381	0.264825	-0.609577	13.1876	11.284	3.65954	9.37705	0.0722044	0.928305	9.93009	13.2715	8.57445	10.592	0.00985491	1.10233	12.7413	0.897167	8.4134	7.35063	0.296176	0.58123	29.9666	15.3438	10.792	18.7008	0.0419067	1.91659	Kein Treffer
ENSG00000124788	ATXN1	ataxin 1 [Source:HGNC Symbol;Acc:HGNC:10548]	0	6.21202	5.48963	3.90055	3.15559	0	3.25517	2.13692	0.291263	-0.838685	0	0	1.11606	0	0.0977728	-5.32213	10.7899	3.38519	0	4.72503	0.442565	0.270339	6.42535	9.95364	2.85815	6.41238	0.224201	0.702986	21.6603	2.6915	1.05168	8.46782	0.323332	1.09873	18.2405	1.1803	8.09399	9.1716	0.10267	1.21262	Kein Treffer
ENSG00000245479	LINC01585	long intergenic non-protein coding RNA 1585 [Source:HGNC Symbol;Acc:HGNC:51432]	0	3.54972	3.65976	2.40316	3.15559	0	1.08506	1.41355	0.341366	-0.725815	0	0	1.11606	0	0.0972046	-4.64568	1.19888	0	0	0	0.168715	-4.64568	4.08886	1.10596	3.81087	3.0019	0.391202	0.3094	0	6.28017	3.15503	3.14506	0.268608	0.374496	9.12026	7.08178	8.09399	8.09867	0.00261914	1.71164	Kein Treffer
ENSG00000134419	RPS15A	ribosomal protein S15a [Source:HGNC Symbol;Acc:HGNC:10389]	1103.65	1599.15	1561.8	1421.53	924.589	1028.73	812.706	922.01	0.0486352	-0.624538	914.012	695.902	1222.09	944	0.0794963	-0.590537	1450.64	1646.33	1163.73	1420.24	0.497881	-0.00131697	1918.26	1067.25	1298.55	1428.02	0.494424	0.00656989	1475.45	1719.87	1891.96	1695.76	0.0358665	0.254468	1972.58	1644.15	1919.62	1845.45	0.00151468	0.376504	Kein Treffer
ENSG00000184640	SEPTIN9	septin 9 [Source:HGNC Symbol;Acc:HGNC:7323]	77.2893	62.1202	82.3445	73.918	62.06	58.5113	77.0389	65.8701	0.078255	-0.166065	45.7006	86.404	95.9812	76.0286	0.456597	0.040562	106.7	66.5755	29.2763	67.5173	0.408884	-0.130484	194.513	137.139	120.995	150.882	0.0385433	1.02843	115.946	154.313	135.666	135.308	0.0307561	0.871368	145.924	249.042	137.598	177.521	0.0192142	1.26286	Kein Treffer
ENSG00000236935	AP003774.2	novel transcript	9.09286	8.87431	0.914939	6.29404	0	1.06384	1.08506	0.716299	0.097059	-2.96956	4.72765	9.34097	1.11606	5.06156	0.257126	-0.30892	3.59663	1.1284	2.43969	2.38824	0.148364	-1.3616	7.5936	13.2715	9.52717	10.1308	0.160442	0.678114	12.7413	17.9433	14.7235	15.136	0.0473932	1.25269	20.8463	24.7862	24.282	23.3048	0.00140469	1.87201	Kein Treffer
ENSG00000230021	AL669831.3	septin 14 (SEPT14) pseudogene	0	0	3.65976	0	0	0	1.08506	0	0.211325	0	0	0	0	0	0.211325	0	2.39775	2.2568	0	1.55152	0.441668	4.04572	1.16825	0	0	0	0.312781	0	0	0	0	0	0.211325	0	0	16.5241	8.09399	8.20604	0.113769	6.37609	Kein Treffer
ENSG00000196950	SLC39A10	solute carrier family 39 member 10 [Source:HGNC Symbol;Acc:HGNC:20861]	0	3.54972	3.65976	2.40316	5.25932	9.57457	6.51033	7.11474	0.0194099	1.5272	6.30353	0	5.5803	3.96128	0.319721	0.698183	20.3809	6.77039	8.53892	11.8967	0.112237	2.26082	15.1872	3.31788	5.7163	8.07379	0.179603	1.70726	0	14.3547	7.36173	7.2388	0.133343	1.55179	11.726	63.736	4.04699	26.503	0.146518	3.40977	Kein Treffer
ENSG00000185862	EVI2B	ecotropic viral integration site 2B [Source:HGNC Symbol;Acc:HGNC:3500]	87.5188	60.3453	59.471	69.1117	19.9854	29.7876	29.2965	26.3565	0.0373431	-1.38739	52.0041	56.0458	29.0176	45.6892	0.0682377	-0.59601	62.3416	54.1631	59.7724	58.759	0.154193	-0.233752	96.3803	75.2053	101.941	91.1754	0.0833343	0.39921	136.332	69.979	102.012	102.775	0.0546626	0.571799	134.198	89.7025	110.618	111.506	0.00651318	0.689328	Kein Treffer
ENSG00000244313	AC024293.1	ribosomal protein S10 (RPS10) pseudogene	1385.52	1545.91	1599.31	1510.25	1048.71	1239.37	965.699	1084.59	0.0275851	-0.477592	1019.6	980.802	1560.25	1186.88	0.084734	-0.347581	1830.69	1659.87	1628.49	1706.35	0.131159	0.176118	1766.39	1124.76	1276.64	1389.26	0.339571	-0.120457	1488.19	2276.11	2130.69	1965	0.0667033	0.37972	2501.56	2023.03	2354	2292.86	0.00189296	0.602332	Kein Treffer
ENSG00000189077	TMEM120A	transmembrane protein 120A [Source:HGNC Symbol;Acc:HGNC:21697]	19.3223	22.1858	10.9793	17.4958	18.9336	18.0853	21.7011	19.5733	0.343355	0.16101	7.87941	14.0115	24.5533	15.4814	0.410744	-0.175406	25.1764	18.0544	1.21985	14.8169	0.308378	-0.238285	38.5521	15.4834	29.5342	27.8566	0.174309	0.667958	31.8533	34.9895	22.0852	29.6427	0.0009364	0.757304	29.9666	83.801	41.8189	51.8622	0.0432475	1.56223	Kein Treffer
ENSG00000114790	ARHGEF26	Rho guanine nucleotide exchange factor 26 [Source:HGNC Symbol;Acc:HGNC:24490]	2.27322	0.887431	2.74482	1.96849	0	0	1.08506	0	0.0284933	-4.3705	0	0	0	0	0.0358349	-4.3705	2.39775	0	0	0	0.149308	-4.3705	0	0	2.85815	0	0.139906	-4.3705	0	0	1.05168	0	0.0282496	-4.3705	7.81737	2.36059	9.44299	6.54031	0.0462978	1.68268	Kein Treffer
ENSG00000234851	RPL23AP42	ribosomal protein L23a pseudogene 42 [Source:HGNC Symbol;Acc:HGNC:35942]	901.33	1127.92	1245.23	1091.5	595.355	826.605	600.036	673.998	0.0334933	-0.695407	780.062	581.475	972.088	777.875	0.0639226	-0.488642	1146.13	1378.9	1000.27	1175.1	0.330709	0.106469	1620.36	873.708	1146.12	1213.39	0.362731	0.152729	1195.14	1300.89	1376.64	1290.89	0.0274047	0.24204	1568.68	1340.82	1630.94	1513.48	0.00168879	0.471526	Kein Treffer
ENSG00000144648	ACKR2	atypical chemokine receptor 2 [Source:HGNC Symbol;Acc:HGNC:1565]	4.54643	0	1.82988	2.12544	0	0	0	0	0.124417	-4.47602	0	0	0	0	0.124417	-4.47602	0	0	0	0	0.124417	-4.47602	0	0	0	0	0.124417	-4.47602	0	5.383	5.25838	3.54713	0.342875	0.712672	10.4232	0	14.839	8.42071	0.0978494	1.93689	Kein Treffer
ENSG00000106479	ZNF862	zinc finger protein 862 [Source:HGNC Symbol;Acc:HGNC:34519]	5.68304	2.66229	3.65976	4.0017	6.31119	4.25536	5.42528	5.33061	0.0320848	0.404893	0	0	0	0	0.0229697	-5.35815	3.59663	0	0	0	0.0129247	-5.35815	0.584123	6.63576	0	2.40663	0.314042	-0.710473	0	2.6915	3.15503	1.94884	0.188401	-1.00141	10.4232	0	14.839	8.42071	0.0978494	1.05475	Kein Treffer
ENSG00000066557	LRRC40	leucine rich repeat containing 40 [Source:HGNC Symbol;Acc:HGNC:26004]	6.81965	3.54972	5.48963	5.28634	9.46678	6.38305	4.34022	6.73002	0.190856	0.342585	0	0	5.5803	0	0.114083	-5.75123	14.3865	11.284	0	8.55683	0.266561	0.684536	7.00948	6.63576	2.85815	5.50113	0.454184	0.0564136	8.91894	9.86883	8.4134	9.06706	0.0497719	0.767155	20.8463	12.9833	14.839	16.2228	0.0103666	1.59952	Kein Treffer
ENSG00000137449	CPEB2	cytoplasmic polyadenylation element binding protein 2 [Source:HGNC Symbol;Acc:HGNC:21745]	0	0.887431	0	0	1.05186	2.12768	6.51033	3.22996	0.121325	5.05743	0	0	0	0	0.211325	0	1.19888	0	0	0	0.439724	0	9.93009	2.21192	7.62173	6.58792	0.0671096	6.06348	5.09653	11.6632	8.4134	8.39103	0.0194975	6.40787	11.726	0	13.49	8.40534	0.0927469	6.4103	Kein Treffer
ENSG00000170469	SPATA24	spermatogenesis associated 24 [Source:HGNC Symbol;Acc:HGNC:27322]	19.3223	15.9738	15.554	16.95	14.7261	8.51073	13.0207	12.0858	0.0382834	-0.484569	6.30353	11.6762	0	5.99325	0.0423456	-1.48449	5.99438	6.77039	12.1985	8.32108	0.0482131	-1.0177	9.34597	9.95364	17.1489	12.1495	0.146503	-0.47705	25.4827	10.766	18.9302	18.3929	0.357101	0.117201	27.3608	23.6059	36.4229	29.1299	0.00831541	0.777671	Kein Treffer
ENSG00000115274	INO80B	INO80 complex subunit B [Source:HGNC Symbol;Acc:HGNC:13324]	1.13661	3.54972	7.31951	4.00195	3.15559	6.38305	6.51033	5.34966	0.173245	0.409856	0	0	2.23212	0	0.0526268	-5.35824	13.1876	0	0	0	0.476536	-5.35824	2.33649	17.6954	13.338	11.1233	0.100035	1.45212	5.09653	2.6915	8.4134	5.40048	0.211416	0.423248	10.4232	8.26207	12.141	10.2754	0.00585882	1.33879	Kein Treffer
ENSG00000231160	KLF3-AS1	KLF3 antisense RNA 1 [Source:HGNC Symbol;Acc:HGNC:25796]	0	4.43716	0	0	0	0	3.25517	0	0.437997	0	0	9.34097	1.11606	3.48568	0.154461	5.16417	2.39775	1.1284	0	1.17538	0.435641	3.67286	0.584123	0	0.952717	0.51228	0.317024	2.61419	0	1.79433	0	0	0.211325	0	23.4521	12.9833	24.282	20.2391	0.0153946	7.66811	Kein Treffer
ENSG00000136770	DNAJC1	DnaJ heat shock protein family (Hsp40) member C1 [Source:HGNC Symbol;Acc:HGNC:20090]	3.40982	34.6098	42.0872	26.7023	11.5705	8.51073	8.68044	9.58723	0.156669	-1.4682	9.4553	7.00573	16.7409	11.0673	0.143302	-1.26307	5.99438	32.7235	6.09923	14.9391	0.218038	-0.833642	12.8507	8.84768	13.338	11.6788	0.172611	-1.18616	3.8224	3.58867	10.5168	5.97594	0.0944759	-2.14118	49.51	33.0483	32.3759	38.3114	0.0103618	0.519179	Kein Treffer
ENSG00000143641	GALNT2	polypeptide N-acetylgalactosaminyltransferase 2 [Source:HGNC Symbol;Acc:HGNC:4124]	39.7813	35.4972	33.8527	36.3771	27.3485	18.0853	8.68044	18.0381	0.019254	-1.00797	0	2.33524	22.3212	8.21882	0.0404015	-2.13254	23.9775	29.3384	34.1557	29.1572	0.131421	-0.318199	39.1362	13.2715	4.76358	19.0571	0.0903323	-0.92911	10.1931	12.5603	8.4134	10.3889	0.00276198	-1.79812	26.0579	44.8513	53.9599	41.623	0.0184069	0.193853	Kein Treffer
ENSG00000126970	ZC4H2	zinc finger C4H2-type containing [Source:HGNC Symbol;Acc:HGNC:24931]	9.09286	5.32459	3.65976	6.02573	9.46678	7.44689	11.9356	9.61642	0.136378	0.665543	4.72765	16.3467	11.1606	10.745	0.20867	0.824073	9.59102	6.77039	7.31907	7.89349	0.0921512	0.383943	5.84123	0	7.62173	4.48765	0.31977	-0.417126	10.1931	2.6915	6.31005	6.39821	0.417174	0.0851587	26.0579	28.3271	60.7049	38.3633	0.0377815	2.65053	Kein Treffer
ENSG00000227755	AP000344.1	MAD1 mitotic arrest deficient-like 1 (yeast)(MAD1L1) pseudogene	5.68304	15.0863	20.1287	13.6327	7.36305	5.31921	14.1057	8.92932	0.148775	-0.604923	11.0312	4.67049	3.34818	6.34995	0.191763	-1.09025	8.39214	6.77039	4.87938	6.68064	0.157517	-1.01812	9.34597	18.8013	11.4326	13.1933	0.462478	-0.046914	39.4981	23.3263	18.9302	27.2515	0.161329	0.99401	29.9666	27.1468	22.933	26.6821	0.00290772	0.963657	Kein Treffer
ENSG00000110619	CARS1	cysteinyl-tRNA synthetase 1 [Source:HGNC Symbol;Acc:HGNC:1493]	31.825	31.0601	29.278	30.7211	42.0746	26.596	24.9563	31.209	0.464747	0.0226593	17.3347	7.00573	13.3927	12.5777	0.0129899	-1.28162	9.59102	7.89879	13.4183	10.3027	0.00619934	-1.56696	33.295	19.9073	40.9668	31.3897	0.464305	0.030964	68.8032	60.1102	54.6871	61.2002	0.00616222	0.991975	26.0579	69.6375	35.0739	43.5898	0.040815	0.503379	Kein Treffer
ENSG00000164743	C8orf48	chromosome 8 open reading frame 48 [Source:HGNC Symbol;Acc:HGNC:26345]	0	0	0	0	3.15559	2.12768	0	1.76109	0.0992658	4.21808	0	0	2.23212	0	0.211325	0	0	3.38519	1.21985	1.53501	0.130556	4.03123	0	0	0	0	#DIV/0!	0	0	1.79433	0	0	0.211325	0	1.30289	17.7044	14.839	11.2821	0.0777148	6.83062	Kein Treffer
ENSG00000180172	RPS12P23	ribosomal protein S12 pseudogene 23 [Source:HGNC Symbol;Acc:HGNC:35573]	268.239	418.867	470.279	385.795	272.433	337.238	233.287	280.986	0.137931	-0.457199	250.565	156.461	321.425	242.817	0.0902674	-0.667744	435.192	505.522	403.769	448.161	0.22929	0.21613	242.995	243.311	296.295	260.867	0.0645373	-0.564341	449.769	342.718	383.861	392.116	0.474538	0.0234397	531.581	468.578	480.243	493.467	0.000767199	0.355038	Kein Treffer
ENSG00000177383	MAGEF1	MAGE family member F1 [Source:HGNC Symbol;Acc:HGNC:29639]	98.8849	58.5705	42.0872	66.5142	32.6078	28.7237	32.5517	31.2944	0.0839437	-1.08532	52.0041	7.00573	79.2403	46.0834	0.27596	-0.528456	38.3641	25.9532	45.1343	36.4838	0.122091	-0.864623	122.082	133.821	133.38	129.761	0.0456826	0.963068	81.5446	113.043	110.426	101.671	0.15827	0.611428	126.381	105.046	168.625	133.351	0.00953321	1.0024	Kein Treffer
ENSG00000115457	IGFBP2	insulin like growth factor binding protein 2 [Source:HGNC Symbol;Acc:HGNC:5471]	21.5955	15.0863	14.639	17.107	9.46678	41.4898	18.4459	23.1342	0.321879	0.433256	61.4594	81.7335	55.803	66.332	0.0149856	1.94889	46.7562	48.5211	40.2549	45.1774	0.00451414	1.3958	12.8507	9.95364	0	7.60145	0.0377295	-1.15979	25.4827	33.1952	15.7751	24.8177	0.140138	0.534176	136.804	181.766	122.759	147.109	0.00716029	3.09681	Kein Treffer
ENSG00000122417	ODF2L	outer dense fiber of sperm tails 2 like [Source:HGNC Symbol;Acc:HGNC:29225]	9.09286	4.43716	0.914939	4.81499	0	3.19152	10.8506	4.68069	0.491402	-0.0399677	0	0	0	0	0.089537	-5.61912	0	3.38519	0	0	0.152937	-5.61912	7.00948	2.21192	6.66902	5.2968	0.43592	0.134918	0	0	6.31005	0	0.295196	-5.61912	0	9.44237	14.839	8.09378	0.101476	0.737342	Kein Treffer
ENSG00000196437	ZNF569	zinc finger protein 569 [Source:HGNC Symbol;Acc:HGNC:24737]	1.13661	4.43716	0.914939	2.1629	5.25932	4.25536	4.34022	4.6183	0.103502	1.06009	0	0	1.11606	0	0.161722	-4.5001	1.19888	2.2568	20.7374	8.06435	0.243718	1.85116	4.08886	9.95364	0	4.68083	0.155151	1.07909	3.8224	11.6632	6.31005	7.26521	0.0303901	1.70255	13.0289	3.54089	8.09399	8.22127	0.0477114	1.87863	Kein Treffer
ENSG00000198625	MDM4	MDM4 regulator of p53 [Source:HGNC Symbol;Acc:HGNC:6974]	0	1.77486	15.554	5.77628	2.10373	7.44689	7.59539	5.71533	0.494721	-0.0150398	6.30353	0	2.23212	2.84522	0.329001	-0.996528	4.79551	11.284	1.21985	5.76644	0.499523	-0.00241549	13.4348	8.84768	20.0071	14.0965	0.0445995	1.27256	11.4672	14.3547	36.8086	20.8768	0.0197522	1.83582	10.4232	29.5074	14.839	18.2565	0.0434967	1.64332	Kein Treffer
ENSG00000238003	RPL10P4	ribosomal protein L10 pseudogene 4 [Source:HGNC Symbol;Acc:HGNC:52342]	27.2786	38.1595	39.3424	34.9268	23.141	22.3407	8.68044	18.054	0.079494	-0.94817	17.3347	7.00573	34.5979	19.6461	0.099527	-0.826893	34.7674	32.7235	42.6946	36.7285	0.341469	0.0723629	39.7204	21.0132	32.3924	31.042	0.349102	-0.169599	29.3051	60.1102	59.9455	49.7869	0.0734896	0.510201	57.3273	63.736	59.3559	60.1397	0.000493651	0.782255	Kein Treffer
ENSG00000184517	ZFP1	ZFP1 zinc finger protein [Source:HGNC Symbol;Acc:HGNC:23328]	2.27322	0.887431	5.48963	2.88343	4.20746	8.51073	8.68044	7.13288	0.0664045	1.2776	0	2.33524	0	0	0.201908	-4.8989	4.79551	4.51359	7.31907	5.54272	0.0182965	0.919421	6.42535	2.21192	8.57445	5.73724	0.0371364	0.968316	6.37067	4.48583	6.31005	5.72218	0.0541943	0.96459	18.2405	7.08178	1.349	8.89043	0.107446	1.59142	Kein Treffer
ENSG00000188243	COMMD6	COMM domain containing 6 [Source:HGNC Symbol;Acc:HGNC:24015]	35.2348	68.3322	88.7491	64.1054	69.423	102.129	49.9125	73.8214	0.363847	0.203299	22.0624	30.3582	98.2133	50.2113	0.208603	-0.351812	134.274	134.279	92.7083	120.421	0.0903453	0.908514	189.84	75.2053	85.7445	116.93	0.204449	0.866111	143.977	84.3337	159.855	129.388	0.0681182	1.01206	145.924	125.111	125.457	132.164	0.00134975	1.04266	Kein Treffer
ENSG00000073536	NLE1	notchless homolog 1 [Source:HGNC Symbol;Acc:HGNC:19889]	4.54643	10.6492	2.74482	5.98014	2.10373	0	7.59539	3.23304	0.300983	-0.867267	1.57588	0	8.92848	3.50145	0.330543	-0.755525	15.5854	12.4124	14.6381	14.212	0.0632382	1.23505	11.6825	22.1192	20.9598	18.2538	0.0312838	1.5939	1.27413	8.97167	13.6718	7.97253	0.350339	0.408915	31.2695	11.803	22.933	22.0018	0.0299234	1.86199	Kein Treffer
ENSG00000104884	ERCC2	ERCC excision repair 2, TFIIH core complex helicase subunit [Source:HGNC Symbol;Acc:HGNC:3434]	31.825	21.2983	31.1079	28.0771	23.141	21.2768	33.6367	26.0182	0.302861	-0.109468	6.30353	11.6762	16.7409	11.5735	0.036374	-1.27128	34.7674	21.4396	26.8366	27.6812	0.433921	-0.0204142	30.9585	38.7086	43.825	37.8307	0.108535	0.428843	53.5136	44.8583	32.6019	43.658	0.0790904	0.635022	32.5724	31.868	52.6109	39.0171	0.0145283	0.473276	Kein Treffer
ENSG00000124160	NCOA5	nuclear receptor coactivator 5 [Source:HGNC Symbol;Acc:HGNC:15909]	18.1857	6.21202	7.31951	10.5724	35.7634	18.0853	5.42528	19.758	0.126466	0.895832	0	0	6.69636	0	0.124345	-6.73774	3.59663	10.1556	4.87938	6.21053	0.25324	-0.758054	11.0983	17.6954	5.7163	11.5033	0.440674	0.120652	15.2896	17.0462	8.4134	13.5831	0.268607	0.358504	13.0289	21.2453	18.886	17.7201	0.00923687	0.739617	Kein Treffer
ENSG00000240509	RPL34P18	ribosomal protein L34 pseudogene 18 [Source:HGNC Symbol;Acc:HGNC:35968]	151.169	108.267	122.602	127.346	99.9271	80.8519	83.5493	88.1094	0.0146943	-0.530879	56.7318	116.762	92.633	88.709	0.163517	-0.521106	97.109	76.7311	76.8503	83.5635	0.0109128	-0.607214	144.863	101.748	98.1298	114.914	0.0874643	-0.14808	119.769	148.93	136.718	135.139	0.373331	0.0856244	207.16	168.782	194.256	190.066	0.0017503	0.577377	Kein Treffer
ENSG00000185905	C16orf54	chromosome 16 open reading frame 54 [Source:HGNC Symbol;Acc:HGNC:26649]	28.4152	12.424	17.3838	19.4077	34.7115	13.8299	7.59539	18.7123	0.448628	-0.0523682	7.87941	2.33524	21.2051	10.4733	0.166448	-0.883622	15.5854	36.1087	30.4961	27.3968	0.269055	0.495219	32.1268	24.3311	15.2435	23.9005	0.192532	0.299018	15.2896	20.6348	21.0335	18.986	0.47704	-0.0315297	71.6592	23.6059	32.3759	42.547	0.0511985	1.1284	Kein Treffer
ENSG00000205189	ZBTB10	zinc finger and BTB domain containing 10 [Source:HGNC Symbol;Acc:HGNC:30953]	4.54643	4.43716	1.82988	3.60449	5.25932	4.25536	0	3.17156	0.309898	-0.179295	7.87941	0	4.46424	4.11455	0.428093	0.186105	0	11.284	2.43969	4.57456	0.398063	0.335556	18.1078	17.6954	7.62173	14.475	0.0252638	1.97615	6.37067	9.86883	18.9302	11.7232	0.110139	1.67428	15.6347	20.065	31.027	22.2422	0.0198978	2.59243	Kein Treffer
ENSG00000156482	RPL30	ribosomal protein L30 [Source:HGNC Symbol;Acc:HGNC:10333]	649.003	1020.55	973.495	881.015	617.444	692.561	518.656	609.554	0.0814247	-0.53134	624.05	380.645	931.91	645.535	0.182219	-0.448611	1447.04	1442.09	1007.59	1298.91	0.0992961	0.560011	1966.16	705.602	1062.28	1244.68	0.267945	0.498489	1192.59	1461.48	1437.64	1363.9	0.00205831	0.630447	1407.13	1164.95	1272.11	1281.39	0.00148815	0.540425	Kein Treffer
ENSG00000104408	EIF3E	eukaryotic translation initiation factor 3 subunit E [Source:HGNC Symbol;Acc:HGNC:3277]	295.518	333.674	330.293	319.828	150.417	251.067	226.777	209.42	0.0132873	-0.610662	231.655	277.894	308.033	272.527	0.0327296	-0.23082	299.719	313.695	307.401	306.938	0.136068	-0.0593302	482.486	263.218	282.004	342.569	0.404189	0.0990685	498.186	538.3	434.342	490.276	0.0179586	0.61614	552.427	488.643	524.76	521.943	0.00062473	0.706421	Kein Treffer
ENSG00000106991	ENG	endoglin [Source:HGNC Symbol;Acc:HGNC:3349]	69.3331	67.4448	76.8549	71.2109	84.1491	68.0858	66.1884	72.8078	0.424295	0.0319501	63.0353	39.6991	42.4103	48.3816	0.0574594	-0.556686	43.1596	59.8051	76.8503	59.9383	0.141954	-0.248239	80.609	129.397	110.515	106.84	0.067855	0.584613	87.9152	80.745	48.3771	72.3458	0.473083	0.0227786	105.534	123.931	106.571	112.012	0.00141289	0.652748	Kein Treffer
ENSG00000011454	RABGAP1	RAB GTPase activating protein 1 [Source:HGNC Symbol;Acc:HGNC:17155]	7.95625	20.4109	10.9793	13.1155	8.41491	15.9576	0	8.12418	0.135437	-0.684286	0	0	4.46424	0	0.0594135	-7.04608	16.7843	14.6692	2.43969	11.2977	0.383891	-0.213484	5.84123	4.42384	0	3.42169	0.0696841	-1.90789	0	1.79433	5.25838	2.3509	0.0568833	-2.43084	7.81737	3.54089	36.4229	15.9271	0.131397	0.278282	Kein Treffer
ENSG00000119929	CUTC	cutC copper transporter [Source:HGNC Symbol;Acc:HGNC:24271]	0	6.21202	0.914939	2.37565	17.8817	11.7023	0	9.86131	0.153844	2.00853	3.15177	0	8.92848	4.02675	0.365332	0.737197	14.3865	19.1828	4.87938	12.8162	0.0426951	2.3833	20.4443	15.4834	12.3853	16.1044	0.0283685	2.7105	0	26.0178	10.5168	12.1782	0.11431	2.31022	22.1492	43.671	6.74499	24.1884	0.0762059	3.29439	Kein Treffer
ENSG00000283361	CFAP97D2	CFAP97 domain containing 2 [Source:HGNC Symbol;Acc:HGNC:53789]	0	0	0	0	0	0	0	0	#DIV/0!	0	0	0	0	0	#DIV/0!	0	0	0	0	0	#DIV/0!	0	0	0	0	0	#DIV/0!	0	0	0	0	0	#DIV/0!	0	6.51447	9.44237	2.698	6.21828	0.0430303	5.98146	Kein Treffer
ENSG00000087263	OGFOD1	2-oxoglutarate and iron dependent oxygenase domain containing 1 [Source:HGNC Symbol;Acc:HGNC:25585]	11.3661	22.1858	23.7884	19.1134	28.4003	38.2983	14.1057	26.9348	0.23299	0.492702	7.87941	9.34097	13.3927	10.2044	0.0431485	-0.898858	33.5686	22.568	15.858	23.9982	0.320593	0.326809	21.6126	25.4371	17.1489	21.3995	0.343308	0.162189	28.0309	28.7093	33.6536	30.1313	0.033072	0.653928	31.2695	15.3438	68.7989	38.4707	0.0679536	1.00539	Kein Treffer
ENSG00000124614	RPS10	ribosomal protein S10 [Source:HGNC Symbol;Acc:HGNC:10383]	322.797	595.466	624.903	514.389	328.182	455.324	283.199	355.568	0.127624	-0.532607	277.355	296.576	443.076	339.002	0.0694647	-0.601419	737.309	945.598	522.094	735	0.154044	0.514802	970.813	317.41	426.817	571.68	0.43226	0.152321	532.588	587.644	646.78	589.004	0.193857	0.195383	819.52	597.23	573.324	663.358	0.00683855	0.366866	Kein Treffer
ENSG00000198408	OGA	O-GlcNAcase [Source:HGNC Symbol;Acc:HGNC:7056]	26.142	17.7486	39.3424	27.7443	33.6597	43.6175	41.2321	39.5031	0.122911	0.508229	4.72765	9.34097	7.81242	7.29368	0.0462354	-1.91302	13.1876	5.64199	14.6381	11.1559	0.027569	-1.3067	26.8697	14.3775	10.4799	17.2423	0.187111	-0.683085	35.6757	10.766	15.7751	20.739	0.269883	-0.4181	23.4521	29.5074	28.329	27.0962	0.00232333	-0.0339809	Kein Treffer
ENSG00000151012	SLC7A11	solute carrier family 7 member 11 [Source:HGNC Symbol;Acc:HGNC:11059]	70.4697	78.9814	49.4067	66.2859	41.0227	56.3836	40.147	45.8511	0.0374049	-0.530778	12.6071	9.34097	12.2767	11.4082	0.0143506	-2.52821	0	10.1556	1.21985	3.79181	0.00645326	-4.09236	50.8187	54.192	40.9668	48.6592	0.0337438	-0.445203	126.139	125.603	132.511	128.085	0.0150434	0.949273	36.481	16.5241	70.1479	41.051	0.0598747	-0.689949	Treffer
ENSG00000168564	CDKN2AIP	CDKN2A interacting protein [Source:HGNC Symbol;Acc:HGNC:24325]	23.8688	8.87431	17.3838	16.709	6.31119	27.6599	1.08506	11.6854	0.357094	-0.512234	0	0	5.5803	0	0.0418396	-7.39309	13.1876	5.64199	3.65954	7.49639	0.0489594	-1.14585	16.9396	5.5298	1.90543	8.12493	0.0699232	-1.03116	16.5637	8.0745	2.10335	8.91386	0.101859	-0.899014	14.3318	7.08178	28.329	16.5809	0.0585538	-0.0110381	Kein Treffer
ENSG00000213939	AC091153.1	ribosomal protein S12 (RPS12) pseudogene	396.676	509.385	695.354	533.805	423.901	373.408	375.429	390.913	0.145102	-0.449367	392.395	149.456	464.281	335.377	0.0982531	-0.670369	689.354	605.95	559.909	618.404	0.282367	0.2122	538.561	372.708	476.358	462.543	0.290491	-0.206685	555.522	806.553	619.437	660.504	0.18233	0.307202	681.414	655.064	768.929	701.802	0.001198	0.394687	Kein Treffer
ENSG00000244538	AC098583.1	ribosomal protein S27 (RPS27) pseudogene	67.0599	61.2327	79.5997	69.2974	52.5932	31.9152	42.3172	42.2752	0.0280551	-0.711662	52.0041	56.0458	56.9191	54.9897	0.0528796	-0.3331	68.336	63.1903	90.2686	73.9316	0.13254	0.0932592	75.936	54.192	75.2646	68.4642	0.440515	-0.0174265	66.255	135.472	102.012	101.247	0.143228	0.546343	136.804	99.1449	128.155	121.368	0.0043452	0.80762	Kein Treffer
ENSG00000147677	EIF3H	eukaryotic translation initiation factor 3 subunit H [Source:HGNC Symbol;Acc:HGNC:3273]	943.384	868.795	820.7	877.627	847.803	551.07	762.794	720.555	0.0961249	-0.284462	683.933	665.544	679.681	676.386	0.0138462	-0.375712	573.063	510.036	677.014	586.704	0.0292921	-0.580892	780.388	857.119	1021.31	886.273	0.47106	0.0141426	1348.03	1300.89	1093.74	1247.56	0.00857795	0.507376	1327.65	1316.03	1133.16	1258.95	0.00124675	0.520487	Kein Treffer
ENSG00000106052	TAX1BP1	Tax1 binding protein 1 [Source:HGNC Symbol;Acc:HGNC:11575]	176.174	113.591	93.3238	127.696	94.6678	106.384	96.5699	99.2073	0.19871	-0.363876	70.9147	37.3639	71.4279	59.9022	0.0545196	-1.09076	37.1652	55.2915	78.0701	56.8423	0.0949984	-1.16628	74.1836	201.285	121.948	132.472	0.469926	0.0529292	122.317	189.302	143.028	151.549	0.303962	0.246888	125.078	146.357	134.9	135.445	0.00102725	0.0849225	Kein Treffer
ENSG00000180917	CMTR2	cap methyltransferase 2 [Source:HGNC Symbol;Acc:HGNC:25635]	0	3.54972	0.914939	1.48822	1.05186	2.12768	2.17011	1.78322	0.382209	0.245789	0	0	4.46424	0	0.499976	-3.98934	4.79551	1.1284	17.0778	7.66725	0.185821	2.28999	2.92062	6.63576	2.85815	4.13817	0.00881477	1.41603	5.09653	5.383	9.46508	6.6482	0.0584873	2.08709	20.8463	8.26207	13.49	14.1995	0.0300873	3.17048	Kein Treffer
ENSG00000033122	LRRC7	leucine rich repeat containing 7 [Source:HGNC Symbol;Acc:HGNC:18531]	0	0	0.914939	0	0	0	0	0	0.211325	0	0	2.33524	0	0	0.336526	0	0	0	0	0	0.211325	0	4.67298	1.10596	0	1.92631	0.212769	4.34079	0	0	0	0	0.211325	0	11.726	8.26207	4.04699	8.0117	0.0344761	6.34193	Kein Treffer
ENSG00000189319	FAM53B	family with sequence similarity 53 member B [Source:HGNC Symbol;Acc:HGNC:28968]	104.568	101.167	91.4939	99.0763	89.4085	112.767	82.4642	94.8799	0.327899	-0.0623729	80.37	72.3925	88.1688	80.3104	0.0694166	-0.302613	80.3248	57.5483	84.1693	74.0141	0.069679	-0.420247	160.05	247.735	191.496	199.76	0.0309718	1.01092	187.298	144.444	157.751	163.164	0.0152104	0.719141	174.588	168.782	159.182	167.517	0.000359155	0.757104	Kein Treffer
ENSG00000172171	TEFM	transcription elongation factor, mitochondrial [Source:HGNC Symbol;Acc:HGNC:26223]	0	5.32459	2.74482	2.6898	0	2.12768	6.51033	2.87934	0.46677	0.0948294	0	0	3.34818	0	0.245664	-4.80209	14.3865	9.02719	0	7.80457	0.206786	1.50252	5.25711	3.31788	4.76358	4.44619	0.245565	0.704496	8.91894	4.48583	0	4.46826	0.335614	0.711481	11.726	11.803	12.141	11.89	5.74316e-05	2.1036	Kein Treffer
ENSG00000143158	MPC2	mitochondrial pyruvate carrier 2 [Source:HGNC Symbol;Acc:HGNC:24515]	25.0054	33.7224	25.6183	28.1153	21.0373	21.2768	34.7218	25.6786	0.367463	-0.130305	7.87941	9.34097	12.2767	9.83235	0.0149905	-1.50627	52.7506	48.5211	31.716	44.3292	0.0616229	0.655029	39.1362	30.9669	12.3853	27.4961	0.472577	-0.0320134	36.9499	22.4292	7.36173	22.2469	0.293124	-0.336404	27.3608	36.5892	35.0739	33.008	0.003705	0.230698	Kein Treffer
ENSG00000141506	PIK3R5	phosphoinositide-3-kinase regulatory subunit 5 [Source:HGNC Symbol;Acc:HGNC:30035]	2.27322	1.77486	16.4689	6.83899	13.6742	4.25536	13.0207	10.3168	0.252451	0.586108	14.1829	4.67049	2.23212	7.02852	0.491263	0.0388755	13.1876	33.8519	15.858	20.9659	0.138987	1.60211	62.5012	35.3907	30.4869	42.7929	0.0576134	2.62794	6.37067	24.2235	14.7235	15.1059	0.187177	1.13183	23.4521	35.4089	29.678	29.513	0.00670555	2.09343	Kein Treffer
ENSG00000104957	CCDC130	coiled-coil domain containing 130 [Source:HGNC Symbol;Acc:HGNC:28118]	1.13661	7.98688	16.4689	8.5308	10.5186	7.44689	20.6161	12.8605	0.134962	0.586559	0	11.6762	8.92848	6.86823	0.330033	-0.308701	20.3809	9.02719	15.858	15.0887	0.205462	0.815432	16.9396	11.0596	15.2435	14.4142	0.18442	0.749901	20.3861	15.2518	13.6718	16.4366	0.170267	0.938096	20.8463	25.9665	44.5169	30.4433	0.0257566	1.82329	Kein Treffer
ENSG00000167513	CDT1	chromatin licensing and DNA replication factor 1 [Source:HGNC Symbol;Acc:HGNC:24576]	635.364	628.301	601.115	621.593	229.306	287.237	281.029	265.858	0.00262537	-1.22501	200.137	305.917	205.355	237.136	0.00365704	-1.38988	176.235	144.435	168.339	163.003	0.000516514	-1.93042	158.881	236.675	231.51	209.022	0.00308946	-1.57186	256.101	288.888	258.712	267.9	0.000654984	-1.21397	370.022	533.494	499.129	467.548	0.00556941	-0.410779	Kein Treffer
ENSG00000144746	ARL6IP5	ADP ribosylation factor like GTPase 6 interacting protein 5 [Source:HGNC Symbol;Acc:HGNC:16937]	100.021	86.9683	126.262	104.417	161.987	159.576	180.119	167.227	0.00369441	0.678935	102.432	140.115	106.026	116.191	0.320863	0.153999	195.417	143.307	92.7083	143.811	0.205286	0.461434	122.666	82.947	144.813	116.809	0.136818	0.161642	89.1894	79.8478	79.9273	82.9882	0.114286	-0.331024	250.156	210.093	237.424	232.557	0.00128631	1.15447	Kein Treffer
ENSG00000143575	HAX1	HCLS1 associated protein X-1 [Source:HGNC Symbol;Acc:HGNC:16915]	370.534	360.297	421.787	384.206	401.812	301.067	323.346	342.075	0.193565	-0.16752	244.262	219.513	171.873	211.883	0.0238201	-0.858309	194.218	207.625	196.395	199.413	0.00658316	-0.945774	244.163	284.232	350.6	292.998	0.0177105	-0.390871	616.681	558.935	584.731	586.782	0.00692928	0.610816	380.445	495.724	377.719	417.963	0.00427312	0.121465	Kein Treffer
ENSG00000185669	SNAI3	snail family transcriptional repressor 3 [Source:HGNC Symbol;Acc:HGNC:18411]	7.95625	6.21202	4.5747	6.24766	7.36305	3.19152	4.34022	4.96493	0.140158	-0.325681	11.0312	0	3.34818	4.79312	0.321047	-0.375469	7.19326	12.4124	30.4961	16.7006	0.160492	1.40422	24.5332	18.8013	13.338	18.8908	0.0151944	1.58101	26.7568	39.4753	32.6019	32.9447	0.0120858	2.38012	20.8463	29.5074	22.933	24.4289	0.0056104	1.95019	Kein Treffer
ENSG00000101997	CCDC22	coiled-coil domain containing 22 [Source:HGNC Symbol;Acc:HGNC:28909]	86.3822	59.4579	64.9607	70.2669	64.1637	46.809	48.8275	53.2667	0.0130026	-0.398956	47.2765	30.3582	37.946	38.5269	0.0067714	-0.865292	49.154	50.7779	40.2549	46.7289	0.0521414	-0.587497	87.0343	126.079	106.704	106.606	0.0997218	0.600672	152.896	120.22	146.183	139.766	0.00379795	0.99108	88.5968	101.505	82.2889	90.797	0.00192856	0.369336	Kein Treffer
ENSG00000163947	ARHGEF3	Rho guanine nucleotide exchange factor 3 [Source:HGNC Symbol;Acc:HGNC:683]	37.5081	102.942	67.7055	69.3852	113.601	79.7881	110.676	101.355	0.193742	0.546063	52.0041	56.0458	41.2942	49.7814	0.195418	-0.478204	41.9607	37.2371	41.4747	40.2242	0.143742	-0.78506	50.2346	43.1324	42.8723	45.4131	0.185442	-0.610424	100.657	79.8478	78.8756	86.46	0.283053	0.316995	127.684	96.7843	107.92	110.796	0.00329214	0.674429	Kein Treffer
ENSG00000174307	PHLDA3	pleckstrin homology like domain family A member 3 [Source:HGNC Symbol;Acc:HGNC:8934]	3.40982	9.76174	12.8091	8.66024	9.46678	12.7661	0	7.41096	0.425303	-0.221973	14.1829	0	2.23212	5.47169	0.346407	-0.652855	8.39214	13.5408	1.21985	7.71759	0.438008	-0.164247	18.6919	37.6026	30.4869	28.9272	0.0171186	1.72836	42.0464	43.064	49.4287	44.8464	0.000920832	2.35916	31.2695	20.065	33.7249	28.3531	0.0106439	1.69955	Kein Treffer
ENSG00000196531	NACA	nascent polypeptide associated complex subunit alpha [Source:HGNC Symbol;Acc:HGNC:7629]	297.791	465.901	436.426	400.039	258.759	278.726	240.882	259.456	0.0548273	-0.624459	253.717	126.103	291.292	223.704	0.0896129	-0.838267	377.646	390.426	297.642	355.238	0.280814	-0.171311	745.925	331.788	404.905	494.206	0.326056	0.304901	556.796	614.559	587.886	586.414	0.017975	0.551663	553.73	411.923	406.048	457.234	0.00548277	0.192745	Kein Treffer
ENSG00000128040	SPINK2	serine peptidase inhibitor Kazal type 2 [Source:HGNC Symbol;Acc:HGNC:11245]	0	23.0732	10.0643	11.0458	10.5186	1.06384	1.08506	4.22251	0.27267	-1.36656	11.0312	0	10.0445	7.02524	0.363851	-0.645496	10.7899	18.0544	21.9572	16.9338	0.196915	0.611896	12.8507	11.0596	9.52717	11.1458	0.49508	0.0128832	1.27413	1.79433	1.05168	1.37338	0.138065	-2.9193	62.5389	9.44237	32.3759	34.7857	0.0760138	1.64613	Kein Treffer
ENSG00000232858	RPL34P27	ribosomal protein L34 pseudogene 27 [Source:HGNC Symbol;Acc:HGNC:36369]	151.169	234.282	240.629	208.693	138.846	145.746	148.653	144.415	0.0659788	-0.530856	181.227	93.4097	228.792	167.81	0.255022	-0.314391	260.156	168.131	191.516	206.601	0.486739	-0.0145286	224.887	144.881	145.766	171.845	0.286904	-0.280131	175.83	314.008	237.679	242.506	0.149335	0.216539	330.935	397.76	311.619	346.771	0.00280799	0.732325	Kein Treffer
ENSG00000174807	CD248	CD248 molecule [Source:HGNC Symbol;Acc:HGNC:18219]	0	0	0	0	0	0	0	0	#DIV/0!	0	0	0	0	0	#DIV/0!	0	0	0	0	0	#DIV/0!	0	0	1.10596	0	0	0.211325	0	0	0	0	0	#DIV/0!	0	1.30289	8.26207	9.44299	6.33598	0.0650197	6.00809	Kein Treffer
ENSG00000029364	SLC39A9	solute carrier family 39 member 9 [Source:HGNC Symbol;Acc:HGNC:20182]	21.5955	24.8481	29.278	25.2406	36.8152	28.7237	27.1264	30.8884	0.191447	0.290282	23.6382	0	23.4373	15.6918	0.177062	-0.682269	38.3641	47.3927	41.4747	42.4105	0.0145425	0.746371	39.1362	18.8013	28.5815	28.8397	0.332123	0.191601	86.6411	78.9507	74.6689	80.0869	0.00528874	1.66192	54.7216	63.736	49.9129	56.1235	0.0025854	1.14972	Kein Treffer
ENSG00000137054	POLR1E	RNA polymerase I subunit E [Source:HGNC Symbol;Acc:HGNC:17631]	12.5027	21.2983	40.2573	24.6861	22.0891	21.2768	10.8506	18.0722	0.314812	-0.447801	0	0	32.3657	0	0.0357897	-7.95339	26.3753	15.7976	40.2549	27.4759	0.338104	0.153877	17.5237	40.9205	12.3853	23.6098	0.472947	-0.0640463	16.5637	34.0923	19.9818	23.546	0.459393	-0.0679381	44.2984	55.4739	66.1009	55.2911	0.0063568	1.16012	Kein Treffer
ENSG00000139514	SLC7A1	solute carrier family 7 member 1 [Source:HGNC Symbol;Acc:HGNC:11057]	53.4206	70.9945	52.1515	58.8555	88.3566	60.6389	43.4022	64.1326	0.378048	0.123678	9.4553	4.67049	18.973	11.0329	0.0196117	-2.40479	19.182	27.0816	19.5175	21.927	0.00448895	-1.42035	50.2346	29.8609	42.8723	40.9892	0.134108	-0.520866	73.8998	75.362	79.9273	76.3964	0.0632891	0.375764	28.6637	62.5557	26.98	39.3998	0.0383433	-0.577783	Kein Treffer
ENSG00000134294	SLC38A2	solute carrier family 38 member 2 [Source:HGNC Symbol;Acc:HGNC:13448]	177.311	168.612	161.944	169.289	149.365	125.533	106.335	127.078	0.0170355	-0.413493	89.8253	53.7106	79.2403	74.2587	0.00547957	-1.18777	139.07	110.583	87.8289	112.494	0.0158918	-0.589212	157.129	136.033	99.0825	130.748	0.0466432	-0.372446	118.494	174.948	130.408	141.283	0.138208	-0.260729	153.742	145.176	175.37	158.096	0.00160678	-0.0986279	Kein Treffer
ENSG00000143578	CREB3L4	cAMP responsive element binding protein 3 like 4 [Source:HGNC Symbol;Acc:HGNC:18854]	45.4643	45.259	45.747	45.4901	22.0891	22.3407	20.6161	21.682	0.000400719	-1.06559	17.3347	7.00573	24.5533	16.2979	0.013802	-1.47521	32.3697	21.4396	17.0778	23.629	0.0207802	-0.942067	16.9396	13.2715	22.8652	17.6921	0.00449495	-1.35748	53.5136	19.7377	26.2919	33.1811	0.177803	-0.454019	66.4476	31.868	53.9599	50.7585	0.0187279	0.157769	Kein Treffer
ENSG00000006757	PNPLA4	patatin like phospholipase domain containing 4 [Source:HGNC Symbol;Acc:HGNC:24887]	0	14.1989	17.3838	10.5276	18.9336	6.38305	16.2758	13.8641	0.359138	0.393914	12.6071	11.6762	8.92848	11.0706	0.46944	0.0718917	14.3865	41.7507	32.9358	29.691	0.0224909	1.48706	22.1967	2.21192	15.2435	13.2174	0.407991	0.325494	6.37067	32.298	23.1369	20.6018	0.0644572	0.961946	37.7839	33.0483	33.7249	34.8524	0.000897659	1.71758	Kein Treffer
ENSG00000175567	UCP2	uncoupling protein 2 [Source:HGNC Symbol;Acc:HGNC:12518]	118.207	81.6437	60.386	86.7456	169.35	102.129	107.42	126.3	0.0271238	0.541469	171.771	91.0745	82.5885	115.145	0.0813384	0.408176	170.241	83.5015	123.204	125.649	0.0870722	0.53402	223.719	236.675	194.354	218.25	0.00584806	1.33011	64.9808	176.742	156.7	132.807	0.225726	0.613897	235.824	290.353	215.84	247.339	0.00400387	1.51055	Kein Treffer
ENSG00000124067	SLC12A4	solute carrier family 12 member 4 [Source:HGNC Symbol;Acc:HGNC:10913]	17.0491	0	4.5747	7.20794	0	6.38305	2.17011	2.85105	0.294522	-1.30823	0	0	0	0	0.146375	-6.19139	4.79551	2.2568	0	2.35077	0.183083	-1.57623	4.67298	0	0	0	0.129144	-6.19139	0	7.17733	7.36173	4.84635	0.390673	-0.563099	1.30289	9.44237	8.09399	6.27975	0.065091	-0.195964	Kein Treffer
ENSG00000166199	ALKBH3	alkB homolog 3, alpha-ketoglutarate dependent dioxygenase [Source:HGNC Symbol;Acc:HGNC:30141]	0	13.3115	5.48963	6.26703	8.41491	13.8299	3.25517	8.5	0.278282	0.433716	0	0	5.5803	0	0.213298	-5.99255	3.59663	14.6692	6.09923	8.12168	0.087357	0.368811	18.1078	15.4834	5.7163	13.1025	0.175437	1.05212	33.1275	13.4575	24.1885	23.5912	0.105604	1.89566	7.81737	25.9665	13.49	15.758	0.0494295	1.31651	Kein Treffer
ENSG00000183092	BEGAIN	brain enriched guanylate kinase associated [Source:HGNC Symbol;Acc:HGNC:24163]	0	1.77486	0	0	0	0	0	0	0.211325	0	0	0	2.23212	0	0.453713	0	0	0	0	0	0.211325	0	0	0	0	0	0.211325	0	0	1.79433	2.10335	1.29923	0.208665	3.80656	7.81737	16.5241	5.39599	9.9125	0.0496025	6.64566	Kein Treffer
ENSG00000166478	ZNF143	zinc finger protein 143 [Source:HGNC Symbol;Acc:HGNC:12928]	0	7.98688	0	0	0	2.12768	7.59539	3.24102	0.447753	5.06222	0	0	6.69636	0	0.464257	0	21.5798	3.38519	4.87938	9.94812	0.220785	6.65078	7.5936	6.63576	0	4.74312	0.266358	5.59786	0	8.0745	11.5684	6.54764	0.209147	6.05477	42.9955	1.1803	18.886	21.0206	0.11247	7.72251	Kein Treffer
ENSG00000117751	PPP1R8	protein phosphatase 1 regulatory subunit 8 [Source:HGNC Symbol;Acc:HGNC:9296]	10.2295	11.5366	15.554	12.44	8.41491	15.9576	8.68044	11.0177	0.35286	-0.173686	0	0	7.81242	0	0.00628272	-6.97039	15.5854	13.5408	20.7374	16.6212	0.0308484	0.415138	21.6126	6.63576	8.57445	12.2743	0.489907	-0.0191972	15.2896	0.897167	13.6718	9.95285	0.319464	-0.318934	19.5434	23.6059	13.49	18.8798	0.0116932	0.597924	Kein Treffer
ENSG00000156171	DRAM2	DNA damage regulated autophagy modulator 2 [Source:HGNC Symbol;Acc:HGNC:28769]	47.7375	39.9344	27.4482	38.3734	21.0373	37.2344	20.6161	26.2959	0.122302	-0.543545	28.3659	39.6991	32.3657	33.4769	0.287845	-0.19639	20.3809	48.5211	30.4961	33.1327	0.342599	-0.211256	70.0948	28.755	35.2505	44.7001	0.290762	0.219641	48.4171	103.174	121.994	91.1952	0.0978402	1.24668	83.3852	61.3754	93.0809	79.2805	0.0068553	1.04492	Kein Treffer
ENSG00000113719	ERGIC1	endoplasmic reticulum-golgi intermediate compartment 1 [Source:HGNC Symbol;Acc:HGNC:29205]	147.759	120.691	135.411	134.62	143.054	181.917	148.653	157.874	0.179414	0.229724	63.0353	102.751	75.8921	80.5594	0.054466	-0.740052	76.7281	83.5015	79.29	79.8398	0.0152494	-0.75298	93.4597	58.6159	98.1298	83.4018	0.00991321	-0.690087	56.0619	59.213	57.8421	57.7057	0.0063192	-1.22068	228.006	141.636	142.994	170.879	0.013414	0.34385	Kein Treffer
ENSG00000144485	HES6	hes family bHLH transcription factor 6 [Source:HGNC Symbol;Acc:HGNC:18254]	17.0491	0.887431	0	5.97885	9.46678	1.06384	0	3.51021	0.218117	-0.751717	0	39.6991	7.81242	15.8372	0.301936	1.39053	0	12.4124	13.4183	8.61023	0.407241	0.518912	35.6315	21.0132	35.2505	30.6318	0.0217552	2.33786	12.7413	17.9433	26.2919	18.9922	0.143744	1.65111	74.265	43.671	70.1479	62.6946	0.0112941	3.36877	Kein Treffer
ENSG00000165698	SPACA9	sperm acrosome associated 9 [Source:HGNC Symbol;Acc:HGNC:1367]	159.125	85.1934	102.473	115.597	85.201	69.1497	85.7194	80.0233	0.102367	-0.53006	78.7941	74.7278	54.687	69.403	0.0746539	-0.735208	19.182	47.3927	29.2763	31.9503	0.0539134	-1.85194	14.019	37.6026	46.6831	32.7682	0.0587974	-1.81559	17.8379	27.8122	38.912	28.1873	0.0418033	-2.03213	119.866	203.011	129.504	150.794	0.0145029	0.383178	Kein Treffer
ENSG00000083799	CYLD	CYLD lysine 63 deubiquitinase [Source:HGNC Symbol;Acc:HGNC:2584]	13.6393	7.09945	12.8091	11.1826	4.20746	11.7023	6.51033	7.47335	0.237557	-0.5751	9.4553	9.34097	4.46424	7.7535	0.190668	-0.522695	10.7899	21.4396	12.1985	14.8093	0.285366	0.40211	21.6126	17.6954	6.66902	15.3256	0.254473	0.451227	12.7413	11.6632	16.8268	13.7438	0.139123	0.295133	27.3608	23.6059	32.3759	27.7809	0.00412926	1.30517	Kein Treffer
ENSG00000229659	RPL26P6	ribosomal protein L26 pseudogene 6 [Source:HGNC Symbol;Acc:HGNC:34023]	321.66	671.785	650.522	547.989	273.485	432.983	269.094	325.187	0.0736683	-0.752696	356.149	282.564	462.049	366.921	0.138542	-0.578548	637.803	693.965	457.442	596.403	0.387018	0.12212	894.877	423.583	568.772	629.077	0.388528	0.199056	633.244	595.719	692.002	640.322	0.252749	0.224612	811.703	579.525	687.989	693.072	0.00461793	0.338804	Kein Treffer
ENSG00000214226	C17orf67	chromosome 17 open reading frame 67 [Source:HGNC Symbol;Acc:HGNC:27900]	0	0	0	0	0	0	7.59539	0	0.211325	0	0	0	4.46424	0	0.211325	0	0	0	0	0	#DIV/0!	0	0.584123	0	0	0	0.211325	0	0	0	0	0	#DIV/0!	0	24.755	4.72118	13.49	14.3221	0.0660857	7.17213	Kein Treffer
ENSG00000279696	AP001273.1	novel transcript	0	0	0	0	0	0	3.25517	0	0.211325	0	0	0	0	0	#DIV/0!	0	0	0	0	0	#DIV/0!	0	0	0	0	0	#DIV/0!	0	2.54827	0	2.10335	1.55054	0.0936064	4.04487	0	8.26207	14.839	7.70035	0.107355	6.28547	Kein Treffer
ENSG00000234093	RPS15AP11	ribosomal protein S15a pseudogene 11 [Source:HGNC Symbol;Acc:HGNC:36707]	64.7866	106.492	90.579	87.2858	57.8525	45.7452	59.678	54.4252	0.0845913	-0.680474	45.7006	67.722	72.5439	61.9889	0.0321401	-0.493064	83.9214	74.4743	119.545	92.6468	0.401689	0.0858995	78.2725	50.8742	67.6429	65.5965	0.195342	-0.411582	101.931	152.518	109.374	121.274	0.0256973	0.473994	114.655	169.963	116.014	133.544	0.00904905	0.612922	Kein Treffer
ENSG00000123453	SARDH	sarcosine dehydrogenase [Source:HGNC Symbol;Acc:HGNC:10536]	2.27322	5.32459	37.5125	15.0368	0	1.06384	2.17011	1.07798	0.161105	-3.68367	0	0	2.23212	0	0.153788	-7.24191	3.59663	2.2568	0	1.95114	0.199092	-2.88356	5.25711	15.4834	4.76358	8.50138	0.335556	-0.815418	3.8224	5.383	1.05168	3.41903	0.224302	-2.10481	15.6347	5.90148	8.09399	9.87673	0.0393513	-0.601418	Kein Treffer
ENSG00000072756	TRNT1	tRNA nucleotidyl transferase 1 [Source:HGNC Symbol;Acc:HGNC:17341]	4.54643	13.3115	6.40457	8.08749	23.141	1.06384	13.0207	12.4085	0.338896	0.611416	0	0	2.23212	0	0.0665546	-6.35535	1.19888	9.02719	17.0778	9.1013	0.426702	0.168416	11.6825	14.3775	6.66902	10.9097	0.16149	0.427276	19.112	6.28017	10.5168	11.9696	0.298541	0.55989	6.51447	5.90148	17.537	9.98431	0.0592171	0.300619	Kein Treffer
ENSG00000239382	ALKBH6	alkB homolog 6 [Source:HGNC Symbol;Acc:HGNC:28243]	43.1911	31.0601	26.5332	33.5948	44.1783	48.9367	26.0413	39.7188	0.20389	0.240923	0	21.0172	7.81242	9.60987	0.0684561	-1.795	13.1876	12.4124	18.2977	14.6326	0.0472792	-1.19352	16.3554	36.4967	16.1962	23.0161	0.186972	-0.543628	38.224	29.6065	51.5321	39.7875	0.289923	0.243412	48.2071	28.3271	39.1209	38.5517	0.0107502	0.198006	Kein Treffer
ENSG00000196465	MYL6B	myosin light chain 6B [Source:HGNC Symbol;Acc:HGNC:29823]	42.0545	70.1071	78.6848	63.6154	83.0973	73.405	43.4022	66.6348	0.451776	0.0667973	81.9459	53.7106	33.4818	56.3794	0.399699	-0.173917	77.927	66.5755	79.29	74.5975	0.236187	0.229417	72.4313	58.6159	41.9195	57.6556	0.394785	-0.141683	85.367	102.277	124.098	103.914	0.00511922	0.707061	105.534	127.472	157.833	130.28	0.00663794	1.033	Kein Treffer
ENSG00000175390	EIF3F	eukaryotic translation initiation factor 3 subunit F [Source:HGNC Symbol;Acc:HGNC:3275]	150.032	212.983	214.096	192.37	214.58	144.682	147.568	168.943	0.323795	-0.187243	198.561	88.7392	193.078	160.126	0.293201	-0.264526	187.025	168.131	195.175	183.444	0.373558	-0.0685128	284.468	191.331	201.023	225.607	0.289582	0.229817	210.232	275.43	270.281	251.981	0.000471347	0.38925	384.354	355.269	250.914	330.179	0.00736154	0.779047	Kein Treffer
ENSG00000146540	C7orf50	chromosome 7 open reading frame 50 [Source:HGNC Symbol;Acc:HGNC:22421]	107.978	92.2928	141.816	114.029	104.135	118.086	68.3585	96.8598	0.30925	-0.235203	100.856	42.0344	45.7585	62.8831	0.0923083	-0.857625	79.1259	90.2719	80.5098	83.3025	0.107445	-0.452499	139.605	143.775	122.9	135.427	0.207304	0.247917	200.039	163.284	182.991	182.105	0.0219713	0.6749	207.16	101.505	140.296	149.654	0.0199905	0.391931	Kein Treffer
ENSG00000164346	NSA2	NSA2 ribosome biogenesis factor [Source:HGNC Symbol;Acc:HGNC:30728]	50.0107	57.683	85.0893	64.261	29.4522	41.4898	45.5723	38.8381	0.0354783	-0.725005	9.4553	42.0344	35.7139	29.0679	0.0366942	-1.14181	63.5405	73.3459	73.1907	70.0257	0.290886	0.123756	117.409	64.1457	88.6027	90.0524	0.170553	0.486178	62.4326	49.3442	66.2555	59.3441	0.322966	-0.114654	100.323	56.6542	75.5439	77.507	0.012798	0.269999	Kein Treffer
ENSG00000153147	SMARCA5	SWI/SNF related, matrix associated, actin dependent regulator of chromatin, subfamily a, member 5 [Source:HGNC Symbol;Acc:HGNC:11101]	13.6393	30.1727	26.5332	23.4484	15.778	45.7452	22.7862	28.1031	0.250538	0.260225	15.7588	16.3467	18.973	17.0262	0.150199	-0.459425	29.9719	50.7779	23.1771	34.6423	0.134271	0.561065	66.59	18.8013	21.9125	35.7679	0.303715	0.607066	16.5637	21.532	25.2402	21.112	0.280384	-0.150749	39.0868	51.933	48.5639	46.5279	0.00338097	0.985566	Kein Treffer
ENSG00000103264	FBXO31	F-box protein 31 [Source:HGNC Symbol;Acc:HGNC:16510]	13.6393	0	1.82988	5.15639	7.36305	20.213	0	9.19201	0.335485	0.821918	0	0	4.46424	0	0.271308	-5.716	10.7899	0	0	0	0.10111	-5.716	3.50474	18.8013	16.1962	12.8341	0.241691	1.29903	0	17.0462	1.05168	6.03261	0.465263	0.22243	49.51	7.08178	0	18.8639	0.173358	1.85111	Kein Treffer
ENSG00000139546	TARBP2	TARBP2 subunit of RISC loading complex [Source:HGNC Symbol;Acc:HGNC:11569]	18.1857	17.7486	19.2137	18.3827	24.1929	26.596	20.6161	23.8017	0.0648862	0.370936	7.87941	0	18.973	8.95081	0.102042	-1.03006	28.773	30.4668	18.2977	25.8458	0.110024	0.489328	20.4443	32.0728	42.8723	31.7965	0.0813671	0.787222	14.0155	14.3547	44.1704	24.1802	0.303333	0.393604	33.8753	37.7695	37.7719	36.4722	0.000632551	0.984574	Kein Treffer
ENSG00000065268	WDR18	WD repeat domain 18 [Source:HGNC Symbol;Acc:HGNC:17956]	34.0982	11.5366	35.6826	27.1058	22.0891	37.2344	24.9563	28.0933	0.4718	0.0514364	17.3347	14.0115	10.0445	13.7969	0.124955	-0.969152	31.1708	54.1631	34.1557	39.8299	0.242263	0.553553	30.9585	37.6026	64.7847	44.4486	0.116803	0.711466	91.7376	50.2413	37.8603	59.9464	0.0905615	1.14216	44.2984	34.2286	43.1679	40.565	0.00305409	0.579871	Kein Treffer
ENSG00000234608	MAPKAPK5-AS1	MAPKAPK5 antisense RNA 1 [Source:HGNC Symbol;Acc:HGNC:24091]	4.54643	12.424	2.74482	6.57176	14.7261	5.31921	22.7862	14.2772	0.216938	1.10764	0	0	7.81242	0	0.257462	-6.06	14.3865	20.3112	9.75876	14.8188	0.00505348	1.16099	14.019	3.31788	19.0543	12.1304	0.270153	0.874331	7.6448	18.8405	15.7751	14.0868	0.061773	1.08841	32.5724	11.803	13.49	19.2884	0.0507019	1.53906	Kein Treffer
ENSG00000170430	MGMT	O-6-methylguanine-DNA methyltransferase [Source:HGNC Symbol;Acc:HGNC:7059]	46.6009	27.5104	22.8735	32.3283	22.0891	25.5322	20.6161	22.7458	0.163952	-0.505323	9.4553	0	31.2497	13.5683	0.154154	-1.24641	20.3809	39.4939	9.75876	23.2112	0.250704	-0.476228	14.6031	12.1656	14.2908	13.6865	0.0578139	-1.234	22.9344	12.5603	16.8268	17.4405	0.0497978	-0.88656	72.9621	59.0148	28.329	53.4353	0.0279093	0.723239	Kein Treffer
ENSG00000146278	PNRC1	proline rich nuclear receptor coactivator 1 [Source:HGNC Symbol;Acc:HGNC:17278]	25.0054	23.0732	28.3631	25.4806	24.1929	25.5322	11.9356	20.5536	0.243427	-0.308658	22.0624	0	7.81242	9.95826	0.0668968	-1.34667	22.7787	20.3112	18.2977	20.4625	0.0928029	-0.315032	49.6505	44.2384	23.8179	39.2356	0.136851	0.620787	11.4672	25.1207	28.3952	21.661	0.258416	-0.233301	31.2695	49.5724	40.4699	40.4373	0.00832379	0.664201	Kein Treffer
ENSG00000105281	SLC1A5	solute carrier family 1 member 5 [Source:HGNC Symbol;Acc:HGNC:10943]	834.27	693.971	572.752	700.331	683.712	630.858	529.507	614.692	0.0608455	-0.188144	173.347	282.564	295.756	250.556	0.0286116	-1.48254	248.168	258.403	218.352	241.641	0.0106026	-1.53478	289.725	332.894	306.775	309.798	0.0205685	-1.17645	572.086	471.91	480.616	508.204	0.0322603	-0.462552	491.191	480.381	445.169	472.247	0.000432229	-0.568396	Kein Treffer
ENSG00000106665	CLIP2	CAP-Gly domain containing linker protein 2 [Source:HGNC Symbol;Acc:HGNC:2586]	95.4751	49.6961	47.5768	64.2493	55.7488	41.4898	31.4666	42.9017	0.0764295	-0.58153	34.6694	16.3467	6.69636	19.2375	0.0157766	-1.73452	10.7899	18.0544	12.1985	13.6809	0.0488893	-2.22325	19.8602	22.1192	62.8793	34.9529	0.190321	-0.876392	49.6912	21.532	25.2402	32.1545	0.0224981	-0.996426	53.4187	86.1616	40.4699	60.0167	0.0238405	-0.0981586	Kein Treffer
ENSG00000186468	RPS23	ribosomal protein S23 [Source:HGNC Symbol;Acc:HGNC:10410]	1840.17	2784.76	2697.24	2440.72	1685.09	1900.02	1520.16	1701.76	0.0677822	-0.520258	1854.81	1447.85	2226.54	1843.07	0.134843	-0.40518	3046.35	3259.94	2494.58	2933.62	0.174682	0.265366	3562.57	2308.14	2528.51	2799.74	0.326795	0.197976	2642.55	3054.85	3212.87	2970.09	0.0375223	0.283188	3620.74	2884.64	3466.92	3324.1	0.00225856	0.445642	Kein Treffer
ENSG00000175061	SNHG29	small nucleolar RNA host gene 29 [Source:HGNC Symbol;Acc:HGNC:28619]	1119.56	1299.2	1339.47	1252.74	835.18	778.732	691.18	768.364	0.0225846	-0.705156	778.486	749.613	1020.08	849.393	0.0157721	-0.560532	1281.6	1399.21	1021.01	1233.94	0.456117	-0.0218148	1333.55	736.569	914.608	994.91	0.196941	-0.332422	1257.57	1449.82	1592.24	1433.21	0.0191115	0.194144	1665.1	1444.68	1471.76	1527.18	0.00102939	0.285758	Kein Treffer
ENSG00000162711	NLRP3	NLR family pyrin domain containing 3 [Source:HGNC Symbol;Acc:HGNC:16400]	3.40982	0	2.74482	2.05155	5.25932	3.19152	4.34022	4.26369	0.0233129	1.02017	0	0	3.34818	0	0.26604	-4.4273	28.773	9.02719	3.65954	13.8199	0.121651	2.69371	27.4538	37.6026	24.7706	29.9424	0.0146997	3.80355	56.0619	34.9895	33.6536	41.5683	0.0136733	4.27551	3.90868	21.2453	10.792	11.982	0.0702804	2.48941	Kein Treffer
ENSG00000219023	AL033519.3	ribosomal protein S15A (RPS15A) pseudogene	458.053	596.354	678.885	577.764	404.968	363.834	291.88	353.56	0.0728815	-0.708365	417.609	317.593	506.691	413.964	0.0703232	-0.480874	479.551	620.619	440.364	513.511	0.268836	-0.170053	685.76	404.781	503.034	531.192	0.383315	-0.121224	601.391	601.999	750.896	651.429	0.102543	0.173099	865.122	662.146	779.721	768.996	0.00290173	0.412435	Kein Treffer
ENSG00000183401	CCDC159	coiled-coil domain containing 159 [Source:HGNC Symbol;Acc:HGNC:26996]	1.13661	3.54972	5.48963	3.39199	1.05186	0	7.59539	2.88242	0.3931	-0.227567	6.30353	0	5.5803	3.96128	0.421362	0.217885	3.59663	7.89879	7.31907	6.2715	0.0313413	0.867583	7.5936	5.5298	4.76358	5.96233	0.172298	0.795823	48.4171	19.7377	12.6201	26.9249	0.0962813	2.95217	14.3318	28.3271	18.886	20.515	0.0190347	2.56157	Kein Treffer
ENSG00000244485	RPL18P13	ribosomal protein L18 pseudogene 13 [Source:HGNC Symbol;Acc:HGNC:35599]	302.338	212.096	225.99	246.808	161.987	148.938	117.186	142.704	0.0216687	-0.78994	264.748	324.599	143.972	244.44	0.485778	-0.0139048	136.672	168.131	142.722	149.175	0.0562853	-0.726	123.834	249.947	243.895	205.892	0.30674	-0.261383	258.649	339.129	293.417	297.065	0.210434	0.267292	470.345	441.431	550.391	487.389	0.00222044	0.981397	Kein Treffer
ENSG00000156639	ZFAND3	zinc finger AN1-type containing 3 [Source:HGNC Symbol;Acc:HGNC:18019]	71.6063	113.591	92.4088	92.5354	69.423	62.7666	64.0183	65.4026	0.0966576	-0.500011	48.8524	28.0229	53.5709	43.4821	0.0606214	-1.08783	113.893	60.9335	29.2763	68.0344	0.270483	-0.443182	46.7298	46.4503	46.6831	46.6211	0.0319596	-0.98749	104.479	71.7733	87.289	87.8471	0.424019	-0.074928	102.929	90.8828	102.524	98.7784	0.000797443	0.0940916	Kein Treffer
ENSG00000279602	AC109326.1	TEC	10.2295	0	0	0	0	0	0	0	0.211325	0	0	0	1.11606	0	0.244337	0	1.19888	0	0	0	0.211325	0	1.16825	0	0	0	0.211325	0	3.8224	0	0	0	0.211325	0	10.4232	2.36059	10.792	7.85858	0.051907	6.31444	Kein Treffer
ENSG00000101017	CD40	CD40 molecule [Source:HGNC Symbol;Acc:HGNC:11919]	25.0054	23.9606	11.8942	20.2867	23.141	37.2344	15.1908	25.1887	0.192451	0.310864	6.30353	0	0	0	0.017483	-7.67149	4.79551	4.51359	1.21985	3.50965	0.0158399	-2.4977	0.584123	0	0	0	0.0196137	-7.67149	3.8224	0	5.25838	3.02693	0.0423726	-2.70481	5.21158	22.4256	22.933	16.8567	0.0507647	-0.265774	Kein Treffer
ENSG00000166012	TAF1D	TATA-box binding protein associated factor, RNA polymerase I subunit D [Source:HGNC Symbol;Acc:HGNC:28759]	34.0982	59.4579	80.5146	58.0236	21.0373	28.7237	17.3609	22.374	0.0678362	-1.37087	31.5177	0	31.2497	20.9224	0.0841187	-1.46719	39.5629	41.7507	32.9358	38.0832	0.161793	-0.606187	52.5711	17.6954	23.8179	31.3614	0.182829	-0.885539	61.1584	47.5498	67.3072	58.6718	0.482663	0.0160009	109.443	53.1133	55.3089	72.6218	0.029367	0.323264	Kein Treffer
ENSG00000218175	AC016739.1	ribosomal protein, large, P1 (RPLP1) pseudogene	255.737	321.25	319.314	298.767	328.182	277.663	298.39	301.411	0.473704	0.01271	228.503	189.155	399.55	272.402	0.354511	-0.133234	363.26	485.211	376.932	408.468	0.0351232	0.451072	588.796	293.079	310.586	397.487	0.244307	0.411768	457.414	511.385	470.099	479.633	0.00358828	0.682728	657.962	421.366	515.317	531.548	0.00816702	0.830969	Kein Treffer
ENSG00000253506	NACA2	nascent polypeptide associated complex subunit alpha 2 [Source:HGNC Symbol;Acc:HGNC:23290]	182.994	234.282	245.204	220.826	160.935	154.257	98.74	137.977	0.0738116	-0.678089	102.432	98.0802	197.543	132.685	0.0381203	-0.734473	164.246	185.057	147.601	165.635	0.0690397	-0.414689	447.438	176.954	209.598	277.997	0.318589	0.332019	313.437	327.466	369.138	336.68	0.00484624	0.608241	302.271	205.372	303.525	270.389	0.00707542	0.292005	Kein Treffer
ENSG00000139192	TAPBPL	TAP binding protein like [Source:HGNC Symbol;Acc:HGNC:30683]	2.27322	7.09945	2.74482	4.03916	2.10373	0	0	0	0.120315	-5.37127	0	0	5.5803	0	0.263387	-5.37127	9.59102	0	15.858	8.483	0.26831	1.05214	3.50474	6.63576	0	3.38017	0.312512	-0.250182	30.5792	2.6915	3.15503	12.1419	0.255073	1.56442	1.30289	21.2453	29.678	17.4087	0.0871946	2.08066	Kein Treffer
ENSG00000219491	TPT1P8	tumor protein, translationally-controlled 1 pseudogene 8 [Source:HGNC Symbol;Acc:HGNC:24088]	3.40982	16.8612	21.9585	14.0765	5.25932	21.2768	8.68044	11.7389	0.356571	-0.259973	11.0312	9.34097	1.11606	7.16274	0.24447	-0.964918	31.1708	37.2371	35.3755	34.5945	0.019204	1.2912	29.2062	11.0596	24.7706	21.6788	0.252395	0.619421	20.3861	26.0178	25.2402	23.8814	0.066008	0.758412	48.2071	22.4256	18.886	29.8396	0.0419954	1.07855	Kein Treffer
ENSG00000089041	P2RX7	purinergic receptor P2X 7 [Source:HGNC Symbol;Acc:HGNC:8537]	13.6393	13.3115	10.0643	12.3384	0	0	1.08506	0	0.00767997	-6.95865	0	0	1.11606	0	0.00779651	-6.95865	8.39214	6.77039	12.1985	9.12033	0.177923	-0.431907	12.2666	1.10596	8.57445	7.31566	0.148431	-0.746149	30.5792	11.6632	38.912	27.0515	0.119579	1.12623	1.30289	11.803	10.792	7.96595	0.0700667	-0.624881	Kein Treffer
ENSG00000135899	SP110	SP110 nuclear body protein [Source:HGNC Symbol;Acc:HGNC:5401]	78.4259	32.835	43.9171	51.726	48.3858	40.426	30.3815	39.7311	0.192774	-0.379781	31.5177	16.3467	36.83	28.2314	0.0948797	-0.871271	27.5742	10.1556	50.0137	29.2478	0.15246	-0.820423	36.2156	47.5563	35.2505	39.6741	0.270793	-0.381845	54.7877	32.298	66.2555	51.1138	0.4837	-0.0171442	59.9331	81.4404	70.1479	70.5072	0.00383564	0.446139	Kein Treffer
ENSG00000168488	ATXN2L	ataxin 2 like [Source:HGNC Symbol;Acc:HGNC:31326]	127.3	70.9945	115.282	104.526	67.3193	56.3836	30.3815	51.3615	0.0613963	-1.02367	85.0977	30.3582	36.83	50.7619	0.0244726	-1.04058	74.3304	31.5951	25.6168	43.8474	0.0280594	-1.25139	64.2535	123.867	88.6027	92.2412	0.37701	-0.180189	147.8	93.3053	125.149	122.085	0.0227751	0.223828	136.804	71.9981	172.672	127.158	0.024853	0.282519	Kein Treffer
ENSG00000108312	UBTF	upstream binding transcription factor [Source:HGNC Symbol;Acc:HGNC:12511]	171.628	160.625	199.457	177.237	132.535	180.853	176.864	163.417	0.258108	-0.117046	104.008	84.0687	79.2403	89.1058	0.0161764	-0.991281	83.9214	73.3459	86.609	81.2921	0.00383605	-1.12353	128.507	194.649	260.092	194.416	0.318152	0.133398	122.317	97.7912	108.323	109.477	0.015757	-0.694547	209.766	232.518	118.712	186.999	0.0164381	0.0773101	Kein Treffer
ENSG00000236200	KDM4A-AS1	KDM4A antisense RNA 1 [Source:HGNC Symbol;Acc:HGNC:40528]	0	1.77486	0	0	0	0	0	0	0.211325	0	0	0	0	0	0.211325	0	3.59663	0	4.87938	2.82534	0.193731	4.87053	0	0	3.81087	0	0.360191	0	0	0	0	0	0.211325	0	11.726	10.6227	0	7.44957	0.0922484	6.23832	Kein Treffer
ENSG00000071082	RPL31	ribosomal protein L31 [Source:HGNC Symbol;Acc:HGNC:10334]	1527.6	2048.19	2216.9	1930.9	1285.38	1298.95	1119.78	1234.7	0.0535387	-0.645066	1391.5	1277.38	2102.66	1590.51	0.127345	-0.279762	2083.65	2216.17	1680.95	1993.59	0.431304	0.0460954	3164.19	1521.8	1741.57	2142.52	0.39725	0.150031	2146.92	2467.21	2474.59	2362.91	0.0269596	0.291277	3081.34	2492.79	2997.47	2857.2	0.00205654	0.565308	Kein Treffer
ENSG00000168003	SLC3A2	solute carrier family 3 member 2 [Source:HGNC Symbol;Acc:HGNC:11026]	65.9232	126.903	112.538	101.788	39.9708	38.2983	60.7631	46.3441	0.0463927	-1.13341	15.7588	32.6934	35.7139	28.0554	0.0144377	-1.8555	20.3809	41.7507	15.858	25.9965	0.0196523	-1.96505	106.31	30.9669	71.4538	69.577	0.250722	-0.548227	135.058	162.387	145.131	147.526	0.0299532	0.534961	117.26	51.933	51.2619	73.4851	0.0392136	-0.469495	Kein Treffer
ENSG00000224291	RPL38P6	RPL38 pseudogene 6 [Source:HGNC Symbol;Acc:HGNC:54608]	107.978	77.2065	88.7491	91.3111	116.757	84.0434	46.6574	82.4859	0.324455	-0.146474	56.7318	51.3753	68.0797	58.7289	0.0374028	-0.635844	50.3528	59.8051	65.8717	58.6765	0.0611144	-0.637129	87.0343	71.8874	80.9809	79.9675	0.0721749	-0.191152	109.575	104.071	90.4441	101.364	0.177154	0.150521	97.7171	135.734	138.947	124.133	0.00559318	0.442603	Kein Treffer
ENSG00000213977	TAX1BP3	Tax1 binding protein 3 [Source:HGNC Symbol;Acc:HGNC:30684]	6.81965	15.9738	5.48963	9.42768	6.31119	32.9791	5.42528	14.9052	0.221175	0.655264	6.30353	7.00573	6.69636	6.66854	0.236364	-0.49328	17.9832	11.284	12.1985	13.8219	0.225096	0.547155	18.1078	7.74172	19.0543	14.968	0.253604	0.661287	2.54827	8.0745	9.46508	6.69595	0.259107	-0.48745	23.4521	21.2453	28.329	24.3421	0.00365508	1.35917	Kein Treffer
ENSG00000138614	INTS14	integrator complex subunit 14 [Source:HGNC Symbol;Acc:HGNC:25372]	20.4589	7.09945	16.4689	14.6758	10.5186	24.4683	7.59539	14.1941	0.480946	-0.0478104	3.15177	0	12.2767	5.14281	0.069354	-1.49482	19.182	28.21	3.65954	17.0172	0.417992	0.212212	20.4443	9.95364	7.62173	12.6732	0.313445	-0.21011	8.91894	15.2518	17.8785	14.0164	0.459786	-0.0658589	31.2695	27.1468	17.537	25.3177	0.0124314	0.782604	Kein Treffer
ENSG00000134109	EDEM1	ER degradation enhancing alpha-mannosidase like protein 1 [Source:HGNC Symbol;Acc:HGNC:18967]	18.1857	31.9475	20.1287	23.4206	7.36305	46.809	13.0207	22.3976	0.45505	-0.0641575	15.7588	16.3467	26.7854	19.6303	0.308426	-0.253512	34.7674	21.4396	42.6946	32.9672	0.223583	0.491474	54.9076	29.8609	24.7706	36.513	0.19416	0.638431	29.3051	49.3442	53.6354	44.0949	0.0450783	0.909953	32.5724	84.9813	47.2149	54.9229	0.0360828	1.2261	Kein Treffer
ENSG00000159314	ARHGAP27	Rho GTPase activating protein 27 [Source:HGNC Symbol;Acc:HGNC:31813]	10.2295	32.835	32.0229	25.0291	13.6742	11.7023	23.8712	16.4159	0.174423	-0.605503	18.9106	9.34097	15.6248	14.6255	0.199041	-0.771045	20.3809	4.51359	4.87938	9.92463	0.17718	-1.32581	33.295	38.7086	43.825	38.6095	0.0573091	0.62333	26.7568	52.9328	26.2919	35.3272	0.16528	0.495498	41.6926	47.2118	37.7719	42.2255	0.00208919	0.752167	Kein Treffer
ENSG00000119048	UBE2B	ubiquitin conjugating enzyme E2 B [Source:HGNC Symbol;Acc:HGNC:12473]	17.0491	39.047	47.5768	34.5576	41.0227	43.6175	42.3172	42.3191	0.230765	0.291541	42.5488	49.0401	30.1336	40.5742	0.339534	0.23094	79.1259	54.1631	68.3113	67.2001	0.0791456	0.957436	58.9964	33.1788	67.6429	53.2727	0.154188	0.622929	40.7723	56.5215	57.8421	51.712	0.0238639	0.580112	106.837	70.8178	97.1278	91.5943	0.00676021	1.40366	Kein Treffer
ENSG00000138764	CCNG2	cyclin G2 [Source:HGNC Symbol;Acc:HGNC:1593]	4.54643	17.7486	16.4689	12.9213	13.6742	13.8299	7.59539	11.6999	0.420582	-0.142107	0	0	3.34818	0	0.0463259	-7.02473	20.3809	18.0544	8.53892	15.6581	0.366186	0.275215	37.968	14.3775	12.3853	21.5769	0.278478	0.735285	7.6448	3.58867	13.6718	8.30175	0.228996	-0.632114	14.3318	4.72118	16.188	11.747	0.0403005	-0.136354	Kein Treffer
ENSG00000238085	AL590682.1	ribosomal protein, large, P1 (RPLP1) pseudogene	17.0491	25.7355	21.0436	21.2761	16.8298	10.6384	28.2114	18.5599	0.35926	-0.196056	14.1829	7.00573	11.1606	10.7831	0.0747764	-0.973908	13.1876	14.6692	18.2977	15.3848	0.0761803	-0.465141	7.5936	23.2252	19.0543	16.6244	0.0964753	-0.354046	20.3861	30.5037	12.6201	21.17	0.491025	-0.0071788	42.9955	36.5892	24.282	34.6222	0.0121208	0.699862	Kein Treffer
ENSG00000135185	TMEM243	transmembrane protein 243 [Source:HGNC Symbol;Acc:HGNC:21707]	6.81965	0.887431	9.14939	5.61882	7.36305	5.31921	11.9356	8.20595	0.0742862	0.538428	3.15177	30.3582	15.6248	16.3783	0.193447	1.52677	4.79551	10.1556	23.1771	12.7094	0.137387	1.16341	22.1967	12.1656	3.81087	12.7244	0.189256	1.1651	20.3861	1.79433	16.8268	13.0024	0.0904859	1.19604	35.1781	82.6207	39.1209	52.3066	0.0375293	3.19596	Kein Treffer
ENSG00000169372	CRADD	CASP2 and RIPK1 domain containing adaptor with death domain [Source:HGNC Symbol;Acc:HGNC:2340]	0	0	1.82988	0	11.5705	0	3.25517	4.94189	0.178197	5.65589	1.57588	0	0	0	0.469638	0	1.19888	1.1284	0	0.775758	0.441668	3.13053	2.33649	2.21192	4.76358	3.104	0.00394148	5.0018	0	2.6915	2.10335	1.59828	0.183623	4.08601	9.12026	0	20.235	9.78508	0.118203	6.62718	Kein Treffer
ENSG00000135956	TMEM127	transmembrane protein 127 [Source:HGNC Symbol;Acc:HGNC:26038]	21.5955	23.9606	36.5976	27.3846	22.0891	52.1282	7.59539	27.2709	0.497565	-0.00597882	12.6071	0	11.1606	7.92255	0.0328863	-1.77649	50.3528	39.4939	19.5175	36.4548	0.287001	0.411437	37.3839	42.0265	31.4397	36.95	0.162444	0.430851	53.5136	20.6348	33.6536	35.934	0.270244	0.390737	18.2405	59.0148	24.282	33.8458	0.0583704	0.304609	Kein Treffer
ENSG00000196150	ZNF250	zinc finger protein 250 [Source:HGNC Symbol;Acc:HGNC:13044]	5.68304	2.66229	3.65976	4.0017	11.5705	0	2.17011	4.58021	0.424444	0.190351	0	0	0	0	0.0229697	-5.35815	5.99438	7.89879	0	4.63106	0.414787	0.205942	7.00948	2.21192	2.85815	4.02652	0.486682	0.00870345	3.8224	4.48583	5.25838	4.5222	0.352525	0.17236	0	15.3438	6.74499	7.36295	0.119562	0.863525	Kein Treffer
ENSG00000269893	SNHG8	small nucleolar RNA host gene 8 [Source:HGNC Symbol;Acc:HGNC:33098]	194.36	259.13	299.185	250.892	207.217	159.576	145.397	170.73	0.121986	-0.555076	195.409	126.103	206.471	175.995	0.0999866	-0.511289	137.871	201.983	217.132	185.662	0.00811675	-0.434182	198.018	207.92	161.009	188.982	0.136276	-0.408624	365.676	268.253	231.369	288.433	0.323764	0.201095	282.728	381.236	348.041	337.335	0.00363888	0.426971	Kein Treffer
ENSG00000121390	PSPC1	paraspeckle component 1 [Source:HGNC Symbol;Acc:HGNC:20320]	3.40982	27.5104	48.4918	26.4707	12.6224	21.2768	11.9356	15.2783	0.246333	-0.788941	0	0	4.46424	0	0.0841525	-8.05369	25.1764	11.284	1.21985	12.5601	0.27901	-1.06955	26.2855	16.5894	10.4799	17.7849	0.335364	-0.571088	30.5792	16.149	12.6201	19.7828	0.375206	-0.418315	3.90868	31.868	6.74499	14.1739	0.125851	-0.896455	Kein Treffer
ENSG00000214784	RPS3AP21	RPS3A pseudogene 21 [Source:HGNC Symbol;Acc:HGNC:36841]	142.076	200.559	174.753	172.463	117.809	75.5327	98.74	97.3605	0.0614825	-0.824233	91.4012	105.086	108.258	101.582	0.0162904	-0.763063	164.246	172.645	150.041	162.311	0.297303	-0.087476	232.481	123.867	159.104	171.817	0.495325	-0.00540703	154.17	168.667	176.681	166.506	0.349	-0.0506794	229.309	165.241	196.954	197.168	0.00434235	0.193036	Kein Treffer
ENSG00000132600	PRMT7	protein arginine methyltransferase 7 [Source:HGNC Symbol;Acc:HGNC:25557]	15.9125	26.6229	15.554	19.3631	9.46678	23.4045	22.7862	18.5525	0.431228	-0.0613766	52.0041	23.3524	33.4818	36.2795	0.13766	0.90238	9.59102	7.89879	0	5.82993	0.0339768	-1.71466	65.4218	84.0529	79.0755	76.1834	0.00252902	1.97063	300.696	376.81	464.84	380.782	0.0085295	4.29053	114.655	77.8995	68.7989	87.1177	0.0124619	2.16388	Kein Treffer
ENSG00000065911	MTHFD2	methylenetetrahydrofolate dehydrogenase (NADP+ dependent) 2, methenyltetrahydrofolate cyclohydrolase [Source:HGNC Symbol;Acc:HGNC:7434]	153.442	184.586	150.05	162.693	110.446	101.065	82.4642	97.9916	0.0158112	-0.730833	58.3077	25.6877	61.3833	48.4595	0.0181994	-1.74521	64.7394	69.9607	48.7938	61.1646	0.00269516	-1.40991	151.872	120.55	109.562	127.328	0.0958384	-0.353352	157.993	210.834	237.679	202.168	0.126732	0.313236	109.443	107.407	109.269	108.706	1.7965e-05	-0.581273	Kein Treffer
ENSG00000196683	TOMM7	translocase of outer mitochondrial membrane 7 [Source:HGNC Symbol;Acc:HGNC:21648]	271.649	330.124	365.976	322.583	255.603	337.238	289.71	294.183	0.185728	-0.132911	349.846	205.501	316.961	290.769	0.322334	-0.149746	357.265	393.811	281.784	344.287	0.361713	0.0939121	641.951	393.722	426.817	487.497	0.12477	0.59557	524.943	662.109	518.476	568.509	0.0209163	0.81732	510.735	440.25	709.573	553.519	0.0102849	0.778776	Kein Treffer
ENSG00000122042	UBL3	ubiquitin like 3 [Source:HGNC Symbol;Acc:HGNC:12504]	4.54643	1.77486	10.9793	5.76685	5.25932	15.9576	13.0207	11.4125	0.159202	0.972546	9.4553	0	5.5803	5.01187	0.412934	-0.198737	35.9663	30.4668	19.5175	28.6502	0.043347	2.29291	25.1173	18.8013	29.5342	24.4843	0.00149678	2.06708	11.4672	8.97167	15.7751	12.0713	0.0070841	1.05283	27.3608	15.3438	28.329	23.6779	0.0148652	2.01896	Kein Treffer
ENSG00000213307	RPL18P11	ribosomal protein L18 pseudogene 11 [Source:HGNC Symbol;Acc:HGNC:35742]	135.256	93.1803	129.921	119.453	59.9563	67.022	40.147	55.7084	0.0401857	-1.09909	59.8835	149.456	60.2673	89.8688	0.281108	-0.41015	133.075	113.968	84.1693	110.404	0.344214	-0.113544	73.0154	97.3245	68.5956	79.6451	0.105897	-0.584177	202.587	161.49	149.338	171.138	0.0426024	0.51836	244.944	143.996	195.605	194.848	0.0108238	0.705446	Kein Treffer
ENSG00000213772	EIF1P7	eukaryotic translation initiation factor 1 pseudogene 7 [Source:HGNC Symbol;Acc:HGNC:49620]	0	0.887431	3.65976	1.51573	0	0	0	0	0.151427	-4.01411	0	0	0	0	0.151427	-4.01411	0	2.2568	0	0	0.330795	-4.01411	2.33649	3.31788	0	1.88479	0.435768	0.296801	0	0.897167	6.31005	2.40241	0.210266	0.63113	6.51447	1.1803	10.792	6.16225	0.0784924	1.9545	Kein Treffer
ENSG00000164576	SAP30L	SAP30 like [Source:HGNC Symbol;Acc:HGNC:25663]	105.705	85.1934	88.7491	93.2157	112.549	85.1073	105.25	100.969	0.124143	0.11515	70.9147	60.7163	46.8745	59.5019	0.0108585	-0.646762	73.1315	36.1087	57.3327	55.5243	0.0110812	-0.746403	47.8981	37.6026	62.8793	49.46	0.0216636	-0.912943	45.8688	82.5393	94.6508	74.353	0.228576	-0.32579	127.684	108.587	137.598	124.623	0.00231709	0.418535	Kein Treffer
ENSG00000136490	LIMD2	LIM domain containing 2 [Source:HGNC Symbol;Acc:HGNC:28142]	167.081	231.62	198.542	199.081	124.12	167.023	144.312	145.152	0.00657773	-0.455523	113.464	380.645	209.819	234.642	0.306036	0.237	237.378	199.726	150.041	195.715	0.468026	-0.0245877	391.947	303.033	330.593	341.857	0.0426763	0.779738	216.603	308.625	267.125	264.118	0.00763445	0.407649	480.768	558.28	391.209	476.752	0.00504823	1.25946	Kein Treffer
ENSG00000228224	NACA4P	NACA family member 4, pseudogene [Source:HGNC Symbol;Acc:HGNC:24688]	70.4697	92.2928	84.1744	82.3123	38.919	64.8943	50.9976	51.6036	0.00156187	-0.672594	36.2453	32.6934	52.4548	40.4645	0.0212116	-1.02264	71.9326	88.0151	57.3327	72.4268	0.185482	-0.184345	143.11	61.9337	60.9739	88.6726	0.43289	0.107255	67.5291	95.0997	89.3924	84.007	0.278113	0.029367	75.5679	92.0631	103.873	90.5013	0.00406289	0.136672	Kein Treffer
ENSG00000277462	ZNF670	zinc finger protein 670 [Source:HGNC Symbol;Acc:HGNC:28167]	0	0	1.82988	0	4.20746	0	0	0	0.350409	0	0	0	2.23212	0	0.211325	0	4.79551	15.7976	0	6.86436	0.173913	6.12192	3.50474	0	0	0	0.377711	0	0	2.6915	0	0	0.423577	0	23.4521	0	13.49	12.314	0.105832	6.95583	Kein Treffer
ENSG00000131747	TOP2A	DNA topoisomerase II alpha [Source:HGNC Symbol;Acc:HGNC:11989]	45.4643	45.259	36.5976	42.4403	55.7488	56.3836	64.0183	58.7169	0.0500479	0.467401	23.6382	0	26.7854	16.8079	0.0664056	-1.33113	47.9551	40.6223	52.4534	47.0103	0.263104	0.147211	111.568	56.4039	71.4538	79.8084	0.0716887	0.909517	49.6912	35.8867	67.3072	50.9617	0.272124	0.263412	61.236	43.671	67.4499	57.4523	0.00750735	0.436044	Kein Treffer
ENSG00000137193	PIM1	Pim-1 proto-oncogene, serine/threonine kinase [Source:HGNC Symbol;Acc:HGNC:8986]	156.852	295.515	230.565	227.644	152.52	134.044	157.333	147.966	0.11093	-0.621173	77.2183	0	61.3833	46.2005	0.0506642	-2.29831	92.3135	84.6299	95.1479	90.6971	0.0417266	-1.32669	65.4218	29.8609	60.0212	51.7679	0.0365619	-2.1345	101.931	106.763	114.633	107.775	0.0451337	-1.07805	295.757	223.076	314.317	277.716	0.00495037	0.286721	Kein Treffer
ENSG00000100519	PSMC6	proteasome 26S subunit, ATPase 6 [Source:HGNC Symbol;Acc:HGNC:9553]	7.95625	14.1989	30.193	17.4494	21.0373	30.8514	18.4459	23.4449	0.285586	0.423993	12.6071	11.6762	29.0176	17.7669	0.449257	0.0258731	68.336	64.3187	40.2549	57.6365	0.0600867	1.71806	37.968	35.3907	40.9668	38.1085	0.0327014	1.12247	34.4016	45.7555	41.0153	40.3908	0.0333017	1.20617	48.2071	73.1784	32.3759	51.2538	0.0248625	1.54905	Kein Treffer
ENSG00000164116	GUCY1A1	guanylate cyclase 1 soluble subunit alpha 1 [Source:HGNC Symbol;Acc:HGNC:4685]	73.8795	77.2065	88.7491	79.945	66.2674	108.512	83.5493	86.1095	0.336412	0.107035	55.1559	46.7049	22.3212	41.394	0.0575402	-0.94791	37.1652	41.7507	28.0564	35.6575	0.016347	-1.16257	8.76185	5.5298	2.85815	5.7166	0.00337652	-3.78256	0	2.6915	1.05168	1.24773	0.00162959	-5.89221	88.5968	129.833	75.5439	97.9911	0.0133808	0.29331	Kein Treffer
ENSG00000235297	FAUP1	FAU pseudogene 1 [Source:HGNC Symbol;Acc:HGNC:17984]	223.912	212.983	230.565	222.487	251.396	212.768	173.609	212.591	0.364486	-0.0656087	234.807	156.461	216.516	202.594	0.209259	-0.13506	213.4	236.964	352.535	267.633	0.186588	0.266428	262.271	211.238	276.288	249.932	0.101919	0.167749	360.58	421.668	393.326	391.858	0.00754902	0.816333	386.96	326.942	423.585	379.162	0.00273718	0.768829	Kein Treffer
ENSG00000174177	CTU2	cytosolic thiouridylase subunit 2 [Source:HGNC Symbol;Acc:HGNC:28005]	27.2786	15.9738	13.7241	18.9921	16.8298	17.0215	18.4459	17.4324	0.382684	-0.122955	6.30353	4.67049	1.11606	4.03003	0.0193241	-2.20876	29.9719	30.4668	21.9572	27.4653	0.0654015	0.529874	28.0379	14.3775	13.338	18.5845	0.304872	-0.0311393	6.37067	16.149	30.4986	17.6727	0.457374	-0.103312	19.5434	21.2453	14.839	18.5426	0.00525378	-0.0343781	Kein Treffer
ENSG00000255353	ASS1P13	argininosuccinate synthetase 1 pseudogene 13 [Source:HGNC Symbol;Acc:HGNC:763]	0	0	0	0	0	0	0	0	#DIV/0!	0	0	0	0	0	#DIV/0!	0	0	0	0	0	#DIV/0!	0	0	1.10596	0	0	0.211325	0	25.4827	15.2518	3.15503	14.6298	0.0757687	7.2026	7.81737	0	14.839	7.55211	0.11005	6.25779	Kein Treffer
ENSG00000154930	ACSS1	acyl-CoA synthetase short chain family member 1 [Source:HGNC Symbol;Acc:HGNC:16091]	286.425	236.057	277.227	266.569	244.033	236.173	256.073	245.426	0.113514	-0.119176	189.106	240.53	155.132	194.923	0.102763	-0.45141	167.843	180.544	187.856	178.748	0.0202305	-0.576322	70.0948	161.47	101.941	111.169	0.033107	-1.26101	126.139	78.0535	82.0307	95.4078	0.00245389	-1.48136	399.989	332.844	356.135	362.989	0.00146381	0.445271	Kein Treffer
ENSG00000225630	MTND2P28	MT-ND2 pseudogene 28 [Source:HGNC Symbol;Acc:HGNC:42129]	21.5955	52.3584	43.0021	38.9854	36.8152	26.596	17.3609	26.9241	0.234927	-0.532385	40.9729	58.3811	52.4548	50.6029	0.0505515	0.375441	76.7281	49.6495	125.644	84.0072	0.107672	1.1056	47.8981	53.0861	40.9668	47.317	0.226599	0.278775	63.7067	62.8017	57.8421	61.4502	0.0757214	0.655134	101.626	102.686	111.967	105.426	0.000484638	1.4329	Kein Treffer
ENSG00000124120	TTPAL	alpha tocopherol transfer protein like [Source:HGNC Symbol;Acc:HGNC:16114]	1.13661	18.6361	1.82988	7.20085	10.5186	10.6384	16.2758	12.4776	0.259373	0.784724	0	0	12.2767	0	0.374167	-6.18999	5.99438	9.02719	9.75876	8.26011	0.431395	0.195458	2.92062	2.21192	4.76358	3.29871	0.298599	-1.10308	3.8224	8.0745	6.31005	6.06898	0.416808	-0.243031	13.0289	47.2118	16.188	25.4763	0.0722764	1.80867	Kein Treffer
ENSG00000104946	TBC1D17	TBC1 domain family member 17 [Source:HGNC Symbol;Acc:HGNC:25699]	0	7.09945	11.8942	6.33122	4.20746	4.25536	7.59539	5.35274	0.372643	-0.238112	4.72765	2.33524	0	2.3543	0.247818	-1.38978	21.5798	9.02719	14.6381	15.0817	0.152996	1.23917	2.92062	3.31788	11.4326	5.89036	0.420466	-0.102448	12.7413	6.28017	12.6201	10.5472	0.214492	0.72731	23.4521	10.6227	10.792	14.9556	0.0360415	1.22713	Kein Treffer
ENSG00000235590	GNAS-AS1	GNAS antisense RNA 1 [Source:HGNC Symbol;Acc:HGNC:24872]	0	0	0	0	6.31119	0	10.8506	5.72058	0.105325	5.86309	0	0	1.11606	0	0.211325	0	0	0	0	0	#DIV/0!	0	0	0	0	0	#DIV/0!	0	0	0	0	0	#DIV/0!	0	14.3318	12.9833	0	9.10503	0.0922484	6.52435	Kein Treffer
ENSG00000055211	GINM1	glycoprotein integral membrane 1 [Source:HGNC Symbol;Acc:HGNC:21074]	34.0982	19.5235	14.639	22.7536	14.7261	20.213	7.59539	14.1782	0.139916	-0.678611	0	0	7.81242	0	0.0624452	-7.83628	11.9888	3.38519	15.858	10.4107	0.10988	-1.12057	13.4348	3.31788	10.4799	9.07753	0.0545351	-1.31624	10.1931	4.48583	3.15503	5.94464	0.0225222	-1.91869	33.8753	11.803	10.792	18.8234	0.064837	-0.272249	Kein Treffer
ENSG00000130813	SHFL	shiftless antiviral inhibitor of ribosomal frameshifting [Source:HGNC Symbol;Acc:HGNC:25649]	57.967	43.4841	42.0872	47.8461	27.3485	42.5536	24.9563	31.6195	0.0996091	-0.596045	29.9418	18.6819	29.0176	25.8804	0.0201173	-0.883989	9.59102	19.1828	18.2977	15.6905	0.0290701	-1.60236	13.4348	21.0132	21.9125	18.7869	0.0322807	-1.34403	40.7723	39.4753	35.757	38.6682	0.0762337	-0.30654	70.3563	48.3921	71.4969	63.4151	0.0068838	0.405686	Kein Treffer
ENSG00000231799	PA2G4P6	proliferation-associated 2G4 pseudogene 6 [Source:HGNC Symbol;Acc:HGNC:32219]	0	0.887431	0	0	0	0	0	0	0.211325	0	1.57588	0	0	0	0.390113	0	0	1.1284	1.21985	0.782748	0.160854	3.142	3.50474	2.21192	0	1.90555	0.127915	4.32593	0	1.79433	0	0	0.211325	0	7.81737	4.72118	9.44299	7.32718	0.0169592	6.21474	Kein Treffer
ENSG00000173875	ZNF791	zinc finger protein 791 [Source:HGNC Symbol;Acc:HGNC:26895]	20.4589	7.98688	7.31951	11.9218	1.05186	22.3407	2.17011	8.52088	0.38067	-0.479743	0	2.33524	0	0	0.0701715	-6.90951	4.79551	9.02719	10.9786	8.2671	0.303642	-0.522851	7.00948	1.10596	3.81087	3.97543	0.0562901	-1.56062	15.2896	1.79433	5.25838	7.44744	0.0345889	-0.671591	6.51447	7.08178	8.09399	7.23008	0.00202879	-0.71375	Kein Treffer
ENSG00000090863	GLG1	golgi glycoprotein 1 [Source:HGNC Symbol;Acc:HGNC:4316]	44.3277	74.5442	48.4918	55.7879	26.2966	67.022	36.8919	43.4035	0.0279687	-0.361405	29.9418	7.00573	21.2051	19.3842	0.0753966	-1.52023	28.773	42.8791	42.6946	38.1156	0.0719259	-0.548375	66.59	58.6159	28.5815	51.2625	0.384216	-0.121821	61.1584	33.1952	28.3952	40.9163	0.236934	-0.446339	52.1158	67.2769	44.5169	54.6365	0.00733204	-0.030032	Kein Treffer
ENSG00000197958	RPL12	ribosomal protein L12 [Source:HGNC Symbol;Acc:HGNC:10302]	2165.24	2685.37	2787.82	2546.14	1818.67	1988.32	1597.2	1801.4	0.0466017	-0.499172	1947.79	1366.12	2129.44	1814.45	0.0748246	-0.488757	2383.37	2764.58	2397	2514.98	0.440627	-0.017765	2328.31	2026.12	2533.27	2295.9	0.20119	-0.149245	2871.9	3241.46	3160.28	3091.21	0.0150102	0.279851	3302.84	3048.7	3184.98	3178.84	0.000266552	0.320178	Kein Treffer
ENSG00000172667	ZMAT3	zinc finger matrin-type 3 [Source:HGNC Symbol;Acc:HGNC:29983]	4.54643	5.32459	3.65976	4.51026	1.05186	5.31921	6.51033	4.2938	0.458433	-0.0693781	0	14.0115	11.1606	8.39069	0.227776	0.881034	1.19888	10.1556	2.43969	4.59805	0.487334	0.0272147	4.67298	5.5298	0.952717	3.7185	0.247703	-0.271841	6.37067	1.79433	4.2067	4.1239	0.416585	-0.126272	26.0579	47.2118	25.631	32.9669	0.0218282	2.84247	Kein Treffer
ENSG00000171490	RSL1D1	ribosomal L1 domain containing 1 [Source:HGNC Symbol;Acc:HGNC:24534]	181.857	188.135	220.5	196.831	111.498	130.852	86.8044	109.718	0.0330835	-0.842573	40.9729	70.0573	79.2403	63.4235	0.00164263	-1.63233	92.3135	92.5287	65.8717	83.5713	0.0159945	-1.23489	264.608	193.543	225.794	227.982	0.175349	0.211859	159.267	212.629	226.11	199.335	0.435818	0.0182294	131.592	141.636	118.712	130.647	0.0012844	-0.590917	Kein Treffer
ENSG00000265972	TXNIP	thioredoxin interacting protein [Source:HGNC Symbol;Acc:HGNC:16952]	300.064	358.522	389.764	349.45	178.817	238.3	206.161	207.759	0.0105932	-0.749893	214.32	151.791	157.364	174.492	0.0303858	-1.00151	270.946	289.998	292.763	284.569	0.040495	-0.296214	189.84	102.854	158.151	150.282	0.0237332	-1.21687	253.553	265.561	281.849	266.988	0.0233799	-0.388187	372.628	335.204	277.894	328.575	0.00347789	-0.0888374	Kein Treffer
ENSG00000117151	CTBS	chitobiase [Source:HGNC Symbol;Acc:HGNC:2496]	0	2.66229	10.9793	4.54719	3.15559	3.19152	4.34022	3.56245	0.384284	-0.34355	9.4553	0	4.46424	4.63985	0.493192	0.0284823	15.5854	7.89879	10.9786	11.4876	0.134429	1.31815	14.6031	6.63576	6.66902	9.30262	0.238284	1.0167	6.37067	21.532	19.9818	15.9615	0.0477236	1.78918	13.0289	27.1468	26.98	22.3852	0.0205053	2.27455	Kein Treffer
ENSG00000054392	HHAT	hedgehog acyltransferase [Source:HGNC Symbol;Acc:HGNC:18270]	0	1.77486	1.82988	1.20158	0	0	0	0	0.0917992	-3.70219	0	0	0	0	0.0917992	-3.70219	0	0	0	0	0.0917992	-3.70219	1.16825	0	0	0	0.249176	-3.70219	1.27413	0	1.05168	0.77527	0.340816	-0.572465	1.30289	8.26207	8.09399	5.88632	0.0620247	2.2014	Kein Treffer
ENSG00000170473	PYM1	PYM homolog 1, exon junction complex associated factor [Source:HGNC Symbol;Acc:HGNC:30258]	7.95625	23.0732	0.914939	10.6481	12.6224	24.4683	4.34022	13.8103	0.0400623	0.372069	20.4865	0	8.92848	9.80499	0.473401	-0.117859	19.182	31.5951	26.8366	25.8713	0.053181	1.27283	42.0569	42.0265	41.9195	42.001	0.0202688	1.96977	43.3205	14.3547	25.2402	27.6385	0.164056	1.3678	15.6347	56.6542	48.5639	40.2843	0.0424051	1.90971	Kein Treffer
ENSG00000147162	OGT	O-linked N-acetylglucosamine (GlcNAc) transferase [Source:HGNC Symbol;Acc:HGNC:8127]	15.9125	20.4109	19.2137	18.5124	4.20746	14.8938	11.9356	10.3456	0.0236158	-0.833365	4.72765	21.0172	24.5533	16.7661	0.378122	-0.14214	32.3697	22.568	34.1557	29.6978	0.0662506	0.678942	33.8791	9.95364	21.9125	21.9151	0.359426	0.24223	17.8379	12.5603	30.4986	20.2989	0.38854	0.132231	29.9666	68.4572	51.2619	49.8952	0.0231731	1.42553	Kein Treffer
ENSG00000159388	BTG2	BTG anti-proliferation factor 2 [Source:HGNC Symbol;Acc:HGNC:1131]	0	12.424	9.14939	7.19114	5.25932	0	0	0	0.211096	-6.18807	4.72765	0	1.11606	1.9479	0.207649	-1.832	8.39214	5.64199	17.0778	10.3707	0.294354	0.522135	11.0983	2.21192	6.66902	6.65976	0.469891	-0.109173	7.6448	4.48583	10.5168	7.54913	0.472083	0.0691507	6.51447	7.08178	29.678	14.4247	0.0995952	0.994295	Kein Treffer
ENSG00000126456	IRF3	interferon regulatory factor 3 [Source:HGNC Symbol;Acc:HGNC:6118]	84.109	26.6229	28.3631	46.365	42.0746	51.0644	70.5286	54.5558	0.389784	0.234231	0	37.3639	32.3657	23.2432	0.264108	-0.993142	32.3697	66.5755	29.2763	42.7405	0.451986	-0.11717	40.8886	70.7814	80.0282	63.8994	0.311465	0.461914	1.27413	63.6988	76.7723	47.2484	0.492562	0.0271717	59.9331	160.52	32.3759	84.2765	0.0814469	0.860696	Kein Treffer
ENSG00000198918	RPL39	ribosomal protein L39 [Source:HGNC Symbol;Acc:HGNC:10350]	1388.93	1816.57	1968.95	1724.82	1199.13	1328.74	1095.91	1207.92	0.0602471	-0.51388	1314.29	962.12	1602.66	1293.02	0.0990478	-0.415669	2129.21	2413.64	1724.86	2089.24	0.178578	0.276517	2658.34	1267.43	1511.96	1812.58	0.447823	0.071595	2022.05	1963.9	1990.82	1992.26	0.143898	0.207948	2332.18	2087.94	2391.77	2270.63	0.00083577	0.39663	Kein Treffer
ENSG00000163513	TGFBR2	transforming growth factor beta receptor 2 [Source:HGNC Symbol;Acc:HGNC:11773]	4.54643	31.0601	22.8735	19.4933	31.5559	43.6175	27.1264	34.0999	0.0795772	0.803631	0	0	21.2051	0	0.1577	-7.61422	28.773	45.1359	24.3969	32.7686	0.090284	0.746348	32.7109	22.1192	28.5815	27.8039	0.260859	0.510102	45.8688	17.9433	23.1369	28.983	0.310442	0.569813	32.5724	34.2286	43.1679	36.6563	0.00398151	0.907628	Kein Treffer
ENSG00000114391	RPL24	ribosomal protein L24 [Source:HGNC Symbol;Acc:HGNC:10325]	268.239	504.061	454.725	409.008	242.981	327.663	262.583	277.742	0.0661981	-0.558216	209.592	203.166	345.979	252.912	0.0844019	-0.693275	516.716	460.386	368.393	448.499	0.371743	0.132942	595.221	274.278	289.626	386.375	0.45467	-0.0821075	358.032	344.512	405.947	369.497	0.319398	-0.146531	528.975	394.219	480.243	467.812	0.00350833	0.193756	Kein Treffer
ENSG00000134644	PUM1	pumilio RNA binding family member 1 [Source:HGNC Symbol;Acc:HGNC:14957]	60.2402	31.0601	47.5768	46.2924	75.7342	29.7876	39.062	48.1946	0.407061	0.0579738	9.4553	0	37.946	15.8004	0.0621066	-1.54482	41.9607	34.9803	36.5954	37.8455	0.16261	-0.28996	67.7583	30.9669	38.1087	45.6113	0.451213	-0.0213378	15.2896	43.9612	53.6354	37.6287	0.340892	-0.298224	50.8129	60.1951	59.3559	56.788	0.00138715	0.294236	Kein Treffer
ENSG00000170949	ZNF160	zinc finger protein 160 [Source:HGNC Symbol;Acc:HGNC:12948]	1.13661	0.887431	9.14939	3.72448	1.05186	11.7023	5.42528	6.0598	0.323188	0.687621	0	0	0	0	0.151762	-5.25719	11.9888	7.89879	0	6.62919	0.341106	0.81517	5.84123	2.21192	2.85815	3.6371	0.490502	-0.033343	5.09653	0	1.05168	2.0494	0.339842	-0.831326	15.6347	0	6.74499	7.45991	0.120589	0.983106	Kein Treffer
ENSG00000169733	RFNG	RFNG O-fucosylpeptide 3-beta-N-acetylglucosaminyltransferase [Source:HGNC Symbol;Acc:HGNC:9974]	17.0491	40.8218	9.14939	22.3401	17.8817	3.19152	32.5517	17.875	0.412753	-0.320091	29.9418	18.6819	5.5803	18.068	0.356974	-0.30468	22.7787	13.5408	14.6381	16.9859	0.336794	-0.393277	31.5426	25.4371	29.5342	28.838	0.308366	0.366884	22.9344	33.1952	34.7053	30.2783	0.248285	0.43696	61.236	76.7192	28.329	55.4281	0.0301631	1.30714	Kein Treffer
ENSG00000156802	ATAD2	ATPase family AAA domain containing 2 [Source:HGNC Symbol;Acc:HGNC:30123]	10.2295	2.66229	11.8942	8.26199	7.36305	24.4683	6.51033	12.7806	0.327178	0.623279	4.72765	0	5.5803	3.43598	0.0243971	-1.24173	38.3641	18.0544	1.21985	19.2128	0.219416	1.20764	21.0284	9.95364	0	10.3274	0.398616	0.318455	0	13.4575	6.31005	6.58918	0.408806	-0.322016	9.12026	25.9665	20.235	18.4406	0.0324913	1.14877	Kein Treffer
ENSG00000168734	PKIG	cAMP-dependent protein kinase inhibitor gamma [Source:HGNC Symbol;Acc:HGNC:9019]	59.1036	43.4841	49.4067	50.6648	78.8898	65.9581	48.8275	64.5585	0.0982342	0.349011	97.7047	56.0458	54.687	69.4792	0.101967	0.454827	38.3641	47.3927	54.893	46.8833	0.349817	-0.111682	19.2761	11.0596	26.6761	19.0039	0.0117921	-1.40996	43.3205	37.681	30.4986	37.1667	0.0380317	-0.445941	131.592	127.472	179.417	146.16	0.00638031	1.52664	Kein Treffer
ENSG00000180855	ZNF443	zinc finger protein 443 [Source:HGNC Symbol;Acc:HGNC:20878]	0	6.21202	0	0	0	1.06384	0	0	0.211325	0	0	2.33524	0	0	0.211325	0	0	7.89879	0	0	0.211325	0	3.50474	0	3.81087	2.43854	0.460605	4.66592	0	3.58867	0	0	0.211325	0	9.12026	7.08178	5.39599	7.19934	0.0108218	6.18969	Kein Treffer
ENSG00000138433	CIR1	corepressor interacting with RBPJ, CIR1 [Source:HGNC Symbol;Acc:HGNC:24217]	27.2786	24.8481	33.8527	28.6598	17.8817	10.6384	5.42528	11.3151	0.0467592	-1.33311	0	11.6762	11.1606	7.61227	0.0184111	-1.89883	15.5854	20.3112	3.65954	13.1854	0.0901094	-1.11422	39.7204	9.95364	28.5815	26.0852	0.389127	-0.135304	15.2896	34.9895	34.7053	28.3281	0.481735	-0.0167345	41.6926	17.7044	33.7249	31.0407	0.0239769	0.114746	Kein Treffer
ENSG00000102804	TSC22D1	TSC22 domain family member 1 [Source:HGNC Symbol;Acc:HGNC:16826]	18.1857	28.3978	14.639	20.4075	18.9336	26.596	9.7655	18.4317	0.174041	-0.146158	14.1829	0	29.0176	14.4002	0.337833	-0.500083	28.773	24.8248	6.09923	19.899	0.468687	-0.036224	12.8507	4.42384	8.57445	8.61633	0.096354	-1.23436	5.09653	0	4.2067	3.10108	0.0453215	-2.67952	42.9955	57.8345	49.9129	50.2476	0.00360013	1.29577	Kein Treffer
ENSG00000197965	MPZL1	myelin protein zero like 1 [Source:HGNC Symbol;Acc:HGNC:7226]	12.5027	3.54972	8.23445	8.09562	7.36305	12.7661	13.0207	11.0499	0.279197	0.44411	34.6694	0	58.0351	30.9015	0.138446	1.91941	32.3697	21.4396	58.5526	37.4539	0.0537856	2.19604	136.101	139.351	154.34	143.264	0.00115405	4.12868	128.688	156.107	147.235	144.01	0.00302089	4.13617	231.915	88.5222	192.907	171.115	0.0286265	4.38481	Kein Treffer
ENSG00000198888	MT-ND1	mitochondrially encoded NADH:ubiquinone oxidoreductase core subunit 1 [Source:HGNC Symbol;Acc:HGNC:7455]	383.037	415.318	461.129	419.828	222.995	267.024	196.395	228.805	0.0177752	-0.875394	178.075	184.484	224.328	195.629	0.000947085	-1.10128	411.215	390.426	394.01	398.55	0.260477	-0.0750184	478.981	253.265	285.815	339.354	0.229134	-0.306928	194.942	331.952	317.606	281.5	0.0224516	-0.576494	311.392	359.99	393.907	355.096	0.00225828	-0.241525	Kein Treffer
ENSG00000221963	APOL6	apolipoprotein L6 [Source:HGNC Symbol;Acc:HGNC:14870]	27.2786	33.7224	23.7884	28.2631	14.7261	11.7023	27.1264	17.8516	0.147311	-0.659906	0	14.0115	0	0	0.00424108	-8.14787	1.19888	10.1556	0	3.78482	0.000537539	-2.8681	34.4633	11.0596	25.7234	23.7487	0.336097	-0.250104	45.8688	38.5782	42.067	42.1713	0.0458108	0.575663	19.5434	33.0483	24.282	25.6246	0.0115067	-0.14087	Kein Treffer
ENSG00000139318	DUSP6	dual specificity phosphatase 6 [Source:HGNC Symbol;Acc:HGNC:3072]	23.8688	20.4109	10.0643	18.1147	14.7261	11.7023	22.7862	16.4048	0.417387	-0.142212	0	25.6877	10.0445	11.9107	0.280211	-0.600776	23.9775	21.4396	17.0778	20.8316	0.168099	0.200585	19.2761	16.5894	13.338	16.4012	0.282183	-0.142533	54.7877	29.6065	25.2402	36.5448	0.0522739	1.00851	80.7794	25.9665	32.3759	46.374	0.0577821	1.35132	Kein Treffer
ENSG00000173726	TOMM20	translocase of outer mitochondrial membrane 20 [Source:HGNC Symbol;Acc:HGNC:20947]	104.568	118.916	140.901	121.461	104.135	92.5542	97.655	98.1146	0.100801	-0.307677	100.856	91.0745	122.767	104.899	0.0709811	-0.211307	111.496	122.995	96.3678	110.286	0.286134	-0.139125	215.541	151.516	150.529	172.529	0.11895	0.50599	194.942	199.171	229.265	207.793	0.000640561	0.774155	170.679	191.208	242.82	201.569	0.00557272	0.730303	Kein Treffer
ENSG00000126243	LRFN3	leucine rich repeat and fibronectin type III domain containing 3 [Source:HGNC Symbol;Acc:HGNC:28370]	9.09286	1.77486	5.48963	5.45245	4.20746	3.19152	0	2.46633	0.154455	-1.11342	0	0	1.11606	0	0.07054	-5.79505	0	4.51359	14.6381	6.38391	0.438825	0.223739	12.8507	33.1788	29.5342	25.1879	0.0698108	2.18725	36.9499	30.5037	22.0852	29.8462	0.0123543	2.43118	1.30289	9.44237	12.141	7.62875	0.071985	0.47711	Kein Treffer
ENSG00000227694	RPL23AP74	ribosomal protein L23a pseudogene 74 [Source:HGNC Symbol;Acc:HGNC:36148]	334.163	486.312	537.984	452.82	322.922	346.812	238.712	302.816	0.106793	-0.58034	337.239	282.564	405.13	341.644	0.104198	-0.406338	433.993	497.624	435.485	455.701	0.482617	0.00914759	476.644	391.51	528.758	465.637	0.435232	0.0402612	581.005	596.616	583.68	587.1	0.0758936	0.374597	634.509	611.393	571.975	605.959	0.000453187	0.420204	Kein Treffer
ENSG00000171159	C9orf16	chromosome 9 open reading frame 16 [Source:HGNC Symbol;Acc:HGNC:17823]	135.256	178.374	170.179	161.27	287.159	311.705	250.648	283.171	0.0147296	0.811813	165.468	46.7049	106.026	106.066	0.180322	-0.604045	177.434	174.902	218.352	190.229	0.108876	0.238129	103.39	210.132	291.531	201.684	0.229568	0.322447	172.008	204.554	226.11	200.891	0.0225291	0.316761	290.545	256.124	149.739	232.136	0.0158756	0.525224	Kein Treffer
ENSG00000109814	UGDH	UDP-glucose 6-dehydrogenase [Source:HGNC Symbol;Acc:HGNC:12525]	15.9125	15.0863	5.48963	12.1628	9.46678	26.596	13.0207	16.3612	0.260641	0.424774	0	0	11.1606	0	0.177177	-6.93815	21.5798	20.3112	20.7374	20.8761	0.0583404	0.774456	25.7014	12.1656	9.52717	15.798	0.213392	0.374558	6.37067	15.2518	31.5503	17.7243	0.326457	0.53955	28.6637	15.3438	24.282	22.7632	0.0141949	0.898734	Kein Treffer
ENSG00000115234	SNX17	sorting nexin 17 [Source:HGNC Symbol;Acc:HGNC:14979]	28.4152	98.5049	68.6204	65.1802	82.0454	113.831	110.676	102.184	0.0412462	0.647864	97.7047	67.722	164.061	109.829	0.182773	0.751858	185.826	154.591	98.8075	146.408	0.0857376	1.16626	214.957	216.768	187.685	206.47	0.0123504	1.66192	164.363	170.462	166.165	166.997	0.015888	1.35597	254.064	195.929	209.095	219.696	0.00317809	1.75145	Kein Treffer
ENSG00000144218	AFF3	AF4/FMR2 family member 3 [Source:HGNC Symbol;Acc:HGNC:6473]	4.54643	7.09945	10.9793	7.54172	14.7261	2.12768	0	5.61793	0.394395	-0.418404	4.72765	0	5.5803	3.43598	0.101426	-1.11179	4.79551	9.02719	9.75876	7.86049	0.379721	0.0589597	46.1457	18.8013	20.9598	28.6356	0.0881111	1.91087	16.5637	37.681	24.1885	26.1444	0.0450798	1.78004	22.1492	14.1636	17.537	17.9499	0.00811121	1.24002	Kein Treffer
ENSG00000076604	TRAF4	TNF receptor associated factor 4 [Source:HGNC Symbol;Acc:HGNC:12034]	4.54643	10.6492	8.23445	7.81002	14.7261	11.7023	9.7655	12.0646	0.143928	0.620938	7.87941	11.6762	1.11606	6.89056	0.399548	-0.178273	10.7899	11.284	13.4183	11.8307	0.0722204	0.592929	27.4538	39.8146	21.9125	29.7269	0.0198174	1.91486	67.5291	52.0357	41.0153	53.5267	0.0182553	2.7612	28.6637	27.1468	22.933	26.2478	0.00211927	1.73593	Kein Treffer
ENSG00000227081	AC005912.1	ribosomal protein S27 (RPS27) pseudogene	1428.72	1513.07	1667.93	1536.57	1222.27	1120.22	1038.4	1126.96	0.0394494	-0.447242	1140.94	875.716	1325.88	1114.18	0.0301059	-0.463701	1044.22	1272.83	1216.19	1177.75	0.0144641	-0.383658	1557.86	1261.9	1345.24	1388.33	0.200625	-0.146355	1736.64	1887.64	1970.84	1865.04	0.00245392	0.279474	2036.42	1755.1	2012.7	1934.74	0.00108041	0.332406	Kein Treffer
ENSG00000099219	ERMP1	endoplasmic reticulum metallopeptidase 1 [Source:HGNC Symbol;Acc:HGNC:23703]	37.5081	47.9213	37.5125	40.9806	19.9854	55.3197	26.0413	33.7822	0.219338	-0.277932	31.5177	77.063	34.5979	47.7262	0.304578	0.219343	59.9438	56.4199	18.2977	44.8871	0.389934	0.131055	133.18	79.6291	129.569	114.126	0.0359365	1.47536	48.4171	60.1102	51.5321	53.3531	0.00264007	0.379816	93.8084	90.8828	133.551	106.081	0.00820732	1.36999	Kein Treffer
ENSG00000143119	CD53	CD53 molecule [Source:HGNC Symbol;Acc:HGNC:1686]	23.8688	31.0601	35.6826	30.2038	17.8817	20.213	8.68044	15.5917	0.0740522	-0.949498	25.2141	2.33524	64.7315	30.7603	0.48821	0.0262515	86.3191	47.3927	41.4747	58.3955	0.123288	0.948827	220.799	90.6887	144.813	152.1	0.0467522	2.3284	68.8032	134.575	90.4441	97.9408	0.0323221	1.69388	108.14	54.2936	118.712	93.7152	0.0212176	1.63032	Kein Treffer
ENSG00000121644	DESI2	desumoylating isopeptidase 2 [Source:HGNC Symbol;Acc:HGNC:24264]	0	6.21202	7.31951	4.51051	4.20746	12.7661	2.17011	6.38122	0.326483	0.491339	0	0	4.46424	0	0.117145	-5.52685	0	15.7976	23.1771	12.9915	0.103618	1.50564	11.0983	4.42384	8.57445	8.03221	0.230369	0.818721	0	4.48583	3.15503	2.54695	0.122789	-0.800594	9.12026	15.3438	13.49	12.6514	0.0103048	1.46765	Kein Treffer
ENSG00000065357	DGKA	diacylglycerol kinase alpha [Source:HGNC Symbol;Acc:HGNC:2849]	28.4152	6.21202	15.554	16.7271	19.9854	11.7023	7.59539	13.0944	0.254743	-0.350862	0	21.0172	4.46424	8.49381	0.289705	-0.969413	7.19326	22.568	3.65954	11.1403	0.334954	-0.582108	12.8507	5.5298	21.9125	13.431	0.330364	-0.314515	16.5637	9.86883	8.4134	11.6153	0.190674	-0.522386	20.8463	84.9813	10.792	38.8732	0.118152	1.2117	Kein Treffer
ENSG00000146776	ATXN7L1	ataxin 7 like 1 [Source:HGNC Symbol;Acc:HGNC:22210]	17.0491	15.9738	10.9793	14.6674	4.20746	13.8299	13.0207	10.3527	0.216459	-0.49854	0	0	1.11606	0	0.0118188	-7.20627	5.99438	12.4124	10.9786	9.79512	0.136696	-0.577624	8.76185	5.5298	6.66902	6.98689	0.0252962	-1.05919	0	2.6915	5.25838	2.64996	0.0344831	-2.42493	7.81737	9.44237	4.04699	7.10224	0.02354	-1.0359	Kein Treffer
ENSG00000166704	ZNF606	zinc finger protein 606 [Source:HGNC Symbol;Acc:HGNC:25879]	5.68304	25.7355	3.65976	11.6928	12.6224	2.12768	0	4.91668	0.264111	-1.2331	0	0	3.34818	0	0.15248	-6.88176	1.19888	3.38519	0	1.52802	0.118717	-2.85671	4.67298	0	0	0	0.162595	-6.88176	30.5792	1.79433	3.15503	11.8429	0.496237	0.0182457	7.81737	5.90148	20.235	11.3179	0.064003	-0.0466	Kein Treffer
ENSG00000198839	ZNF277	zinc finger protein 277 [Source:HGNC Symbol;Acc:HGNC:13070]	18.1857	75.4316	25.6183	39.7452	10.5186	14.8938	16.2758	13.8961	0.137371	-1.50938	9.4553	0	32.3657	13.9403	0.206856	-1.50483	27.5742	29.3384	39.0351	31.9825	0.362566	-0.312619	50.2346	14.3775	37.156	33.9227	0.427875	-0.22791	76.448	54.7272	65.2039	65.4597	0.196676	0.718402	45.6013	51.933	52.6109	50.0484	0.000991617	0.331797	Kein Treffer
ENSG00000214535	RPS15AP1	ribosomal protein S15a pseudogene 1 [Source:HGNC Symbol;Acc:HGNC:16598]	168.218	167.724	138.156	158.033	90.4603	74.4689	70.5286	78.4859	0.0043313	-1.00879	105.584	79.3983	85.9366	90.3063	0.0120961	-0.80664	171.439	126.381	151.261	149.694	0.333944	-0.0781601	169.396	97.3245	90.5081	119.076	0.103167	-0.408041	184.749	191.994	179.836	185.527	0.0330021	0.231267	162.862	181.766	176.719	173.782	0.000527894	0.136973	Kein Treffer
ENSG00000101191	DIDO1	death inducer-obliterator 1 [Source:HGNC Symbol;Acc:HGNC:2680]	1.13661	5.32459	2.74482	3.06867	15.778	23.4045	2.17011	13.7842	0.10124	2.13149	0	0	2.23212	0	0.131866	-4.98581	7.19326	3.38519	0	3.52615	0.442802	0.194562	10.5142	2.21192	15.2435	9.3232	0.160029	1.57234	1.27413	7.17733	3.15503	3.86883	0.135781	0.324836	2.60579	17.7044	8.09399	9.46807	0.0825166	1.59435	Kein Treffer
ENSG00000071462	BUD23	BUD23 rRNA methyltransferase and ribosome maturation factor [Source:HGNC Symbol;Acc:HGNC:16405]	47.7375	46.1464	65.8756	53.2532	140.95	97.8734	68.3585	102.394	0.100897	0.941892	92.9771	86.404	42.4103	73.9305	0.224276	0.472544	81.5236	31.5951	96.3678	69.8289	0.199567	0.390313	81.1931	94.0066	80.0282	85.076	0.041325	0.674872	101.931	94.2025	140.924	112.353	0.00928805	1.07567	122.472	249.042	116.014	162.509	0.0321236	1.60776	Kein Treffer
ENSG00000083635	NUFIP1	nuclear FMR1 interacting protein 1 [Source:HGNC Symbol;Acc:HGNC:8057]	23.8688	19.5235	6.40457	16.5989	6.31119	13.8299	1.08506	7.07539	0.070635	-1.21863	4.72765	0	5.5803	3.43598	0.0832582	-2.23957	10.7899	2.2568	12.1985	8.41505	0.183912	-0.97167	13.4348	8.84768	15.2435	12.5087	0.295814	-0.405342	3.8224	15.2518	14.7235	11.2659	0.291207	-0.555045	28.6637	18.8847	8.09399	18.5475	0.044542	0.159223	Kein Treffer
ENSG00000244754	N4BP2L2	NEDD4 binding protein 2 like 2 [Source:HGNC Symbol;Acc:HGNC:26916]	14.7759	11.5366	21.9585	16.0903	8.41491	26.596	5.42528	13.4787	0.402725	-0.253784	14.1829	0	12.2767	8.81987	0.0822608	-0.86004	25.1764	15.7976	6.09923	15.6911	0.482211	-0.0360248	19.8602	34.2848	10.4799	21.5416	0.318303	0.418674	8.91894	19.7377	21.0335	16.5634	0.459521	0.0415462	27.3608	43.671	29.678	33.5699	0.0111327	1.05633	Kein Treffer
ENSG00000232956	SNHG15	small nucleolar RNA host gene 15 [Source:HGNC Symbol;Acc:HGNC:27797]	10.2295	25.7355	24.7034	20.2228	13.6742	11.7023	10.8506	12.0757	0.147528	-0.739095	6.30353	35.0286	8.92848	16.7536	0.339549	-0.270045	17.9832	12.4124	4.87938	11.7583	0.20809	-0.7772	35.6315	25.4371	33.3451	31.4712	0.136966	0.635513	52.2395	17.0462	19.9818	29.7558	0.308707	0.554915	53.4187	49.5724	43.1679	48.7197	0.00187227	1.26437	Kein Treffer
ENSG00000167208	SNX20	sorting nexin 20 [Source:HGNC Symbol;Acc:HGNC:30390]	460.326	394.019	331.208	395.184	387.086	337.238	486.105	403.476	0.460218	0.0299496	594.108	772.965	481.022	616.032	0.0540539	0.640347	308.111	259.532	469.64	345.761	0.32587	-0.192698	786.814	1938.75	1406.21	1377.26	0.054731	1.80094	1216.8	960.866	974.903	1050.86	0.00348988	1.41074	1042.32	1233.41	1007.7	1094.48	0.00204334	1.46941	Kein Treffer
ENSG00000274750	H3C6	H3 clustered histone 6 [Source:HGNC Symbol;Acc:HGNC:4769]	0	0	0	0	0	1.06384	3.25517	1.43967	0.135931	3.94455	0	0	0	0	#DIV/0!	0	2.39775	0	0	0	0.211325	0	2.33649	0	1.90543	1.41398	0.0938434	3.92027	0	0	2.10335	0	0.211325	0	3.90868	5.90148	6.74499	5.51838	0.0112202	5.81208	Kein Treffer
ENSG00000242327	AC023906.1	ribosomal protein S13 (RPS13) pseudogene	59.1036	125.128	113.452	99.2279	98.8752	90.4265	54.2528	81.1848	0.302986	-0.289213	99.2806	140.115	79.2403	106.212	0.389745	0.0980304	193.019	156.847	157.36	169.076	0.0812566	0.768249	178.742	105.066	103.846	129.218	0.286568	0.380651	192.394	222.497	167.216	194.036	0.0270446	0.966796	183.708	186.487	246.867	205.687	0.00494353	1.05088	Kein Treffer
ENSG00000145293	ENOPH1	enolase-phosphatase 1 [Source:HGNC Symbol;Acc:HGNC:24599]	10.2295	3.54972	10.9793	8.25282	1.05186	26.596	16.2758	14.6412	0.281888	0.819523	22.0624	14.0115	11.1606	15.7448	0.0892345	0.923675	17.9832	56.4199	14.6381	29.6804	0.153537	1.83403	28.0379	12.1656	2.85815	14.3539	0.252929	0.791121	8.91894	23.3263	11.5684	14.6046	0.222586	0.815929	41.6926	70.8178	24.282	45.5974	0.0391781	2.45178	Kein Treffer
ENSG00000233558	AL050331.1	RPS5 (40S Ribosomal Protein S5) pseudogene	168.218	187.248	184.818	180.095	66.2674	86.1711	61.8482	71.4289	0.00215457	-1.33296	53.58	147.12	145.088	115.263	0.0606421	-0.643378	219.394	169.26	158.58	182.411	0.466703	0.0184311	269.281	179.165	147.671	198.706	0.350728	0.141804	188.572	244.927	189.302	207.6	0.111594	0.204946	276.214	194.749	223.934	231.632	0.00520935	0.362902	Kein Treffer
ENSG00000152457	DCLRE1C	DNA cross-link repair 1C [Source:HGNC Symbol;Acc:HGNC:17642]	28.4152	20.4109	17.3838	22.07	16.8298	21.2768	23.8712	20.6593	0.408186	-0.0948507	3.15177	2.33524	15.6248	7.03728	0.0815771	-1.63516	17.9832	10.1556	23.1771	17.1053	0.226735	-0.365757	19.8602	6.63576	22.8652	16.4537	0.215846	-0.421453	0	11.6632	18.9302	10.1978	0.154647	-1.10628	16.9376	28.3271	40.4699	28.5782	0.0260709	0.371348	Kein Treffer
ENSG00000257275	AL139020.1	novel transcript, antisense to TCL1A	0	0	0.914939	0	0	0	0	0	0.211325	0	0	0	0	0	0.211325	0	0	0	0	0	0.211325	0	0.584123	0	0	0	0.412024	0	0	0	0	0	0.211325	0	15.6347	5.90148	0	7.17874	0.127981	6.18562	Kein Treffer
ENSG00000173226	IQCB1	IQ motif containing B1 [Source:HGNC Symbol;Acc:HGNC:28949]	12.5027	6.21202	3.65976	7.45815	8.41491	9.57457	1.08506	6.35818	0.338159	-0.226906	0	0	0	0	0.0524751	-6.23996	11.9888	13.5408	9.75876	11.7628	0.109579	0.650335	13.4348	1.10596	7.62173	7.38751	0.490631	-0.0135481	1.27413	23.3263	16.8268	13.8091	0.274015	0.879922	9.12026	11.803	0	6.97441	0.0950666	-0.0954245	Kein Treffer
ENSG00000177954	RPS27	ribosomal protein S27 [Source:HGNC Symbol;Acc:HGNC:10416]	1376.43	1549.45	1767.66	1564.52	1151.79	1142.57	1138.22	1144.19	0.0347767	-0.451352	1268.59	957.45	1309.14	1178.39	0.0579924	-0.408868	1089.78	1428.55	1286.94	1268.42	0.0521841	-0.30266	1424.68	1328.26	1437.65	1396.86	0.137202	-0.163517	1785.06	1753.96	1876.19	1805.07	0.0564309	0.206326	2036.42	1992.34	2011.36	2013.37	2.00998e-05	0.363877	Kein Treffer
ENSG00000196843	ARID5A	AT-rich interaction domain 5A [Source:HGNC Symbol;Acc:HGNC:17361]	37.5081	39.9344	32.9378	36.7934	44.1783	14.8938	33.6367	30.9029	0.303215	-0.250959	39.3971	30.3582	35.7139	35.1564	0.360295	-0.0654791	37.1652	56.4199	76.8503	56.8118	0.130403	0.625364	89.3708	92.9006	59.0684	80.4466	0.0190238	1.12646	81.5446	59.213	72.5656	71.1077	0.0229976	0.94867	40.3897	105.046	103.873	83.103	0.0300803	1.17327	Kein Treffer
ENSG00000112699	GMDS	GDP-mannose 4,6-dehydratase [Source:HGNC Symbol;Acc:HGNC:4369]	18.1857	31.9475	26.5332	25.5555	0	17.0215	14.1057	10.3757	0.00592358	-1.29222	0	0	11.1606	0	0.0254218	-8.00312	35.9663	34.9803	15.858	28.9349	0.360368	0.178519	20.4443	13.2715	6.66902	13.4616	0.11717	-0.919739	26.7568	20.6348	14.7235	20.705	0.272494	-0.302335	24.755	15.3438	26.98	22.3596	0.0122533	-0.191936	Kein Treffer
ENSG00000128908	INO80	INO80 complex ATPase subunit [Source:HGNC Symbol;Acc:HGNC:26956]	9.09286	24.8481	13.7241	15.8883	8.41491	13.8299	14.1057	12.1169	0.204298	-0.388147	0	0	2.23212	0	0.0453541	-7.32088	1.19888	4.51359	9.75876	5.15708	0.0808143	-1.60469	14.019	12.1656	23.8179	16.6675	0.460171	0.0686454	5.09653	18.8405	16.8268	13.5879	0.246352	-0.224114	7.81737	2.36059	18.886	9.68798	0.0922378	-0.707938	Kein Treffer
ENSG00000258449	AC023510.1	novel transcript, antisense to LRMP	0	0	0	0	0	0	0	0	#DIV/0!	0	0	0	0	0	#DIV/0!	0	0	0	3.65954	0	0.211325	0	0	0	0	0	#DIV/0!	0	7.6448	0	0	0	0.211325	0	7.81737	12.9833	0	6.93354	0.103788	6.13618	Kein Treffer
ENSG00000183010	PYCR1	pyrroline-5-carboxylate reductase 1 [Source:HGNC Symbol;Acc:HGNC:9721]	46.6009	67.4448	71.3652	61.8036	83.0973	88.2988	48.8275	73.4079	0.289296	0.247874	33.0935	18.6819	14.5088	22.0948	0.0481757	-1.47981	16.7843	21.4396	10.9786	16.4008	0.0179017	-1.90749	43.2251	50.8742	42.8723	45.6572	0.0779729	-0.436027	42.0464	45.7555	54.6871	47.4963	0.0532828	-0.379174	57.3273	44.8513	66.1009	56.0932	0.00593282	-0.13963	Kein Treffer
ENSG00000109911	ELP4	elongator acetyltransferase complex subunit 4 [Source:HGNC Symbol;Acc:HGNC:1171]	4.54643	7.09945	10.0643	7.23674	24.1929	1.06384	0	8.41891	0.455263	0.21553	0	0	2.23212	0	0.0113634	-6.19707	1.19888	13.5408	8.53892	7.75952	0.438965	0.0993035	7.5936	11.0596	1.90543	6.85288	0.465254	-0.0775284	0	2.6915	7.36173	3.35108	0.0112491	-1.08809	9.12026	4.72118	13.49	9.11047	0.0346371	0.328137	Kein Treffer
ENSG00000251211	AC136632.2	apolipoprotein A-I binding protein (APOA1BP) pseudogene	6.81965	1.77486	1.82988	3.4748	5.25932	4.25536	6.51033	5.34167	0.207222	0.606189	6.30353	2.33524	7.81242	5.48373	0.211519	0.643369	5.99438	4.51359	6.09923	5.53573	0.152688	0.656743	4.67298	12.1656	3.81087	6.88314	0.226528	0.966014	2.54827	8.97167	6.31005	5.94333	0.274793	0.757483	32.5724	12.9833	21.584	22.3799	0.0292904	2.6527	Kein Treffer
ENSG00000100403	ZC3H7B	zinc finger CCCH-type containing 7B [Source:HGNC Symbol;Acc:HGNC:30869]	11.3661	17.7486	2.74482	10.6198	11.5705	12.7661	3.25517	9.19726	0.254229	-0.205406	1.57588	0	0	0	0.0726105	-6.74414	8.39214	3.38519	9.75876	7.1787	0.316707	-0.558531	21.0284	3.31788	16.1962	13.5142	0.385894	0.344825	12.7413	4.48583	9.46508	8.89742	0.400101	-0.252701	13.0289	2.36059	6.74499	7.37817	0.0700086	-0.519525	Kein Treffer
ENSG00000172340	SUCLG2	succinate-CoA ligase GDP-forming subunit beta [Source:HGNC Symbol;Acc:HGNC:11450]	6.81965	31.0601	32.9378	23.6058	18.9336	17.0215	31.4666	22.4739	0.447297	-0.070589	20.4865	53.7106	41.2942	38.4971	0.0351497	0.703249	50.3528	42.8791	50.0137	47.7485	0.0665161	1.01323	38.5521	23.2252	29.5342	30.4372	0.319972	0.365323	5.09653	28.7093	36.8086	23.5382	0.487903	-0.00412481	108.14	62.5557	89.0339	86.5766	0.0112597	1.8704	Kein Treffer
ENSG00000131732	ZCCHC9	zinc finger CCHC-type containing 9 [Source:HGNC Symbol;Acc:HGNC:25424]	6.81965	7.98688	9.14939	7.98531	13.6742	4.25536	8.68044	8.87001	0.402005	0.149808	0	0	7.81242	0	0.0598177	-6.33723	8.39214	13.5408	17.0778	13.0036	0.0568551	0.696587	16.3554	12.1656	2.85815	10.4597	0.323838	0.385197	10.1931	13.4575	17.8785	13.843	0.032016	0.786168	22.1492	16.5241	13.49	17.3878	0.010314	1.11297	Kein Treffer
ENSG00000167613	LAIR1	leukocyte associated immunoglobulin like receptor 1 [Source:HGNC Symbol;Acc:HGNC:6477]	38.6447	55.9082	32.9378	42.4969	24.1929	22.3407	18.4459	21.6598	0.0410008	-0.969081	26.79	28.0229	22.3212	25.7114	0.0472369	-0.722741	31.1708	19.1828	19.5175	23.2904	0.0821665	-0.864833	65.4218	84.0529	78.1228	75.8658	0.0150369	0.834603	72.6256	46.6527	39.9637	53.0806	0.244776	0.320154	62.5389	57.8345	56.6579	59.0104	0.000462838	0.472666	Kein Treffer
ENSG00000277448	LINC02338	long intergenic non-protein coding RNA 2338 [Source:HGNC Symbol;Acc:HGNC:53258]	0	0	0	0	0	0	0	0	#DIV/0!	0	0	0	0	0	#DIV/0!	0	0	0	0	0	#DIV/0!	0	0	0	0	0	#DIV/0!	0	0	1.79433	0	0	0.211325	0	2.60579	7.08178	6.74499	5.47752	0.0313087	5.80155	Kein Treffer
ENSG00000184897	H1-10	H1.10 linker histone [Source:HGNC Symbol;Acc:HGNC:4722]	3575.77	3204.51	3154.71	3311.66	1943.85	2313.85	2306.83	2188.18	0.0238403	-0.597805	1872.15	2162.43	1466.5	1833.7	0.0105346	-0.852767	1318.76	1182.56	1404.04	1301.79	0.00262805	-1.34699	707.957	1637.93	1319.51	1221.8	0.0170912	-1.43848	1815.64	1662.45	1861.46	1779.85	0.00383183	-0.895762	2948.45	3275.32	3217.36	3147.04	0.000511129	-0.0735567	Kein Treffer
ENSG00000167632	TRAPPC9	trafficking protein particle complex 9 [Source:HGNC Symbol;Acc:HGNC:30832]	2.27322	15.0863	9.14939	8.83631	9.46678	12.7661	40.147	20.7933	0.17545	1.22529	0	0	3.34818	0	0.0903815	-6.48161	10.7899	3.38519	9.75876	7.97795	0.448681	-0.14569	9.93009	0	16.1962	8.70876	0.493973	-0.0207408	10.1931	6.28017	5.25838	7.24387	0.389376	-0.283139	13.0289	9.44237	9.44299	10.6381	0.00619658	0.264987	Kein Treffer
ENSG00000112137	PHACTR1	phosphatase and actin regulator 1 [Source:HGNC Symbol;Acc:HGNC:20990]	21.5955	19.5235	36.5976	25.9055	17.8817	37.2344	20.6161	25.2441	0.476273	-0.0371708	33.0935	4.67049	39.0621	25.6087	0.486431	-0.0165613	28.773	24.8248	40.2549	31.2842	0.0169681	0.271222	23.949	24.3311	10.4799	19.5867	0.294742	-0.401599	16.5637	32.298	29.4469	26.1029	0.488959	0.010907	66.4476	51.933	93.0809	70.4872	0.013999	1.44059	Kein Treffer
ENSG00000167799	NUDT8	nudix hydrolase 8 [Source:HGNC Symbol;Acc:HGNC:8055]	4.54643	15.9738	7.31951	9.2799	23.141	8.51073	20.6161	17.4226	0.206749	0.901572	22.0624	16.3467	12.2767	16.8952	0.137786	0.857486	10.7899	15.7976	7.31907	11.3022	0.219603	0.281665	12.8507	27.649	20.9598	20.4865	0.00939357	1.13405	7.6448	0.897167	4.2067	4.24956	0.22258	-1.1087	58.6302	31.868	44.5169	45.0051	0.0141263	2.26564	Kein Treffer
ENSG00000082641	NFE2L1	nuclear factor, erythroid 2 like 1 [Source:HGNC Symbol;Acc:HGNC:7781]	69.3331	76.3191	64.9607	70.2043	34.7115	55.3197	45.5723	45.2012	0.0176867	-0.634063	26.79	25.6877	40.1782	30.8853	0.0178456	-1.18203	25.1764	32.7235	43.9144	33.9381	0.0206694	-1.04646	74.1836	86.2649	103.846	88.0982	0.116698	0.327137	62.4326	95.9968	77.824	78.7511	0.197898	0.165519	80.7794	44.8513	90.3829	72.0045	0.0175482	0.0364773	Kein Treffer
ENSG00000066827	ZFAT	zinc finger and AT-hook domain containing [Source:HGNC Symbol;Acc:HGNC:19899]	13.6393	8.87431	21.0436	14.5191	0	12.7661	20.6161	11.1274	0.293005	-0.38083	0	0	4.46424	0	0.0142103	-7.19171	13.1876	7.89879	9.75876	10.2817	0.176282	-0.493804	3.50474	8.84768	10.4799	7.61077	0.0913149	-0.922905	0	4.48583	4.2067	2.89751	0.0447577	-2.28601	0	24.7862	22.933	15.9064	0.0920592	0.130797	Kein Treffer
ENSG00000167904	TMEM68	transmembrane protein 68 [Source:HGNC Symbol;Acc:HGNC:26510]	3.40982	0.887431	1.82988	2.04238	2.10373	4.25536	7.59539	4.65149	0.167891	1.14917	3.15177	0	1.11606	1.42261	0.0403717	-0.492668	5.99438	1.1284	7.31907	4.81395	0.104702	1.19767	14.019	0	5.7163	6.57842	0.153384	1.64029	0	12.5603	4.2067	5.58901	0.252117	1.40897	11.726	8.26207	12.141	10.7097	0.00646399	2.33504	Kein Treffer
ENSG00000196954	CASP4	caspase 4 [Source:HGNC Symbol;Acc:HGNC:1505]	9.09286	12.424	10.0643	10.5271	8.41491	11.7023	14.1057	11.4076	0.316729	0.114846	20.4865	0	15.6248	12.0371	0.426329	0.19168	20.3809	14.6692	13.4183	16.1561	0.0933481	0.613239	10.5142	4.42384	3.81087	6.24964	0.138713	-0.742998	3.8224	18.8405	19.9818	14.2149	0.253085	0.429774	61.236	31.868	35.0739	42.726	0.0221337	2.01074	Kein Treffer
ENSG00000196705	ZNF431	zinc finger protein 431 [Source:HGNC Symbol;Acc:HGNC:20809]	9.09286	10.6492	31.1079	16.95	1.05186	8.51073	10.8506	6.80438	0.0987891	-1.30419	0	0	5.5803	0	0.0511677	-7.41363	11.9888	5.64199	7.31907	8.31661	0.194603	-1.01846	14.6031	11.0596	12.3853	12.6827	0.310685	-0.415582	5.09653	3.58867	13.6718	7.45233	0.0722993	-1.17478	7.81737	21.2453	13.49	14.1842	0.0338623	-0.255348	Kein Treffer
ENSG00000100908	EMC9	ER membrane protein complex subunit 9 [Source:HGNC Symbol;Acc:HGNC:20273]	2.27322	6.21202	3.65976	4.04833	5.25932	9.57457	1.08506	5.30632	0.289761	0.382115	0	0	6.69636	0	0.283902	-5.37446	9.59102	14.6692	8.53892	10.933	0.0113499	1.41123	8.17772	9.95364	1.90543	6.67893	0.183894	0.708527	5.09653	2.6915	7.36173	5.04992	0.351394	0.312019	7.81737	28.3271	12.141	16.0952	0.0616075	1.96496	Kein Treffer
ENSG00000185753	CXorf38	chromosome X open reading frame 38 [Source:HGNC Symbol;Acc:HGNC:28589]	18.1857	17.7486	29.278	21.7375	16.8298	5.31921	11.9356	11.3615	0.0797026	-0.930004	14.1829	0	7.81242	7.33179	0.0566425	-1.55502	11.9888	9.02719	15.858	12.2913	0.0233541	-0.817476	15.1872	8.84768	17.1489	13.7279	0.0478364	-0.659221	22.9344	11.6632	13.6718	16.0898	0.219082	-0.431722	22.1492	47.2118	20.235	29.8653	0.0376239	0.456489	Kein Treffer
ENSG00000234287	AC099560.2	ribosomal protein S27 (RPS27) pseudogene	1470.77	1687.01	1932.35	1696.71	1345.33	1201.08	1170.77	1239.06	0.0654534	-0.45346	1241.8	1046.19	1592.62	1293.53	0.0409346	-0.391395	1257.62	1399.21	1365.01	1340.61	0.0403528	-0.339823	1744.78	1357.01	1615.81	1572.53	0.298265	-0.109643	1992.75	2073.35	2320	2128.7	0.00533769	0.327214	2233.16	2033.65	2301.39	2189.4	0.000671692	0.367777	Kein Treffer
ENSG00000136280	CCM2	CCM2 scaffold protein [Source:HGNC Symbol;Acc:HGNC:21708]	43.1911	43.4841	64.0457	50.2403	51.5413	27.6599	88.9745	56.0586	0.335791	0.157792	44.1247	4.67049	26.7854	25.1935	0.0969067	-0.992945	34.7674	56.4199	37.8152	43.0008	0.294006	-0.223998	49.6505	35.3907	60.0212	48.3541	0.352965	-0.0550953	43.3205	56.5215	44.1704	48.0041	0.418529	-0.0655534	72.9621	80.2601	55.3089	69.5104	0.00558209	0.467588	Kein Treffer
ENSG00000160445	ZER1	zyg-11 related cell cycle regulator [Source:HGNC Symbol;Acc:HGNC:30960]	136.393	177.486	135.411	149.763	137.794	179.789	134.547	150.71	0.210383	0.00908494	55.1559	72.3925	77.0082	68.1855	0.0131166	-1.134	71.9326	92.5287	118.325	94.2621	0.0549651	-0.667369	48.4822	113.914	101.941	88.1123	0.0297323	-0.764597	141.429	159.696	167.216	156.114	0.350514	0.0598724	123.775	132.193	138.947	131.638	0.000554774	-0.185973	Kein Treffer
ENSG00000168411	RFWD3	ring finger and WD repeat domain 3 [Source:HGNC Symbol;Acc:HGNC:25539]	21.5955	12.424	18.2988	17.4395	2.10373	6.38305	7.59539	5.36072	0.0460479	-1.68344	17.3347	2.33524	3.34818	7.67271	0.0436028	-1.17411	25.1764	27.0816	18.2977	23.5186	0.151084	0.429317	26.2855	9.95364	28.5815	21.6069	0.188026	0.307549	1.27413	16.149	5.25838	7.5605	0.149817	-1.19509	41.6926	10.6227	43.1679	31.8277	0.0477472	0.864206	Kein Treffer
ENSG00000072518	MARK2	microtubule affinity regulating kinase 2 [Source:HGNC Symbol;Acc:HGNC:3332]	80.6992	113.591	100.643	98.3112	98.8752	96.8095	104.165	99.95	0.443202	0.023827	18.9106	58.3811	79.2403	52.1773	0.0331531	-0.912638	82.7225	130.894	62.2121	91.9429	0.369296	-0.0965156	72.4313	123.867	103.846	100.048	0.389163	0.0252432	42.0464	137.267	86.2374	88.5168	0.321657	-0.151243	201.949	149.898	41.8189	131.222	0.0542666	0.416211	Kein Treffer
ENSG00000141582	CBX4	chromobox 4 [Source:HGNC Symbol;Acc:HGNC:1554]	31.825	27.5104	28.3631	29.2328	31.5559	19.1491	8.68044	19.7952	0.117834	-0.560098	28.3659	0	2.23212	10.1993	0.0673631	-1.50996	8.39214	11.284	7.31907	8.9984	0.00539659	-1.68883	37.3839	27.649	22.8652	29.2994	0.492632	0.0032683	82.8187	60.1102	76.7723	73.2337	0.00832346	1.32196	29.9666	53.1133	48.5639	43.8813	0.0125296	0.584373	Kein Treffer
ENSG00000235189	AL034405.1	novel transcript	0	0	0	0	0	0	0	0	#DIV/0!	0	0	0	0	0	#DIV/0!	0	0	0	6.09923	0	0.211325	0	0.584123	0	0	0	0.211325	0	0	0	0	0	#DIV/0!	0	10.4232	0	10.792	7.07171	0.0918134	6.16425	Kein Treffer
ENSG00000122224	LY9	lymphocyte antigen 9 [Source:HGNC Symbol;Acc:HGNC:6730]	0	1.77486	0	0	0	0	0	0	0.211325	0	0	0	0	0	0.211325	0	0	0	0	0	0.211325	0	5.25711	6.63576	0	3.96429	0.0920644	5.34493	0	11.6632	11.5684	7.74386	0.0929975	6.29349	10.4232	0	10.792	7.07171	0.0918134	6.16425	Kein Treffer
ENSG00000138760	SCARB2	scavenger receptor class B member 2 [Source:HGNC Symbol;Acc:HGNC:1665]	23.8688	3.54972	6.40457	11.2744	1.05186	15.9576	6.51033	7.83994	0.385484	-0.518585	0	0	0	0	0.108924	-6.82964	23.9775	2.2568	4.87938	10.3712	0.109413	-0.119352	18.1078	9.95364	20.0071	16.0228	0.244585	0.503321	3.8224	8.0745	9.46508	7.12066	0.326869	-0.655582	10.4232	0	10.792	7.07171	0.0918134	-0.665395	Kein Treffer
ENSG00000242071	RPL7AP6	ribosomal protein L7a pseudogene 6 [Source:HGNC Symbol;Acc:HGNC:19785]	98.8849	130.452	139.986	123.108	84.1491	103.193	115.016	100.786	0.0142432	-0.288368	111.888	70.0573	141.74	107.895	0.286831	-0.190129	234.98	163.618	104.907	167.835	0.231759	0.446809	293.814	100.642	139.097	177.851	0.259585	0.530388	96.8342	223.395	157.751	159.327	0.168594	0.371801	222.795	198.29	195.605	205.563	0.00088314	0.739191	Kein Treffer
ENSG00000137500	CCDC90B	coiled-coil domain containing 90B [Source:HGNC Symbol;Acc:HGNC:28108]	62.5134	70.9945	80.5146	71.3409	83.0973	65.9581	52.0827	67.046	0.39511	-0.0894472	45.7006	37.3639	85.9366	56.3337	0.157877	-0.340192	40.7618	38.3655	40.2549	39.7941	0.0138881	-0.840574	45.5616	65.2516	64.7847	58.5327	0.0344883	-0.285045	112.124	89.7167	73.6173	91.8192	0.168336	0.363617	123.775	147.537	87.6849	119.666	0.010247	0.745393	Kein Treffer
ENSG00000226360	RPL10AP6	ribosomal protein L10a pseudogene 6 [Source:HGNC Symbol;Acc:HGNC:36504]	123.89	196.122	189.392	169.802	164.091	125.533	81.3791	123.668	0.204381	-0.457064	135.526	93.4097	142.856	123.93	0.149568	-0.454005	245.77	203.112	200.055	216.312	0.17131	0.349081	332.366	122.762	208.645	221.258	0.299128	0.381679	187.298	204.554	220.852	204.234	0.0816722	0.266233	200.646	223.076	267.102	230.274	0.00355417	0.439281	Kein Treffer
ENSG00000115977	AAK1	AP2 associated kinase 1 [Source:HGNC Symbol;Acc:HGNC:19679]	50.0107	36.3847	33.8527	40.0827	30.5041	8.51073	56.4229	31.8126	0.324574	-0.332451	11.0312	0	20.0891	10.3734	0.0327933	-1.93984	21.5798	15.7976	3.65954	13.679	0.00613705	-1.54411	47.8981	90.6887	99.0825	79.2231	0.100756	0.981166	36.9499	82.5393	53.6354	57.7082	0.205816	0.524699	40.3897	47.2118	25.631	37.7442	0.0136552	-0.086504	Kein Treffer
ENSG00000187601	MAGEH1	MAGE family member H1 [Source:HGNC Symbol;Acc:HGNC:24092]	3.40982	17.7486	11.8942	11.0176	11.5705	13.8299	0	8.46681	0.352215	-0.376008	0	0	0	0	0.0589981	-6.7967	7.19326	9.02719	3.65954	6.62666	0.197659	-0.724877	1.75237	5.5298	8.57445	5.28554	0.111265	-1.04568	0	4.48583	10.5168	5.00086	0.12141	-1.12403	6.51447	0	14.839	7.11782	0.119633	-0.623205	Kein Treffer
ENSG00000143751	SDE2	SDE2 telomere maintenance homolog [Source:HGNC Symbol;Acc:HGNC:26643]	7.95625	23.0732	11.8942	14.3079	8.41491	29.7876	19.531	19.2445	0.0799988	0.425063	6.30353	0	14.5088	6.93744	0.225812	-1.03374	20.3809	29.3384	12.1985	20.6392	0.106048	0.525504	12.2666	6.63576	18.1016	12.3347	0.405542	-0.212493	19.112	10.766	22.0852	17.3211	0.366097	0.273973	36.481	16.5241	33.7249	28.91	0.0218081	1.00969	Kein Treffer
ENSG00000134330	IAH1	isoamyl acetate hydrolyzing esterase 1 (putative) [Source:HGNC Symbol;Acc:HGNC:27696]	89.792	53.2459	58.5561	67.198	52.5932	29.7876	57.5079	46.6296	0.0950743	-0.526228	22.0624	44.3696	35.7139	34.0486	0.101423	-0.978736	64.7394	38.3655	45.1343	49.4131	0.0198997	-0.442754	58.4123	21.0132	57.163	45.5295	0.0830485	-0.560596	48.4171	72.6705	67.3072	62.7983	0.418125	-0.0975433	92.5055	43.671	99.8258	78.6674	0.0233545	0.227036	Kein Treffer
ENSG00000232228	RPL36AP16	ribosomal protein L36a pseudogene 16 [Source:HGNC Symbol;Acc:HGNC:36416]	32.9616	28.3978	24.7034	28.6876	29.4522	15.9576	32.5517	25.9872	0.345347	-0.142107	11.0312	9.34097	12.2767	10.8829	0.0120406	-1.39018	22.7787	10.1556	14.6381	15.8575	0.0208632	-0.851216	15.1872	15.4834	11.4326	14.0344	0.00560068	-1.02624	12.7413	23.3263	43.1187	26.3955	0.428635	-0.119702	14.3318	28.3271	63.4029	35.3539	0.0682011	0.300499	Kein Treffer
ENSG00000236439	AC099336.2	ribosomal protein S27 (metallopanstimulin 1) (RPS27) pseudogene	1320.74	1404.8	1554.48	1426.67	1090.78	987.245	986.315	1021.45	0.0268176	-0.482001	1107.85	931.762	1273.42	1104.34	0.0268602	-0.369437	999.863	1145.32	1136.9	1094.03	0.00930313	-0.382976	1458.56	1247.52	1373.82	1359.97	0.290948	-0.0690815	1768.5	1764.73	1810.98	1781.4	0.0117142	0.320338	1921.77	1714.97	1925.02	1853.92	0.000700821	0.377899	Kein Treffer
ENSG00000127663	KDM4B	lysine demethylase 4B [Source:HGNC Symbol;Acc:HGNC:29136]	3.40982	38.1595	17.3838	19.6511	34.7115	31.9152	37.9769	34.8679	0.15307	0.8241	4.72765	2.33524	13.3927	6.81854	0.191897	-1.51339	10.7899	11.284	4.87938	8.98442	0.197595	-1.12046	18.6919	4.42384	5.7163	9.61069	0.27607	-1.02428	17.8379	15.2518	34.7053	22.5983	0.420584	0.200655	49.51	33.0483	5.39599	29.3181	0.0752069	0.574773	Kein Treffer
ENSG00000104856	RELB	RELB proto-oncogene, NF-kB subunit [Source:HGNC Symbol;Acc:HGNC:9956]	17.0491	11.5366	26.5332	18.373	9.46678	29.7876	9.7655	16.3399	0.432068	-0.168212	3.15177	35.0286	24.5533	20.9112	0.419676	0.185745	21.5798	14.6692	46.3541	27.5344	0.114331	0.581046	19.8602	19.9073	46.6831	28.8169	0.088874	0.646494	25.4827	32.298	36.8086	31.5298	0.0378107	0.775866	44.2984	79.0798	53.9599	59.1127	0.0147003	1.68049	Kein Treffer
ENSG00000211459	MT-RNR1	mitochondrially encoded 12S rRNA [Source:HGNC Symbol;Acc:HGNC:7470]	1125.24	1158.99	1272.68	1185.64	815.195	810.647	781.24	802.361	0.0100595	-0.56328	1024.32	789.312	1092.62	968.753	0.0563811	-0.291433	1262.42	1569.6	1260.1	1364.04	0.143269	0.202209	1280.98	881.45	919.372	1027.27	0.21157	-0.20683	620.503	919.596	926.526	822.208	0.021082	-0.528031	1663.8	1366.78	1920.97	1650.52	0.00464018	0.477223	Kein Treffer
ENSG00000196405	EVL	Enah/Vasp-like [Source:HGNC Symbol;Acc:HGNC:20234]	27.2786	47.0339	35.6826	36.665	8.41491	15.9576	9.7655	11.3793	0.00951877	-1.67929	15.7588	23.3524	29.0176	22.7096	0.0550989	-0.688692	10.7899	23.6964	20.7374	18.4079	0.00968778	-0.990194	61.917	33.1788	23.8179	39.6379	0.434234	0.112183	39.4981	74.4648	44.1704	52.7111	0.0546915	0.522508	58.6302	43.671	60.7049	54.3354	0.00480581	0.566211	Kein Treffer
ENSG00000042088	TDP1	tyrosyl-DNA phosphodiesterase 1 [Source:HGNC Symbol;Acc:HGNC:18884]	11.3661	15.9738	30.193	19.1776	3.15559	5.31921	2.17011	3.5483	0.0645545	-2.40163	0	0	8.92848	0	0.0148855	-7.59078	23.9775	11.284	15.858	17.0398	0.405833	-0.169573	28.0379	11.0596	23.8179	20.9718	0.41607	0.128388	8.91894	26.915	3.15503	12.9963	0.317113	-0.557764	18.2405	21.2453	16.188	18.5579	0.00310186	-0.0471363	Kein Treffer
ENSG00000230837	RPL31P2	ribosomal protein L31 pseudogene 2 [Source:HGNC Symbol;Acc:HGNC:16575]	32.9616	55.9082	38.4274	42.4324	31.5559	15.9576	24.9563	24.1566	0.124803	-0.810185	28.3659	32.6934	41.2942	34.1178	0.197939	-0.313814	32.3697	47.3927	46.3541	42.0388	0.470741	-0.0134119	72.4313	22.1192	39.0614	44.5373	0.464918	0.0696866	48.4171	60.1102	69.4106	59.3126	0.0808637	0.482206	62.5389	93.2434	67.4499	74.4107	0.00799254	0.808886	Kein Treffer
ENSG00000115232	ITGA4	integrin subunit alpha 4 [Source:HGNC Symbol;Acc:HGNC:6140]	56.8304	75.4316	74.1101	68.7907	56.8007	53.1921	50.9976	53.6634	0.09156	-0.357684	52.0041	74.7278	100.445	75.7258	0.275757	0.138379	107.899	76.7311	53.6732	79.4344	0.33247	0.20727	191.008	109.49	125.759	142.086	0.070399	1.04539	56.0619	80.745	104.116	80.3076	0.172796	0.223022	157.65	138.095	144.343	146.696	0.000770823	1.09143	Kein Treffer
ENSG00000182013	PNMA8A	PNMA family member 8A [Source:HGNC Symbol;Acc:HGNC:25578]	9.09286	0.887431	5.48963	5.15664	0	0	0	0	0.0810123	-5.71607	0	0	0	0	0.0810123	-5.71607	0	12.4124	0	0	0.443684	-5.71607	0.584123	5.5298	0	2.03797	0.257541	-1.2979	0	0	0	0	0.0810123	-5.71607	7.81737	1.1803	8.09399	5.69722	0.0639266	0.141219	Kein Treffer
ENSG00000154727	GABPA	GA binding protein transcription factor subunit alpha [Source:HGNC Symbol;Acc:HGNC:4071]	0	8.87431	2.74482	3.87304	0	2.12768	5.42528	2.51765	0.33831	-0.601971	0	0	6.69636	0	0.353713	-5.31217	16.7843	21.4396	20.7374	19.6537	0.00534692	2.31381	15.1872	3.31788	4.76358	7.75622	0.29365	0.983591	12.7413	5.383	10.5168	9.54703	0.179413	1.27984	15.6347	7.08178	25.631	16.1158	0.0475516	2.02909	Kein Treffer
ENSG00000181852	RNF41	ring finger protein 41 [Source:HGNC Symbol;Acc:HGNC:18401]	44.3277	38.1595	35.6826	39.39	39.9708	81.9158	28.2114	50.0327	0.293357	0.344266	15.7588	23.3524	32.3657	23.8257	0.0833185	-0.722927	39.5629	36.1087	42.6946	39.4554	0.4935	0.00238979	53.7393	64.1457	30.4869	49.4573	0.189974	0.327612	71.3515	99.5855	90.4441	87.127	0.0227009	1.14329	35.1781	75.539	64.7519	58.4897	0.0200052	0.569161	Kein Treffer
ENSG00000125347	IRF1	interferon regulatory factor 1 [Source:HGNC Symbol;Acc:HGNC:6116]	6.81965	14.1989	14.639	11.8859	9.46678	5.31921	4.34022	6.3754	0.155526	-0.888291	9.4553	0	15.6248	8.36005	0.289055	-0.502596	4.79551	11.284	3.65954	6.57968	0.101752	-0.843483	17.5237	13.2715	17.1489	15.9814	0.178538	0.424057	6.37067	0	10.5168	5.62914	0.133689	-1.06494	29.9666	17.7044	51.2619	32.9776	0.039077	1.46452	Kein Treffer
ENSG00000122390	NAA60	N-alpha-acetyltransferase 60, NatF catalytic subunit [Source:HGNC Symbol;Acc:HGNC:25875]	40.9179	30.1727	29.278	33.4562	59.9563	45.7452	74.8688	60.1901	0.0530659	0.845342	23.6382	32.6934	11.1606	22.4974	0.122837	-0.570421	35.9663	32.7235	7.31907	25.3363	0.189595	-0.39969	32.1268	38.7086	71.4538	47.4297	0.224465	0.50225	42.0464	31.4008	55.7388	43.062	0.186237	0.363183	54.7216	66.0966	45.8659	55.5614	0.00546186	0.730097	Kein Treffer
ENSG00000155111	CDK19	cyclin dependent kinase 19 [Source:HGNC Symbol;Acc:HGNC:19338]	7.95625	25.7355	27.4482	20.38	18.9336	12.7661	17.3609	16.3535	0.323532	-0.315818	0	7.00573	2.23212	3.07928	0.0376098	-2.68744	56.3472	5.64199	18.2977	26.7623	0.396085	0.391369	14.6031	15.4834	11.4326	13.8397	0.218823	-0.555014	20.3861	2.6915	14.7235	12.6004	0.268563	-0.689344	13.0289	14.1636	18.886	15.3595	0.00668037	-0.405721	Kein Treffer
ENSG00000067369	TP53BP1	tumor protein p53 binding protein 1 [Source:HGNC Symbol;Acc:HGNC:11999]	10.2295	15.0863	5.48963	10.2685	15.778	10.6384	8.68044	11.6989	0.341061	0.186453	3.15177	4.67049	4.46424	4.0955	0.0768822	-1.30529	14.3865	9.02719	20.7374	14.717	0.272388	0.515052	14.6031	7.74172	13.338	11.8943	0.378671	0.210142	8.91894	15.2518	12.6201	12.2636	0.261735	0.253898	15.6347	11.803	24.282	17.2399	0.021451	0.74189	Kein Treffer
ENSG00000204628	RACK1	receptor for activated C kinase 1 [Source:HGNC Symbol;Acc:HGNC:4399]	2397.11	2742.16	2656.07	2598.45	1873.37	1731.93	1525.59	1710.3	0.0204774	-0.603373	2215.69	1683.71	1987.7	1962.37	0.0645001	-0.405035	2413.34	2368.51	1979.81	2253.89	0.113871	-0.205226	2843.51	2266.11	2370.36	2493.33	0.372216	-0.0595741	3296.18	3869.48	3677.71	3614.46	0.0020933	0.476115	3427.91	3314.27	3085.16	3275.78	0.00047276	0.334179	Kein Treffer
ENSG00000140262	TCF12	transcription factor 12 [Source:HGNC Symbol;Acc:HGNC:11623]	0	6.21202	10.9793	5.73043	7.36305	5.31921	6.51033	6.39753	0.433282	0.156289	0	0	12.2767	0	0.276439	-5.86553	25.1764	9.02719	2.43969	12.2144	0.289955	1.07868	22.1967	13.2715	4.76358	13.4106	0.2241	1.21242	11.4672	16.149	13.6718	13.7627	0.048618	1.24953	16.9376	15.3438	39.1209	23.8008	0.0450615	2.03539	Kein Treffer
ENSG00000236312	RPL34P34	ribosomal protein L34 pseudogene 34 [Source:HGNC Symbol;Acc:HGNC:35848]	339.846	255.58	232.395	275.94	176.713	188.3	173.609	179.541	0.0511501	-0.619764	215.896	254.541	193.078	221.172	0.135261	-0.319058	161.848	139.921	245.189	182.32	0.118742	-0.597618	241.243	248.841	236.274	242.119	0.203871	-0.188565	317.259	379.502	361.776	352.846	0.13116	0.354568	336.147	417.825	407.397	387.123	0.00218329	0.488287	Kein Treffer
ENSG00000148362	PAXX	PAXX non-homologous end joining factor [Source:HGNC Symbol;Acc:HGNC:27849]	26.142	28.3978	33.8527	29.4642	42.0746	29.7876	20.6161	30.8261	0.443188	0.064973	18.9106	23.3524	60.2673	34.1768	0.353443	0.213381	15.5854	29.3384	25.6168	23.5135	0.116054	-0.324238	51.987	81.841	43.825	59.2176	0.0719456	1.00461	53.5136	66.3903	37.8603	52.5881	0.0738882	0.833627	32.5724	93.2434	140.296	88.7038	0.0522687	1.58677	Kein Treffer
ENSG00000163795	ZNF513	zinc finger protein 513 [Source:HGNC Symbol;Acc:HGNC:26498]	0	24.8481	0	0	0	19.1491	8.68044	9.27653	0.417114	6.55098	4.72765	0	0	0	0.270368	0	10.7899	14.6692	28.0564	17.8385	0.23924	7.48692	3.50474	0	2.85815	2.12096	0.288717	4.47311	5.09653	10.766	14.7235	10.1953	0.421129	6.68585	42.9955	8.26207	0	17.0859	0.162036	7.42508	Kein Treffer
ENSG00000211455	STK38L	serine/threonine kinase 38 like [Source:HGNC Symbol;Acc:HGNC:17848]	60.2402	96.73	65.8756	74.2819	84.1491	73.405	119.356	92.3034	0.252482	0.312994	45.7006	77.063	118.302	80.3553	0.409082	0.113236	63.5405	77.8595	119.545	86.9816	0.307	0.227416	129.091	236.675	195.307	187.025	0.0182566	1.33097	290.502	269.15	256.609	272.087	0.00368162	1.87157	140.713	156.979	179.417	159.036	0.00247029	1.09724	Kein Treffer
ENSG00000106723	SPIN1	spindlin 1 [Source:HGNC Symbol;Acc:HGNC:11243]	0	3.54972	3.65976	2.40316	9.46678	7.44689	8.68044	8.53137	0.0345561	1.78584	6.30353	0	5.5803	3.96128	0.319721	0.698183	20.3809	19.1828	25.6168	21.7268	0.00476772	3.12428	36.7998	5.5298	12.3853	18.2383	0.137894	2.87304	5.09653	11.6632	12.6201	9.79327	0.0121312	1.9827	24.755	12.9833	18.886	18.8747	0.0154595	2.92226	Kein Treffer
ENSG00000142676	RPL11	ribosomal protein L11 [Source:HGNC Symbol;Acc:HGNC:10301]	1266.18	1584.06	1556.31	1468.85	1122.34	1059.59	780.155	987.36	0.0600163	-0.572993	1145.67	938.768	1450.88	1178.44	0.121719	-0.31779	1735.97	1771.59	1277.18	1594.91	0.311038	0.11878	2155.41	1115.91	1297.6	1522.98	0.454831	0.0522003	1672.94	2015.93	1975.05	1887.97	0.000149626	0.362127	2264.43	1687.82	2005.96	1986.07	0.00348773	0.435202	Kein Treffer
ENSG00000155090	KLF10	Kruppel like factor 10 [Source:HGNC Symbol;Acc:HGNC:11810]	23.8688	11.5366	36.5976	24.001	13.6742	8.51073	17.3609	13.1819	0.0737298	-0.859625	4.72765	0	13.3927	6.04012	0.0171953	-1.97275	13.1876	22.568	12.1985	15.9847	0.259188	-0.583404	19.8602	7.74172	7.62173	11.7412	0.140055	-1.02527	8.91894	22.4292	15.7751	15.7077	0.242129	-0.60846	22.1492	21.2453	33.7249	25.7065	0.0117835	0.0986425	Kein Treffer
ENSG00000115289	PCGF1	polycomb group ring finger 1 [Source:HGNC Symbol;Acc:HGNC:17615]	4.54643	1.77486	15.554	7.29175	3.15559	0	1.08506	1.41355	0.152361	-2.28798	0	0	3.34818	0	0.0931421	-6.20784	17.9832	12.4124	1.21985	10.5385	0.374151	0.525301	15.1872	3.31788	5.7163	8.07379	0.453527	0.145089	3.8224	3.58867	7.36173	4.92426	0.256548	-0.557004	7.81737	4.72118	20.235	10.9245	0.0738397	0.576726	Kein Treffer
ENSG00000007545	CRAMP1	cramped chromatin regulator homolog 1 [Source:HGNC Symbol;Acc:HGNC:14122]	0	5.32459	1.82988	2.38482	0	3.19152	0	0	0.0929412	-4.63507	0	0	1.11606	0	0.175528	-4.63507	4.79551	0	3.65954	2.81835	0.449234	0.23201	5.25711	1.10596	0	2.12102	0.467291	-0.161918	0	0	8.4134	0	0.457079	-4.63507	14.3318	1.1803	6.74499	7.41904	0.0954904	1.59741	Kein Treffer
ENSG00000188786	MTF1	metal regulatory transcription factor 1 [Source:HGNC Symbol;Acc:HGNC:7428]	0	0	0	0	9.46678	3.19152	5.42528	6.02786	0.0408058	5.93731	0	0	0	0	#DIV/0!	0	3.59663	4.51359	15.858	7.9894	0.0899969	6.33796	5.25711	8.84768	12.3853	8.83003	0.0251248	6.48059	3.8224	9.86883	3.15503	5.61542	0.0596416	5.83679	1.30289	5.90148	9.44299	5.54912	0.0713569	5.81995	Kein Treffer
ENSG00000186469	GNG2	G protein subunit gamma 2 [Source:HGNC Symbol;Acc:HGNC:4404]	2.27322	7.09945	10.9793	6.78398	13.6742	8.51073	5.42528	9.20341	0.335794	0.434518	11.0312	4.67049	8.92848	8.21005	0.367446	0.271615	3.59663	11.284	21.9572	12.2793	0.0974647	0.846613	23.3649	7.74172	32.3924	21.1663	0.0856893	1.62726	15.2896	14.3547	19.9818	16.542	0.0146072	1.27352	42.9955	20.065	20.235	27.7652	0.0338398	2.01715	Kein Treffer
ENSG00000214756	CSKMT	citrate synthase lysine methyltransferase [Source:HGNC Symbol;Acc:HGNC:33113]	4.54643	13.3115	21.0436	12.9672	11.5705	3.19152	9.7655	8.17584	0.251558	-0.658968	6.30353	0	18.973	8.42552	0.21049	-0.616087	16.7843	27.0816	9.75876	17.8749	0.303267	0.460035	37.3839	9.95364	26.6761	24.6712	0.197305	0.922717	26.7568	21.532	41.0153	29.768	0.0303395	1.19266	36.481	30.6877	29.678	32.2822	0.00214156	1.30926	Kein Treffer
ENSG00000227615	AP001324.1	ribosomal protein S12 (RPS12) pseudogene	423.955	756.091	704.503	628.183	451.25	554.261	333.112	446.208	0.127936	-0.493376	512.162	268.553	551.334	444.016	0.192448	-0.500477	734.912	909.489	686.773	777.058	0.128647	0.306793	754.103	453.444	486.838	564.795	0.38976	-0.153432	609.036	590.336	711.984	637.119	0.468868	0.0203737	794.765	722.341	826.936	781.347	0.000781678	0.314734	Kein Treffer
ENSG00000156011	PSD3	pleckstrin and Sec7 domain containing 3 [Source:HGNC Symbol;Acc:HGNC:19093]	0	0	0	0	0	0	0	0	#DIV/0!	0	0	0	0	0	#DIV/0!	0	0	0	0	0	#DIV/0!	0	0.584123	0	1.90543	0.829852	0.139394	3.217	0	2.6915	0	0	0.211325	0	0	10.6227	9.44299	6.68855	0.0924554	6.08503	Kein Treffer
ENSG00000164587	RPS14	ribosomal protein S14 [Source:HGNC Symbol;Acc:HGNC:10387]	5810.34	6747.14	7114.57	6557.35	4821.75	4624.52	4126.47	4524.24	0.0361959	-0.535426	5019.19	3974.58	4807.99	4600.59	0.0410469	-0.511286	5601.15	6146.38	5544.2	5763.91	0.0944475	-0.186061	4806.16	4299.97	4927.45	4677.86	0.0257707	-0.487254	6370.67	6172.51	6666.57	6403.25	0.35481	-0.034308	7946.35	7496.06	7249.51	7563.98	0.000363313	0.206029	Kein Treffer
ENSG00000170035	UBE2E3	ubiquitin conjugating enzyme E2 E3 [Source:HGNC Symbol;Acc:HGNC:12479]	18.1857	11.5366	13.7241	14.4821	19.9854	29.7876	19.531	23.1013	0.111972	0.670005	4.72765	0	11.1606	5.29608	0.0558262	-1.43422	25.1764	27.0816	21.9572	24.7384	0.0307586	0.76837	28.0379	3.31788	8.57445	13.3101	0.42658	-0.120885	6.37067	10.766	16.8268	11.3212	0.276348	-0.352493	33.8753	20.065	16.188	23.3761	0.024445	0.68699	Kein Treffer
ENSG00000168522	FNTA	farnesyltransferase, CAAX box, alpha [Source:HGNC Symbol;Acc:HGNC:3782]	45.4643	41.7093	33.8527	40.3421	14.7261	32.9791	18.4459	22.0504	0.0534479	-0.868527	18.9106	4.67049	15.6248	13.0686	0.0187929	-1.61875	43.1596	32.7235	71.9709	49.2847	0.302591	0.288205	57.2441	37.6026	40.0141	44.9536	0.212967	0.155784	57.336	31.4008	37.8603	42.1991	0.400886	0.0647672	33.8753	60.1951	24.282	39.4508	0.0333626	-0.0321523	Kein Treffer
ENSG00000112799	LY86	lymphocyte antigen 86 [Source:HGNC Symbol;Acc:HGNC:16837]	9.09286	5.32459	9.14939	7.85561	3.15559	7.44689	21.7011	10.7679	0.320446	0.450023	0	7.00573	47.9906	18.3321	0.272761	1.21218	27.5742	44.0075	39.0351	36.8723	0.0191492	2.2164	107.479	68.5695	55.2576	77.1019	0.0229971	3.27859	101.931	81.6422	96.7541	93.4423	0.00161406	3.55557	80.7794	40.1301	80.9399	67.2831	0.0191936	3.08234	Kein Treffer
ENSG00000166164	BRD7	bromodomain containing 7 [Source:HGNC Symbol;Acc:HGNC:14310]	3.40982	16.8612	13.7241	11.3317	22.0891	8.51073	22.7862	17.7953	0.249856	0.646545	7.87941	2.33524	1.11606	3.77691	0.168676	-1.56006	3.59663	6.77039	6.09923	5.48875	0.0999576	-1.03244	17.5237	2.21192	6.66902	8.80154	0.398231	-0.360913	7.6448	8.0745	10.5168	8.74535	0.281858	-0.370049	22.1492	12.9833	17.537	17.5565	0.0109844	0.627158	Kein Treffer
ENSG00000087206	UIMC1	ubiquitin interaction motif containing 1 [Source:HGNC Symbol;Acc:HGNC:30298]	2.27322	5.32459	6.40457	4.66746	3.15559	6.38305	2.17011	3.90292	0.351312	-0.252169	0	0	5.5803	0	0.0842549	-5.57515	2.39775	12.4124	0	4.93671	0.475592	0.0792616	7.00948	0	6.66902	4.5595	0.486889	-0.0330459	0	0	2.10335	0	0.0237459	-5.57515	3.90868	18.8847	20.235	14.3428	0.0556374	1.59906	Kein Treffer
ENSG00000179886	TIGD5	tigger transposable element derived 5 [Source:HGNC Symbol;Acc:HGNC:18336]	0	7.09945	3.65976	3.5864	8.41491	0	0	0	0.441671	-5.20414	0	0	1.11606	0	0.130872	-5.20414	5.99438	3.38519	7.31907	5.56622	0.284188	0.620173	6.42535	7.74172	1.90543	5.3575	0.270779	0.566027	3.8224	3.58867	5.25838	4.22315	0.398458	0.229869	3.90868	9.44237	6.74499	6.69868	0.0262228	0.883041	Kein Treffer
ENSG00000102572	STK24	serine/threonine kinase 24 [Source:HGNC Symbol;Acc:HGNC:11403]	118.207	74.5442	66.7905	86.514	77.838	84.0434	65.1033	75.6616	0.273564	-0.193134	26.79	23.3524	64.7315	38.2913	0.101487	-1.17382	70.7337	82.3731	34.1557	62.4208	0.141109	-0.470263	39.1362	24.3311	45.7304	36.3993	0.0479371	-1.24673	34.4016	45.7555	25.2402	35.1324	0.0453399	-1.2977	108.14	73.1784	78.2419	86.5202	0.00776338	0.000102659	Kein Treffer
ENSG00000244192	AC113367.1	ribosomal protein L11 (RPL11) pseudogene	53.4206	72.7694	42.0872	56.0924	43.1264	26.596	31.4666	33.7297	0.10056	-0.732084	11.0312	30.3582	53.5709	31.6534	0.153337	-0.823463	58.745	32.7235	57.3327	49.6004	0.369794	-0.177116	106.895	30.9669	58.1157	65.3257	0.385343	0.219483	22.9344	94.2025	106.219	74.452	0.285638	0.407873	95.1113	43.671	98.4768	79.0864	0.0233916	0.494878	Kein Treffer
ENSG00000205339	IPO7	importin 7 [Source:HGNC Symbol;Acc:HGNC:9852]	54.5572	47.0339	50.3216	50.6376	7.36305	88.2988	73.7838	56.4819	0.424387	0.157286	25.2141	4.67049	62.4994	30.7947	0.175474	-0.715697	59.9438	66.5755	35.3755	53.965	0.385582	0.0916396	108.647	84.0529	118.137	103.612	0.0135641	1.03146	26.7568	93.3053	71.5139	63.8587	0.30256	0.334086	75.5679	105.046	67.4499	82.688	0.00927602	0.706368	Kein Treffer
ENSG00000205744	DENND1C	DENN domain containing 1C [Source:HGNC Symbol;Acc:HGNC:26225]	20.4589	26.6229	18.2988	21.7936	5.25932	6.38305	13.0207	8.22101	0.0454014	-1.39568	9.4553	18.6819	39.0621	22.3998	0.478834	0.039405	20.3809	10.1556	32.9358	21.1574	0.474996	-0.0425382	39.1362	58.6159	26.6761	41.4761	0.0512103	0.925247	86.6411	52.9328	63.1005	67.5581	0.0289582	1.62776	37.7839	64.9163	71.4969	58.0657	0.0150753	1.40966	Kein Treffer
ENSG00000243667	WDR92	WD repeat domain 92 [Source:HGNC Symbol;Acc:HGNC:25176]	0	5.32459	2.74482	2.6898	10.5186	8.51073	9.7655	9.59829	0.0412429	1.79757	0	0	4.46424	0	0.314002	-4.80209	1.19888	13.5408	2.43969	5.72645	0.183491	1.06245	6.42535	11.0596	0	5.82832	0.19931	1.08746	2.54827	1.79433	2.10335	2.14865	0.39351	-0.311103	13.0289	10.6227	12.141	11.9309	0.00172468	2.10851	Kein Treffer
ENSG00000105409	ATP1A3	ATPase Na+/K+ transporting subunit alpha 3 [Source:HGNC Symbol;Acc:HGNC:801]	1.13661	7.09945	1.82988	3.35531	3.15559	0	1.08506	1.41355	0.27332	-1.19088	3.15177	0	1.11606	1.42261	0.274253	-1.18227	0	0	0	0	0.108335	-5.11074	2.33649	1.10596	3.81087	2.41777	0.373637	-0.456668	8.91894	2.6915	2.10335	4.57126	0.382317	0.434997	9.12026	15.3438	6.74499	10.403	0.0278547	1.60392	Kein Treffer
ENSG00000155463	OXA1L	OXA1L mitochondrial inner membrane protein [Source:HGNC Symbol;Acc:HGNC:8526]	76.1527	84.306	69.5354	76.6647	79.9417	53.1921	50.9976	61.3771	0.136433	-0.320393	53.58	74.7278	83.7045	70.6708	0.316707	-0.117289	76.7281	132.023	86.609	98.4532	0.127693	0.360461	150.704	91.7947	96.2244	112.908	0.105378	0.557905	93.0118	148.033	170.371	137.139	0.0652728	0.838171	166.77	101.505	141.645	136.64	0.00940158	0.832923	Kein Treffer
ENSG00000146677	AC004453.1	ribosomal protein L32 (RPL32) pseudogene	62.5134	81.6437	130.836	91.6645	70.4749	92.5542	45.5723	69.5338	0.277987	-0.398148	20.4865	91.0745	80.3563	63.9724	0.138599	-0.518232	93.5124	57.5483	76.8503	75.9703	0.296392	-0.270602	164.723	67.4635	76.2173	102.801	0.417392	0.165252	33.1275	96.894	94.6508	74.8907	0.203819	-0.291223	136.804	126.292	145.692	136.262	0.000844415	0.571439	Kein Treffer
ENSG00000130305	NSUN5	NOP2/Sun RNA methyltransferase 5 [Source:HGNC Symbol;Acc:HGNC:16385]	96.6117	43.4841	39.3424	59.8127	31.5559	39.3621	41.2321	37.3834	0.202142	-0.676611	20.4865	16.3467	37.946	24.9264	0.126221	-1.25941	76.7281	42.8791	12.1985	43.9352	0.0914073	-0.444204	81.1931	130.503	81.9336	97.8767	0.16398	0.709576	45.8688	70.8762	70.4622	62.4024	0.465773	0.0610494	75.5679	62.5557	41.8189	59.9808	0.0129042	0.00404244	Kein Treffer
ENSG00000166963	MAP1A	microtubule associated protein 1A [Source:HGNC Symbol;Acc:HGNC:6835]	29.5518	31.9475	18.2988	26.5994	38.919	60.6389	33.6367	44.3982	0.0447045	0.736942	4.72765	9.34097	21.2051	11.7579	0.118612	-1.17095	16.7843	12.4124	29.2763	19.491	0.261304	-0.446616	5.25711	8.84768	5.7163	6.60703	0.0164691	-1.99306	19.112	24.2235	9.46508	17.6002	0.0037933	-0.59304	29.9666	61.3754	20.235	37.1923	0.0478402	0.482073	Kein Treffer
ENSG00000051108	HERPUD1	homocysteine inducible ER protein with ubiquitin like domain 1 [Source:HGNC Symbol;Acc:HGNC:13744]	50.0107	70.9945	66.7905	62.5986	78.8898	73.405	93.3148	81.8699	0.0751755	0.386661	89.8253	49.0401	114.954	84.6065	0.212241	0.43404	115.092	103.813	100.027	106.311	0.027441	0.763138	155.377	97.3245	133.38	128.694	0.0506871	1.03856	291.777	355.278	285.004	310.686	0.003009	2.30942	183.708	136.914	174.021	164.881	0.00369864	1.3958	Kein Treffer
ENSG00000213087	AL356535.1	ribosomal protein S12 (RPS12) pseudogene	334.163	431.292	493.152	419.535	321.87	393.621	221.351	312.281	0.161835	-0.42583	389.243	172.808	358.255	306.769	0.170876	-0.451515	460.369	551.787	431.825	481.327	0.210669	0.19818	306.665	243.311	356.316	302.097	0.065607	-0.473646	454.866	377.707	413.308	415.294	0.476197	-0.0146571	575.879	572.444	501.827	550.05	0.000959607	0.390689	Kein Treffer
ENSG00000126934	MAP2K2	mitogen-activated protein kinase kinase 2 [Source:HGNC Symbol;Acc:HGNC:6842]	56.8304	179.261	116.197	117.43	98.8752	123.406	72.6987	98.3265	0.299078	-0.255905	94.553	98.0802	99.3294	97.3208	0.308824	-0.270722	125.882	127.509	119.545	124.312	0.430981	0.0821015	168.812	84.0529	97.1771	116.681	0.495623	-0.00922402	248.456	164.182	207.18	206.606	0.136849	0.814555	170.679	203.011	156.484	176.725	0.003007	0.589295	Kein Treffer
ENSG00000281649	EBLN3P	endogenous Bornavirus like nucleoprotein 3, pseudogene [Source:HGNC Symbol;Acc:HGNC:50682]	18.1857	9.76174	10.0643	12.6706	19.9854	19.1491	17.3609	18.8318	0.0562788	0.567987	14.1829	0	7.81242	7.33179	0.0714251	-0.781045	8.39214	7.89879	15.858	10.7163	0.353218	-0.239618	11.0983	14.3775	13.338	12.9379	0.474471	0.0298909	24.2085	7.17733	10.5168	13.9675	0.32903	0.139544	41.6926	33.0483	13.49	29.4103	0.0359438	1.20839	Kein Treffer
ENSG00000163376	KBTBD8	kelch repeat and BTB domain containing 8 [Source:HGNC Symbol;Acc:HGNC:30691]	4.54643	5.32459	0.914939	3.59532	16.8298	23.4045	0	13.4114	0.111417	1.87041	3.15177	0	8.92848	4.02675	0.461568	0.159307	11.9888	2.2568	2.43969	5.56175	0.292141	0.61555	21.6126	12.1656	12.3853	15.3878	0.028738	2.06736	0	8.0745	15.7751	7.94988	0.26104	1.12327	15.6347	11.803	32.3759	19.9379	0.0437061	2.43896	Kein Treffer
ENSG00000236801	RPL24P8	RPL24 pseudogene 8 [Source:HGNC Symbol;Acc:HGNC:36409]	50.0107	91.4054	64.0457	68.4873	71.5268	46.809	30.3815	49.5724	0.226419	-0.465496	34.6694	9.34097	84.8206	42.9437	0.24287	-0.672141	68.336	86.8867	46.3541	67.1923	0.456646	-0.0275008	127.923	55.298	61.9266	81.7158	0.36663	0.254439	54.7877	69.979	84.134	69.6336	0.466639	0.0239124	161.559	75.539	89.0339	108.711	0.027699	0.665805	Kein Treffer
ENSG00000138600	SPPL2A	signal peptide peptidase like 2A [Source:HGNC Symbol;Acc:HGNC:30227]	3.40982	2.66229	4.5747	3.54894	15.778	15.9576	20.6161	17.4505	0.00311741	2.26597	0	2.33524	8.92848	3.75457	0.467853	0.0790954	11.9888	36.1087	8.53892	18.8788	0.118021	2.37884	21.0284	6.63576	12.3853	13.3498	0.0686563	1.88204	10.1931	19.7377	8.4134	12.7814	0.0740283	1.81974	22.1492	14.1636	20.235	18.8492	0.00796	2.37659	Kein Treffer
[truncated: 15,656 more rows]

## Sheet: interesting genes
name	log2FC d7	log2FC d14	log2FC d30	log2FC d70 CD19-	log2FC d70 CD19+
TRAC	0	7.1775	7.87194	9.47375	14.13
ASS1	-2.74313	-3.66223	2.67139	4.88425	3.45777
PRL	0	0	8.75852	9.15952	9.23958
LAMP5	0	0	11.1099	11.6176	10.5479
TRPM4	0.11255	-0.860758	3.20037	5.1451	4.69415
ATF5	-1.3315	-1.3997	-0.111411	2.60816	2.97849
CSRP2	-1.84422	-5.38391	-0.845912	2.07683	4.3801
[truncated: 6 more rows]
